# Supplementary material for: ABL1/2 and DDR1 Drive MEKi Resistance in NRAS-Mutant Melanomas by Stabilizing RAF/MYC/ETS1 and Promoting RAF Homodimerization
Source: Cancers (Basel). 2023 Feb 2;15(3):954. doi: 10.3390/cancers15030954 (PMC9913232; doi:10.3390/cancers15030954)
Supplement: Supplementary file 1 [file cancers-15-00954-s001.zip]

Archive with 6 entries (5 files):
- cancers-1993363-supplementary/
- cancers-1993363-supplementary/cancers-1993363-supplementary.pdf
- cancers-1993363-supplementary/Lyon Supplementary Data Set 1 Cancers 122122.xlsx
- cancers-1993363-supplementary/Lyon Supplementary Data Set 2 Cancers 122122.xlsx
- cancers-1993363-supplementary/Lyon Supplementary Data Set 3 Cancers 122122.xlsx
- cancers-1993363-supplementary/Supplementary File S1 Original western blots.xlsx
