# Supplementary material for: ABL1/2 and DDR1 Drive MEKi Resistance in NRAS-Mutant Melanomas by Stabilizing RAF/MYC/ETS1 and Promoting RAF Homodimerization
Source: Cancers (Basel). 2023 Feb 2;15(3):954. doi: 10.3390/cancers15030954 (PMC9913232; doi:10.3390/cancers15030954)
Supplement: Supplementary file 1 [file cancers-15-00954-s001.zip › cancers-1993363-supplementary/Lyon Supplementary Data Set 1 Cancers 122122.xlsx]

## Sheet: SK-MEL-30 MR vs P RNAseq
hgnc_symbol	log2FC	logCPM	PValue	FDR	gene_id	SK-Mel-30-P-529	SK-Mel-30-MR-530
DENND2A	15.9591	8.16381	1.05292e-174	1.31468e-170	ENSG00000146966	0	7839
CRYAB	7.35767	6.37071	3.1181e-106	1.94663e-102	ENSG00000109846	14	2246
FAP	-9.82103	4.81112	1.83277e-78	7.628e-75	ENSG00000078098	786.51	0.72
EEF1A2	-8.49315	4.81804	5.3956e-77	1.68424e-73	ENSG00000101210	789	2
PARP12	5.03173	6.04428	1.63533e-72	4.08375e-69	ENSG00000059378	55	1748
ISM1	-5.10383	5.9031	7.79477e-72	1.62209e-68	ENSG00000101230	1636	46
TTC39A	4.84001	5.9103	4.70301e-68	8.38883e-65	ENSG00000085831	57	1586
VGF	-4.97822	5.61648	1.27452e-66	1.98921e-63	ENSG00000128564	1337	41
MOXD1	7.60982	4.45142	2.00512e-66	2.78177e-63	ENSG00000079931	3	592
TMEM163	-5.19966	5.28458	4.71954e-65	5.89282e-62	ENSG00000152128	1066	28
ATP6V0A4	5.72254	4.75803	3.7863e-63	4.29779e-60	ENSG00000105929	14	723
ARHGAP8	5.35599	4.90929	4.04578e-62	4.20964e-59	ENSG00000241484	20	798.97
UBAP1L	4.04569	7.07606	1.95529e-61	1.87798e-58	ENSG00000246922	217	3476
CLDN1	5.9996	4.5511	7.80428e-61	6.9603e-58	ENSG00000163347	10	628
RORB	5.78345	4.47479	5.72312e-59	4.76392e-56	ENSG00000198963	11	594
SLC7A4	5.91688	4.47011	6.51209e-59	5.08187e-56	ENSG00000099960	10	593
SLC37A3	3.75536	7.90252	1.70247e-57	1.25042e-54	ENSG00000157800	465	6089
MYLK	5.4855	4.54202	4.80138e-57	3.33056e-54	ENSG00000065534	14.15	619.95
SHISA2	-6.3013	4.17293	4.73189e-56	3.1096e-53	ENSG00000180730	498	6
DPYSL4	-8.38813	3.80272	1.52403e-54	9.06147e-52	ENSG00000151640	388	1
IGFN1	8.43512	3.80553	1.52403e-54	9.06147e-52	ENSG00000163395	1	378
ACTG2	6.25977	4.08538	4.42341e-54	2.51048e-51	ENSG00000163017	6	455
RXRG	4.44581	5.12775	4.71375e-54	2.55895e-51	ENSG00000143171	43	911
RTN4RL1	-6.17105	4.04552	3.62208e-53	1.88439e-50	ENSG00000185924	455	6
DGKI	4.41942	5.03434	1.06031e-52	5.2956e-50	ENSG00000157680	41	853
HEY1	-3.95437	5.83169	2.21324e-52	1.06287e-49	ENSG00000164683	1505	94
MAN1A1	5.31371	4.25466	6.52514e-52	3.01752e-49	ENSG00000111885	13	506
SYNE3	-4.24323	5.1392	3.865e-51	1.72352e-48	ENSG00000176438	940	48
MCF2	11.3178	3.5369	1.07596e-50	4.63257e-48	ENSG00000101977	0	314
HIPK2	3.3741	9.20596	1.17517e-50	4.89107e-48	ENSG00000064393	1465	14726
SOX6	4.01375	5.41814	2.60935e-50	1.05098e-47	ENSG00000110693	70	1098
OAS2	-4.19781	5.03532	1.85117e-49	7.22301e-47	ENSG00000111335	873	46
BRAF	3.41229	7.72364	3.1917e-49	1.19568e-46	ENSG00000157764	511.56	5280.83
DNER	3.74476	5.89286	3.25589e-49	1.19568e-46	ENSG00000187957	116	1509
SLCO5A1	-3.46008	7.05773	1.29155e-48	4.60753e-46	ENSG00000137571	3441	303
HMGA2	-4.12162	5.02445	2.61728e-48	9.07759e-46	ENSG00000149948	864	48
CACNA2D1	8.10662	3.48118	1.12085e-47	3.78242e-45	ENSG00000153956	1	301
PRKG1	-8.03628	3.45637	3.38166e-47	1.11114e-44	ENSG00000185532	304	1
MEGF10	11.137	3.35813	4.24226e-47	1.35817e-44	ENSG00000145794	0	277
EGLN3	4.88243	4.13341	1.06802e-46	3.26749e-44	ENSG00000129521	16	461
NCKAP5	5.00621	4.06275	1.07294e-46	3.26749e-44	ENSG00000176771	14	440
EDIL3	7.20455	3.49983	1.811e-46	5.38384e-44	ENSG00000164176	2	304
HAS2	3.37155	6.88826	2.77649e-46	8.06215e-44	ENSG00000170961	294	2950.95
LINC01606	3.97367	4.9813	5.63573e-46	1.59927e-43	ENSG00000253301	53	809
MLIP	3.69157	5.32735	1.10596e-44	3.0317e-42	ENSG00000146147	81	1016
MRPS33	3.24349	7.33987	1.11692e-44	3.0317e-42	ENSG00000090263	436	4004
GOLGA7B	-3.44371	6.07785	1.63424e-44	4.34151e-42	ENSG00000155265	1741	155
SERPINF1	3.11082	8.49444	5.56459e-44	1.44749e-41	ENSG00000132386	1055	8836
MKRN1	3.08301	9.05656	1.35066e-43	3.4417e-41	ENSG00000133606	1585	13021
CFAP61	3.83945	4.88278	3.36064e-43	8.39218e-41	ENSG00000089101	54	751
PTPRU	3.166	7.27661	7.15141e-43	1.75083e-40	ENSG00000060656	438	3812
HLA-DQB1	3.3216	6.20656	7.81754e-43	1.87711e-40	ENSG00000179344	189	1832.88
LUM	3.27258	6.43222	8.72279e-43	2.05496e-40	ENSG00000139329	228	2137
ADCK2	3.11018	7.68597	2.14028e-42	4.94881e-40	ENSG00000133597	602.43	5043.73
MICAL2	-3.25156	6.33955	6.93974e-42	1.57545e-39	ENSG00000133816	2063.34	209.91
PTPRB	-5.81311	3.44284	2.01285e-41	4.48793e-39	ENSG00000127329	297	5
SOCS2	-3.45257	5.42707	3.66656e-41	8.0317e-39	ENSG00000120833	1108	98
LIF	-4.63457	3.94379	4.4476e-41	9.57461e-39	ENSG00000128342	413	16
PLCH1-AS1	4.31222	4.04296	2.46745e-40	5.22179e-38	ENSG00000239508	22	426
TRABD2A	3.90757	4.40493	8.97996e-40	1.86873e-37	ENSG00000186854	37	540
THBD	-4.03992	4.27607	1.41619e-39	2.89878e-37	ENSG00000178726	511	30
PIP5K1B	3.22424	5.7955	2.43527e-39	4.90432e-37	ENSG00000107242	151	1369
PYGL	3.47199	5.0149	4.51572e-39	8.94973e-37	ENSG00000100504	75	808
NDUFB2	2.95932	7.52993	6.58587e-39	1.28486e-36	ENSG00000090266	593.44	4475.17
UGT8	3.75192	4.40713	6.87863e-38	1.32133e-35	ENSG00000174607	41	537
MPPED2	-4.69145	3.59113	1.29851e-37	2.45655e-35	ENSG00000066382	323	12
SLC24A4	-3.77221	4.28705	1.00451e-36	1.87199e-34	ENSG00000140090	509	36
CHN2	-3.3253	5.05559	1.06873e-36	1.96238e-34	ENSG00000106069	849	82
FAM167A	3.94217	4.03922	1.47214e-36	2.66393e-34	ENSG00000154319	28	419
PLXND1	4.50579	3.58436	1.57587e-36	2.81091e-34	ENSG00000004399	14	311
C4orf19	5.62709	3.11955	2.47701e-36	4.35604e-34	ENSG00000154274	4.67	229.7
WNK2	3.88832	4.03912	5.47253e-36	9.49028e-34	ENSG00000165238	29	418
MSC	3.28925	4.97301	6.16619e-36	1.05467e-33	ENSG00000178860	81.78	776.11
TPCN2	2.87644	6.61945	1.68254e-35	2.83894e-33	ENSG00000162341	331.9	2363.49
COL6A1	-3.62353	4.3004	3.95367e-35	6.58207e-33	ENSG00000142156	510	40
LRRC61	-10.4518	2.69158	9.51663e-35	1.56348e-32	ENSG00000127399	177.67	0
SNCB	3.56886	4.30661	9.81242e-35	1.59114e-32	ENSG00000074317	43	496
ELOVL2	3.81398	3.97013	1.49465e-34	2.39258e-32	ENSG00000197977	29	397
BCAN	3.18247	4.94906	3.47014e-34	5.48458e-32	ENSG00000132692	86	757.87
DENND11	2.73627	7.43408	4.19666e-34	6.54994e-32	ENSG00000257093	636	4109
DPP4	-4.58888	3.37131	4.59717e-34	7.08645e-32	ENSG00000197635	276	11
ATP6V0D2	-4.68238	3.32597	4.69238e-34	7.145e-32	ENSG00000147614	268	10
RGS2	3.83439	3.88721	6.48597e-34	9.75709e-32	ENSG00000116741	27	375
PKNOX2	3.37434	4.45512	2.00234e-33	2.97633e-31	ENSG00000165495	54	544
AMACR	-2.74023	6.77056	4.95181e-33	7.27391e-31	ENSG00000242110	2675.06	388
MAPK10	7.01065	2.69163	6.1733e-33	8.96277e-31	ENSG00000109339	1.25	172
APCDD1	-2.67987	7.39353	6.97376e-33	1.00085e-30	ENSG00000154856	4099	620
SLC38A8	3.12343	4.87722	7.26736e-33	1.03114e-30	ENSG00000166558	84.87	717.93
STMN3	-4.03835	3.62551	2.14106e-32	3.00374e-30	ENSG00000197457	324	19
RNLS	2.96263	5.19528	5.78666e-32	8.02802e-30	ENSG00000184719	117	885
CYP19A1	10.2717	2.50715	8.11087e-32	1.11288e-29	ENSG00000137869	0	152
AGK	2.5646	8.05095	1.42448e-31	1.93327e-29	ENSG00000006530	1081.1	6200.67
FSTL5	3.36629	4.21846	1.44005e-31	1.93338e-29	ENSG00000168843	46	461
PWWP3B	-3.42343	4.153	1.77721e-31	2.36066e-29	ENSG00000157502	455	41
SPHK1	-2.98781	5.02373	2.09053e-31	2.74762e-29	ENSG00000176170	811	99
PDK4	-3.92419	3.59208	3.62458e-31	4.71422e-29	ENSG00000004799	315	20
HPGD	2.62771	6.76609	6.3839e-31	8.21746e-29	ENSG00000164120	427	2558.95
FSCN1	3.28642	4.26552	6.51798e-31	8.30444e-29	ENSG00000075618	50	474
STEAP3	-3.57246	3.89043	8.4992e-31	1.07193e-28	ENSG00000115107	381.81	31
ERVK-28	2.8726	5.25519	9.26346e-31	1.15664e-28	ENSG00000267696	128.9	915.94
C1orf198	2.60317	6.7618	1.89564e-30	2.34346e-28	ENSG00000119280	432	2545.25
LMO2	-6.25383	2.62164	2.41671e-30	2.95834e-28	ENSG00000135363	167	2
LINC02260	-3.133	4.45911	3.01855e-30	3.65919e-28	ENSG00000250456	553	61
SEMA6B	-10.1589	2.40634	3.37025e-30	4.04624e-28	ENSG00000167680	145	0
PRKCA	3.17272	4.37575	3.44357e-30	4.0949e-28	ENSG00000154229	58	508
LINC00520	-2.97887	4.7803	6.66619e-30	7.83504e-28	ENSG00000258791	684	84
NTN4	10.1428	2.38126	6.73922e-30	7.83504e-28	ENSG00000074527	0	139
SLC7A8	-2.525	7.4921	6.77706e-30	7.83504e-28	ENSG00000092068	4323	728
ELL2	2.85624	5.05177	1.24283e-29	1.42366e-27	ENSG00000118985	113	794
PPARGC1A	2.83518	5.10764	1.57901e-29	1.79232e-27	ENSG00000109819	119	824
FTH1	2.42723	12.5963	1.87217e-29	2.10594e-27	ENSG00000167996	27385.5	142790
NEFL	-6.18307	2.55353	3.08164e-29	3.43548e-27	ENSG00000277586	159	2
ABCB5	2.68548	5.53184	7.89657e-29	8.67669e-27	ENSG00000004846	175	1092
RNF150	10.0683	2.30864	7.92201e-29	8.67669e-27	ENSG00000170153	0	132
SLC22A23	3.31362	3.93511	9.76263e-29	1.05997e-26	ENSG00000137266	39	377
SSBP1	2.40645	8.96285	1.1576e-28	1.24602e-26	ENSG00000106028	2233	11477
WWC3	-4.88107	2.80199	1.38681e-28	1.47998e-26	ENSG00000047644	186	6
FLRT3	6.1764	2.49739	2.17107e-28	2.29729e-26	ENSG00000125848	2	149
TPPP3	4.91446	2.78355	3.28071e-28	3.44226e-26	ENSG00000159713	6	179
ADRB2	3.38344	3.75998	3.63641e-28	3.78369e-26	ENSG00000169252	33	335
TGM2	-4.22067	3.02542	9.21865e-28	9.51273e-26	ENSG00000198959	213.8	11
F2R	9.97821	2.22091	1.43056e-27	1.4641e-25	ENSG00000181104	0	124
SULT1C2	4.09273	3.09143	2.25969e-27	2.29386e-25	ENSG00000198203	13	217
TESC	-6.05021	2.426	3.11417e-27	3.13577e-25	ENSG00000088992	145	2
RNF125	-2.67956	5.11194	3.80085e-27	3.79659e-25	ENSG00000101695	840	127
PPP1R14C	-4.97432	2.63881	6.06143e-27	6.00659e-25	ENSG00000198729	166	5
LINGO1	-2.94672	4.2942	8.93913e-27	8.78851e-25	ENSG00000169783	486	61
SEMA7A	2.66176	5.07312	1.11443e-26	1.08709e-24	ENSG00000138623	129	792
ATP10D	-2.76982	4.72768	1.13741e-26	1.10091e-24	ENSG00000145246	648	92
IL16	-2.48696	5.88405	1.97795e-26	1.89974e-24	ENSG00000172349	1410.04	243.73
ENPP1	2.40104	6.57682	2.26248e-26	2.15644e-24	ENSG00000197594	428	2192
SETBP1	4.17708	2.93512	2.68191e-26	2.53685e-24	ENSG00000152217	11	195
SLAMF7	-2.79263	4.60004	2.81521e-26	2.64291e-24	ENSG00000026751	594	83
LINC00698	4.25254	2.87189	4.42021e-26	4.11871e-24	ENSG00000244342	10	187
CTLA4	-3.34907	3.59316	4.66096e-26	4.31087e-24	ENSG00000163599	306	29
PCSK6	-2.62966	5.04892	5.70878e-26	5.24117e-24	ENSG00000140479	800.14	125.23
GPR55	-3.80743	3.16925	5.86991e-26	5.34976e-24	ENSG00000135898	232.73	16
IP6K3	9.86962	2.11539	6.02414e-26	5.43337e-24	ENSG00000161896	0	115
ITK	2.45681	5.88379	6.04868e-26	5.43337e-24	ENSG00000113263	256	1363
FRMD5	-2.67293	4.84698	7.29988e-26	6.51045e-24	ENSG00000171877	698	106
FOSL1	-2.49173	5.63926	8.21655e-26	7.27601e-24	ENSG00000175592	1190	205
VWA1	5.99082	2.31874	9.62533e-26	8.46351e-24	ENSG00000179403	2	131
FLI1	-5.13186	2.4825	1.36735e-25	1.1939e-23	ENSG00000151702	149	4
LHFPL6	-2.43385	5.83491	1.95508e-25	1.69522e-23	ENSG00000183722	1355	243
IGFBP5	-4.50748	2.66366	2.61638e-25	2.25298e-23	ENSG00000115461	167	7
ETV4	-2.34085	6.59832	2.72518e-25	2.33059e-23	ENSG00000175832	2279	436
C1orf21	-2.61684	4.90318	2.79678e-25	2.37555e-23	ENSG00000116667	722	114
PLK2	2.53806	5.13527	4.06812e-25	3.43207e-23	ENSG00000145632	145	817
LIMCH1	4.40688	2.70447	5.10183e-25	4.27526e-23	ENSG00000064042	8	167
FYB1	-3.23428	3.58489	6.71852e-25	5.5925e-23	ENSG00000082074	302	31
ABHD17C	-2.34257	6.33988	6.76531e-25	5.59415e-23	ENSG00000136379	1905	364
IFIH1	-2.99515	3.90277	8.64574e-25	7.10202e-23	ENSG00000115267	371	45
GATA6	-3.14783	3.68023	9.7565e-25	7.96207e-23	ENSG00000141448	321	35
LINC00645	4.67875	2.56043	1.06881e-24	8.66566e-23	ENSG00000258548	6	152
PHACTR3	5.9	2.23164	1.63278e-24	1.31528e-22	ENSG00000087495	2	123
ZAP70	-5.37967	2.3277	1.90887e-24	1.52783e-22	ENSG00000115085	134	3
DTX1	-5.84777	2.23261	2.33915e-24	1.86029e-22	ENSG00000135144	126	2
AGRN	-2.23904	6.90495	6.88611e-24	5.44177e-22	ENSG00000188157	2786	572
COLGALT2	-2.53056	4.8546	7.55619e-24	5.93374e-22	ENSG00000198756	692	116
NDUFB2-AS1	3.54388	3.08954	9.24703e-24	7.21615e-22	ENSG00000240889	18.57	211.27
ITPR2	-2.36347	5.64594	9.38914e-24	7.28154e-22	ENSG00000123104	1179	222
DAZ4	9.69265	1.94398	9.72623e-24	7.4964e-22	ENSG00000205916	0	101.71
ARMT1	2.22011	7.04828	1.00032e-23	7.66259e-22	ENSG00000146476	659	2977
TNFRSF12A	-2.71484	4.26851	1.0712e-23	8.15548e-22	ENSG00000006327	468	69
DUSP10	-2.25722	6.4613	1.34525e-23	1.01799e-21	ENSG00000143507	2052	416
ATRNL1	3.53805	3.04024	1.43011e-23	1.07568e-21	ENSG00000107518	18	204
IL10	-6.59673	2.05889	1.51463e-23	1.13244e-21	ENSG00000136634	112	1
GAD1	-4.03453	2.71973	1.53807e-23	1.14311e-21	ENSG00000128683	171	10
SH3PXD2B	2.23689	6.6322	1.61581e-23	1.18916e-21	ENSG00000174705	489	2235
STC2	-3.39535	3.24371	1.61908e-23	1.18916e-21	ENSG00000113739	240	22
TBXAS1	3.84703	2.86412	1.77307e-23	1.29465e-21	ENSG00000059377	13	183
LIMS2	4.29938	2.604	1.80455e-23	1.30997e-21	ENSG00000072163	8	155
OTUD1	2.81209	4.00747	1.88495e-23	1.36044e-21	ENSG00000165312	56	382
PRR5-ARHGAP8	6.6252	2.03663	3.26819e-23	2.34521e-21	ENSG00000248405	1	107.72
LINC00702	-4.00901	2.69623	3.64422e-23	2.6001e-21	ENSG00000233117	168	10
HRK	-2.96923	3.71237	3.71029e-23	2.6322e-21	ENSG00000135116	324	40
PHKA1	5.32978	2.22902	4.5021e-23	3.17589e-21	ENSG00000067177	3	121.79
EMSLR	-9.61608	1.88217	7.38637e-23	5.18125e-21	ENSG00000232445	99.49	0
APOC1	2.50043	4.68049	8.7306e-23	6.08996e-21	ENSG00000130208	108	593
ITGA9	6.4775	2.00242	1.0475e-22	7.26614e-21	ENSG00000144668	1.09	105
TBC1D2	-2.80813	3.88951	1.26626e-22	8.7351e-21	ENSG00000095383	362	50
DCBLD2	-2.10514	8.37645	1.27341e-22	8.73613e-21	ENSG00000057019	7603	1713
FBLN5	2.32378	5.42445	1.39268e-22	9.50216e-21	ENSG00000140092	201	976
EPAS1	2.15915	6.88226	1.80935e-22	1.2278e-20	ENSG00000116016	608	2633
EPHA3	-5.23259	2.18863	1.89348e-22	1.27794e-20	ENSG00000044524	121	3
ELFN2	6.56063	1.9747	2.29441e-22	1.54021e-20	ENSG00000166897	1	103
FSTL1	2.16577	6.53505	3.54651e-22	2.36786e-20	ENSG00000163430	476	2070.94
OSBPL10	2.20036	6.14906	3.56526e-22	2.36786e-20	ENSG00000144645	357	1591
TBL1X	-2.98638	3.5377	3.76085e-22	2.48455e-20	ENSG00000101849	287	35
AKAP12	2.10711	7.39393	5.40522e-22	3.55208e-20	ENSG00000131016	893	3730
ASRGL1	2.23689	5.66057	8.10693e-22	5.29964e-20	ENSG00000162174	249	1138.29
HUNK	-9.51889	1.78906	8.90188e-22	5.78901e-20	ENSG00000142149	93	0
ANXA3	-4.85547	2.2222	9.31421e-22	6.02576e-20	ENSG00000138772	123	4
FTH1P8	2.79797	3.74516	9.73932e-22	6.26831e-20	ENSG00000219507	47	317.6
KDM7A	2.38829	4.80736	1.17907e-21	7.54968e-20	ENSG00000006459	126	640
NKD1	-2.27039	5.36748	1.2038e-21	7.66871e-20	ENSG00000140807	961	193
MMP2	6.48893	1.90607	1.67404e-21	1.06102e-19	ENSG00000087245	1	98
UGCG	-2.03903	8.59045	1.79262e-21	1.13043e-19	ENSG00000148154	8742	2062
PPFIBP1	-2.11025	6.62874	2.51087e-21	1.57541e-19	ENSG00000110841	2263	508
EMB	4.14212	2.45796	2.53907e-21	1.58514e-19	ENSG00000170571	8	138.98
FN1	2.01205	11.2552	2.66459e-21	1.65523e-19	ENSG00000115414	13697	53558
JUN	3.29965	2.97434	3.12897e-21	1.93407e-19	ENSG00000177606	20	192
ETV1	-2.19219	5.71483	3.1563e-21	1.94136e-19	ENSG00000006468	1212	257
ETNK2	3.00498	3.35635	3.55381e-21	2.17514e-19	ENSG00000143845	31.5	246
FCRLA	2.58748	4.07063	4.43736e-21	2.70268e-19	ENSG00000132185	67	391
NR2F1	-3.0089	3.33893	5.3323e-21	3.23199e-19	ENSG00000175745	250	30
EGFL8	2.39839	4.56694	6.28315e-21	3.78992e-19	ENSG00000241404	105.93	541.92
PLPP2	-2.31879	4.87307	6.47245e-21	3.88534e-19	ENSG00000141934	685	133
MGAT5B	2.16731	5.6877	9.2839e-21	5.54635e-19	ENSG00000167889	264	1150
MAGEA3	-2.16091	5.67839	1.19147e-20	7.08413e-19	ENSG00000221867	1177.05	255.06
ADAM19	-5.0554	2.02213	2.32607e-20	1.37646e-18	ENSG00000135074	107	3
PCDH1	3.95402	2.4483	2.49197e-20	1.46767e-18	ENSG00000156453	9	137
SPRR2D	-9.38931	1.66533	2.72097e-20	1.59502e-18	ENSG00000163216	85	0
CREB3L2	1.97488	8.35479	2.87494e-20	1.67741e-18	ENSG00000182158	1872	7134
PCDHB5	3.60763	2.64566	4.08748e-20	2.37378e-18	ENSG00000113209	13	155
SLC18B1	2.25327	4.88701	4.23036e-20	2.44538e-18	ENSG00000146409	144	666
LRAT	2.39994	4.33474	4.26249e-20	2.4526e-18	ENSG00000121207	90	461
RNF182	-2.37715	4.45453	4.48501e-20	2.5688e-18	ENSG00000180537	515	96
KDM7A-DT	3.08976	3.04564	4.60761e-20	2.62697e-18	ENSG00000260231	24	199
ARL4C	2.4823	4.10423	5.85979e-20	3.3257e-18	ENSG00000188042	73	396
INSYN1	9.34673	1.61114	1.0122e-19	5.71868e-18	ENSG00000205363	0	80
ZC3H13	-1.92815	9.76439	1.07983e-19	6.07334e-18	ENSG00000123200	19425	4948
CHL1	-2.0695	5.87555	1.40579e-19	7.87117e-18	ENSG00000134121	1334	308
ZNF558	-5.4559	1.86196	1.42636e-19	7.95071e-18	ENSG00000167785	96	2
LINC00518	2.04023	5.96991	2.59626e-19	1.44075e-17	ENSG00000183674	345	1376
SLC5A4	2.2463	4.68967	2.7324e-19	1.50959e-17	ENSG00000100191	126	580
PIK3R3	2.15209	5.12468	2.9296e-19	1.61141e-17	ENSG00000117461	180	776
PDLIM3	2.13463	5.21069	3.52407e-19	1.92565e-17	ENSG00000154553	193	822
FTH1P2	2.62203	3.62407	3.53174e-19	1.92565e-17	ENSG00000234975	48	287.09
SNTB1	-2.30119	4.46418	3.81876e-19	2.07309e-17	ENSG00000172164	514	101
CYP2J2	4.68797	2.01348	4.59412e-19	2.48321e-17	ENSG00000134716	4	103
TMEM158	-2.55091	3.75229	5.27126e-19	2.8358e-17	ENSG00000249992	321	53
GPRIN3	3.22339	2.75803	5.29185e-19	2.8358e-17	ENSG00000185477	18	164
SLC27A1	-2.35233	4.2429	6.41992e-19	3.4256e-17	ENSG00000130304	443	84
CACNA1D	4.67208	1.99866	6.69287e-19	3.55605e-17	ENSG00000157388	4	101.87
NIBAN1	2.06102	5.56293	7.01275e-19	3.71022e-17	ENSG00000135842	257	1040
ANO5	4.23859	2.14978	8.66732e-19	4.56625e-17	ENSG00000171714	6	112
CTSL	1.92377	7.16915	1.09023e-18	5.71959e-17	ENSG00000135047	846	3112
OC90	3.09117	2.85298	1.13096e-18	5.90846e-17	ENSG00000253117	20.92	173.75
SLC30A1	-1.94293	6.73911	1.19762e-18	6.23063e-17	ENSG00000170385	2388	602
KIT	-2.78271	3.27736	1.44783e-18	7.50106e-17	ENSG00000157404	235	33
RGS7	3.55449	2.48573	1.54858e-18	7.98993e-17	ENSG00000182901	12	138
FMC1-LUC7L2	1.95889	6.34331	1.60996e-18	8.27243e-17	ENSG00000269955	467.78	1763.28
KRT18	-2.12326	4.98689	2.0425e-18	1.04519e-16	ENSG00000111057	724	161
FTH1P11	2.48505	3.75543	2.0674e-18	1.05362e-16	ENSG00000237264	57.09	310.41
ANGPT1	5.40102	1.75785	2.45727e-18	1.24721e-16	ENSG00000154188	2	87
TFEB	4.18618	2.10149	3.59886e-18	1.81925e-16	ENSG00000112561	6	108
ARHGAP26	2.15086	4.68926	5.30932e-18	2.67307e-16	ENSG00000145819	133	573
RNF43	3.21998	2.67468	6.08037e-18	3.04898e-16	ENSG00000108375	17	154.58
LINC00052	3.86914	2.20742	6.61053e-18	3.29748e-16	ENSG00000259527	8	115
MAGED4B	3.12895	2.75509	6.62877e-18	3.29748e-16	ENSG00000187243	19.06	162.59
ITGA3	-2.32501	4.03922	7.05825e-18	3.4972e-16	ENSG00000005884	383	74
GUCY1A2	-2.55281	3.52121	8.2706e-18	4.08169e-16	ENSG00000152402	273	45
BMPR2	-1.8653	7.22983	8.88385e-18	4.36708e-16	ENSG00000204217	3319	883
ITPKB	1.82305	8.90124	8.97663e-18	4.39538e-16	ENSG00000143772	2971	10191
ZBED6	-9.13798	1.42679	9.20566e-18	4.48992e-16	ENSG00000257315	71.39	0
SNX24	2.39124	3.84	9.55224e-18	4.64083e-16	ENSG00000064652	64	326
PARP8	2.10121	4.80238	9.69781e-18	4.69329e-16	ENSG00000151883	148	616
ST8SIA6	-2.98856	2.88346	1.16511e-17	5.61684e-16	ENSG00000148488	181	22
PRSS23	2.62585	3.33194	1.17693e-17	5.65198e-16	ENSG00000150687	39	234
HOXB9	-3.50347	2.36988	1.58711e-17	7.59259e-16	ENSG00000170689	130	11
MALT1	-1.91169	6.1576	1.65057e-17	7.86604e-16	ENSG00000172175	1587.5	408.93
GDPD5	2.0087	5.203	1.90773e-17	9.05701e-16	ENSG00000158555	206	804
GPRC5B	-1.8301	7.3287	2.07977e-17	9.83638e-16	ENSG00000167191	3535.87	963.94
CHST9	4.52524	1.86231	3.10336e-17	1.46221e-15	ENSG00000154080	4	92
PIK3AP1	-2.57208	3.37033	3.21412e-17	1.5087e-15	ENSG00000155629	246	40
TES	-1.99651	5.21784	3.46202e-17	1.61898e-15	ENSG00000135269	835.98	203
KIAA1549	1.89352	5.99242	4.64715e-17	2.16509e-15	ENSG00000122778	380	1369
DCLK1	4.27353	1.93268	4.73142e-17	2.19615e-15	ENSG00000133083	5	96
DUSP8	3.80508	2.14923	5.1592e-17	2.38584e-15	ENSG00000184545	8	110
EIF4E3	9.07685	1.35389	5.93548e-17	2.7347e-15	ENSG00000163412	0	66.33
SPATA13	-2.13885	4.40055	6.53155e-17	2.99827e-15	ENSG00000182957	482	106
NID1	-4.01515	1.99758	6.55924e-17	2.99995e-15	ENSG00000116962	102	6
SYNPO2	-3.3086	2.4286	6.58655e-17	3.00145e-15	ENSG00000172403	134	13
FAM171B	-2.023	4.88832	8.53159e-17	3.87365e-15	ENSG00000144369	667	159
ARHGAP29	-1.86655	6.09034	9.65836e-17	4.36936e-15	ENSG00000137962	1505	400
PRDM7	2.41299	3.56204	9.79797e-17	4.41651e-15	ENSG00000126856	52	269
ITGA6	-1.7781	7.66977	1.03828e-16	4.6633e-15	ENSG00000091409	4444	1256
OAS1	-3.60016	2.17898	1.20331e-16	5.38515e-15	ENSG00000089127	114	9
DIRAS1	-2.33315	3.69868	1.64618e-16	7.32551e-15	ENSG00000176490	302	58
TLR6	3.32305	2.39051	1.64862e-16	7.32551e-15	ENSG00000174130	13	127.23
GRB10	-1.95824	5.10744	1.68287e-16	7.45118e-15	ENSG00000106070	770	192
STK32A	1.89207	5.58739	1.75518e-16	7.74389e-15	ENSG00000169302	287	1033
MELTF	-1.7672	7.43705	1.92102e-16	8.44571e-15	ENSG00000163975	3775	1075
NUDT4	-1.74202	8.52164	2.29307e-16	1.00461e-14	ENSG00000173598	7977.77	2311.91
TTC26	1.88685	5.53746	2.50472e-16	1.0935e-14	ENSG00000105948	278	997
BTN2A2	1.99488	4.80188	2.60204e-16	1.13202e-14	ENSG00000124508	157	607
DHRS2	2.83636	2.76482	3.15154e-16	1.36633e-14	ENSG00000100867	23	160
TRIM63	1.82363	6.15532	3.28086e-16	1.41747e-14	ENSG00000158022	442	1517
IFI27	-2.59129	3.15644	3.65233e-16	1.57252e-14	ENSG00000165949	212	34
SLC30A10	-8.98062	1.27853	3.96752e-16	1.70235e-14	ENSG00000196660	64	0
PRUNE2	1.78857	6.50695	4.84242e-16	2.07063e-14	ENSG00000106772	575	1926
ARHGEF4	-2.41148	3.43406	5.60109e-16	2.38687e-14	ENSG00000136002	253	46
DKK1	-3.92779	1.91848	6.08075e-16	2.58246e-14	ENSG00000107984	96	6
MAML2	-2.69706	2.97197	6.23589e-16	2.63937e-14	ENSG00000184384	188	28
UBE2E2	2.51779	3.16598	7.65552e-16	3.22929e-14	ENSG00000182247	37	206
MEX3C	-1.73183	7.32704	7.76044e-16	3.26252e-14	ENSG00000176624	3478	1015
AXIN2	-1.94997	4.8747	8.43895e-16	3.53586e-14	ENSG00000168646	654	164
PALLD	1.80071	6.00096	9.78951e-16	4.08802e-14	ENSG00000129116	402	1358
PNKD	1.79302	6.11189	9.98362e-16	4.15518e-14	ENSG00000127838	436	1465
CST2	-8.93491	1.23564	1.04021e-15	4.31496e-14	ENSG00000170369	62	0
STAP2	-2.52265	3.17953	1.04462e-15	4.31891e-14	ENSG00000178078	214	36
SYNE1	2.26321	3.68898	1.05007e-15	4.32711e-14	ENSG00000131018	62	289
SLC2A10	-1.82669	5.68789	1.16276e-15	4.77574e-14	ENSG00000197496	1131	309
KCNIP3	2.12562	4.02761	1.25497e-15	5.13755e-14	ENSG00000115041	85	360
DLX2	-3.08228	2.42907	1.36262e-15	5.56001e-14	ENSG00000115844	132	15
C22orf46	2.17605	3.88956	1.48376e-15	6.03458e-14	ENSG00000184208	75	329
DENND2D	2.22707	3.7486	1.51273e-15	6.13246e-14	ENSG00000162777	66	300
C2CD2	-2.14604	3.94962	1.52747e-15	6.17216e-14	ENSG00000157617	352	77
CDC42EP1	-1.75155	6.57272	1.59594e-15	6.42804e-14	ENSG00000128283	2067	595
DLGAP1	8.90823	1.19446	1.69034e-15	6.78635e-14	ENSG00000170579	0	59
BIK	-2.48326	3.18532	2.1201e-15	8.48449e-14	ENSG00000100290	214	37
TSHZ3	-4.05968	1.79071	2.22605e-15	8.88003e-14	ENSG00000121297	88	5
PPFIBP2	1.85701	5.22904	2.28732e-15	9.09537e-14	ENSG00000166387	228	801
PHACTR1	1.73086	6.71046	2.3964e-15	9.49886e-14	ENSG00000112137	683.02	2198.05
MME	1.71509	7.07166	2.41809e-15	9.55453e-14	ENSG00000196549	885	2817
NOL4L	1.96758	4.57423	2.57464e-15	1.0141e-13	ENSG00000197183	136	516
SLC17A6	8.88362	1.17129	2.75344e-15	1.08112e-13	ENSG00000091664	0	58
TOB1	1.76999	5.98435	2.82165e-15	1.10443e-13	ENSG00000141232	404	1336
EHD4	1.71442	6.97173	2.85374e-15	1.11349e-13	ENSG00000103966	826	2628
LINC00511	2.6783	2.8025	3.05059e-15	1.18659e-13	ENSG00000227036	26	162
HOXC8	-2.15664	3.8425	3.17105e-15	1.22962e-13	ENSG00000037965	327	71
HLX	-2.08666	4.09241	3.35643e-15	1.29747e-13	ENSG00000136630	386	88
MAP9	-5.83491	1.34098	3.89954e-15	1.50277e-13	ENSG00000164114	66	1
DVL3	1.6648	8.36889	4.06877e-15	1.56316e-13	ENSG00000161202	2235	6870
CCN1	1.76491	5.91483	4.37591e-15	1.676e-13	ENSG00000142871	386	1272
EGLN1	-1.66871	7.97396	4.43493e-15	1.69341e-13	ENSG00000135766	5392	1644
CEMP1	-8.84608	1.1525	4.49613e-15	1.71155e-13	ENSG00000205923	58.29	0
ANKS1B	3.26103	2.21729	5.24835e-15	1.99182e-13	ENSG00000185046	11.94	112.02
ACSF2	3.60892	1.97259	7.19818e-15	2.72353e-13	ENSG00000167107	8	96
ID2	1.80369	5.38737	7.26548e-15	2.74069e-13	ENSG00000115738	262	887
ONECUT1	8.83311	1.12379	7.35991e-15	2.76795e-13	ENSG00000169856	0	56
TNS1	2.42234	3.12411	8.25119e-15	3.09382e-13	ENSG00000079308	38	198
THSD1	-2.96644	2.44865	9.29813e-15	3.47594e-13	ENSG00000136114	132.69	16.35
EDNRB	1.68121	6.92705	9.51082e-15	3.54484e-13	ENSG00000136160	815	2534
COL4A5	8.80717	1.09944	1.20778e-14	4.47488e-13	ENSG00000188153	0	55
ZFPM2	8.80717	1.09944	1.20778e-14	4.47488e-13	ENSG00000169946	0	55
NAMPT	-1.65068	7.41443	1.26729e-14	4.68148e-13	ENSG00000105835	3646.59	1125.79
RASD1	-1.84941	4.91327	1.30403e-14	4.80297e-13	ENSG00000108551	662	178
ESRRG	5.80605	1.26143	1.5826e-14	5.81187e-13	ENSG00000196482	1	61
IRF5	-2.37114	3.20256	1.60476e-14	5.87597e-13	ENSG00000128604	214	40
COL5A2	2.93671	2.42696	1.6627e-14	6.0703e-13	ENSG00000204262	17	127
GALNT2	1.62454	8.39223	1.67697e-14	6.10369e-13	ENSG00000143641	2320	6935
ANKRD30B	-1.8061	5.13423	1.68162e-14	6.10369e-13	ENSG00000180777	767.05	212.55
SLC37A2	2.14803	3.68443	1.70405e-14	6.16718e-13	ENSG00000134955	66	284
ANXA1	-3.10071	2.24633	1.79396e-14	6.4738e-13	ENSG00000135046	116	13
DLL3	1.6646	6.70755	2.3134e-14	8.32425e-13	ENSG00000090932	706	2170
RUNX2	-5.74489	1.25766	2.53516e-14	9.09391e-13	ENSG00000124813	62	1
TGFB1	-1.70662	5.99511	2.54187e-14	9.09391e-13	ENSG00000105329	1374	408
GNG11	-1.70509	6.00799	2.55181e-14	9.10338e-13	ENSG00000127920	1386	412
PLCE1-AS1	2.51661	2.8682	2.57768e-14	9.16947e-13	ENSG00000268894	30	167
CLIP2	-2.2445	3.38632	2.89738e-14	1.02775e-12	ENSG00000106665	240	49
PLA1A	1.85007	4.72397	2.92364e-14	1.03412e-12	ENSG00000144837	161	563
GATA4	3.4415	1.98565	3.0625e-14	1.08018e-12	ENSG00000136574	9	96
GDF11	-2.09509	3.77819	3.10266e-14	1.09126e-12	ENSG00000135414	310.12	70.27
RUNX3	-1.6228	7.39746	3.37172e-14	1.18256e-12	ENSG00000020633	3587	1129
RUBCNL	-1.92527	4.33421	3.81078e-14	1.33281e-12	ENSG00000102445	447	114
CTSV	1.77472	5.13333	4.12113e-14	1.43733e-12	ENSG00000136943	223	740
FZD7	-1.96106	4.17503	4.34549e-14	1.51136e-12	ENSG00000155760	402	100
GRK3	1.64495	6.58244	5.5016e-14	1.90814e-12	ENSG00000100077	654	1983
CTHRC1	-1.7047	5.65314	6.10206e-14	2.11054e-12	ENSG00000164932	1083	322
CHRNA7	2.57683	2.73407	6.71315e-14	2.31548e-12	ENSG00000175344	26.32	152.84
ITPR1	1.62835	6.77679	6.92111e-14	2.38063e-12	ENSG00000150995	755	2263
PCDHB16	3.15951	2.13523	7.13506e-14	2.44748e-12	ENSG00000272674	12	104.92
ZNF549	2.87882	2.37712	7.18505e-14	2.45788e-12	ENSG00000121406	17	122
SH2B3	-1.59938	7.20496	8.89919e-14	3.03594e-12	ENSG00000111252	3126	1000
CDK6	-1.94276	4.13173	9.63173e-14	3.27689e-12	ENSG00000105810	389	98
RGS14	-2.29462	3.17464	9.97532e-14	3.38456e-12	ENSG00000169220	208	41
APBA1	4.17214	1.53899	1.0194e-13	3.4494e-12	ENSG00000107282	4	72
ARRDC4	-5.67349	1.19185	1.05572e-13	3.56262e-12	ENSG00000140450	59	1
COBL	2.9053	2.31521	1.11746e-13	3.76081e-12	ENSG00000106078	16	117
PSPH	2.02444	3.82375	1.16571e-13	3.91264e-12	ENSG00000146733	78	308
IL27RA	-3.01101	2.16871	1.22763e-13	4.10945e-12	ENSG00000104998	109	13
CACNB3	-2.15194	3.44924	1.32091e-13	4.40985e-12	ENSG00000167535	248	54
BEST1	1.59964	6.92007	1.45727e-13	4.85212e-12	ENSG00000167995	846.54	2487.36
PRKCZ	-2.34378	3.0141	1.50611e-13	5.00142e-12	ENSG00000067606	186.78	35.57
ARID5B	-1.7488	5.03813	1.63344e-13	5.40984e-12	ENSG00000150347	711	205
HMCN1	1.7165	5.2297	1.70147e-13	5.62025e-12	ENSG00000143341	246	784
REEP2	-2.18314	3.33652	1.74575e-13	5.7513e-12	ENSG00000132563	230	49
ATP10A	2.01032	3.81254	1.767e-13	5.80598e-12	ENSG00000206190	78	305
SLC4A11	-1.81779	4.5848	1.8983e-13	6.22103e-12	ENSG00000088836	524	144
TMTC1	-1.80182	4.64991	1.98228e-13	6.47926e-12	ENSG00000133687	547	152
SIK1B	1.68306	5.46871	2.10313e-13	6.85631e-12	ENSG00000275993	295.69	920.71
MAP4K3	-1.60074	6.63758	2.15943e-13	7.02151e-12	ENSG00000011566	2109	674
TP53INP2	1.67087	5.57308	2.28594e-13	7.40172e-12	ENSG00000078804	320	988
LAMA5	-1.77272	4.77946	2.28821e-13	7.40172e-12	ENSG00000130702	596	169
CERS6-AS1	-8.65038	0.97053	2.48909e-13	8.03069e-12	ENSG00000227617	50.88	0
ARHGAP28	2.36242	2.91714	2.60248e-13	8.37488e-12	ENSG00000088756	34	170
MIR99AHG	5.65699	1.12334	2.7628e-13	8.8452e-12	ENSG00000215386	1	55
ZNF32	5.65699	1.12334	2.7628e-13	8.8452e-12	ENSG00000169740	1	55
GPR19	1.83496	4.38334	2.85436e-13	9.11498e-12	ENSG00000183150	128	443
SERPINB8	-1.97186	3.82888	3.05743e-13	9.73855e-12	ENSG00000166401	316	78
DCT	1.5296	9.63522	3.11509e-13	9.89696e-12	ENSG00000080166	5770	16149
LLGL2	-2.77769	2.34133	3.15121e-13	9.98628e-12	ENSG00000073350	121	17
CPNE7	-2.97079	2.13411	3.24358e-13	1.0253e-11	ENSG00000178773	106	13
TNFRSF19	-1.56141	7.15036	3.32868e-13	1.04954e-11	ENSG00000127863	2990	982
DMTN	-1.96234	3.89268	3.41087e-13	1.07275e-11	ENSG00000158856	330	82
SHB	2.30716	2.9914	3.56462e-13	1.11829e-11	ENSG00000107338	37	178
FAM114A1	1.67165	5.38165	3.65278e-13	1.14307e-11	ENSG00000197712	280	865
C12orf75	-1.96699	3.86113	3.9434e-13	1.23093e-11	ENSG00000235162	323	80
MAP7D2	8.61124	0.916469	4.15962e-13	1.29519e-11	ENSG00000184368	0	48
DDX60L	3.55358	1.7405	4.20921e-13	1.30737e-11	ENSG00000181381	7	81
SRC	-1.59825	6.25385	4.33469e-13	1.343e-11	ENSG00000197122	1615	517
ZNF776	2.76107	2.35645	4.7378e-13	1.46426e-11	ENSG00000152443	18	119
TP53RK	-1.6042	6.11498	4.93211e-13	1.52055e-11	ENSG00000172315	1468	468
HMGN5	1.79839	4.47318	5.05846e-13	1.55566e-11	ENSG00000198157	139	469
MCAM	1.52316	8.41313	5.34816e-13	1.64072e-11	ENSG00000076706	2481	6913
ADGRL1	-1.67768	5.20418	6.15755e-13	1.88439e-11	ENSG00000072071	789	239
ADAMTS17	1.91322	3.89192	6.51808e-13	1.98985e-11	ENSG00000140470	87	318
ZNF385A	-2.01918	3.58459	6.88618e-13	2.09709e-11	ENSG00000161642	268	64
MMP12	8.58095	0.888335	6.97018e-13	2.11751e-11	ENSG00000262406	0	47
TAF7	1.60674	5.86359	7.11699e-13	2.15686e-11	ENSG00000178913	405	1196
SMIM3	-2.06829	3.45898	7.2255e-13	2.18445e-11	ENSG00000256235	247	57
COL9A3	-1.51851	7.98949	7.61447e-13	2.29648e-11	ENSG00000092758	5311	1797
SNAI2	1.55651	6.69788	7.77426e-13	2.33902e-11	ENSG00000019549	742	2116
BTN3A2	1.72876	4.74786	8.60218e-13	2.5819e-11	ENSG00000186470	174.74	561.73
IGFBP4	-1.76309	4.55252	9.13248e-13	2.73449e-11	ENSG00000141753	508	145
PCLO	-2.38336	2.80658	9.68321e-13	2.89245e-11	ENSG00000186472	162	30
CASP1	-3.14116	1.91971	9.76429e-13	2.90971e-11	ENSG00000137752	92	10
UBASH3B	-1.82037	4.23979	9.91643e-13	2.94801e-11	ENSG00000154127	412	113
CDH7	2.92659	2.14757	9.98647e-13	2.96178e-11	ENSG00000081138	14	104
RAB32	1.51413	7.716	1.01406e-12	3.00038e-11	ENSG00000118508	1537	4256
UBN2	1.67631	5.04512	1.02458e-12	3.02433e-11	ENSG00000157741	221	685
AK5	-4.31508	1.34179	1.09658e-12	3.22922e-11	ENSG00000154027	64	3
NFATC2	2.41207	2.6841	1.10009e-12	3.23194e-11	ENSG00000101096	28	145
GCSAML-AS1	8.56122	0.870039	1.17118e-12	3.43271e-11	ENSG00000284824	0	46.36
IL19	-5.54602	1.07499	1.18945e-12	3.47809e-11	ENSG00000142224	54	1
ABHD2	-1.51012	7.67217	1.2019e-12	3.50628e-11	ENSG00000140526	4255.33	1448.19
LEF1	-1.5382	6.84671	1.20839e-12	3.51699e-11	ENSG00000138795	2412	805
PLEKHO1	-1.65326	5.19168	1.30989e-12	3.80355e-11	ENSG00000023902	779	240
DYRK2	-1.62409	5.46915	1.35883e-12	3.93652e-11	ENSG00000127334	940.26	295.62
SLCO4A1-AS1	2.47169	2.63504	1.36649e-12	3.94953e-11	ENSG00000232803	26.11	140.96
MOCOS	-1.68484	4.91753	1.38656e-12	3.99827e-11	ENSG00000075643	647	195
DAB2	1.49229	8.49239	1.44341e-12	4.15263e-11	ENSG00000153071	2663	7263
NRROS	-1.57112	6.03377	1.50241e-12	4.31244e-11	ENSG00000174004	1379.55	450
CPT1A	-2.67178	2.33144	1.52891e-12	4.36842e-11	ENSG00000110090	119	18
KCNJ12	2.71179	2.31471	1.52891e-12	4.36842e-11	ENSG00000184185	18	115
FMC1	2.52214	2.56261	1.64187e-12	4.68045e-11	ENSG00000164898	24.07	134.62
NFIX	-1.6255	5.35054	1.84904e-12	5.25903e-11	ENSG00000008441	866	272
LINC01695	8.51838	0.830374	1.97336e-12	5.59985e-11	ENSG00000236532	0	45
PLXNA2	-1.57573	5.85691	2.0595e-12	5.83104e-11	ENSG00000076356	1221	397
RNF122	2.40338	2.62575	2.26981e-12	6.41196e-11	ENSG00000133874	27	139
ZNF551	2.55218	2.3963	2.33965e-12	6.59433e-11	ENSG00000204519	21	120
NPIPB11	3.32112	1.74858	2.61045e-12	7.33565e-11	ENSG00000254206	8.18	80.36
PLEKHG1	-2.82348	2.11086	2.61442e-12	7.33565e-11	ENSG00000120278	103	14
H2BC12	2.09259	3.21608	2.75474e-12	7.71203e-11	ENSG00000197903	49	203
ZNF536	4.01082	1.39372	3.06841e-12	8.57095e-11	ENSG00000198597	4	64.37
MAGEC2	5.51981	0.99726	3.18385e-12	8.87357e-11	ENSG00000046774	1	50
SLC25A16	1.53058	6.29369	3.23968e-12	9.00906e-11	ENSG00000122912	568	1591
APOD	-2.63498	2.30058	3.70157e-12	1.02706e-10	ENSG00000189058	116	18
FERMT1	-2.07242	3.24769	3.85383e-12	1.06694e-10	ENSG00000101311	213	49
AHCYL1	1.45695	8.73313	4.22817e-12	1.16799e-10	ENSG00000168710	3204	8527
DKK2	3.44272	1.64273	4.27612e-12	1.17862e-10	ENSG00000155011	7	75
CCDC149	-2.21602	2.92699	4.7923e-12	1.31799e-10	ENSG00000181982	173	36
GADD45B	-2.54478	2.37207	5.48288e-12	1.5046e-10	ENSG00000099860	121	20
CNTN5	-8.47368	0.80771	5.64977e-12	1.547e-10	ENSG00000149972	45	0
CYTH3	-1.46488	7.48324	5.82735e-12	1.59213e-10	ENSG00000008256	3702	1300
OTX1	2.10576	3.07394	6.54882e-12	1.78534e-10	ENSG00000115507	44	184
NOTCH1	-1.76514	4.15877	6.58462e-12	1.79119e-10	ENSG00000148400	386	110
KIAA1549L	-1.68283	4.56822	6.847e-12	1.85851e-10	ENSG00000110427	507	153
PPM1K	1.85056	3.75859	7.08171e-12	1.91805e-10	ENSG00000163644	82	287
ABTB2	3.7338	1.44507	7.35336e-12	1.98732e-10	ENSG00000166016	5	66
GALNT18	1.57123	5.34161	7.5482e-12	2.03557e-10	ENSG00000110328	287	827
COTL1	1.43615	8.94102	7.8117e-12	2.10209e-10	ENSG00000103187	3740	9811
TSPAN15	1.68741	4.44882	8.07474e-12	2.1682e-10	ENSG00000099282	145	453
PAQR8	1.66802	4.55723	9.06155e-12	2.42795e-10	ENSG00000170915	158	487
OR2C3	8.44088	0.758854	9.60067e-12	2.56689e-10	ENSG00000196242	0	42.64
L1CAM	2.0279	3.22144	9.66242e-12	2.57789e-10	ENSG00000198910	51	202
SMAD9	1.70025	4.38766	1.03904e-11	2.76619e-10	ENSG00000120693	138	435
PLCL2	3.71182	1.42561	1.11834e-11	2.97098e-10	ENSG00000154822	5	65
PDE4DIP	1.48202	6.41078	1.22598e-11	3.25001e-10	ENSG00000178104	631.64	1710.67
KANK2	-1.57918	5.13603	1.23867e-11	3.27669e-10	ENSG00000197256	740	240
ALDH1B1	1.44603	7.22884	1.24795e-11	3.29428e-10	ENSG00000137124	1135	2998
ZMIZ1	-1.5795	5.12425	1.28783e-11	3.39237e-10	ENSG00000108175	734	238
TENT5A	1.61436	4.826	1.37335e-11	3.61003e-10	ENSG00000112773	196	582
PREX1	3.38393	1.59125	1.38332e-11	3.62141e-10	ENSG00000124126	7	72
LONRF3	-1.94068	3.40711	1.38348e-11	3.62141e-10	ENSG00000175556	234	59
NAP1L5	1.57667	5.10056	1.39429e-11	3.64206e-10	ENSG00000177432	242	700
OAS3	-1.58609	5.04213	1.42187e-11	3.70635e-10	ENSG00000111331	694	224
METTL9	-1.41483	8.94507	1.5447e-11	4.01815e-10	ENSG00000197006	10108	3675
GPR146	8.39912	0.72045	1.63617e-11	4.23843e-10	ENSG00000164849	0	41.42
ZNF844	8.39355	0.715337	1.63617e-11	4.23843e-10	ENSG00000223547	0	41.26
FGFR4	2.04962	3.09227	1.66347e-11	4.30022e-10	ENSG00000160867	46	185
SLC8A1	3.90455	1.29895	1.7453e-11	4.50245e-10	ENSG00000183023	4	59.79
SPAG1	-1.59667	4.82928	2.01384e-11	5.1845e-10	ENSG00000104450	599.46	192.06
PLPP3	3.14237	1.72397	2.09056e-11	5.37092e-10	ENSG00000162407	9	78
NR4A1	-1.42732	7.25761	2.21182e-11	5.6708e-10	ENSG00000123358	3143.53	1133
TMEM54	1.68769	4.27039	2.29341e-11	5.86793e-10	ENSG00000121900	128	400
ZCCHC14	-1.44954	6.65032	2.39773e-11	6.12231e-10	ENSG00000140948	2071	735
LMBR1	-1.58497	4.86423	2.46891e-11	6.29119e-10	ENSG00000105983	613	198
JAG2	-2.80187	2.01552	2.52561e-11	6.42257e-10	ENSG00000184916	96	13.24
CPXM1	-8.33978	0.685369	2.79657e-11	7.09716e-10	ENSG00000088882	41	0
TECPR2	1.48221	5.87834	2.82234e-11	7.14802e-10	ENSG00000196663	436.34	1181.96
TOMM34	-1.40842	7.59047	3.18431e-11	8.04843e-10	ENSG00000025772	3946	1441
SLC7A5	1.38472	10.1459	3.28048e-11	8.27475e-10	ENSG00000103257	8849	22400
ARSD	4.60344	1.0229	3.48054e-11	8.76169e-10	ENSG00000006756	2	50
TSPAN10	1.42946	6.79835	3.65356e-11	9.17873e-10	ENSG00000182612	849	2217
KLHL14	-2.10455	2.91382	3.85975e-11	9.67729e-10	ENSG00000197705	169	38
ABCA13	-5.34623	0.893571	3.88735e-11	9.72695e-10	ENSG00000179869	47	1
SOCS2-AS1	-3.60103	1.38248	3.96543e-11	9.90247e-10	ENSG00000246985	64	5
LINC02035	-2.4589	2.30109	4.06195e-11	1.01233e-09	ENSG00000273033	114	20
GLMP	1.38268	8.90218	4.2534e-11	1.05793e-09	ENSG00000198715	3740	9454
CPB2	-3.05341	1.70036	4.3971e-11	1.09149e-09	ENSG00000080618	78	9
NUDT4P2	-2.26685	2.6181	4.49706e-11	1.11409e-09	ENSG00000271121	139.84	28.07
FGF14	8.34894	0.674428	4.79413e-11	1.18534e-09	ENSG00000102466	0	40
ATP5F1D	-1.42745	6.54946	5.04915e-11	1.24592e-09	ENSG00000099624	1923	693
FABP3	-1.82045	3.57687	5.40161e-11	1.33027e-09	ENSG00000121769	259	71
PDP1	-1.41929	6.67644	5.54977e-11	1.36406e-09	ENSG00000164951	2097	760
ATP6V0E2	-1.45739	5.88429	5.97893e-11	1.46666e-09	ENSG00000171130	1218.31	430
RASGRP1	-2.73439	1.93357	6.4238e-11	1.5727e-09	ENSG00000172575	89.96	13
B3GNT5	-1.72559	3.89127	6.9497e-11	1.69812e-09	ENSG00000176597	318.11	93.16
STMP1	1.39787	6.92366	6.97545e-11	1.70108e-09	ENSG00000243317	941	2404
PKIB	-2.49141	2.1814	7.28337e-11	1.77271e-09	ENSG00000135549	105	18
PIK3R2	-1.39196	7.04767	7.62427e-11	1.85207e-09	ENSG00000105647	2699.24	997
NETO2	1.48241	5.43238	7.88716e-11	1.91222e-09	ENSG00000171208	320	867
F12	-3.12549	1.60211	8.0531e-11	1.94489e-09	ENSG00000131187	73	8
PRRX1	-3.12549	1.60211	8.0531e-11	1.94489e-09	ENSG00000116132	73	8
MTHFD2P1	-8.26785	0.620057	8.24314e-11	1.98695e-09	ENSG00000244681	39	0
C1QTNF1	-2.00963	3.01314	8.45701e-11	2.03457e-09	ENSG00000173918	179	43
EMP2	1.48206	5.38183	8.62809e-11	2.07174e-09	ENSG00000213853	309	837
SLC1A5	-1.36573	8.06738	9.32198e-11	2.23105e-09	ENSG00000105281	5448.31	2049.41
POPDC3	1.48326	5.3449	9.32733e-11	2.23105e-09	ENSG00000132429	300.98	815.96
PLOD2	1.39724	6.70898	1.00731e-10	2.40483e-09	ENSG00000152952	811	2071
ASB2	-1.98394	3.0572	1.11999e-10	2.66874e-09	ENSG00000100628	184	45
EEPD1	-3.10562	1.58512	1.18443e-10	2.81157e-09	ENSG00000122547	72	8
LINC00623	-3.18492	1.57294	1.18443e-10	2.81157e-09	ENSG00000226067	71.76	7.54
GNAI1	-1.43203	5.88243	1.21195e-10	2.87141e-09	ENSG00000127955	1211	435
TMEFF1	2.36817	2.29691	1.25754e-10	2.9738e-09	ENSG00000241697	21.8	109.62
ZC3HAV1L	1.71056	3.79987	1.36804e-10	3.22899e-09	ENSG00000146858	91	289
LRRK2	1.57491	4.45061	1.39735e-10	3.29196e-09	ENSG00000188906	154	445
PAPPA2	-8.2305	0.586253	1.42164e-10	3.34287e-09	ENSG00000116183	38	0
JUNB	-1.54442	4.68137	1.44355e-10	3.388e-09	ENSG00000171223	535.83	178
KCNAB2	1.34465	8.61478	1.46455e-10	3.43083e-09	ENSG00000069424	3123	7689
TMCC3	2.87486	1.77034	1.60824e-10	3.76039e-09	ENSG00000057704	11	79
IGSF11	1.39487	6.3343	1.68481e-10	3.93207e-09	ENSG00000144847	626	1596
LINC02735	2.19814	2.51006	1.70334e-10	3.9679e-09	ENSG00000255433	28	125
FBXL7	-1.5481	4.58406	1.91215e-10	4.44601e-09	ENSG00000183580	501	166
PMP22	1.33945	8.10715	2.01216e-10	4.66986e-09	ENSG00000109099	2202	5402
MCOLN3	-1.45361	5.35907	2.10619e-10	4.87902e-09	ENSG00000055732	845	299
SPRY4	-1.46591	5.24261	2.1429e-10	4.95487e-09	ENSG00000187678	781	274
C1QTNF3	-3.49025	1.28609	2.18352e-10	5.03945e-09	ENSG00000082196	59.26	5
ATOH8	1.48522	4.99074	2.2213e-10	5.11718e-09	ENSG00000168874	235	638
ZCCHC24	-1.78203	3.46492	2.27481e-10	5.23081e-09	ENSG00000165424	238	67
SPTB	-2.3854	2.22625	2.29656e-10	5.27111e-09	ENSG00000070182	107.2	19.79
ANKRD20A5P	-2.1592	2.59695	2.37646e-10	5.44448e-09	ENSG00000186481	135.95	29.41
MFSD6	-1.50323	4.82522	2.41541e-10	5.52359e-09	ENSG00000151690	588	201
CXXC4	8.23683	0.572109	2.45934e-10	5.60352e-09	ENSG00000168772	0	37
NR5A2	8.23683	0.572109	2.45934e-10	5.60352e-09	ENSG00000116833	0	37
PAXIP1	-1.50678	4.76959	2.58236e-10	5.87311e-09	ENSG00000157212	566	193
CYB561A3	1.34535	7.21723	2.65392e-10	6.02488e-09	ENSG00000162144	1184.3	2917.34
LINC00622	-2.34726	2.34257	2.69573e-10	6.10868e-09	ENSG00000260941	116	22
GNAO1	1.53134	4.5851	2.75255e-10	6.22615e-09	ENSG00000087258	173	485
CYP7B1	1.90311	3.06684	3.12908e-10	7.06505e-09	ENSG00000172817	49	178
PTCH1	-1.94397	2.99416	3.19087e-10	7.19156e-09	ENSG00000185920	175	44
EDEM3	1.36659	6.48712	3.21058e-10	7.22293e-09	ENSG00000116406	706	1765
PXK	-1.37209	6.33976	3.31573e-10	7.4446e-09	ENSG00000168297	1645	616
EMP1	1.68789	3.71855	3.32103e-10	7.4446e-09	ENSG00000134531	87	272
BTN3A1	1.86401	3.15478	3.41622e-10	7.64425e-09	ENSG00000026950	53.26	188.27
COL19A1	1.83898	3.23181	3.66784e-10	8.1926e-09	ENSG00000082293	57	198
RNF19A	-1.38629	5.93883	3.80309e-10	8.4717e-09	ENSG00000034677	1248.54	462.94
MAGED1	1.35627	6.58018	3.80636e-10	8.4717e-09	ENSG00000179222	757	1879
ST8SIA1	-2.31101	2.24841	3.91932e-10	8.70758e-09	ENSG00000111728	108	21
ADGRE2	-2.13576	2.54597	4.13763e-10	9.17627e-09	ENSG00000127507	130.72	28.74
C17orf77	3.3395	1.34464	4.20033e-10	9.2988e-09	ENSG00000182352	6	60
SLC39A4	-1.54608	4.35892	4.24225e-10	9.375e-09	ENSG00000147804	428	142
PMP2	8.19743	0.536331	4.26767e-10	9.41452e-09	ENSG00000147588	0	36
OSGIN1	1.49363	4.7437	4.28409e-10	9.43405e-09	ENSG00000140961	197	538
LTBP1	1.4293	5.2815	4.42961e-10	9.73735e-09	ENSG00000049323	296	773
DLX1	-1.54964	4.331	4.45656e-10	9.77938e-09	ENSG00000144355	420	139
FTH1P20	2.84675	1.66446	4.47206e-10	9.79616e-09	ENSG00000226564	10.36	73.01
TNK1	-2.3222	2.32223	4.66518e-10	1.02013e-08	ENSG00000174292	114	22
HES6	1.32887	7.08717	4.69393e-10	1.02462e-08	ENSG00000144485	1091	2657
CITED1	1.5016	4.64379	4.73847e-10	1.03254e-08	ENSG00000125931	183	502.55
LAMB1	-1.32787	7.10343	4.83232e-10	1.05116e-08	ENSG00000091136	2771	1070
MERTK	1.70999	3.61563	4.86801e-10	1.05577e-08	ENSG00000153208	80	254
TMED7-TICAM2	1.49461	4.67816	4.87042e-10	1.05577e-08	ENSG00000251201	188.11	514.08
MCC	1.34396	6.64372	4.96776e-10	1.075e-08	ENSG00000171444	796	1959
CECR2	2.05131	2.66636	5.02735e-10	1.08601e-08	ENSG00000099954	34	137
MT2A	-1.44435	5.0662	5.42298e-10	1.16945e-08	ENSG00000125148	688	245
ZNF542P	1.80096	3.29592	5.43364e-10	1.16973e-08	ENSG00000240225	60.87	205.92
PRAG1	-1.49586	4.65359	5.49734e-10	1.18141e-08	ENSG00000275342	521	179
TSPAN12	3.06919	1.50078	5.5925e-10	1.19979e-08	ENSG00000106025	8	66
EGR1	-1.74521	3.43683	5.7679e-10	1.2353e-08	ENSG00000120738	232	67
JAM3	1.41419	5.34677	5.78716e-10	1.2373e-08	ENSG00000166086	312.12	806.59
NT5E	-1.83956	3.17648	6.05976e-10	1.2917e-08	ENSG00000135318	196	53
ZNF528	3.7036	1.122	6.06227e-10	1.2917e-08	ENSG00000167555	4	52
RABAC1	1.51079	4.49248	6.0796e-10	1.29318e-08	ENSG00000105404	163.9	453
ZNF717	2.96579	1.57294	6.09298e-10	1.29383e-08	ENSG00000227124	9	69
HPS5	1.33579	6.68592	6.10754e-10	1.29472e-08	ENSG00000110756	823	2014
SSH1	-1.32316	6.91495	6.37374e-10	1.34886e-08	ENSG00000084112	2429	941
UCN2	-2.22283	2.42046	6.56349e-10	1.38666e-08	ENSG00000145040	120.85	25
LINC02085	-2.74518	1.71862	6.69328e-10	1.41169e-08	ENSG00000214407	77.08	11.04
PELI1	-1.58034	4.08273	6.9609e-10	1.46566e-08	ENSG00000197329	355	115
ST6GAL1	-1.41468	5.26185	7.64443e-10	1.60688e-08	ENSG00000073849	784	285
GASK1B	1.53741	4.29646	7.86124e-10	1.64967e-08	ENSG00000164125	141	397
SLC5A10	3.51021	1.20838	7.95362e-10	1.66626e-08	ENSG00000154025	4.85	54.85
CD82	2.14268	2.41474	8.51841e-10	1.78159e-08	ENSG00000085117	27	116
ESYT2	-1.34833	6.10078	9.12577e-10	1.90542e-08	ENSG00000117868	1387	528
S100A6	-1.39891	5.32892	9.28211e-10	1.93483e-08	ENSG00000197956	819	301
SERPINH1	1.31098	6.83656	9.47593e-10	1.97194e-08	ENSG00000149257	925	2225
EPHX1	1.29232	7.68343	9.56427e-10	1.98701e-08	ENSG00000143819	1680	3989
DNAH6	-3.25087	1.32264	9.66514e-10	2.00463e-08	ENSG00000115423	60	6
ADGRE5	-1.34027	6.16798	9.7278e-10	2.01428e-08	ENSG00000123146	1450.99	555.46
H1-2	2.17663	2.33398	9.88906e-10	2.04429e-08	ENSG00000187837	25	110
MAL	4.38643	0.829367	1.05253e-09	2.16506e-08	ENSG00000172005	2	43
PKDCC	4.38643	0.829367	1.05253e-09	2.16506e-08	ENSG00000162878	2	43
TLR4	4.38643	0.829367	1.05253e-09	2.16506e-08	ENSG00000136869	2	43
MYOM2	3.95843	0.969718	1.05991e-09	2.17665e-08	ENSG00000036448	3	47
ZACN	-1.76275	3.30832	1.06838e-09	2.19044e-08	ENSG00000186919	212.54	60.63
SH3TC2	1.34589	5.95517	1.12391e-09	2.30052e-08	ENSG00000169247	493	1215
AATK	2.28157	2.24136	1.14388e-09	2.33755e-08	ENSG00000181409	22.03	104.31
FBLN1	3.44489	1.19229	1.22677e-09	2.49876e-08	ENSG00000077942	5	54
PCDHB2	3.33441	1.21176	1.22677e-09	2.49876e-08	ENSG00000112852	5.45	54.41
EFNB3	-2.24572	2.32248	1.2959e-09	2.63381e-08	ENSG00000108947	113	23
XYLT1	8.11526	0.46201	1.29729e-09	2.63381e-08	ENSG00000103489	0	34
CFAP298	-1.3759	5.45363	1.36211e-09	2.76094e-08	ENSG00000159079	889.3	332.1
TYRP1	1.25766	12.6488	1.36469e-09	2.76167e-08	ENSG00000107165	53420	123824
TMEM189-UBE2V1	2.36869	2.1042	1.4048e-09	2.83825e-08	ENSG00000124208	18.98	95.54
NEB	5.16236	0.673895	1.42755e-09	2.87954e-08	ENSG00000183091	1	39
TUBB2B	2.0978	2.50101	1.43022e-09	2.88029e-08	ENSG00000137285	29.45	122.61
ERBB3	-1.38831	5.27272	1.45207e-09	2.91956e-08	ENSG00000065361	786	291
DPYSL3	-1.35928	5.61251	1.45861e-09	2.92801e-08	ENSG00000113657	990	374
ADGRG1	-1.3071	6.59197	1.51746e-09	3.04126e-08	ENSG00000205336	1935	758
MDFIC	-1.35647	5.62199	1.53008e-09	3.06163e-08	ENSG00000135272	996	377
MAP7	1.55896	3.99561	1.54417e-09	3.08488e-08	ENSG00000135525	113	323
GPX8	1.33369	5.90798	1.66868e-09	3.32831e-08	ENSG00000164294	480	1173
CLTCL1	2.03989	2.5274	1.67349e-09	3.33256e-08	ENSG00000070371	31	123.96
PLP1	1.2905	6.82357	1.70517e-09	3.39025e-08	ENSG00000123560	926	2196
CYFIP2	-1.4147	4.92244	1.7898e-09	3.55286e-08	ENSG00000055163	619	225
ZC3H11B	-2.60116	1.84167	1.83666e-09	3.64008e-08	ENSG00000215817	83.14	13.18
ZNF134	1.97773	2.64946	1.85389e-09	3.66842e-08	ENSG00000213762	35	134
GEM	2.81579	1.59016	1.95167e-09	3.85578e-08	ENSG00000164949	10	69
BCL2A1	-1.34131	5.72125	1.99998e-09	3.94499e-08	ENSG00000140379	1064	407
PLEKHG3	1.2903	6.78047	2.02319e-09	3.98447e-08	ENSG00000126822	898.8	2131.21
KLF13	-1.46422	4.50501	2.0366e-09	4.00456e-08	ENSG00000169926	467	164
MAST4	1.90936	2.7846	2.23317e-09	4.38417e-08	ENSG00000069020	40	146
LINC00665	3.61808	1.04763	2.34787e-09	4.60212e-08	ENSG00000232677	4	49
LIMK1	-1.30687	6.18641	2.37215e-09	4.64242e-08	ENSG00000106683	1460	572
HCG4	2.04282	2.54593	2.47451e-09	4.83517e-08	ENSG00000176998	31.36	125.65
INPP5F	-1.28983	6.49359	2.59388e-09	5.0605e-08	ENSG00000198825	1801	714
HSPG2	1.38279	5.07789	2.61542e-09	5.09457e-08	ENSG00000142798	262.98	665
CPED1	2.98357	1.42815	2.67664e-09	5.20568e-08	ENSG00000106034	8	62.19
MEGF6	-3.8707	0.948737	2.72686e-09	5.29511e-08	ENSG00000162591	47	3
FER1L6	-2.21446	2.17088	2.89843e-09	5.61954e-08	ENSG00000214814	101	21
HECW2-AS1	-3.35645	1.17097	2.92884e-09	5.66969e-08	ENSG00000229056	54	5
NAT8L	-1.26191	7.13905	3.06112e-09	5.91659e-08	ENSG00000185818	2803	1133
TNFRSF21	-1.34716	5.37966	3.14754e-09	6.07421e-08	ENSG00000146072	840	320
FTH1P10	2.15197	2.25438	3.20626e-09	6.17798e-08	ENSG00000223361	23.95	103.61
TTLL7	1.37646	5.02907	3.32257e-09	6.39224e-08	ENSG00000137941	255	642
HIP1R	1.31404	5.79468	3.43265e-09	6.5846e-08	ENSG00000130787	448	1080
ST6GALNAC2	1.32983	5.55853	3.43311e-09	6.5846e-08	ENSG00000070731	377.22	919.41
TRIM25	-1.26153	6.97604	3.44681e-09	6.60076e-08	ENSG00000121060	2503	1012
CELSR2	-1.36698	5.07892	3.62085e-09	6.92342e-08	ENSG00000143126	684	257
CA14	1.2732	6.61315	3.65689e-09	6.98165e-08	ENSG00000118298	807	1891
NQO2	1.32574	5.59614	3.69132e-09	7.03661e-08	ENSG00000124588	388	943
ZNF211	2.58062	1.75415	3.7616e-09	7.15359e-08	ENSG00000121417	13	76
CEBPB	-1.29612	6.04432	3.76414e-09	7.15359e-08	ENSG00000172216	1319.94	520.99
DHX33	-1.2508	7.30366	3.77793e-09	7.16888e-08	ENSG00000005100	3135	1277
SORBS2	1.83544	2.89406	3.82442e-09	7.24457e-08	ENSG00000154556	45	156
DOCK10	-2.1805	2.27033	3.82942e-09	7.24457e-08	ENSG00000135905	108	23
MGAM2	8.02812	0.38367	3.99443e-09	7.53391e-08	ENSG00000257743	0	32
ZBED6CL	-7.99822	0.377907	3.99443e-09	7.53391e-08	ENSG00000188707	32.33	0
NR4A2	1.75515	3.09097	4.00335e-09	7.53746e-08	ENSG00000153234	54	177
NPDC1	-1.35801	5.17491	4.00839e-09	7.53746e-08	ENSG00000107281	730	276
ADSS1	2.70065	1.62434	4.03391e-09	7.57405e-08	ENSG00000185100	11	70
TSPAN7	5.08665	0.606478	4.08541e-09	7.65922e-08	ENSG00000156298	1	37
PNPLA6	-1.30345	5.80967	4.45746e-09	8.34421e-08	ENSG00000032444	1123	441
CYSTM1	1.27923	6.28346	4.49097e-09	8.39435e-08	ENSG00000120306	640	1506
RPRD1A	-1.28397	6.17016	4.50258e-09	8.40347e-08	ENSG00000141425	1437	572
LACTB	-1.42308	4.54334	4.52952e-09	8.44113e-08	ENSG00000103642	476	172
BNIP3L	1.26106	6.74563	4.54728e-09	8.4616e-08	ENSG00000104765	890	2068
SEMA6A	1.23482	7.8361	4.56221e-09	8.47675e-08	ENSG00000092421	1920.95	4382.87
EPHX4	-1.73057	3.17127	4.59688e-09	8.52847e-08	ENSG00000172031	192	56
MAP3K12	-1.45801	4.29175	4.61752e-09	8.55405e-08	ENSG00000139625	401.94	141.75
SEMA6D	1.31176	5.64075	4.87959e-09	9.02616e-08	ENSG00000137872	403	970
SGSM3	1.26582	6.47301	5.04852e-09	9.32483e-08	ENSG00000100359	734.84	1713.14
SLC9A3R2	-1.53898	3.85256	5.11161e-09	9.42742e-08	ENSG00000065054	300	100
ELK3	-1.32836	5.35722	5.12078e-09	9.4304e-08	ENSG00000111145	823.94	318
LSAMP	-3.15155	1.23818	5.18131e-09	9.5278e-08	ENSG00000185565	56	6
RTN4R	1.29432	5.82807	5.61037e-09	1.03016e-07	ENSG00000040608	463	1101
FAM184A	2.67993	1.60717	5.78702e-09	1.06104e-07	ENSG00000111879	11	69
HSPB8	1.28617	5.90681	5.88817e-09	1.078e-07	ENSG00000152137	491	1161
SLC25A4	1.25526	6.59692	5.95085e-09	1.08643e-07	ENSG00000151729	805	1863
LINC01537	-1.57697	3.68212	5.95161e-09	1.08643e-07	ENSG00000227467	268	87
KLF16	-1.37841	4.75569	6.35922e-09	1.15914e-07	ENSG00000129911	547.3	204
NAB2	-1.28279	5.94075	6.4931e-09	1.18182e-07	ENSG00000166886	1225	488
LHFPL3-AS1	-1.26688	6.23884	6.70012e-09	1.21772e-07	ENSG00000226869	1502	605
HTRA3	5.04726	0.571555	6.93678e-09	1.2589e-07	ENSG00000170801	1	36
PTN	7.9825	0.342853	7.04361e-09	1.27644e-07	ENSG00000105894	0	31
RBMS3	-3.80814	0.894546	7.06058e-09	1.27766e-07	ENSG00000144642	45	3
NFIB	1.38491	4.67918	7.07402e-09	1.27824e-07	ENSG00000147862	199	504
ABCB4	-1.86615	2.76375	7.23742e-09	1.30587e-07	ENSG00000005471	147	39
NUP205	1.20648	8.91487	7.50222e-09	1.3517e-07	ENSG00000155561	4115	9206
DOCK4	-1.70787	3.15412	7.73951e-09	1.39244e-07	ENSG00000128512	189	56
KCTD12	1.52389	3.79513	7.86037e-09	1.41215e-07	ENSG00000178695	100	279
BEND7	3.16092	1.19186	7.90326e-09	1.41782e-07	ENSG00000165626	6	53
EN2	-1.61014	3.43748	7.96155e-09	1.42623e-07	ENSG00000164778	227	72
MAGEH1	1.66492	3.26406	8.23577e-09	1.47323e-07	ENSG00000187601	64	197
SOCS3	1.60906	3.46678	8.87007e-09	1.58443e-07	ENSG00000184557	76	225
MAT1A	2.0397	2.33349	8.97236e-09	1.60041e-07	ENSG00000151224	27	108
CELF2	-1.23624	6.75033	8.99901e-09	1.60288e-07	ENSG00000048740	2129	876
TSPAN5	-1.39208	4.54573	9.15053e-09	1.62754e-07	ENSG00000168785	474	175
NEU1	1.21093	7.54224	9.93329e-09	1.76425e-07	ENSG00000204386	1585	3557
BIRC7	1.25648	6.0981	1.01444e-08	1.79919e-07	ENSG00000101197	569	1318
IDH2	1.24453	6.33141	1.02379e-08	1.8132e-07	ENSG00000182054	673	1546
CAB39L	1.25643	6.0413	1.04114e-08	1.84132e-07	ENSG00000102547	547	1267
PARP4	-1.28208	5.60663	1.06789e-08	1.88596e-07	ENSG00000102699	971	386.99
OTUD7B	1.2234	6.81016	1.08035e-08	1.90526e-07	ENSG00000264522	948	2146
AS3MT	1.77583	2.87963	1.14014e-08	2.00787e-07	ENSG00000214435	46	153
COL17A1	5.00676	0.53577	1.18072e-08	2.07058e-07	ENSG00000065618	1	35
COMMD3-BMI1	4.93074	0.51458	1.18072e-08	2.07058e-07	ENSG00000269897	1.04	34.38
PCDHGA4	5.00347	0.532869	1.18072e-08	2.07058e-07	ENSG00000262576	1	34.92
ARMCX4	1.52559	3.67738	1.19214e-08	2.08767e-07	ENSG00000196440	92	257
RAB17	1.29656	5.34256	1.22997e-08	2.15091e-07	ENSG00000124839	330	786
PPT2	1.23885	6.34732	1.23699e-08	2.16015e-07	ENSG00000221988	682.36	1561.34
PAPSS2	2.70747	1.50003	1.24818e-08	2.17664e-07	ENSG00000198682	10	64
SLC1A4	1.18949	8.64296	1.26151e-08	2.19682e-07	ENSG00000115902	3436	7597
RBM46	4.24599	0.705935	1.27489e-08	2.21703e-07	ENSG00000151962	2	39
STAT6	-1.24772	6.08553	1.29491e-08	2.24871e-07	ENSG00000166888	1345	549
KYNU	1.59573	3.43803	1.3089e-08	2.26986e-07	ENSG00000115919	75	220
KDELR3	1.33557	4.83908	1.41677e-08	2.45351e-07	ENSG00000100196	228	558
CCDC167	1.43575	4.13847	1.42369e-08	2.46208e-07	ENSG00000198937	133	349
PLEKHA2	-1.3802	4.4872	1.49992e-08	2.59031e-07	ENSG00000169499	454	169
ULBP3	-1.34342	4.73	1.55722e-08	2.68555e-07	ENSG00000131019	533.95	203.91
STK32C	-2.30391	1.86639	1.56247e-08	2.69089e-07	ENSG00000165752	82	16
IL17D	1.34893	4.70952	1.57862e-08	2.71497e-07	ENSG00000172458	206.94	511.19
ZNF417	2.48997	1.6284	1.60135e-08	2.75027e-07	ENSG00000173480	12.52	68.75
CTSF	1.20365	6.98688	1.62399e-08	2.78533e-07	ENSG00000174080	1082	2416
H2AC6	3.27538	1.04717	1.69207e-08	2.8981e-07	ENSG00000180573	5	48
EDA	3.76194	0.798972	1.8396e-08	3.14648e-07	ENSG00000158813	3	41
NEURL1B	2.70404	1.42327	1.88715e-08	3.22339e-07	ENSG00000214357	9.47	60.5
ANKLE1	-2.9333	1.26018	1.9177e-08	3.27109e-07	ENSG00000160117	56	7
IFNAR2	-1.38409	4.39325	1.92354e-08	3.27658e-07	ENSG00000159110	425.5	157.96
HLF	2.85811	1.32296	1.92711e-08	3.27819e-07	ENSG00000108924	8	57
DBNDD1	-1.29174	5.18386	1.95459e-08	3.31893e-07	ENSG00000003249	725	287
NAMPTP1	-1.58277	3.36103	1.95638e-08	3.31893e-07	ENSG00000229644	214.11	69.21
AGAP3	-1.27678	5.32965	1.9675e-08	3.33326e-07	ENSG00000133612	800	320
SLC43A3	-1.17552	8.29127	2.00713e-08	3.3958e-07	ENSG00000134802	6122.3	2627.51
ITGB3	1.85467	2.59396	2.05813e-08	3.47738e-07	ENSG00000259207	36	126.54
ESRP1	1.2099	6.52524	2.17362e-08	3.66754e-07	ENSG00000104413	783	1756
CADPS	-7.84205	0.239793	2.21221e-08	3.72259e-07	ENSG00000163618	29	0
HS3ST1	-7.84205	0.239793	2.21221e-08	3.72259e-07	ENSG00000002587	29	0
ARRDC2	-1.45981	3.87775	2.29285e-08	3.85311e-07	ENSG00000105643	301	106
FRZB	2.25919	1.94244	2.33451e-08	3.91258e-07	ENSG00000162998	18	84
MAP4K3-DT	-2.20382	1.94898	2.33451e-08	3.91258e-07	ENSG00000231312	86	18
HELZ	1.18683	7.08665	2.38651e-08	3.99437e-07	ENSG00000198265	1169	2580
ZNF525	2.19149	2.03468	2.45954e-08	4.11063e-07	ENSG00000203326	20	89
ZNF530	2.59393	1.53638	2.46256e-08	4.11063e-07	ENSG00000183647	11	65
ESCO1	-1.31726	4.80061	2.57965e-08	4.30033e-07	ENSG00000141446	558	217
LGI3	1.67057	3.05321	2.61036e-08	4.34573e-07	ENSG00000168481	55	170
GK	1.35329	4.47221	2.62516e-08	4.36454e-07	ENSG00000198814	175	433.63
MAMLD1	-3.21662	1.05226	2.63022e-08	4.36715e-07	ENSG00000013619	49	5
LHX4	-1.75166	2.80144	2.66457e-08	4.41831e-07	ENSG00000121454	148.35	42.62
FRMD4A	-1.2208	6.02614	2.70063e-08	4.47216e-07	ENSG00000151474	1283.47	533.75
EEA1	-1.21352	6.15548	2.76005e-08	4.5645e-07	ENSG00000102189	1402	586
JPH1	-1.97599	2.38387	2.84567e-08	4.69988e-07	ENSG00000104369	114	28
SEC23A	1.16407	7.90707	3.03569e-08	5.00708e-07	ENSG00000100934	2088	4536
GSTT2B	1.21052	6.16416	3.08375e-08	5.07964e-07	ENSG00000133433	609.18	1366.81
MAP3K1	-1.23152	5.73264	3.13991e-08	5.16534e-07	ENSG00000095015	1049	433
PMAIP1	-1.72736	2.85971	3.30886e-08	5.43612e-07	ENSG00000141682	154	45
ZNF772	2.35696	1.769	3.32973e-08	5.4632e-07	ENSG00000197128	15	75
FJX1	-1.39726	4.10186	3.37974e-08	5.53799e-07	ENSG00000179431	348	128
APBA2	1.35362	4.37065	3.40158e-08	5.56646e-07	ENSG00000034053	163	404
RSC1A1	1.38096	4.18784	3.42888e-08	5.6038e-07	ENSG00000215695	141.52	357.5
PWWP2B	-4.83768	0.443046	3.4461e-08	5.62458e-07	ENSG00000171813	33	1
MTPN	1.14532	9.89194	3.50406e-08	5.71171e-07	ENSG00000105887	8343	17890
ZNF416	2.57161	1.51813	3.54047e-08	5.76354e-07	ENSG00000083817	11	64
PHLDA2	-1.21234	6.01009	3.56682e-08	5.79887e-07	ENSG00000181649	1267	530
LRP4	-1.28864	4.92488	3.57292e-08	5.80123e-07	ENSG00000134569	605	240
PSEN2	1.1782	6.78022	3.62427e-08	5.87697e-07	ENSG00000143801	949	2082
SOAT1	1.1946	6.3408	3.71723e-08	6.01988e-07	ENSG00000057252	694	1540
DGLUCY	-1.73603	2.8336	3.76639e-08	6.09161e-07	ENSG00000133943	151.39	43.97
PODXL	-2.59579	1.461	3.82351e-08	6.17598e-07	ENSG00000128567	63	10
LYPLAL1-AS1	-7.79164	0.195583	3.94049e-08	6.35672e-07	ENSG00000228536	28	0
RNF138	-1.21348	5.86529	4.09452e-08	6.59666e-07	ENSG00000134758	1146	479
FAM174B	1.31507	4.64364	4.10615e-08	6.60687e-07	ENSG00000185442	201	485
N4BP2	1.35116	4.30601	4.1883e-08	6.73038e-07	ENSG00000078177	156	386
TMOD1	2.82124	1.29065	4.26378e-08	6.84288e-07	ENSG00000136842	7.99	55.49
CCN2	1.38256	4.15294	4.26999e-08	6.84405e-07	ENSG00000118523	138	349
ZSWIM4	-2.23904	1.91584	4.30821e-08	6.89645e-07	ENSG00000132003	84.33	17.22
TSHZ1	-1.33436	4.47128	4.38726e-08	7.014e-07	ENSG00000179981	445	171
PITPNM2	-1.35948	4.2531	4.44933e-08	7.10414e-07	ENSG00000090975	384	145
ATP7A	1.18289	6.42705	4.58927e-08	7.31822e-07	ENSG00000165240	741	1631
KLF9	-2.44565	1.58657	4.62091e-08	7.35928e-07	ENSG00000119138	68	12
ARHGAP31	-1.37209	4.14929	4.69954e-08	7.47496e-07	ENSG00000031081	358	134
RILPL2	-1.47404	3.67056	4.77591e-08	7.58678e-07	ENSG00000150977	261	91
TMPRSS13	-1.97757	2.28168	4.86513e-08	7.71869e-07	ENSG00000137747	106	26
CDH3	-1.17486	6.57518	5.06682e-08	8.02847e-07	ENSG00000062038	1861.16	799.07
NREP	2.00872	2.14482	5.10865e-08	8.08449e-07	ENSG00000134986	24	94
SLC6A17	-1.16106	6.92153	5.19266e-08	8.20703e-07	ENSG00000197106	2360	1023
SRD5A1	-1.32407	4.48061	5.30661e-08	8.37654e-07	ENSG00000145545	447	173
LRGUK	-1.24722	5.19685	5.39149e-08	8.49976e-07	ENSG00000155530	725	296
PCDHGA11	1.39865	3.93474	5.41337e-08	8.5235e-07	ENSG00000253873	117.52	300.57
KIZ	-1.33935	4.35253	5.64968e-08	8.88437e-07	ENSG00000088970	410	157
H3C10	3.39629	0.857654	5.79084e-08	9.0949e-07	ENSG00000278828	4	42
MMP16	1.66525	2.91426	5.8774e-08	9.20768e-07	ENSG00000156103	50	154
SEL1L3	1.66525	2.91426	5.8774e-08	9.20768e-07	ENSG00000091490	50	154
DEPP1	4.87795	0.422787	5.909e-08	9.24559e-07	ENSG00000165507	1	32
DYRK3	-1.28933	4.68519	6.08624e-08	9.51099e-07	ENSG00000143479	512	203
GPD1L	-1.19875	5.79367	6.1171e-08	9.54727e-07	ENSG00000152642	1087	459
SLC6A6	-1.50619	3.41886	6.14765e-08	9.58296e-07	ENSG00000131389	220	75
LINC01531	1.24842	5.04595	6.40113e-08	9.96565e-07	ENSG00000205786	274.87	633.23
TBX3	1.40018	3.91723	6.575e-08	1.02236e-06	ENSG00000135111	116	297
SUCLG2-AS1	1.42655	3.75253	6.58469e-08	1.02259e-06	ENSG00000241316	102	266
DAPK1	1.28716	4.68674	6.60457e-08	1.02441e-06	ENSG00000196730	210	497
HAGLR	1.1926	5.82651	6.78599e-08	1.05124e-06	ENSG00000224189	486	1077
CYREN	1.14547	7.12529	6.84049e-08	1.05837e-06	ENSG00000122783	1224.82	2626.79
ZNF550	2.16446	1.94213	6.87003e-08	1.06162e-06	ENSG00000251369	19	83
PYGB	1.12604	8.5583	6.96508e-08	1.07375e-06	ENSG00000100994	3340	7067
JADE2	-1.14487	7.1343	6.96572e-08	1.07375e-06	ENSG00000043143	2726	1195
GPR39	-7.77202	0.178421	7.04324e-08	1.08303e-06	ENSG00000183840	27.62	0
ZNF850	7.78403	0.167015	7.04324e-08	1.08303e-06	ENSG00000267041	0	27
ME2	-1.14262	7.2182	7.0695e-08	1.08573e-06	ENSG00000082212	2888	1268
TDRD7	1.18146	6.05582	7.1151e-08	1.09139e-06	ENSG00000196116	573	1260
UTP20	-1.13598	7.54071	7.25646e-08	1.11053e-06	ENSG00000120800	3607	1591
FAM156B	-1.68801	2.82795	7.26616e-08	1.11053e-06	ENSG00000179304	149.62	44.93
ARHGAP18	-1.24779	5.02203	7.26658e-08	1.11053e-06	ENSG00000146376	642	262
ZNF605	2.52589	1.48092	7.32561e-08	1.11818e-06	ENSG00000196458	11	62
IFI30	-1.8341	2.50457	7.44757e-08	1.13541e-06	ENSG00000216490	121.7	33
IVNS1ABP	-1.12281	8.43745	7.79097e-08	1.18632e-06	ENSG00000116679	6699	2982
MYO1D	-1.14056	7.10087	7.91595e-08	1.20388e-06	ENSG00000176658	2661	1170
MYOF	-1.33974	4.25862	8.03848e-08	1.22103e-06	ENSG00000138119	384	147
CSTP1	2.59034	1.40391	8.08101e-08	1.226e-06	ENSG00000228476	10	59
ZNF329	2.3991	1.60645	8.29579e-08	1.25705e-06	ENSG00000181894	13	67
CASP9	1.53447	3.27426	8.38677e-08	1.2693e-06	ENSG00000132906	69	194
DAAM2	-1.13811	7.08679	8.48813e-08	1.28308e-06	ENSG00000146122	2633.74	1159.98
SH2D5	-1.51741	3.30864	9.01328e-08	1.36082e-06	ENSG00000189410	204	69
BID	-1.23709	5.07359	9.04335e-08	1.36371e-06	ENSG00000015475	664	273
VAV3	3.36162	0.828361	9.19797e-08	1.3846e-06	ENSG00000134215	4	41
TRIM65	-1.28742	4.55075	9.20403e-08	1.3846e-06	ENSG00000141569	466	185
CLEC11A	-1.34983	4.09006	9.43907e-08	1.41825e-06	ENSG00000105472	342	130
SERTAD4	2.75338	1.23633	9.45399e-08	1.41878e-06	ENSG00000082497	8	53
RXYLT1	-1.22431	5.17109	9.68199e-08	1.45125e-06	ENSG00000118600	708.76	294
ARF4	1.10787	9.28115	9.96818e-08	1.49131e-06	ENSG00000168374	5561	11619
LDLRAP1	1.21347	5.30154	9.97315e-08	1.49131e-06	ENSG00000157978	334	751
CYP4F35P	-2.9091	1.0683	1.01354e-07	1.51196e-06	ENSG00000265787	48.48	6.15
ISG15	-2.95937	1.07726	1.01354e-07	1.51196e-06	ENSG00000187608	49	6
CHRFAM7A	5.28989	0.349056	1.01568e-07	1.51334e-06	ENSG00000166664	0.68	30.48
SYT14	-1.15895	6.21957	1.02925e-07	1.53174e-06	ENSG00000143469	1449	629
SLC43A1	-1.22801	5.05668	1.03633e-07	1.54042e-06	ENSG00000149150	655	271
CYB5R2	1.4501	3.52622	1.04497e-07	1.55142e-06	ENSG00000166394	86	228
TMEM45A	2.50248	1.46195	1.05419e-07	1.56326e-06	ENSG00000181458	11	61
LINC02765	2.10819	1.96897	1.06951e-07	1.58409e-06	ENSG00000234476	20	84
IQCK	-2.16337	1.8695	1.08084e-07	1.59898e-06	ENSG00000174628	80.8	17.39
TCF3	-1.1325	6.90328	1.0848e-07	1.60293e-06	ENSG00000071564	2316	1024
PFKFB4	-1.36233	3.96062	1.14139e-07	1.68456e-06	ENSG00000114268	313.15	118
POC1B-GALNT4	-1.82474	2.39723	1.18166e-07	1.74194e-06	ENSG00000259075	112.58	30.72
SSBP4	-1.20815	5.23131	1.19273e-07	1.75618e-06	ENSG00000130511	736.61	309
SERPINB6	1.1745	5.75659	1.21375e-07	1.78503e-06	ENSG00000124570	467	1022
PRKCD	-1.14848	6.31611	1.24402e-07	1.82739e-06	ENSG00000163932	1546	676
BCYRN1	2.42477	1.51776	1.33666e-07	1.96117e-06	ENSG00000236824	12	63
ARRDC3	1.7388	2.54459	1.36301e-07	1.99749e-06	ENSG00000113369	37	120
OSBPL6	1.52841	3.18499	1.36919e-07	2.00419e-06	ENSG00000079156	65	182
NOTUM	-1.86095	2.3443	1.38699e-07	2.02786e-06	ENSG00000185269	109	29
RPS10-NUDT3	1.22315	4.94105	1.44759e-07	2.11399e-06	ENSG00000270800	258.67	585.57
TRAF4	1.13959	6.31726	1.51725e-07	2.20865e-06	ENSG00000076604	701	1497.34
ZNF681	2.47868	1.44273	1.51739e-07	2.20865e-06	ENSG00000196172	11	60
BCL2L2-PABPN1	1.27432	4.47184	1.51772e-07	2.20865e-06	ENSG00000258643	181.92	426.75
DST	1.13365	6.49261	1.52709e-07	2.2197e-06	ENSG00000151914	794	1689
FLRT2	-1.27988	4.42432	1.53623e-07	2.23039e-06	ENSG00000185070	426	170
ANKRD33B	-3.09409	0.949692	1.55011e-07	2.24793e-06	ENSG00000164236	45	5
MYCBP	-1.22615	4.90474	1.5528e-07	2.24922e-06	ENSG00000214114	589	244
VWA5A	2.95707	1.02104	1.55474e-07	2.24942e-06	ENSG00000110002	6	46
TRIQK	-1.21279	5.00306	1.59469e-07	2.30455e-06	ENSG00000205133	629	263
LPL	4.04872	0.53521	1.61919e-07	2.33455e-06	ENSG00000175445	2	34
RIMS4	4.03512	0.523567	1.61919e-07	2.33455e-06	ENSG00000101098	2	33.68
ZNF516	-1.21319	4.98687	1.65044e-07	2.37686e-06	ENSG00000101493	622	260
WWC2	1.14886	5.98477	1.66123e-07	2.38965e-06	ENSG00000151718	554	1191
ATOX1	-1.10436	7.4255	1.69629e-07	2.43728e-06	ENSG00000177556	3307	1491
HIVEP3	-2.50135	1.38447	1.71009e-07	2.45427e-06	ENSG00000127124	59	10
ZNF813	2.24241	1.69222	1.71809e-07	2.46293e-06	ENSG00000198346	15.16	70
IFITM3	-1.17614	5.47485	1.72789e-07	2.47413e-06	ENSG00000142089	866.74	371.76
HLA-DQB1-AS1	4.79094	0.347215	1.75007e-07	2.50015e-06	ENSG00000223534	1	30.12
LRRC2	-4.70073	0.324924	1.75007e-07	2.50015e-06	ENSG00000163827	30	1
BCAP29	-1.13819	6.14836	1.80642e-07	2.57752e-06	ENSG00000075790	1372.92	604.61
TPPP	1.15084	5.88665	1.80835e-07	2.57752e-06	ENSG00000171368	517	1113
PSD3	2.02207	2.03409	1.83165e-07	2.60775e-06	ENSG00000156011	22	87
ITM2B	1.10995	6.93553	1.85395e-07	2.63649e-06	ENSG00000136156	1092	2285
RAB20	1.23165	4.71454	1.86337e-07	2.646e-06	ENSG00000139832	220	501
ZNF700	-1.39537	3.68993	1.86487e-07	2.646e-06	ENSG00000196757	260.71	96
ARMH4	1.74476	2.47097	1.87505e-07	2.65743e-06	ENSG00000139971	35	114
CADPS2	1.53838	3.10216	1.95639e-07	2.76956e-06	ENSG00000081803	61	172
GPR161	-1.09639	7.52087	1.99362e-07	2.81907e-06	ENSG00000143147	3527	1599
NEO1	-1.11657	6.60703	2.06803e-07	2.92097e-06	ENSG00000067141	1879	840
CAMK1G	2.69801	1.19099	2.09998e-07	2.96275e-06	ENSG00000008118	8	51
BATF	-1.5744	2.94986	2.15787e-07	3.04098e-06	ENSG00000156127	160	52
TANGO2	1.10002	7.08376	2.1917e-07	3.08519e-06	ENSG00000183597	1216	2527
SEC24D	1.18709	5.16675	2.21133e-07	3.10931e-06	ENSG00000150961	308	680
IRS1	1.34343	3.88895	2.21503e-07	3.11101e-06	ENSG00000169047	117	288
RAB3IP	-1.37632	3.73447	2.25902e-07	3.16923e-06	ENSG00000127328	268	100
CPB2-AS1	-1.96504	2.10148	2.26343e-07	3.17185e-06	ENSG00000235903	93	23
C1QTNF3-AMACR	-7.66745	0.0874521	2.27396e-07	3.17947e-06	ENSG00000273294	25.68	0
HLA-DPA1	7.67353	0.0703915	2.27396e-07	3.17947e-06	ENSG00000231389	0	25
ASB4	-3.23796	0.780126	2.32792e-07	3.24891e-06	ENSG00000005981	40	4
SLC23A2	-1.09581	7.18731	2.32883e-07	3.24891e-06	ENSG00000089057	2798	1269
TNNT1	-2.28831	1.56976	2.33622e-07	3.25559e-06	ENSG00000105048	66	13
TLR3	2.92545	0.994903	2.38639e-07	3.31976e-06	ENSG00000164342	6	45
FBLIM1	-1.52209	3.11392	2.38759e-07	3.31976e-06	ENSG00000162458	178	60
RAP1GAP	1.31065	4.04894	2.47817e-07	3.44188e-06	ENSG00000076864	133	320
LRATD2	-1.12358	6.16615	2.48589e-07	3.44876e-06	ENSG00000168672	1385.59	616.4
TMEM87B	-1.20774	4.8682	2.57592e-07	3.56969e-06	ENSG00000153214	572	240
MSC-AS1	1.72838	2.51223	2.6691e-07	3.69473e-06	ENSG00000235531	36.36	117.08
ZNNT1	-3.91897	0.480923	2.70647e-07	3.7423e-06	ENSG00000261087	33	2
NFIA	1.30613	4.04575	2.73365e-07	3.77571e-06	ENSG00000162599	133	319
ADGRB2	1.61661	2.7603	2.75192e-07	3.79674e-06	ENSG00000121753	46	137
ANXA2	1.06311	10.9963	2.78026e-07	3.83161e-06	ENSG00000182718	18650.8	37777.6
P2RY1	2.27153	1.60609	2.80702e-07	3.86315e-06	ENSG00000169860	14	66
SERPINA1	2.58596	1.25805	2.80934e-07	3.86315e-06	ENSG00000197249	9	53
CAMKK2	-1.18298	5.10276	2.81581e-07	3.86778e-06	ENSG00000110931	670	286
CEACAM1	-1.0825	7.47583	2.86211e-07	3.92707e-06	ENSG00000079385	3408	1560
MICU3	1.63804	2.68101	2.943e-07	4.03362e-06	ENSG00000155970	43	130
LINC02099	1.21501	4.66996	3.06349e-07	4.19415e-06	ENSG00000253490	215	484
CEP170B	-1.08016	7.30379	3.24806e-07	4.44198e-06	ENSG00000099814	3023	1386
MANSC4	-3.48722	0.621677	3.36881e-07	4.60208e-06	ENSG00000205693	36	3
CDC42EP3	-1.07515	7.51453	3.37992e-07	4.60992e-06	ENSG00000163171	3495	1608
MRI1	-1.17886	5.0156	3.38194e-07	4.60992e-06	ENSG00000037757	630	269.69
KIAA1324L	1.43923	3.34241	3.40842e-07	4.64095e-06	ENSG00000164659	76	200
CNOT4	1.10505	6.29569	3.46956e-07	4.71905e-06	ENSG00000080802	702	1464
CCDC69	-1.77144	2.41397	3.52945e-07	4.7953e-06	ENSG00000198624	113	32
WDFY2	-1.42003	3.37525	3.54959e-07	4.81741e-06	ENSG00000139668	210	76
GCNT2	1.09963	6.43075	3.56646e-07	4.83014e-06	ENSG00000111846	773	1606
SCD	1.05288	11.2299	3.56671e-07	4.83014e-06	ENSG00000099194	22034	44315
POMZP3	1.32212	3.81641	3.58177e-07	4.84529e-06	ENSG00000146707	112.39	272.6
MARK1	1.31286	3.92708	3.6166e-07	4.88711e-06	ENSG00000116141	122	294
UBE3C	-1.09805	6.45593	3.64501e-07	4.92018e-06	ENSG00000009335	1685	763
GSTM3	2.89312	0.968289	3.66497e-07	4.93878e-06	ENSG00000134202	6	44
EFR3B	1.2808	4.13162	3.6667e-07	4.93878e-06	ENSG00000084710	143	337
GPRC5A	-1.34779	3.74236	3.71714e-07	5.00132e-06	ENSG00000013588	268	102
ZNF814	1.7314	2.43912	3.74403e-07	5.02796e-06	ENSG00000204514	34.46	111.21
PC	1.17795	5.00802	3.75167e-07	5.02796e-06	ENSG00000173599	277	607.71
SLC7A2	1.07346	7.33717	3.75245e-07	5.02796e-06	ENSG00000003989	1468	2995
FRMD6	-1.15294	5.30061	3.75305e-07	5.02796e-06	ENSG00000139926	764	333
NGFR	-3.02869	0.895521	3.78178e-07	5.06102e-06	ENSG00000064300	43	5
ZNF773	1.86359	2.0902	3.89889e-07	5.20659e-06	ENSG00000152439	25	88.52
LRP12	-1.09933	6.32032	3.8989e-07	5.20659e-06	ENSG00000147650	1534	694
SLC39A7	1.06636	7.64853	3.98201e-07	5.3119e-06	ENSG00000112473	1828	3711.12
MGLL	1.27503	4.13754	4.05697e-07	5.40612e-06	ENSG00000074416	144	338
ALDH1A3	-7.61392	0.0412118	4.1078e-07	5.42751e-06	ENSG00000184254	24.74	0
CCDC144NL-AS1	7.61493	0.0195522	4.1078e-07	5.42751e-06	ENSG00000233098	0	24
CCR1	-7.57034	0.00373238	4.1078e-07	5.42751e-06	ENSG00000163823	24	0
ENTHD1	-7.57034	0.00373238	4.1078e-07	5.42751e-06	ENSG00000176177	24	0
GBP1	7.61493	0.0195522	4.1078e-07	5.42751e-06	ENSG00000117228	0	24
LIN28B	-7.57034	0.00373238	4.1078e-07	5.42751e-06	ENSG00000187772	24	0
PCDHA4	-7.56854	0.00219211	4.1078e-07	5.42751e-06	ENSG00000204967	23.97	0
SDR16C5	7.61493	0.0195522	4.1078e-07	5.42751e-06	ENSG00000170786	0	24
CTTNBP2	-1.37295	3.61326	4.12641e-07	5.44634e-06	ENSG00000077063	246	92
ZBTB7A	-1.14108	5.41644	4.13591e-07	5.45311e-06	ENSG00000178951	826	363
GNG7	-2.00403	1.86734	4.16014e-07	5.47928e-06	ENSG00000176533	79	19
PER3	1.07217	7.16436	4.16985e-07	5.48628e-06	ENSG00000049246	1302.93	2655.87
TONSL	-1.07643	6.93776	4.23183e-07	5.56196e-06	ENSG00000160949	2343	1077
USP53	-1.07076	7.16462	4.34115e-07	5.69964e-06	ENSG00000145390	2739	1264
TPM1	1.11976	5.73329	4.34853e-07	5.70333e-06	ENSG00000140416	471.67	993.78
GPRIN1	1.13416	5.49884	4.40277e-07	5.76842e-06	ENSG00000169258	398	847
PNMA6A	1.49144	3.05605	4.40825e-07	5.76954e-06	ENSG00000235961	60.49	165.1
GAS7	1.08619	6.57021	4.51454e-07	5.90246e-06	ENSG00000007237	857	1764
HIVEP2	-1.27719	4.04962	4.53996e-07	5.9295e-06	ENSG00000010818	327.7	131
EGR2	-2.14768	1.65435	4.60189e-07	6.0041e-06	ENSG00000122877	69	15
NIN	1.0525	8.30109	4.70347e-07	6.12812e-06	ENSG00000100503	2893	5817
FABP5	1.52074	2.96807	4.70676e-07	6.12812e-06	ENSG00000164687	56	156
ANXA4	-1.17716	4.86485	4.73063e-07	6.15278e-06	ENSG00000196975	567	243
PTPRS	-1.13526	5.43211	4.74592e-07	6.16623e-06	ENSG00000105426	834	368
MOSMO	-1.25678	4.20975	4.75761e-07	6.175e-06	ENSG00000185716	365	148
ZNF251	-1.40121	3.38031	4.8035e-07	6.22809e-06	ENSG00000198169	210	77
PLEKHG4	1.15126	5.19247	4.80982e-07	6.22982e-06	ENSG00000196155	319	687
RPS6KA5	-1.10537	5.94995	4.90653e-07	6.34848e-06	ENSG00000100784	1187.61	535.03
RPL18A	-1.04416	9.23975	5.00086e-07	6.46384e-06	ENSG00000105640	11481.9	5397.51
ACTR3B	-1.65732	2.60263	5.03567e-07	6.5021e-06	ENSG00000133627	126.88	38.91
LPAR6	1.40493	3.37284	5.5329e-07	7.13675e-06	ENSG00000139679	79	203
LYPD1	-1.18365	4.75893	5.63291e-07	7.25407e-06	ENSG00000150551	527.38	225
GABARAPL1	1.24207	4.20124	5.63547e-07	7.25407e-06	ENSG00000139112	153	351
FBXL6	-1.10853	5.71922	5.68277e-07	7.30743e-06	ENSG00000182325	1012.36	455.07
PBXIP1	1.32061	3.7046	5.79259e-07	7.44097e-06	ENSG00000163346	104	252
C12orf10	-1.13266	5.34587	5.81802e-07	7.46597e-06	ENSG00000139637	785	347
KLF15	1.29569	3.86734	5.90197e-07	7.56591e-06	ENSG00000163884	118	281
APOE	1.05845	7.10337	5.96593e-07	7.6355e-06	ENSG00000130203	1257	2538
CDK5R1	-1.10924	5.68104	5.96848e-07	7.6355e-06	ENSG00000176749	986	443
MAGEL2	2.53059	1.21341	6.09387e-07	7.78793e-06	ENSG00000254585	9	51
SINHCAF	-1.08998	6.08996	6.13122e-07	7.82765e-06	ENSG00000139146	1304.5	594
FMNL3	-1.26378	4.058	6.15036e-07	7.84407e-06	ENSG00000161791	328.73	132.64
IRF2BPL	-1.10553	5.71014	6.27385e-07	7.99339e-06	ENSG00000119669	1005.33	452.85
RPP14	1.0922	5.94405	6.38533e-07	8.12714e-06	ENSG00000163684	553.23	1143.54
ABCF2	-1.11085	5.60306	6.39322e-07	8.12889e-06	ENSG00000033050	934.3	419.3
LMO4	-1.13817	5.18765	6.42526e-07	8.16133e-06	ENSG00000143013	704	310
ZNF398	-1.32382	3.71132	6.5758e-07	8.34405e-06	ENSG00000197024	261	101
ECM1	-1.07606	6.35748	6.77513e-07	8.58825e-06	ENSG00000143369	1566	720
DIPK1B	1.14769	4.99614	6.81678e-07	8.62946e-06	ENSG00000165716	278.73	598.81
ITGA2	-1.67669	2.50795	6.82146e-07	8.62946e-06	ENSG00000164171	119	36
DGKH	-1.21548	4.37083	6.8634e-07	8.67373e-06	ENSG00000102780	405	169
DEXI	1.12689	5.23685	6.89986e-07	8.71065e-06	ENSG00000182108	332.85	704.81
LUC7L2	1.04599	7.47934	6.90657e-07	8.71065e-06	ENSG00000146963	1641.15	3285.09
PTPN4	1.17632	4.6365	7.31229e-07	9.21304e-06	ENSG00000088179	214	469
P2RX5	-1.28333	3.86853	7.36141e-07	9.26558e-06	ENSG00000083454	289.05	115.05
CALCR	-7.50927	-0.0485218	7.44748e-07	9.33627e-06	ENSG00000004948	23	0
PLAAT1	7.55385	-0.0331349	7.44748e-07	9.33627e-06	ENSG00000127252	0	23
RASGEF1B	7.55385	-0.0331349	7.44748e-07	9.33627e-06	ENSG00000138670	0	23
SLIT2	7.55385	-0.0331349	7.44748e-07	9.33627e-06	ENSG00000145147	0	23
PGF	1.9368	1.96837	7.51299e-07	9.40895e-06	ENSG00000119630	22	82
SMAGP	-1.9671	1.83896	7.57792e-07	9.47405e-06	ENSG00000170545	77	19
HLA-F	1.41338	3.2307	7.58015e-07	9.47405e-06	ENSG00000204642	71.18	184
WDR63	-3.82913	0.405323	7.59982e-07	9.48913e-06	ENSG00000162643	31	2
TCEAL8	1.11532	5.37327	7.63928e-07	9.52888e-06	ENSG00000180964	368	773
FKBP11	-1.32911	3.64272	7.97064e-07	9.93228e-06	ENSG00000134285	249	96
RRP1B	-1.04441	7.17841	8.10905e-07	1.00947e-05	ENSG00000160208	2749	1292
LINC01963	-1.68039	2.47123	8.15997e-07	1.01479e-05	ENSG00000260804	116	35
KLF12	-1.24588	4.06005	8.2308e-07	1.02258e-05	ENSG00000118922	328	134
LXN	-1.13704	5.07114	8.25156e-07	1.02415e-05	ENSG00000079257	649	286
ID4	1.33384	3.53913	8.39593e-07	1.04103e-05	ENSG00000172201	92	225
CASZ1	-1.64885	2.50317	8.49978e-07	1.05286e-05	ENSG00000130940	118.05	36.41
P3H2	-1.36882	3.37552	8.55112e-07	1.05817e-05	ENSG00000090530	208	78
SUMF2	1.06734	6.25566	8.62705e-07	1.06651e-05	ENSG00000129103	695	1412
ANKRD36BP2	2.15087	1.60573	8.87274e-07	1.0958e-05	ENSG00000230006	15	65
ADCY2	1.10391	5.46001	8.89924e-07	1.09798e-05	ENSG00000078295	393	819
RIN3	-1.06793	6.19359	8.91316e-07	1.09861e-05	ENSG00000100599	1395	645
KIF26B	-3.40506	0.553294	8.97212e-07	1.1037e-05	ENSG00000162849	34	3
ZNF425	-3.40506	0.553294	8.97212e-07	1.1037e-05	ENSG00000204947	34	3
MN1	4.63386	0.212392	9.08175e-07	1.11609e-05	ENSG00000169184	1	27
RASGRP3	1.26973	3.88498	9.2038e-07	1.12998e-05	ENSG00000152689	121	283
ARSJ	2.24021	1.48016	9.2963e-07	1.14021e-05	ENSG00000180801	13	60
SRGAP2D	1.47692	2.92359	9.32736e-07	1.14194e-05	ENSG00000270872	55.5	149.98
TEX41	1.1779	4.5477	9.32865e-07	1.14194e-05	ENSG00000226674	201	441
ETS2	-1.34002	3.52657	9.54196e-07	1.1669e-05	ENSG00000157557	230	88
CACHD1	-1.18493	4.4558	9.73383e-07	1.1892e-05	ENSG00000158966	427	182
GPX4	-1.07205	6.01339	9.76802e-07	1.19221e-05	ENSG00000167468	1232	568
USP51	1.63963	2.43224	9.79997e-07	1.19495e-05	ENSG00000247746	36	109
KIAA1143	-1.09701	5.54374	9.81409e-07	1.1955e-05	ENSG00000163807	893.82	405
C3orf67	1.91913	1.95485	9.95856e-07	1.21192e-05	ENSG00000163689	22	81
ZC2HC1C	2.10216	1.65632	1.00766e-06	1.22509e-05	ENSG00000119703	16	67
NIPSNAP2	1.10297	5.34519	1.02253e-06	1.24195e-05	ENSG00000146729	363	756
NCAPG2	-1.10865	5.25294	1.05054e-06	1.27474e-05	ENSG00000146918	732	329
CAMK4	1.25046	3.97405	1.06256e-06	1.28807e-05	ENSG00000152495	130	300
PAWR	-1.13709	4.84907	1.14403e-06	1.38549e-05	ENSG00000177425	556	245
ETV5	-1.01491	8.32818	1.16076e-06	1.40438e-05	ENSG00000244405	6062	2908
ZNF438	1.57912	2.57054	1.17115e-06	1.41558e-05	ENSG00000183621	41	119
PHLDA1	-1.03588	6.81358	1.18011e-06	1.42504e-05	ENSG00000139289	2130	1007
NPPC	-2.65022	1.02823	1.18844e-06	1.43371e-05	ENSG00000163273	46	7
MAGEA2	1.87828	1.90858	1.22095e-06	1.47151e-05	ENSG00000268606	21.76	77.88
TINCR	-1.36631	3.29898	1.25583e-06	1.51209e-05	ENSG00000223573	197	74
ATXN1	-1.25386	3.87188	1.25994e-06	1.51556e-05	ENSG00000124788	288	117
FKBP7	1.24513	3.93696	1.28438e-06	1.54348e-05	ENSG00000079150	127	292
EFHD1	1.76089	2.11997	1.31039e-06	1.57323e-05	ENSG00000115468	27	89
FOXP3	2.21601	1.46118	1.31272e-06	1.57451e-05	ENSG00000049768	13	59
AMZ2P1	1.27998	3.67602	1.31578e-06	1.57666e-05	ENSG00000214174	104	245
DNAJB6	-1.05499	6.13629	1.32116e-06	1.58159e-05	ENSG00000105993	1336.68	623.6
KIF21B	2.79153	0.885383	1.33121e-06	1.59209e-05	ENSG00000116852	6	41
BTC	7.49006	-0.087809	1.3552e-06	1.61614e-05	ENSG00000174808	0	22
MICE	7.45708	-0.115939	1.3552e-06	1.61614e-05	ENSG00000273340	0	21.5
PCDHGA9	7.48287	-0.093951	1.3552e-06	1.61614e-05	ENSG00000261934	0	21.89
KLC2	-1.06107	5.94384	1.3628e-06	1.62365e-05	ENSG00000174996	1171	544
OSBPL3	-1.16162	4.48621	1.41749e-06	1.68721e-05	ENSG00000070882	434	188
TLNRD1	-1.00875	8.01747	1.43493e-06	1.70595e-05	ENSG00000140406	4880	2351
KMT2D	-1.05439	6.0191	1.43597e-06	1.70595e-05	ENSG00000167548	1232	575
LSR	-1.14332	4.71192	1.43799e-06	1.70673e-05	ENSG00000105699	506	222
ARMCX1	1.13222	4.76476	1.44075e-06	1.70838e-05	ENSG00000126947	239	508
RTKN2	1.07297	5.56173	1.53507e-06	1.81849e-05	ENSG00000182010	428	873
MEX3A	-1.48019	2.85375	1.53966e-06	1.8222e-05	ENSG00000254726	147	51
PCYT1B	2.54953	1.07102	1.5521e-06	1.83518e-05	ENSG00000102230	8	46
ELP2	-1.04214	6.21948	1.5589e-06	1.84148e-05	ENSG00000134759	1412.09	664.68
ZNF585B	4.55572	0.146142	1.5797e-06	1.86428e-05	ENSG00000245680	1	25.57
PRXL2B	-1.06612	5.63217	1.63574e-06	1.9286e-05	ENSG00000157870	944	437
FAT2	1.36916	3.23503	1.64015e-06	1.93198e-05	ENSG00000086570	73	183
AHR	-1.23202	3.89279	1.731e-06	2.03706e-05	ENSG00000106546	290.94	120
KLHL42	-1.04666	5.99119	1.74494e-06	2.05154e-05	ENSG00000087448	1206.24	566
IER5L	-1.48606	2.79897	1.79027e-06	2.10285e-05	ENSG00000188483	141.56	48.91
HOMER3	-1.11434	4.851	1.81737e-06	2.13268e-05	ENSG00000051128	554	248
VPS13D	1.07192	5.43466	1.89134e-06	2.2174e-05	ENSG00000048707	392	799
ATP6AP1	1.00487	7.36009	1.89456e-06	2.21909e-05	ENSG00000071553	1540	2996
ZNF140	1.44058	2.89028	1.89675e-06	2.21957e-05	ENSG00000196387	55.22	145.51
HLA-DMA	2.05852	1.62255	1.91127e-06	2.23238e-05	ENSG00000204257	16	65
SLC4A4	2.05852	1.62255	1.91127e-06	2.23238e-05	ENSG00000080493	16	65
FOSL2	1.11678	4.77805	1.94701e-06	2.27199e-05	ENSG00000075426	243	511
DPM3	1.32667	3.38748	1.99985e-06	2.33148e-05	ENSG00000179085	83	202
SYPL1	-1.01435	6.68457	2.07457e-06	2.41633e-05	ENSG00000008282	1938	930
EFNA1	1.56367	2.48893	2.09887e-06	2.44235e-05	ENSG00000169242	39	112
CDKN2B	-1.48678	2.77303	2.12415e-06	2.46751e-05	ENSG00000147883	139	48
PLEKHA4	1.22286	3.89879	2.12443e-06	2.46751e-05	ENSG00000105559	125	283
ZADH2	-1.04001	5.95068	2.1405e-06	2.48385e-05	ENSG00000180011	1171	552
IFRD1	-1.0606	5.52971	2.14829e-06	2.49059e-05	ENSG00000006652	878	408
CLDN14	1.43508	2.90617	2.28829e-06	2.65042e-05	ENSG00000159261	56	147
CUL1	-1.03663	5.8735	2.39765e-06	2.77452e-05	ENSG00000055130	1109	524
ERFE	1.15146	4.331	2.42103e-06	2.79898e-05	ENSG00000178752	175	377
SERPINE2	-0.979555	8.88173	2.44015e-06	2.81848e-05	ENSG00000135919	8826	4339
SVEP1	7.42333	-0.144626	2.47519e-06	2.85631e-05	ENSG00000165124	0	21
FSTL3	1.56189	2.45115	2.54479e-06	2.93391e-05	ENSG00000070404	38	109
MAPKAPK3	-1.00348	6.75569	2.5531e-06	2.94078e-05	ENSG00000114738	2031	982
SSH3	-1.08902	4.99253	2.56584e-06	2.95273e-05	ENSG00000172830	608	277
DBNDD2	-1.02236	6.19829	2.57564e-06	2.96127e-05	ENSG00000244274	1385.21	661.03
FOXF2	1.32461	3.31577	2.60178e-06	2.98858e-05	ENSG00000137273	79	192
SPINT1	-1.17145	4.17925	2.71282e-06	3.11255e-05	ENSG00000166145	351	151
COPZ2	1.52984	2.53464	2.7147e-06	3.11255e-05	ENSG00000005243	41	115
MATN3	2.60808	0.940696	2.72407e-06	3.12044e-05	ENSG00000132031	7	42
ITPR3	-1.00619	6.57733	2.75026e-06	3.14754e-05	ENSG00000096433	1795.6	866.55
B4GALNT3	-4.43891	0.1035	2.75402e-06	3.14897e-05	ENSG00000139044	25	1
SERF1A	-1.52673	2.56922	2.76591e-06	3.15966e-05	ENSG00000172058	121.15	40.68
IGFBP2	1.00246	6.61296	2.80266e-06	3.19873e-05	ENSG00000115457	918	1783
CNTN1	1.51061	2.58773	2.81452e-06	3.20933e-05	ENSG00000018236	43	119
CBSL	1.40624	2.99988	2.82497e-06	3.2183e-05	ENSG00000274276	60.71	156.19
LACC1	-1.52358	2.61178	2.86061e-06	3.25593e-05	ENSG00000179630	124.8	42
GPER1	-1.94746	1.67125	2.88668e-06	3.28262e-05	ENSG00000164850	68	17
PIK3C3	-1.07712	5.06999	2.8921e-06	3.28578e-05	ENSG00000078142	640	294
SAMD5	-1.23996	3.70785	2.95731e-06	3.35682e-05	ENSG00000203727	256	105
INO80C	-1.24753	3.67181	2.96909e-06	3.36713e-05	ENSG00000153391	250	102
GAB1	1.25759	3.56102	2.99647e-06	3.3951e-05	ENSG00000109458	97	225
MLLT11	1.13788	4.35409	3.03065e-06	3.4307e-05	ENSG00000213190	179	382
KLHL41	1.90729	1.72273	3.13688e-06	3.54774e-05	ENSG00000239474	18.72	68.41
PTP4A1	0.974552	8.012	3.16234e-06	3.57059e-05	ENSG00000112245	2454.55	4675.84
RNF126	-1.01269	6.16761	3.1628e-06	3.57059e-05	ENSG00000070423	1353	650
TRIM24	1.01043	6.23393	3.18691e-06	3.59456e-05	ENSG00000122779	703	1373
BMERB1	-1.69803	2.17277	3.2228e-06	3.63176e-05	ENSG00000166780	94	28
ZNF419	2.20285	1.3422	3.24674e-06	3.65544e-05	ENSG00000105136	12	54
ANKRD13B	-1.41021	2.91007	3.26596e-06	3.67376e-05	ENSG00000198720	151	55
VAMP1	1.52726	2.49805	3.29065e-06	3.6982e-05	ENSG00000139190	40	112
CLDN15	-1.39648	2.95074	3.30247e-06	3.70815e-05	ENSG00000106404	155	57
SERF2	0.979	7.41558	3.35648e-06	3.76541e-05	ENSG00000140264	1619.65	3094.95
RPS27L	-1.08592	4.82591	3.42259e-06	3.83613e-05	ENSG00000185088	541	247
UBE2E3	1.03327	5.5975	3.42953e-06	3.83917e-05	ENSG00000170035	447	887
ACVR1	-1.0715	5.02155	3.43145e-06	3.83917e-05	ENSG00000115170	618	285
AP1S3	-1.31157	3.30836	3.44187e-06	3.84737e-05	ENSG00000152056	196.19	76.55
FAM167B	1.61141	2.28955	3.53068e-06	3.94312e-05	ENSG00000183615	33	98
RIMKLA	-1.50352	2.63032	3.54275e-06	3.95306e-05	ENSG00000177181	126	43
NR2F1-AS1	-2.81257	0.719552	3.55231e-06	3.96019e-05	ENSG00000237187	37	5
CCDC88A	0.972442	7.71821	3.56151e-06	3.9669e-05	ENSG00000115355	2004	3812
SHC4	-1.09454	4.73568	3.58668e-06	3.99138e-05	ENSG00000185634	509	231
AZIN2	-1.83633	1.81033	3.61545e-06	4.01917e-05	ENSG00000142920	74	20
KIF1A	3.76972	0.299641	3.61809e-06	4.01917e-05	ENSG00000130294	2	28
DNAJB4	1.20831	3.78199	3.62596e-06	4.02433e-05	ENSG00000162616	116	260
ARHGAP45	-1.47354	2.70354	3.65858e-06	4.05693e-05	ENSG00000180448	132	46
INPP5A	-1.17225	4.01969	3.71369e-06	4.11438e-05	ENSG00000068383	314	135
IL6R	-0.977515	7.22243	3.72749e-06	4.12602e-05	ENSG00000160712	2791	1374
MX1	-1.14778	4.21875	3.73457e-06	4.13019e-05	ENSG00000157601	359	157
CAMK2D	1.0325	5.50394	3.76847e-06	4.16399e-05	ENSG00000145349	419	831
NAV3	1.57196	2.38262	3.79053e-06	4.18466e-05	ENSG00000067798	36	104
BTN3A3	1.85566	1.84229	3.84165e-06	4.23735e-05	ENSG00000111801	21	74
SYNGR1	1.0809	4.81726	3.85053e-06	4.24251e-05	ENSG00000100321	254	521
TFAP2C	-3.0043	0.58844	3.85312e-06	4.24251e-05	ENSG00000087510	34	4
PTPRG-AS1	1.3778	2.96299	3.92226e-06	4.31329e-05	ENSG00000241472	60	151.35
B3GALT1	-3.27231	0.444195	3.93054e-06	4.31329e-05	ENSG00000172318	31	3
RPSAP70	3.3589	0.434142	3.93054e-06	4.31329e-05	ENSG00000250327	2.94	30.38
TWSG1	-1.0139	5.86924	3.93122e-06	4.31329e-05	ENSG00000128791	1100	528
MIA	-1.93427	1.66123	3.94303e-06	4.32244e-05	ENSG00000261857	67.38	17
CCDC80	1.32815	3.16657	3.97918e-06	4.35825e-05	ENSG00000091986	71	173
CMTM3	-1.03634	5.40741	4.01664e-06	4.39542e-05	ENSG00000140931	802	379
NAP1L1	-0.956199	9.22649	4.02047e-06	4.39576e-05	ENSG00000187109	11148	5570
THEMIS2	1.12145	4.36671	4.07155e-06	4.44772e-05	ENSG00000130775	182	384
TLR1	2.60018	0.934386	4.12442e-06	4.50153e-05	ENSG00000174125	7	41.77
ANKRD28	-0.969332	7.40553	4.20228e-06	4.5825e-05	ENSG00000206560	3163	1566
SEZ6L2	-2.35443	1.12644	4.22639e-06	4.60478e-05	ENSG00000174938	48	9
LURAP1L-AS1	1.93349	1.68863	4.25457e-06	4.63144e-05	ENSG00000235448	18	67
DUSP22	1.05137	5.10648	4.35118e-06	4.73248e-05	ENSG00000112679	315	633
NBEAL2	-1.03794	5.34649	4.36145e-06	4.73952e-05	ENSG00000160796	769	363
RPS6KC1	1.00632	5.93431	4.42932e-06	4.80909e-05	ENSG00000136643	572	1114
TSNARE1	-1.27248	3.42972	4.43709e-06	4.81334e-05	ENSG00000171045	212	85
SREK1IP1	-1.09542	4.56508	4.48337e-06	4.85932e-05	ENSG00000153006	452	205
PTEN	0.994446	6.24743	4.51975e-06	4.89451e-05	ENSG00000171862	714.88	1380.82
PCDH18	7.35336	-0.20376	4.53786e-06	4.90985e-05	ENSG00000189184	0	20
PCDH7	2.04256	1.52195	4.56294e-06	4.93272e-05	ENSG00000169851	15	60.29
KIAA0513	1.38986	2.89895	4.61071e-06	4.98004e-05	ENSG00000135709	57	145
TRMT1	-1.002	5.98151	4.62188e-06	4.9878e-05	ENSG00000104907	1186	574
BMF	-1.37145	2.95752	4.63462e-06	4.99722e-05	ENSG00000104081	155	58
SLC35B2	0.967162	7.17171	4.76396e-06	5.13225e-05	ENSG00000157593	1375	2606
MCUB	-1.13786	4.19363	4.83245e-06	5.20155e-05	ENSG00000005059	352	155
C2orf72	-2.66743	0.839725	4.8473e-06	5.21304e-05	ENSG00000204128	40	6
BTBD3	-0.963832	7.33113	4.86932e-06	5.23221e-05	ENSG00000132640	3000	1490.97
BEX3	0.994409	6.12583	4.88525e-06	5.24482e-05	ENSG00000166681	657	1269
DENND6A	1.03235	5.26956	5.02102e-06	5.38595e-05	ENSG00000174839	356	706
LARP6	1.09123	4.56491	5.10139e-06	5.46747e-05	ENSG00000166173	212	438
FZD1	1.27079	3.38216	5.11236e-06	5.47394e-05	ENSG00000157240	85	199
CDK17	-0.993693	6.1008	5.1162e-06	5.47394e-05	ENSG00000059758	1286	626
C18orf21	-1.12518	4.22575	5.14431e-06	5.4993e-05	ENSG00000141428	359	159.48
NEIL3	1.20325	3.66325	5.23337e-06	5.58972e-05	ENSG00000109674	107	239
DDR1	-0.992089	6.07422	5.36595e-06	5.72643e-05	ENSG00000204580	1262	615
PPP1R35	-1.22208	3.59715	5.37128e-06	5.72722e-05	ENSG00000160813	236	98
SPTA1	1.95613	1.62731	5.38373e-06	5.73549e-05	ENSG00000163554	17	64.3
KRI1	-1.00484	5.73382	5.38822e-06	5.73549e-05	ENSG00000129347	999.11	482.59
MMUT	1.01796	5.46299	5.40762e-06	5.75124e-05	ENSG00000146085	410	805
RNF157	-1.05758	4.87486	5.43511e-06	5.77556e-05	ENSG00000141576	556.24	259
ARHGEF10L	-1.62925	2.21807	5.53388e-06	5.87551e-05	ENSG00000074964	96	30
SLC38A1	-0.982305	6.27045	5.63285e-06	5.97551e-05	ENSG00000111371	1443	708
BTG3	-0.988999	6.09759	5.65239e-06	5.99115e-05	ENSG00000154640	1281.74	625.96
RTL6	-1.05436	4.8727	5.74165e-06	6.08059e-05	ENSG00000188636	555	259
ASPH	0.947449	7.98967	5.85366e-06	6.19397e-05	ENSG00000198363	2447	4574.7
SLC25A19	-1.09203	4.44081	5.98176e-06	6.32415e-05	ENSG00000125454	414.15	188.27
PLXNC1	-0.946114	7.99913	6.0333e-06	6.37035e-05	ENSG00000136040	4748.37	2389.09
ELF1	-0.978299	6.3295	6.03566e-06	6.37035e-05	ENSG00000120690	1502	739
RLBP1	-1.27956	3.25689	6.06952e-06	6.40068e-05	ENSG00000140522	188	75
ZC3HAV1	0.958549	7.02866	6.08811e-06	6.41486e-05	ENSG00000105939	1250	2355
FRAS1	-3.63069	0.24102	6.10365e-06	6.41806e-05	ENSG00000138759	27	2
LIFR	3.71749	0.25637	6.10365e-06	6.41806e-05	ENSG00000113594	2	27
GPR137B	0.953667	7.31487	6.10656e-06	6.41806e-05	ENSG00000077585	1528	2869
NACA	-0.94005	8.73255	6.11402e-06	6.42049e-05	ENSG00000196531	7885	3984
IDH1	0.941082	8.52933	6.13316e-06	6.43518e-05	ENSG00000138413	3568	6641
SCML1	-1.08482	4.49358	6.14336e-06	6.44047e-05	ENSG00000047634	429	196
MATN2	2.35048	1.07056	6.22296e-06	6.51844e-05	ENSG00000132561	9	45
SNX9	-0.957521	7.00686	6.31244e-06	6.60663e-05	ENSG00000130340	2392	1194
BTBD10	0.970259	6.45508	6.47328e-06	6.76704e-05	ENSG00000148925	835	1586
CAPG	-1.79687	1.78078	6.47655e-06	6.76704e-05	ENSG00000042493	72	20
P2RY11	-1.41168	2.74904	6.51773e-06	6.80438e-05	ENSG00000244165	134.77	49.03
GTPBP2	1.0199	5.25314	6.5424e-06	6.82232e-05	ENSG00000172432	354	696
ST7	0.969053	6.48042	6.54584e-06	6.82232e-05	ENSG00000004866	850.29	1613.69
GSTA4	1.16757	3.83764	6.55688e-06	6.82812e-05	ENSG00000170899	123	268
AMH	-2.11377	1.32509	6.58386e-06	6.8505e-05	ENSG00000104899	54	12
TNRC18	-1.00524	5.54454	6.6495e-06	6.91305e-05	ENSG00000182095	876	423
GTDC1	1.1048	4.29922	6.68343e-06	6.94254e-05	ENSG00000121964	175	365
BVES	1.11375	4.19476	6.69907e-06	6.953e-05	ENSG00000112276	162	340
TBC1D4	-1.00315	5.55668	6.79778e-06	7.04959e-05	ENSG00000136111	883	427
TNS3	0.991468	5.80104	6.81133e-06	7.05778e-05	ENSG00000136205	525	1012
FARSA	-0.954453	6.90361	7.04814e-06	7.29711e-05	ENSG00000179115	2225	1113
ENTPD1	-1.06491	4.63156	7.08057e-06	7.32461e-05	ENSG00000138185	470.25	217.84
BSDC1	1.00947	5.40374	7.1397e-06	7.37966e-05	ENSG00000160058	395	771
NCALD	0.966606	6.38558	7.25752e-06	7.49523e-05	ENSG00000104490	797	1510
AKR1E2	-2.23405	1.17315	7.29297e-06	7.52563e-05	ENSG00000165568	49	10
TNS2	-1.05926	4.72423	7.32042e-06	7.54771e-05	ENSG00000111077	501	233
ICOSLG	-2.75974	0.771832	7.45832e-06	7.68354e-05	ENSG00000160223	38.32	5.38
MYLIP	1.04447	4.86977	7.51109e-06	7.73154e-05	ENSG00000007944	268	536
KMT2C	-1.17127	3.77766	7.5385e-06	7.75336e-05	ENSG00000055609	265	114
CMTM7	-0.992703	5.63474	7.64815e-06	7.85965e-05	ENSG00000153551	930	453
ARHGEF40	-1.00782	5.37311	7.66029e-06	7.86566e-05	ENSG00000165801	778	375
MYH10	0.926513	9.07926	7.9375e-06	8.1436e-05	ENSG00000133026	5259	9690
THBS1	-1.02573	5.05486	7.96794e-06	8.16812e-05	ENSG00000137801	626	298
AGA	1.03926	4.91371	7.9761e-06	8.16978e-05	ENSG00000038002	277	552
CXXC5	-1.69873	2.01593	8.0918e-06	8.2815e-05	ENSG00000171604	84	25
TACC1	0.929209	8.40849	8.12766e-06	8.3069e-05	ENSG00000147526	3299	6090
CCN3	-0.931525	8.12092	8.12993e-06	8.3069e-05	ENSG00000136999	5149	2617
GABRG3	-1.07188	4.47752	8.15233e-06	8.32298e-05	ENSG00000182256	423	195
RASSF4	1.85602	1.70451	8.25474e-06	8.41377e-05	ENSG00000107551	19	67
TTC3P1	1.85452	1.70483	8.25474e-06	8.41377e-05	ENSG00000215105	19.02	67
SNX8	0.959526	6.40599	8.28268e-06	8.43536e-05	ENSG00000106266	811	1529
OXSR1	-0.959507	6.45274	8.29132e-06	8.43728e-05	ENSG00000172939	1629	812
ABCA4	-7.2353	-0.278927	8.35118e-06	8.44999e-05	ENSG00000198691	19	0
ADGRF5	7.27983	-0.265409	8.35118e-06	8.44999e-05	ENSG00000069122	0	19
FA2H	7.27983	-0.265409	8.35118e-06	8.44999e-05	ENSG00000103089	0	19
NMUR2	-7.2353	-0.278927	8.35118e-06	8.44999e-05	ENSG00000132911	19	0
PLBD1	7.27983	-0.265409	8.35118e-06	8.44999e-05	ENSG00000121316	0	19
PLPPR4	-7.2353	-0.278927	8.35118e-06	8.44999e-05	ENSG00000117600	19	0
RTN1	7.27983	-0.265409	8.35118e-06	8.44999e-05	ENSG00000139970	0	19
SLC26A4-AS1	-4.31925	0.00439092	8.426e-06	8.51621e-05	ENSG00000233705	23	1
P3H1	0.992875	5.54786	8.43027e-06	8.51621e-05	ENSG00000117385	440	849
SMIM14	1.60887	2.10725	8.46913e-06	8.54855e-05	ENSG00000163683	29	86
ISG20	-0.946366	6.85092	8.59072e-06	8.66428e-05	ENSG00000172183	2141	1077
GTPBP10	-1.03197	4.88513	8.64589e-06	8.71288e-05	ENSG00000105793	557	264
EXOC3-AS1	1.31165	3.05139	8.68673e-06	8.74698e-05	ENSG00000221990	66	159
TNIK	-1.14925	3.8476	8.74814e-06	8.80171e-05	ENSG00000154310	277	121
TNFSF9	-1.59892	2.19587	8.90519e-06	8.94856e-05	ENSG00000125657	94	30
PDE5A	-1.33638	2.96717	8.90842e-06	8.94856e-05	ENSG00000138735	155	59.43
DUSP6	-0.934672	7.41817	8.9896e-06	9.02284e-05	ENSG00000139318	3164.85	1605.02
ARSB	0.973067	5.90215	8.998e-06	9.02402e-05	ENSG00000113273	568	1081
PRDX1	0.952515	6.54689	9.02637e-06	9.0452e-05	ENSG00000117450	897.21	1683.32
ENTPD6	0.922814	8.65156	9.03962e-06	9.05122e-05	ENSG00000197586	3916	7197
NSMAF	-0.960006	6.29582	9.09026e-06	9.09463e-05	ENSG00000035681	1461	728
HEXA-AS1	1.3448	2.89169	9.11482e-06	9.1119e-05	ENSG00000260339	58	143
SERINC5	-0.956013	6.4361	9.12285e-06	9.11263e-05	ENSG00000164300	1608.97	803.96
ECSIT	-1.00952	5.16419	9.26695e-06	9.24917e-05	ENSG00000130159	673	324
FAM149A	1.50757	2.33832	9.28194e-06	9.25673e-05	ENSG00000109794	36.06	99.62
ANKRD13D	-0.95507	6.41571	9.35444e-06	9.3216e-05	ENSG00000172932	1586	793
C3orf62	-1.50998	2.3858	9.3982e-06	9.35773e-05	ENSG00000188315	106	36
ESRRA	-0.991193	5.50803	9.45651e-06	9.40829e-05	ENSG00000173153	851.27	415.08
MYO1B	0.919565	8.67752	9.67597e-06	9.61896e-05	ENSG00000128641	3993	7322
SACS	-0.957082	6.26189	9.69799e-06	9.63318e-05	ENSG00000151835	1426	712
ZNF506	3.00529	0.534089	9.86585e-06	9.79213e-05	ENSG00000081665	4	32
XRCC2	-1.20042	3.52287	1.00144e-05	9.93167e-05	ENSG00000196584	223	94
TBX2	-0.957143	6.21675	1.00549e-05	9.96397e-05	ENSG00000121068	1382	690
GATA2-AS1	-1.70495	1.96401	1.02458e-05	0.00010145	ENSG00000244300	81	24
LINC00839	-1.13328	3.88312	1.02925e-05	0.000101832	ENSG00000185904	283	125
PKD1P1	-2.08979	1.35527	1.03465e-05	0.000102286	ENSG00000244257	55.04	12.44
KLHDC3	0.95249	6.29066	1.0369e-05	0.000102427	ENSG00000124702	751	1409
SAMD4A	1.00801	5.10012	1.04398e-05	0.000103045	ENSG00000020577	320	624
TEF	1.31768	2.96703	1.04784e-05	0.000103343	ENSG00000167074	62	150
KCNE4	3.26416	0.3819	1.05674e-05	0.000104139	ENSG00000152049	3	29
ZNF253	2.23211	1.11931	1.06029e-05	0.000104407	ENSG00000256771	10	46
PCDH20	-1.18494	3.57154	1.08346e-05	0.000106604	ENSG00000280165	230	98
SNAPC5	1.01093	5.06918	1.08567e-05	0.000106738	ENSG00000174446	312.76	611.12
BHLHE41	0.925051	7.44048	1.09588e-05	0.000107656	ENSG00000123095	1689	3109
ASAP3	1.26019	3.1778	1.09866e-05	0.000107844	ENSG00000088280	74	172
WWC1	-0.953991	6.19365	1.10706e-05	0.000108584	ENSG00000113645	1359	680
DHRS4	1.15469	3.67275	1.11812e-05	0.000109583	ENSG00000157326	110.26	238.12
FTH1P7	1.98562	1.42192	1.12694e-05	0.000110361	ENSG00000232187	14.39	55.61
ZNF706	-0.936632	6.65464	1.15794e-05	0.000113308	ENSG00000120963	1864	944
ANKRD9	0.943988	6.40755	1.16634e-05	0.000114041	ENSG00000156381	817.66	1525.04
HCG11	1.13352	3.83743	1.18187e-05	0.000115468	ENSG00000228223	125	266
SDC2	-1.28446	3.03556	1.18646e-05	0.000115826	ENSG00000169439	161	64
DMAC1	1.05493	4.48531	1.20414e-05	0.00011746	ENSG00000137038	204	411
ZNF274	1.14946	3.69152	1.2214e-05	0.000119051	ENSG00000171606	112	241
ZSWIM5	1.74948	1.82722	1.23973e-05	0.000120743	ENSG00000162415	22	72
DACT1	-0.939703	6.50388	1.24452e-05	0.000121115	ENSG00000165617	1680	849
AARS2	0.97397	5.49893	1.26123e-05	0.000122646	ENSG00000124608	429	817
RGS3	1.72517	1.87071	1.27444e-05	0.000123833	ENSG00000138835	23	74
LRP6	0.945383	6.15143	1.31255e-05	0.000127438	ENSG00000070018	684	1277
NTN1	-0.974662	5.44388	1.31392e-05	0.000127472	ENSG00000065320	811	400
NLGN2	-1.09114	4.07637	1.32766e-05	0.000128704	ENSG00000169992	321	146
SDCBP	-0.901848	9.26333	1.342e-05	0.000129994	ENSG00000137575	11289	5857
LRFN4	-0.928171	6.7166	1.34446e-05	0.000130131	ENSG00000173621	1942	989.29
RRBP1	0.905607	8.44712	1.35225e-05	0.000130784	ENSG00000125844	3425	6220
TWISTNB	-0.972005	5.51569	1.36414e-05	0.000131831	ENSG00000105849	852	421
AGAP2-AS1	-1.10281	3.96161	1.37571e-05	0.000132847	ENSG00000255737	297	133.99
CMC1	-1.09816	4.03789	1.38358e-05	0.000133504	ENSG00000187118	312.96	141.65
TMEM255A	-1.0126	4.83365	1.39547e-05	0.000134535	ENSG00000125355	535	257
ELOF1	-0.966463	5.56895	1.39642e-05	0.000134535	ENSG00000130165	883	438
PDGFD	-1.09573	4.02967	1.39823e-05	0.000134606	ENSG00000170962	311	141
SLC25A35	1.41275	2.59342	1.40373e-05	0.000135031	ENSG00000125434	45.38	117.33
C6orf62	0.919965	6.96713	1.43136e-05	0.000137583	ENSG00000112308	1218.99	2235.97
FER	0.988647	5.18281	1.44492e-05	0.000138779	ENSG00000151422	342	658
ZNF10	1.45688	2.41188	1.44612e-05	0.000138788	ENSG00000256223	39	104
ATP1A3	4.54596	-0.0417762	1.47851e-05	0.000141461	ENSG00000105409	0.85	22
DOK5	-4.25548	-0.0478535	1.47851e-05	0.000141461	ENSG00000101134	22	1
MGAM	4.33989	-0.0338045	1.47851e-05	0.000141461	ENSG00000257335	1	22
RPS6KA2	-4.25548	-0.0478535	1.47851e-05	0.000141461	ENSG00000071242	22	1
BDH1	0.953158	5.80825	1.49734e-05	0.000143153	ENSG00000161267	537	1008
H4C12	7.20234	-0.329796	1.54285e-05	0.000147166	ENSG00000273542	0	18
PLCH1	7.20234	-0.329796	1.54285e-05	0.000147166	ENSG00000114805	0	18
ZNF485	7.20234	-0.329796	1.54285e-05	0.000147166	ENSG00000198298	0	18
PIGN	-1.05636	4.33645	1.54444e-05	0.000147205	ENSG00000197563	382	178
STK17A	-0.956553	5.63914	1.57495e-05	0.000149999	ENSG00000164543	925	462
IL17RC	1.06113	4.22826	1.64876e-05	0.000156908	ENSG00000163702	170	344
TTYH2	-0.919374	6.66905	1.65257e-05	0.000157151	ENSG00000141540	1875	961
MT-ND6	0.938825	6.02644	1.66152e-05	0.000157882	ENSG00000198695	629	1169
LOX	-1.89764	1.46292	1.67879e-05	0.000159402	ENSG00000113083	58	15
LRP5	-0.912262	6.95896	1.69604e-05	0.000160917	ENSG00000162337	2289	1179
TMEM140	0.980205	5.12746	1.70405e-05	0.000161554	ENSG00000146859	330.36	631.9
PFDN4	-0.940082	5.96051	1.71421e-05	0.000162395	ENSG00000101132	1152	582
ABCA5	1.24586	3.14855	1.71621e-05	0.000162461	ENSG00000154265	73	168
ZNF382	2.1272	1.16646	1.72368e-05	0.000162995	ENSG00000161298	11	47
LGMN	0.930978	6.21384	1.72446e-05	0.000162995	ENSG00000100600	719	1329
GLDC	-3.5202	0.151232	1.7433e-05	0.000164651	ENSG00000178445	25	2
MIPEP	-0.97336	5.25111	1.80822e-05	0.000170653	ENSG00000027001	709	350
GIT1	-0.909668	6.9151	1.82131e-05	0.000171759	ENSG00000108262	2219	1145
SARM1	-1.0043	4.74936	1.84177e-05	0.000173557	ENSG00000004139	503.52	243.27
TMEM67	-1.02411	4.50311	1.84451e-05	0.000173684	ENSG00000164953	426	203
SERINC2	1.15811	3.49244	1.84729e-05	0.000173815	ENSG00000168528	97	210
ICAM1	-0.911305	6.78863	1.85362e-05	0.000174279	ENSG00000090339	2033.33	1048
ALDH9A1	0.907542	6.9708	1.85563e-05	0.000174337	ENSG00000143149	1229	2235
POLRMT	-0.928603	6.19383	1.86036e-05	0.00017462	ENSG00000099821	1351	688
LRRFIP1P1	1.83234	1.56366	1.86144e-05	0.00017462	ENSG00000240429	17.37	60.28
NUB1	-1.05087	4.30023	1.86753e-05	0.00017506	ENSG00000013374	372	174
ZIC2	-1.07874	3.9978	1.87086e-05	0.00017524	ENSG00000043355	303	139
NAGK	0.946463	5.68376	1.87472e-05	0.000175471	ENSG00000124357	494	923
CARF	2.06301	1.23462	1.8943e-05	0.00017717	ENSG00000138380	12	49
NSUN5P2	1.22553	3.19466	1.89858e-05	0.000177438	ENSG00000106133	76.16	172.81
MAPK11	-1.17422	3.45873	1.90043e-05	0.000177478	ENSG00000185386	212	91
GFOD1	-1.06511	4.16269	1.92942e-05	0.00018005	ENSG00000145990	339	157
ZNF28	2.25123	0.993489	1.98164e-05	0.000184785	ENSG00000198538	9	42
KCNQ4	-1.12425	3.72033	1.9847e-05	0.000184848	ENSG00000117013	252	112
TRPM1	0.904054	6.98486	1.98527e-05	0.000184848	ENSG00000134160	1243	2255
BPHL	1.00679	4.64379	2.0374e-05	0.000189447	ENSG00000137274	233	454
BACH1	-0.965004	5.27405	2.03912e-05	0.000189447	ENSG00000156273	719	357
PRDM4	-0.921988	6.22668	2.03921e-05	0.000189447	ENSG00000110851	1380	706
DNAAF4	-1.71455	1.7198	2.06541e-05	0.000191737	ENSG00000256061	68	20
HSPA12A	0.992808	4.84602	2.06891e-05	0.00019192	ENSG00000165868	270	521
CPM	1.37065	2.55182	2.08936e-05	0.000193673	ENSG00000135678	45	113
RPL17	-0.879852	9.35439	2.1365e-05	0.000197896	ENSG00000265681	11960.6	6300.8
BICD1	1.0263	4.44493	2.13872e-05	0.000197954	ENSG00000151746	201	397
B4GALT4	0.932044	5.81831	2.16679e-05	0.000200404	ENSG00000121578	546	1010
RAB3IL1	0.981993	4.90638	2.1918e-05	0.000202567	ENSG00000167994	283	542
ANXA2P2	1.11094	3.70593	2.23708e-05	0.000206599	ENSG00000231991	115.23	241.41
MC1R	-0.920875	6.10685	2.2546e-05	0.000208063	ENSG00000258839	1269.45	649.94
TRIM32	0.946768	5.4743	2.26354e-05	0.000208734	ENSG00000119401	427	798
PPIC	1.26232	2.9734	2.27654e-05	0.000209778	ENSG00000168938	64	149
NADSYN1	-0.95303	5.34069	2.29038e-05	0.000210897	ENSG00000172890	751	376
RPL14	-0.876035	9.32675	2.32142e-05	0.000213445	ENSG00000188846	11722.7	6191.82
SP140L	1.92185	1.41938	2.32146e-05	0.000213445	ENSG00000185404	14.88	55
FADS3	1.00212	4.59058	2.34134e-05	0.000215114	ENSG00000221968	225	437
CASC15	0.985926	4.80921	2.42839e-05	0.000222948	ENSG00000272168	264	507
LNCOC1	-1.85681	1.48568	2.43484e-05	0.000223376	ENSG00000253741	58.62	15.6
ATF3	2.09625	1.14286	2.47454e-05	0.000226851	ENSG00000162772	11	46
PGBD5	1.07431	3.97961	2.48188e-05	0.000227357	ENSG00000177614	142	290
HLCS	-1.01131	4.47326	2.48395e-05	0.00022738	ENSG00000159267	416	200
ACVR2B	-1.0025	4.62341	2.49384e-05	0.000228118	ENSG00000114739	461	223
CPPED1	0.948507	5.33773	2.57437e-05	0.000235312	ENSG00000103381	388	726
MYO7B	4.27316	-0.0884888	2.59951e-05	0.000237263	ENSG00000169994	1	21
PROX1	-4.18876	-0.102072	2.59951e-05	0.000237263	ENSG00000117707	21	1
EPHA4	0.92605	5.78511	2.62987e-05	0.000239858	ENSG00000116106	535	985.55
TIGD1	1.37774	2.45982	2.63868e-05	0.000240485	ENSG00000221944	42	106
AP1S1	-0.911381	6.10962	2.67873e-05	0.000243958	ENSG00000106367	1269	654
KDSR	-0.892769	6.81456	2.68801e-05	0.000244624	ENSG00000119537	2061	1076
CXCR4	-2.00301	1.24072	2.69074e-05	0.000244695	ENSG00000121966	50	12
MMP14	0.86865	9.33628	2.70848e-05	0.000246129	ENSG00000157227	6451	11419
CHCHD2	0.883659	7.26061	2.76474e-05	0.000251059	ENSG00000106153	1519	2717
FNTB	-0.878535	7.66005	2.77637e-05	0.000251931	ENSG00000257365	3692.73	1947.05
RPSA	-0.863922	10.719	2.80416e-05	0.000254269	ENSG00000168028	30684.2	16343.8
MLLT6	-0.896023	6.5571	2.8157e-05	0.00025513	ENSG00000275023	1725.07	898.58
IER2	-0.957174	5.10271	2.84039e-05	0.00025718	ENSG00000160888	637	318
GPR158	7.12045	-0.397175	2.86152e-05	0.000257784	ENSG00000151025	0	17
GSPT2	-7.07596	-0.409666	2.86152e-05	0.000257784	ENSG00000189369	17	0
KIAA1217	7.12045	-0.397175	2.86152e-05	0.000257784	ENSG00000120549	0	17
LINC00326	-7.07596	-0.409666	2.86152e-05	0.000257784	ENSG00000231023	17	0
LINC01270	7.12718	-0.391668	2.86152e-05	0.000257784	ENSG00000203999	0	17.08
SEMA3D	-7.07596	-0.409666	2.86152e-05	0.000257784	ENSG00000153993	17	0
TINAGL1	-7.07596	-0.409666	2.86152e-05	0.000257784	ENSG00000142910	17	0
KIAA1328	-1.50507	2.17358	2.88385e-05	0.000259609	ENSG00000150477	91	31
KRR1	-0.900784	6.34682	2.90507e-05	0.000261331	ENSG00000111615	1492.45	774.84
IGFBP3	1.56854	1.92621	2.92013e-05	0.000262497	ENSG00000146674	26	75
ACSL3	0.865048	9.25303	2.9393e-05	0.00026403	ENSG00000123983	6099	10769
ACSL4	-0.897955	6.47831	2.95146e-05	0.000264931	ENSG00000068366	1634	850
SLC4A2	-0.886476	6.83033	3.03719e-05	0.000272431	ENSG00000164889	2080.5	1090.93
NABP2	-0.924173	5.65175	3.08977e-05	0.000276948	ENSG00000139579	926	473
CGGBP1	-0.882197	6.94916	3.16797e-05	0.000283754	ENSG00000163320	2257	1187
WDR17	1.10029	3.67086	3.17516e-05	0.000284194	ENSG00000150627	113	235
LYST	-0.989934	4.61508	3.18245e-05	0.000284642	ENSG00000143669	457	223
MALSU1	0.920066	5.66231	3.21387e-05	0.000287247	ENSG00000156928	492.57	903.64
TTC14	0.948054	5.14762	3.21868e-05	0.000287471	ENSG00000163728	340	636
FAM131A	1.21225	3.06584	3.23961e-05	0.000289133	ENSG00000175182	70	157.39
PXN-AS1	-1.1729	3.29521	3.2739e-05	0.000291985	ENSG00000255857	188.92	81.16
ABCB6	0.884178	6.7228	3.30884e-05	0.000294891	ENSG00000115657	1045.63	1871
SDC1	-0.891488	6.4876	3.32232e-05	0.000295881	ENSG00000115884	1642	858
SLC4A7	-0.915684	5.7318	3.34105e-05	0.000297337	ENSG00000033867	977	502
SIRT6	-1.01521	4.28464	3.35345e-05	0.000298166	ENSG00000077463	365	175
LRRC75A	-2.57288	0.590142	3.35545e-05	0.000298166	ENSG00000181350	32.79	5.24
SVIL	-0.939048	5.27277	3.35753e-05	0.000298166	ENSG00000197321	713.97	360.94
BTBD2	-0.901156	6.07139	3.44318e-05	0.000305554	ENSG00000133243	1232.7	639.81
HLA-F-AS1	1.42971	2.29662	3.46671e-05	0.000307424	ENSG00000214922	36.42	95.32
LINC00589	1.22766	2.99304	3.50366e-05	0.000310481	ENSG00000251191	66	150
RAPGEF2	0.937656	5.18246	3.55405e-05	0.000314722	ENSG00000109756	350	650
PDE4A	-1.02334	4.19716	3.61157e-05	0.00031916	ENSG00000065989	344	164
NFIC	-0.889489	6.40339	3.61357e-05	0.00031916	ENSG00000141905	1548	810
FOXD1	1.75016	1.61997	3.61438e-05	0.00031916	ENSG00000251493	18.92	61.99
PCDH9	1.74434	1.62148	3.61438e-05	0.00031916	ENSG00000184226	19	62
RTN4RL2	-1.14369	3.4063	3.62213e-05	0.000319618	ENSG00000186907	203	89
TMEM14B	0.895721	6.12739	3.6705e-05	0.000323657	ENSG00000137210	688	1241
SLC12A1	-1.67157	1.68831	3.67393e-05	0.000323731	ENSG00000074803	66	20
SCAND2P	1.20173	3.08432	3.67985e-05	0.000324024	ENSG00000176700	71.28	159.1
SLC46A1	1.01038	4.23042	3.68834e-05	0.000324543	ENSG00000076351	174.33	340.56
SMARCD3	-1.14641	3.39209	3.69261e-05	0.000324684	ENSG00000082014	201.1	88
UBE2G2	-0.889086	6.3744	3.69515e-05	0.000324684	ENSG00000184787	1517	794
PXN	-0.868668	7.27848	3.75016e-05	0.000329286	ENSG00000089159	2827.08	1500.84
SLC7A7	-1.59638	1.82585	3.77401e-05	0.000331148	ENSG00000155465	72	23
ELOA-AS1	-2.19842	0.876222	3.79475e-05	0.000332734	ENSG00000236810	39.09	8.16
TOM1	0.870114	7.1104	3.81876e-05	0.000334389	ENSG00000100284	1377	2440
NR6A1	-1.97394	1.21883	3.81899e-05	0.000334389	ENSG00000148200	49	12
PRKACB	0.900922	5.93615	3.84049e-05	0.000336036	ENSG00000142875	601	1088
SLC12A7	0.919397	5.43605	3.89296e-05	0.000340388	ENSG00000113504	421	772
TAF13	0.963986	4.76175	3.99586e-05	0.000349141	ENSG00000197780	258	488
VARS2	0.913064	5.53604	4.00448e-05	0.00034965	ENSG00000137411	452.61	826.32
SNN	0.931529	5.15778	4.03654e-05	0.000352203	ENSG00000184602	345	638
ATP8B3	-2.77575	0.406487	4.04722e-05	0.000352806	ENSG00000130270	29	4
CPOX	-0.880047	6.51337	4.04911e-05	0.000352806	ENSG00000080819	1667	878
APEH	-0.85862	7.76784	4.08371e-05	0.000355573	ENSG00000164062	3960	2117
RARA	-0.976624	4.57108	4.09981e-05	0.000356726	ENSG00000131759	441.82	217.59
SRRD	0.883538	6.33992	4.12717e-05	0.000358857	ENSG00000100104	801.8	1434.09
TP73	2.48983	0.645953	4.17025e-05	0.00036235	ENSG00000078900	6	33.24
RHEB	-0.876197	6.56402	4.18104e-05	0.000363035	ENSG00000106615	1725.04	911
ZKSCAN4	1.29826	2.62107	4.1929e-05	0.000363812	ENSG00000187626	49	117
COL4A2	-0.85365	8.15849	4.21273e-05	0.000365279	ENSG00000134871	5186	2782
MTCL1	-1.04387	3.9114	4.22041e-05	0.00036569	ENSG00000168502	283	133
TLE2	-2.16233	0.977919	4.27605e-05	0.000370255	ENSG00000065717	42	9
TICAM1	-1.09304	3.59363	4.3152e-05	0.000373386	ENSG00000127666	229	104
SRI	-0.891127	6.02656	4.31984e-05	0.000373528	ENSG00000075142	1192	623
MOB3B	0.92437	5.23771	4.34552e-05	0.000375489	ENSG00000120162	365.92	673.33
LMO7	1.86652	1.37528	4.42859e-05	0.000382402	ENSG00000136153	14.85	52.82
FCMR	-1.07905	3.69729	4.49998e-05	0.000388298	ENSG00000162894	245.51	112.59
DANCR	-0.863338	7.0109	4.53786e-05	0.000391296	ENSG00000226950	2344.96	1249.49
TMEM9	0.911239	5.42389	4.56323e-05	0.000393213	ENSG00000116857	419	764
DIRC3	-4.1188	-0.158418	4.57911e-05	0.000393766	ENSG00000231672	20	1
SLC25A48	-4.16466	-0.121542	4.57911e-05	0.000393766	ENSG00000145832	20.65	1
SOBP	4.20319	-0.145316	4.57911e-05	0.000393766	ENSG00000112320	1	20
NCR3LG1	-1.07773	3.68891	4.58576e-05	0.000394066	ENSG00000188211	244	112
RPL18AP3	-1.05329	3.85729	4.60185e-05	0.000394905	ENSG00000213442	273.06	127.49
ZNF746	-1.04722	3.85894	4.60185e-05	0.000394905	ENSG00000181220	273	128
PCMTD2	-0.90454	5.57046	4.62523e-05	0.000396639	ENSG00000203880	871	451
ATF6B	0.861744	7.02318	4.64924e-05	0.000398425	ENSG00000213676	1301	2292
DOCK6	-1.05711	3.79704	4.65715e-05	0.000398828	ENSG00000130158	262	122
HOXD1	3.10732	0.255756	4.67603e-05	0.000399623	ENSG00000128645	3	26
SRRM3	-3.01969	0.241634	4.67603e-05	0.000399623	ENSG00000177679	26	3
ZNF223	3.10732	0.255756	4.67603e-05	0.000399623	ENSG00000178386	3	26
ZNF671	1.78263	1.49737	4.68616e-05	0.000400214	ENSG00000083814	17	57
EID2B	2.10123	1.01917	4.70792e-05	0.000401798	ENSG00000176401	10	42
BICDL1	-1.08553	3.6022	4.72106e-05	0.000402645	ENSG00000135127	230	105
SMG1P2	-1.24148	2.81429	4.88137e-05	0.000416032	ENSG00000205534	136.49	55.89
ZNF180	1.69386	1.65491	4.89418e-05	0.00041684	ENSG00000167384	20	63
TMEM121B	1.52961	1.89826	4.91047e-05	0.000417942	ENSG00000183307	26	73
SHANK1	-1.55517	1.85481	4.93146e-05	0.000419443	ENSG00000161681	73	24
TRAM1L1	2.38639	0.766391	4.94043e-05	0.00041992	ENSG00000174599	7	36
ISYNA1	-0.926297	5.09596	4.94909e-05	0.000420369	ENSG00000105655	629.39	321
ARMCX2	3.4873	0.0690913	4.99871e-05	0.000424296	ENSG00000184867	2	23
TEX15	-1.01913	4.09507	5.00752e-05	0.000424755	ENSG00000133863	320	153
FLOT1	0.8474	7.72795	5.15625e-05	0.000437073	ENSG00000137312	2135	3724
MUTYH	1.02648	3.94342	5.16928e-05	0.000437881	ENSG00000132781	141.58	279.71
TAPBP	0.903761	5.45629	5.19984e-05	0.000440171	ENSG00000231925	430	780
MCM7	-0.841208	8.44696	5.20983e-05	0.000440717	ENSG00000166508	6315	3417
SPTBN2	-0.852607	7.25478	5.21842e-05	0.000441146	ENSG00000173898	2770	1487
SDSL	-1.39691	2.30513	5.24138e-05	0.000442786	ENSG00000139410	98	36
TRIP10	-0.932792	4.98378	5.25723e-05	0.000443826	ENSG00000125733	583	296
FAH	-0.870883	6.34621	5.26124e-05	0.000443864	ENSG00000103876	1481	785
C5orf66	7.02376	-0.475825	5.32834e-05	0.000448313	ENSG00000224186	0	15.89
FAM230C	7.03364	-0.467838	5.32834e-05	0.000448313	ENSG00000279516	0	16
OR2AT4	7.03364	-0.467838	5.32834e-05	0.000448313	ENSG00000171561	0	16
TSSK3	6.38021	-0.478793	5.32834e-05	0.000448313	ENSG00000162526	0.07	15.78
TGIF2	-0.942465	4.79292	5.3479e-05	0.000449656	ENSG00000118707	511.59	258
SLC35F2	-0.893225	5.67945	5.35527e-05	0.000449972	ENSG00000110660	937	489
ZKSCAN3	1.30026	2.53352	5.39748e-05	0.000453214	ENSG00000189298	46	110
PSMB8	-1.06879	3.64422	5.40193e-05	0.000453283	ENSG00000204264	236	109
NBEAL1	1.05448	3.70395	5.42314e-05	0.000454757	ENSG00000144426	118.17	238.06
NT5DC2	-0.846629	7.53824	5.47004e-05	0.000458382	ENSG00000168268	3367	1815
PLOD1	0.843501	7.81575	5.4812e-05	0.000459009	ENSG00000083444	2273	3954
ARHGAP42	1.02884	3.94923	5.55183e-05	0.000464438	ENSG00000165895	142	281
TMEM214	0.84885	7.29034	5.55346e-05	0.000464438	ENSG00000119777	1575	2750
PUS7	-0.919188	5.11792	5.57528e-05	0.00046595	ENSG00000091127	638	327
B4GALT6	-0.908036	5.30744	5.63136e-05	0.000470322	ENSG00000118276	726	375
HK2	-0.876477	6.03772	5.64517e-05	0.000470882	ENSG00000159399	1197	632
TRPV4	-1.12984	3.26311	5.64561e-05	0.000470882	ENSG00000111199	183	81
ZNF277	-1.08394	3.54583	5.72324e-05	0.000476731	ENSG00000198839	221	101
PA2G4	-0.834419	8.84103	5.72336e-05	0.000476731	ENSG00000170515	8285.36	4504.31
GTPBP3	-0.938175	4.80669	5.74703e-05	0.000478383	ENSG00000130299	516	261
FGF13	-1.10002	3.45445	5.94768e-05	0.000494548	ENSG00000129682	208	94
ZNF788P	1.4623	2.06748	5.94916e-05	0.000494548	ENSG00000214189	30.4	81.42
GAS1	1.02385	3.95594	5.95745e-05	0.000494908	ENSG00000180447	143	282
CENPU	0.86157	6.47261	5.97791e-05	0.000496161	ENSG00000151725	887.88	1564.04
BRI3BP	-0.870142	6.1621	5.98048e-05	0.000496161	ENSG00000184992	1303	691
CNEP1R1	1.04405	3.75417	6.00556e-05	0.000497911	ENSG00000205423	123	246
DUS3L	-0.88623	5.68955	6.02264e-05	0.000498996	ENSG00000141994	942	494
MBD3	-0.856556	6.59626	6.07449e-05	0.000502958	ENSG00000071655	1755.6	939.85
REEP1	1.79159	1.42129	6.25423e-05	0.000517497	ENSG00000068615	16	54
ABCF1	0.836716	7.82654	6.26625e-05	0.000518149	ENSG00000204574	2297	3977
F3	2.14464	0.912088	6.27333e-05	0.00051839	ENSG00000117525	9	39
ADORA2B	-2.39086	0.623298	6.40444e-05	0.000528525	ENSG00000170425	33	6
ELAVL2	2.47942	0.637879	6.40444e-05	0.000528525	ENSG00000107105	6	33
ASIC1	-1.01725	3.91499	6.41782e-05	0.00052904	ENSG00000110881	282	135
FGF12	1.58407	1.82657	6.41915e-05	0.00052904	ENSG00000114279	24	70
TEAD1	0.829096	8.70352	6.45196e-05	0.000531393	ENSG00000187079	4234	7292
PRICKLE1	2.81343	0.381311	6.47698e-05	0.000533102	ENSG00000139174	4	28
SLC25A45	1.69713	1.58689	6.4902e-05	0.000533838	ENSG00000162241	19	60
NOM1	-0.948462	4.61956	6.53225e-05	0.000536943	ENSG00000146909	454	228
IBTK	0.876695	5.80586	6.55551e-05	0.0005385	ENSG00000005700	555	988
P3H3	-0.912958	5.05561	6.62809e-05	0.000544105	ENSG00000110811	610	314
TCEAL3	1.21846	2.80391	6.79901e-05	0.000557769	ENSG00000196507	58	131
CCDC134	1.15451	3.12427	6.86299e-05	0.000562648	ENSG00000100147	75	162
DMRT2	-1.22725	2.78186	6.98299e-05	0.00057211	ENSG00000173253	133	55
CGREF1	-1.33648	2.44464	7.0476e-05	0.000576647	ENSG00000138028	107	41
CTXN1	-1.32295	2.43519	7.0476e-05	0.000576647	ENSG00000178531	106	41
ZNF282	-0.990036	4.14867	7.07484e-05	0.000578497	ENSG00000170265	330	161
ZNF845	1.25682	2.62086	7.08347e-05	0.000578823	ENSG00000213799	50	116
FGFRL1	-0.928849	4.75026	7.1287e-05	0.000582139	ENSG00000127418	495	252
IPMK	-0.917613	4.96414	7.14153e-05	0.000582805	ENSG00000151151	573	294
OCA2	0.830591	7.70701	7.2426e-05	0.000590667	ENSG00000104044	2120	3655
PLA2G6	1.05043	3.64987	7.25302e-05	0.000590986	ENSG00000184381	113.99	229
CBLB	-0.903914	5.12545	7.25597e-05	0.000590986	ENSG00000114423	639	331
ESYT1	-0.843521	6.74479	7.37877e-05	0.000600544	ENSG00000139641	1940	1048
PELI2	-0.939182	4.63842	7.38295e-05	0.000600544	ENSG00000139946	459	232
LINC01719	2.32478	0.719013	7.45732e-05	0.000606199	ENSG00000233396	7	34.49
PDE6D	0.984035	4.08127	7.53133e-05	0.000611816	ENSG00000156973	159	305
SRSF5	0.824307	8.09015	7.67019e-05	0.000622644	ENSG00000100650	2773	4760
B4GALNT4	-2.96338	0.19745	7.67958e-05	0.000622644	ENSG00000182272	25	3
PRDM13	3.05101	0.211146	7.67958e-05	0.000622644	ENSG00000112238	3	25
PDHB	0.833917	7.17171	7.70816e-05	0.000624556	ENSG00000168291	1460.23	2523.36
CIITA	1.49969	1.9471	7.97017e-05	0.000644948	ENSG00000179583	27.35	75.2
WNK3	1.46212	1.95303	7.97017e-05	0.000644948	ENSG00000196632	28	75
INCENP	0.829499	7.33095	8.05372e-05	0.000651287	ENSG00000149503	1634	2815
STAG3L1	3.65458	-0.201733	8.08043e-05	0.000653025	ENSG00000205583	1.41	18.64
RGCC	1.47542	1.91199	8.1049e-05	0.000654578	ENSG00000102760	27	73
ZDHHC2	0.862953	5.86783	8.2135e-05	0.000662773	ENSG00000104219	583	1028
DGCR5	2.58273	0.499005	8.2223e-05	0.000662773	ENSG00000237517	5.06	30
ZNF585A	2.5656	0.470541	8.2223e-05	0.000662773	ENSG00000196967	5	29.3
HOXC10	-1.07783	3.45458	8.24294e-05	0.000664009	ENSG00000180818	207	95
LINC01588	1.16532	2.99269	8.27527e-05	0.000666184	ENSG00000214900	68	148
WDR61	0.836336	6.77026	8.36906e-05	0.0006733	ENSG00000140395	1104	1911
C3orf14	0.899725	5.09482	8.41679e-05	0.000676704	ENSG00000114405	335	606
LINC02241	3.42352	0.0182327	8.47349e-05	0.000679512	ENSG00000251629	2	22
MRGPRX4	-3.33677	0.00504952	8.47349e-05	0.000679512	ENSG00000179817	22	2
PRELP	3.42352	0.0182327	8.47349e-05	0.000679512	ENSG00000188783	2	22
VLDLR-AS1	3.42352	0.0182327	8.47349e-05	0.000679512	ENSG00000236404	2	22
NKIRAS2	0.865307	5.76058	8.52089e-05	0.000682874	ENSG00000168256	540.56	954.73
PRKAR2B	1.02081	3.76174	8.53303e-05	0.000683408	ENSG00000005249	125	246
MUC7	1.76469	1.40153	8.549e-05	0.000684249	ENSG00000171195	16	53
PTGR1	1.00709	3.89397	8.58096e-05	0.000686002	ENSG00000106853	138	269
DENND4A	-0.898359	5.05069	8.58189e-05	0.000686002	ENSG00000174485	605.78	315
MYO1E	0.829135	7.10897	8.61525e-05	0.000688227	ENSG00000157483	1401	2413
FAM102B	0.890286	5.15164	8.62639e-05	0.000688388	ENSG00000162636	350	629
DHRS4L2	1.04683	3.60622	8.62828e-05	0.000688388	ENSG00000187630	110.74	221.92
ZNF385C	-1.66117	1.53663	8.67712e-05	0.000691843	ENSG00000187595	59	18
FHL2	0.882387	5.37045	8.77867e-05	0.000699493	ENSG00000115641	409	731
UBA52	-0.811594	9.07958	8.85196e-05	0.000704882	ENSG00000221983	9719.91	5368.48
ARHGEF17	0.870913	5.58507	8.8834e-05	0.000706935	ENSG00000110237	477.28	846.26
CDC42EP4	0.923784	4.6495	8.92572e-05	0.000709851	ENSG00000179604	243	447
NUDT9	0.89641	5.08407	8.98193e-05	0.000713866	ENSG00000170502	333	601
CCT8	-0.813253	8.43541	9.11803e-05	0.000724222	ENSG00000156261	6221	3432
MMP1	-2.09216	0.924791	9.19403e-05	0.000729794	ENSG00000196611	40	9
COPG1	0.810748	8.7298	9.26976e-05	0.000734719	ENSG00000181789	4347	7392
GLRB	1.22182	2.67895	9.27462e-05	0.000734719	ENSG00000109738	53	120
REXO1	-0.860514	5.74616	9.27828e-05	0.000734719	ENSG00000079313	973.66	519.79
SGK1	-0.817505	7.76647	9.27961e-05	0.000734719	ENSG00000118515	3916	2154
TRIM56	-0.987868	4.04606	9.38703e-05	0.000742753	ENSG00000169871	307	150
PIP5K1C	-0.872526	5.45757	9.50197e-05	0.000751372	ENSG00000186111	799	423
CEP44	1.12447	3.1596	9.56925e-05	0.000756213	ENSG00000164118	78	165
VKORC1L1	-0.905962	4.83435	9.60808e-05	0.000758801	ENSG00000196715	522	270
ATP13A1	-0.830603	6.69185	9.65927e-05	0.00076207	ENSG00000105726	1864	1016
DNMT1	-0.818753	7.45542	9.66168e-05	0.00076207	ENSG00000130816	3157	1735
TGIF1	0.884237	5.13536	9.68211e-05	0.000763199	ENSG00000177426	347	621
ZNF70	1.05864	3.42535	9.74003e-05	0.000767222	ENSG00000187792	97	196
PLXNB1	-1.00433	3.83043	9.74543e-05	0.000767222	ENSG00000164050	265	128
RPUSD3	0.830421	6.6595	9.77475e-05	0.000769046	ENSG00000156990	1025	1767
H2BC21	2.43519	0.603745	9.82733e-05	0.000772696	ENSG00000184678	6	32
DHRSX	0.895545	4.98943	9.93974e-05	0.000779931	ENSG00000169084	311.89	562.57
ADD2	6.94126	-0.542122	9.96168e-05	0.000779931	ENSG00000075340	0	15
SMCO2	-6.89681	-0.553517	9.96168e-05	0.000779931	ENSG00000165935	15	0
TLE4	6.94126	-0.542122	9.96168e-05	0.000779931	ENSG00000106829	0	15
ZNF256	6.94126	-0.542122	9.96168e-05	0.000779931	ENSG00000152454	0	15
ZNF736	6.94126	-0.542122	9.96168e-05	0.000779931	ENSG00000234444	0	15
QPCT	0.803514	9.7426	9.96308e-05	0.000779931	ENSG00000115828	8801	14891
PLAUR	-1.48148	1.96491	9.98922e-05	0.000781487	ENSG00000011422	78	27
RTL8C	0.852764	5.80849	0.000102592	0.00080211	ENSG00000134590	562	984
ABCB8	-0.908495	4.74269	0.000102712	0.000802544	ENSG00000197150	490	253
ADAM23	0.838338	6.25067	0.000102837	0.000803016	ENSG00000114948	769	1333
TMEM132A	0.867453	5.41261	0.000102991	0.000803716	ENSG00000006118	424	750
MMACHC	0.889728	5.03945	0.000103751	0.000809144	ENSG00000132763	323.79	581.68
SIPA1L1	-0.875891	5.28662	0.000104041	0.000810547	ENSG00000197555	710	375
GPAT3	-1.00549	3.79736	0.000104162	0.000810547	ENSG00000138678	259	125
DOCK9	-0.868077	5.3815	0.000104175	0.000810547	ENSG00000088387	757	402
FGF7	1.96537	1.0444	0.000104191	0.000810547	ENSG00000140285	11	42
STK17B	-0.848698	5.90615	0.000104298	0.000810873	ENSG00000081320	1085	584
SV2A	-0.87988	5.21044	0.000104669	0.000813255	ENSG00000159164	674	355
VEGFB	0.815833	7.3415	0.000104776	0.000813579	ENSG00000173511	1656	2826
CLDN12	-0.84794	5.91304	0.000104882	0.000813898	ENSG00000157224	1090	587
PBRM1	0.805284	8.50788	0.000105595	0.000818916	ENSG00000163939	3736	6329
BAALC-AS1	-1.4767	1.85513	0.000106442	0.000824975	ENSG00000247081	72	25
ACBD3	0.837128	6.18478	0.000106908	0.000828076	ENSG00000182827	735	1273
LGR4	0.911584	4.68231	0.000107287	0.000830495	ENSG00000205213	250	456
GALK1	-1.05378	3.48272	0.000107693	0.000833121	ENSG00000108479	210	98
UBA6-AS1	0.949799	4.24428	0.000108734	0.000840649	ENSG00000248049	181	339.04
DUSP4	-0.805908	8.15974	0.000109113	0.00084306	ENSG00000120875	5129	2844
ASF1B	-0.880288	5.17796	0.0001093	0.000843982	ENSG00000105011	659	347
HEXA	0.800454	9.09892	0.000109967	0.000848611	ENSG00000213614	5640.41	9523.2
CAPN2	-0.807961	7.82837	0.000110483	0.000851813	ENSG00000162909	4078	2258
CHN1	-0.969235	4.00493	0.000110527	0.000851813	ENSG00000128656	297	147
GM2A	0.821607	6.78158	0.000110587	0.000851813	ENSG00000196743	1120	1919
TRIB2	0.842769	5.95269	0.000111049	0.000854846	ENSG00000071575	624	1085
SLC39A6	-0.800728	8.85612	0.00011163	0.000858786	ENSG00000141424	8302	4620
TCIRG1	-0.849984	5.7782	0.000113296	0.000871071	ENSG00000110719	993	534
SMARCD1	-0.811084	7.39377	0.000113668	0.000873204	ENSG00000066117	3019	1668
QTRT1	-0.926197	4.44562	0.000113714	0.000873204	ENSG00000213339	400	204
PROCR	-1.00712	3.75204	0.000114199	0.000875992	ENSG00000101000	251	121
GLIS2	-1.80364	1.26854	0.000114266	0.000875992	ENSG00000126603	49.58	13.68
WDR91	0.811017	7.36601	0.000114287	0.000875992	ENSG00000105875	1687.99	2870.99
LEMD2	0.86382	5.38288	0.000114912	0.00088024	ENSG00000161904	416	734
EVI5L	-1.60788	1.57195	0.000116096	0.000888768	ENSG00000142459	60	19
MMP17	0.815667	6.96682	0.000116519	0.000891459	ENSG00000198598	1277	2179
ZSCAN16-AS1	1.70059	1.44135	0.000117005	0.000894628	ENSG00000269293	17.05	54
UGDH	0.821168	6.64231	0.000117338	0.000896621	ENSG00000109814	1017	1742
PPAN	-0.836881	6.10279	0.000117459	0.000896954	ENSG00000130810	1240.19	673.03
MTCH1	0.801779	8.19214	0.000117525	0.000896954	ENSG00000137409	3006	5080
C10orf90	0.83602	6.05505	0.000117879	0.000899105	ENSG00000154493	672	1163
NLRX1	1.0304	3.54633	0.000118074	0.000900048	ENSG00000160703	107	212
PALD1	-1.14349	2.93867	0.000118485	0.000902623	ENSG00000107719	146	64
TTC28	0.891457	4.86109	0.000118723	0.000903837	ENSG00000100154	285.75	513.97
ZNF212	-1.19844	2.73625	0.000118789	0.000903837	ENSG00000170260	128	54
NAPA	0.815693	6.8758	0.000119877	0.000911562	ENSG00000105402	1198.82	2045.64
EHBP1	-0.841787	5.93099	0.00012002	0.000912094	ENSG00000115504	1102	596
NIPAL3	-0.987173	3.85217	0.00012021	0.000912428	ENSG00000001461	268	131
TMEM254	0.992194	3.85273	0.00012021	0.000912428	ENSG00000133678	135	260.45
ZNF853	-1.4332	2.02972	0.000120611	0.000914764	ENSG00000236609	81	29
FLNB	0.818599	6.69761	0.000120664	0.000914764	ENSG00000136068	1058	1809
NFATC1	-1.05888	3.41165	0.000123076	0.000931949	ENSG00000131196	200	93
KLHL12	0.868222	5.24801	0.000123081	0.000931949	ENSG00000117153	378	669
EXOC6B	0.853749	5.55803	0.00012317	0.00093206	ENSG00000144036	472	827
NPL	1.08647	3.22229	0.000123264	0.000932208	ENSG00000135838	83	171
C11orf49	-1.12606	2.99167	0.000125069	0.000945285	ENSG00000149179	151	67
AKAP8	-0.852265	5.53669	0.00012673	0.00095726	ENSG00000105127	840	451
FAM234A	0.836683	5.90904	0.000127585	0.000963136	ENSG00000167930	607	1051
FSD1	-2.46246	0.445344	0.000128569	0.00096881	ENSG00000105255	29	5
NAV2-AS1	-2.48924	0.460735	0.000128569	0.00096881	ENSG00000254894	29.43	4.98
RASL11A	-2.46246	0.445344	0.000128569	0.00096881	ENSG00000122035	29	5
SEPTIN4	-1.00213	3.72498	0.000132065	0.000994322	ENSG00000108387	246	119
CEMIP	-0.82128	6.44244	0.000132114	0.000994322	ENSG00000103888	1564	858
GAA	-0.946057	4.18065	0.00013363	0.00100512	ENSG00000171298	334	168
PLSCR4	1.43541	1.88376	0.000134138	0.00100833	ENSG00000114698	27	71
CBFB	-0.81062	6.82975	0.000134438	0.00100998	ENSG00000067955	2041	1128
SMS	0.791901	8.64816	0.000134944	0.00101318	ENSG00000102172	4142	6951.99
CBLL1	-0.840824	5.73134	0.000135212	0.00101458	ENSG00000105879	959	519
BPGM	0.86376	5.19484	0.000135938	0.00101941	ENSG00000172331	365	644
CERS1	-0.854156	5.36538	0.000136501	0.00102302	ENSG00000223802	746	400
HEG1	0.858024	5.35124	0.000136991	0.00102607	ENSG00000173706	408	717
ZNF653	-1.45656	1.84088	0.000137509	0.00102934	ENSG00000161914	71	25
PLK3	-0.988957	3.77498	0.000141688	0.00105999	ENSG00000173846	254	124
MIDN	-0.853797	5.38655	0.000141786	0.00106008	ENSG00000167470	757	406
MDGA2	1.11016	3.07528	0.000141992	0.00106099	ENSG00000139915	74	155
DIO2	4.05216	-0.266121	0.000142819	0.00106462	ENSG00000211448	1	18
H2AC11	4.05216	-0.266121	0.000142819	0.00106462	ENSG00000196787	1	18
IDNK	-3.96781	-0.278216	0.000142819	0.00106462	ENSG00000148057	18	1
RAC2	-3.96781	-0.278216	0.000142819	0.00106462	ENSG00000128340	18	1
PLA2G4A	-0.923535	4.31928	0.000143106	0.00106593	ENSG00000116711	366	187
TJP2	0.876027	4.94432	0.000143165	0.00106593	ENSG00000119139	304.91	542.59
FOLH1	3.34788	-0.0414689	0.000143701	0.00106674	ENSG00000086205	2	20.87
GPR156	3.35679	-0.0344741	0.000143701	0.00106674	ENSG00000175697	2	21
MX2	-3.27005	-0.0471851	0.000143701	0.00106674	ENSG00000183486	21	2
PRIMA1	3.35679	-0.0344741	0.000143701	0.00106674	ENSG00000175785	2	21
TP53TG3	-3.28634	-0.0344743	0.000143701	0.00106674	ENSG00000183632	21.24	2
CFL2	0.802587	7.09206	0.000143993	0.00106827	ENSG00000165410	1401	2369
PGGHG	-0.95459	3.98558	0.000145165	0.00107633	ENSG00000142102	292	146
GALNTL6	1.20625	2.58621	0.00014544	0.00107772	ENSG00000174473	50	112
EPM2A	0.968126	3.94884	0.000145818	0.00107989	ENSG00000112425	146	277
TBC1D9	0.859196	5.20757	0.000146588	0.00108495	ENSG00000109436	369	649
SSU72	0.791512	8.02171	0.000146713	0.00108523	ENSG00000160075	2683	4502
ABHD16A	0.858589	5.21882	0.000147539	0.00109069	ENSG00000204427	372	654
KSR1	1.36326	2.06928	0.000147678	0.00109107	ENSG00000141068	32	80
RNASET2	-1.26139	2.4263	0.000149233	0.00110191	ENSG00000026297	104.04	42
MXD3	1.01782	3.47136	0.000150918	0.00111369	ENSG00000213347	102.11	200.56
AVPI1	0.814026	6.38951	0.000152845	0.00112724	ENSG00000119986	856	1459
ERG28	0.809283	6.52591	0.00015346	0.00113111	ENSG00000133935	943	1602
ZNF777	-0.94566	4.11952	0.000153948	0.00113404	ENSG00000196453	320	161
MROH6	-1.26752	2.39678	0.000154621	0.00113742	ENSG00000204839	102	41
TUBBP1	1.25989	2.41122	0.000154621	0.00113742	ENSG00000127589	43.01	100.02
ARNTL2	-1.01487	3.55506	0.000154681	0.00113742	ENSG00000029153	219	105
HPDL	0.817213	6.20882	0.000155046	0.00113944	ENSG00000186603	754	1288
CD200	-1.04439	3.402	0.000155362	0.00114109	ENSG00000091972	198	93
GULP1	-0.983268	3.77124	0.000155757	0.00114331	ENSG00000144366	253	124
PADI1	1.82616	1.16558	0.000156542	0.00114841	ENSG00000142623	13	45
KCNU1	-0.997301	3.68539	0.000157198	0.00115254	ENSG00000215262	239	116
ITIH3	1.67789	1.4209	0.000158383	0.00116054	ENSG00000162267	17	53
NPHP3-ACAD11	-1.75575	1.30358	0.000159262	0.0011663	ENSG00000274810	50.5	14.41
R3HDM2	-0.929603	4.22011	0.000159392	0.00116634	ENSG00000179912	342	174
SLC8B1	-0.941319	4.13434	0.000159454	0.00116634	ENSG00000089060	323	163
TMEM14C	0.810076	6.43661	0.000160464	0.00117304	ENSG00000111843	886	1506
HOXC4	-0.917984	4.29353	0.000162237	0.00118475	ENSG00000198353	359	184.13
PPP1R15A	-0.834535	5.65339	0.000162255	0.00118475	ENSG00000087074	907	493
RAB11FIP4	-0.877606	4.8579	0.000163284	0.00119157	ENSG00000131242	527	278
ZBTB47	-0.936634	4.09387	0.000164013	0.00119618	ENSG00000114853	313.64	158.79
SFI1	-0.873965	4.83998	0.000164352	0.00119796	ENSG00000198089	520	275
CCDC171	0.840422	5.47122	0.000164749	0.00120015	ENSG00000164989	447	776
LPAR2	-2.61893	0.285103	0.000165623	0.00120581	ENSG00000064547	26	4
H3-3B	-0.783371	8.22772	0.000166772	0.00121325	ENSG00000132475	5346	3011
FGFR1	0.822614	5.94993	0.000166839	0.00121325	ENSG00000077782	628.4	1077.49
ADAM10	0.779794	8.81508	0.000167663	0.00121853	ENSG00000137845	4675	7781
ZBTB33	-0.848349	5.25737	0.00016957	0.00123168	ENSG00000177485	691	372
TGFBR3	0.838075	5.51408	0.000170064	0.00123454	ENSG00000069702	461	799
TULP4	0.8412	5.38896	0.00017162	0.00124512	ENSG00000130338	422	733
MSANTD3-TMEFF1	1.16784	2.69956	0.000171977	0.00124698	ENSG00000251349	55.2	120.38
ALDH1L2	1.00333	3.54169	0.000176995	0.00128263	ENSG00000136010	108	210
UBL3	-0.788657	7.31232	0.000177365	0.00128456	ENSG00000122042	2837	1592
ARVCF	0.936666	4.05922	0.000178935	0.00129518	ENSG00000099889	160	297
PARP11	-1.07696	3.0801	0.000181235	0.00131077	ENSG00000111224	159	73
SNHG4	-0.901146	4.41998	0.000181299	0.00131077	ENSG00000281398	390.55	202.67
PLIN2	-0.808613	6.24257	0.000181991	0.00131501	ENSG00000147872	1357	751
MICAL1	0.789821	7.10642	0.000182277	0.00131632	ENSG00000135596	1423	2385
TLE3	-0.809644	6.20239	0.000182702	0.00131862	ENSG00000140332	1320	730
HLA-C	0.817887	5.88383	0.000183677	0.00132489	ENSG00000204525	601.45	1027.91
BEX4	2.15646	0.765876	0.000184687	0.00133141	ENSG00000102409	8	35
ZNF24	-0.788569	7.14444	0.000185203	0.00133436	ENSG00000172466	2525	1417
RNF6	-0.810733	6.11778	0.00018542	0.00133515	ENSG00000127870	1245	688
PSPC1	-0.797475	6.6088	0.00018568	0.00133596	ENSG00000121390	1745	973.23
ZNF548	1.34514	2.05669	0.000185746	0.00133596	ENSG00000188785	32	79
DGAT2	6.84257	-0.620417	0.000187	0.00133958	ENSG00000062282	0	14
HRH2	-6.79814	-0.631236	0.000187	0.00133958	ENSG00000113749	14	0
KCNJ15	-6.79814	-0.631236	0.000187	0.00133958	ENSG00000157551	14	0
MIR34AHG	6.84257	-0.620417	0.000187	0.00133958	ENSG00000228526	0	14
RDH8	6.84257	-0.620417	0.000187	0.00133958	ENSG00000080511	0	14
SFRP1	-6.79814	-0.631236	0.000187	0.00133958	ENSG00000104332	14	0
SMOC1	6.84257	-0.620417	0.000187	0.00133958	ENSG00000198732	0	14
MLANA	0.770922	9.62766	0.000188353	0.00134849	ENSG00000120215	8244	13637
LMNB2	-0.7818	7.5855	0.000190241	0.00136123	ENSG00000176619	3423	1930
ALDH6A1	1.11897	2.8975	0.00019271	0.0013771	ENSG00000119711	65	137
MSTO2P	1.28892	2.22451	0.000192717	0.0013771	ENSG00000203761	37.11	88.08
NEK7	-0.810729	6.02711	0.000192869	0.0013771	ENSG00000151414	1169	646
ATP1B1	0.947596	3.92973	0.0001929	0.0013771	ENSG00000143153	145.42	272
MRPL4	-0.798904	6.46794	0.000194139	0.00138515	ENSG00000105364	1583	882
GFPT1	0.783875	7.28954	0.000194532	0.00138716	ENSG00000198380	1620	2704
C12orf73	-0.993889	3.58133	0.000195228	0.00139133	ENSG00000204954	222	108
USP12	-0.78647	7.06903	0.000196488	0.00139952	ENSG00000152484	2395	1346
C1S	2.06893	0.855165	0.000196752	0.00140059	ENSG00000182326	9	37
PRDX2	-0.782976	7.296	0.000197976	0.00140822	ENSG00000167815	2801	1578
FUOM	0.888036	4.47721	0.000198049	0.00140822	ENSG00000148803	219	393
PRR3	0.860453	4.85238	0.000198618	0.00141146	ENSG00000204576	288	507
TBC1D16	0.768296	9.46553	0.000199615	0.00141774	ENSG00000167291	7376	12179
LZTS1	0.788772	6.84079	0.00020072	0.00142469	ENSG00000061337	1184	1983
ZNF227	1.08177	3.09408	0.000200821	0.00142469	ENSG00000131115	76	156.08
BAIAP2L1	-0.858323	4.89402	0.000201885	0.00143142	ENSG00000006453	537.88	287.56
PRKCE	0.882708	4.55025	0.000203972	0.0014454	ENSG00000171132	231	413
SPIRE1	-0.819756	5.68449	0.000204129	0.00144569	ENSG00000134278	923.41	507.09
KCTD11	-1.9421	0.952078	0.000205848	0.00145704	ENSG00000213859	40	10
ARAP2	-1.04047	3.2032	0.000206207	0.00145859	ENSG00000047365	172	81
DGKE	-1.42499	1.92495	0.000206368	0.00145859	ENSG00000153933	75	27
FNIP2	0.780345	7.31725	0.000206417	0.00145859	ENSG00000052795	1654	2754
LDB3	2.93133	0.117586	0.000206996	0.00146185	ENSG00000122367	3	23
PXDC1	0.938137	3.96244	0.000207577	0.00146513	ENSG00000168994	149.43	277.67
MRPL39	-0.832775	5.32998	0.000208062	0.00146746	ENSG00000154719	724	394
GLI3	-0.979715	3.63647	0.000208143	0.00146746	ENSG00000106571	230	113
SLX1A	-0.865706	4.8155	0.000209454	0.00147587	ENSG00000132207	510.17	271.35
GATD3B	-0.86583	4.79534	0.000211495	0.00148941	ENSG00000280071	503.07	267.55
ADCY9	-0.844965	5.06999	0.000211722	0.00149017	ENSG00000162104	606	327
TXNDC5	0.765002	9.4001	0.000213203	0.00149975	ENSG00000239264	7059	11629
XYLB	-0.861767	4.77357	0.000213601	0.0015017	ENSG00000093217	495	264
GHDC	-0.923348	4.12263	0.000216228	0.00151932	ENSG00000167925	319	163
GPR135	1.64548	1.34869	0.000216832	0.0015227	ENSG00000181619	16.4	50
MAGEA12	1.01954	3.29287	0.000217139	0.001524	ENSG00000213401	90	177
MRM1	-0.973117	3.65714	0.000217523	0.00152498	ENSG00000278619	233	115
PBX3	-0.973117	3.65714	0.000217523	0.00152498	ENSG00000167081	233	115
CENPI	0.908457	4.19346	0.000222133	0.00155643	ENSG00000102384	178	324
SDF2L1	0.814455	5.72389	0.000223071	0.00156212	ENSG00000128228	539	919
DOCK8	-1.12619	2.81212	0.000223571	0.00156475	ENSG00000107099	133	59
GINM1	0.924575	4.02429	0.000224887	0.00157308	ENSG00000055211	157	289
ATAD3B	0.783073	6.76292	0.000228476	0.00159729	ENSG00000160072	1124.52	1875.96
COL16A1	-2.25391	0.519522	0.00023063	0.00160964	ENSG00000084636	30	6
MPZ	2.34245	0.532969	0.00023063	0.00160964	ENSG00000158887	6	30
TMEM150C	2.34245	0.532969	0.00023063	0.00160964	ENSG00000249242	6	30
THEM4	-0.826305	5.40394	0.000231181	0.00161258	ENSG00000159445	761	416
FBXO28	-0.784461	6.6454	0.000232566	0.00162134	ENSG00000143756	1784	1004
TPM3P9	1.33399	2.04199	0.000233414	0.00162634	ENSG00000241015	31.84	78
LSM8	-0.826539	5.36557	0.000234301	0.00163161	ENSG00000128534	741	405
GPR3	0.95251	3.77282	0.000236194	0.00164388	ENSG00000181773	130	244
PLEKHB1	0.983166	3.54156	0.000236625	0.00164596	ENSG00000021300	109	209
S100A11	-0.785175	6.55862	0.000236886	0.00164686	ENSG00000163191	1680	945
KCNS3	-1.03475	3.30083	0.000237192	0.00164807	ENSG00000170745	184	87
PTPRJ	0.806458	5.78659	0.000237409	0.00164866	ENSG00000149177	565	958
SMIM29	0.841174	5.02241	0.000241326	0.00167493	ENSG00000186577	327	568
SMAD2	-0.769523	7.53377	0.000241463	0.00167495	ENSG00000175387	3292	1872
TUB	0.809738	5.72089	0.00024247	0.001681	ENSG00000166402	539	916
AQP4-AS1	3.28682	-0.0891686	0.000243751	0.00168782	ENSG00000260372	2	20
MAN1C1	3.28682	-0.0891686	0.000243751	0.00168782	ENSG00000117643	2	20
HTRA1	-0.988602	3.52412	0.000243859	0.00168782	ENSG00000166033	213	104
SEPTIN5	1.475	1.70563	0.000244433	0.00169085	ENSG00000184702	23.26	62.9
KREMEN2	-1.22372	2.32308	0.000247672	0.00171231	ENSG00000131650	95.91	39.74
NRP2	0.760207	8.54503	0.0002486	0.00171778	ENSG00000118257	3910	6420
LZTFL1	-0.832138	5.10505	0.000249694	0.0017238	ENSG00000163818	619	337
PPFIA1	0.758902	8.76281	0.000249748	0.0017238	ENSG00000131626	4549.93	7463.96
TUBB2A	0.763251	7.9989	0.000250556	0.00172842	ENSG00000137267	2673.77	4399.48
AGT	-3.88594	-0.342087	0.000252789	0.0017419	ENSG00000135744	17	1
HTN1	-3.88594	-0.342087	0.000252789	0.0017419	ENSG00000126550	17	1
MBD1	-0.790687	6.16048	0.000253483	0.00174572	ENSG00000141644	1276	715
IFI44	1.20887	2.43984	0.000254269	0.00175017	ENSG00000137965	45	101
BAK1	0.815384	5.48393	0.000254727	0.00175154	ENSG00000030110	456	778
VDR	-2.12839	0.623838	0.000254748	0.00175154	ENSG00000111424	32	7
PFKL	-0.778777	6.67864	0.000254907	0.00175166	ENSG00000141959	1823	1030
RPS26	-0.761609	8.05436	0.000256657	0.00176272	ENSG00000197728	4714.07	2695.43
AFF1	-0.83552	5.03735	0.000260366	0.00178721	ENSG00000172493	591	321
SEPTIN8	0.78313	6.42926	0.000262682	0.00180211	ENSG00000164402	892	1488.14
ASDURF	2.52279	0.24791	0.000264517	0.00181172	ENSG00000286053	4.3	24.54
CRIP2	-2.56263	0.242247	0.000264517	0.00181172	ENSG00000182809	25	4
LINC02119	-2.56263	0.242247	0.000264517	0.00181172	ENSG00000248461	25	4
MOB3A	-0.910003	4.12272	0.000265194	0.00181536	ENSG00000172081	318	164
TRAPPC11	0.825172	5.17015	0.000267121	0.00182755	ENSG00000168538	365	627
MACF1	-0.765246	7.40818	0.000267933	0.0018321	ENSG00000127603	3014	1719
NRG3	1.08522	2.93876	0.000268755	0.00183671	ENSG00000185737	68	140
ARRB1	0.840859	4.91245	0.000269731	0.00184237	ENSG00000137486	302.94	526.1
MEIS2	-0.864228	4.57744	0.000270634	0.00184753	ENSG00000134138	432	230
LINC01679	1.11357	2.78072	0.000272119	0.00185665	ENSG00000237989	60	126
PAG1	0.760254	7.77047	0.000274127	0.00186933	ENSG00000076641	2285	3752
U2AF1L5	-0.783168	6.29705	0.000275205	0.00187566	ENSG00000275895	1400.27	788.74
SLC39A10	-0.792952	5.95903	0.000278173	0.00189486	ENSG00000196950	1110	621
WBP4	-0.872327	4.43167	0.000278698	0.0018974	ENSG00000120688	391	207
LDLRAD3	-0.776007	6.4953	0.00028616	0.00194619	ENSG00000179241	1604	908
PDXP	0.77462	6.5528	0.000286177	0.00194619	ENSG00000241360	975.51	1617.88
MAP1A	-1.94066	0.812246	0.000287197	0.00195206	ENSG00000166963	36	9
RBM23	0.790896	5.91737	0.00029038	0.00197216	ENSG00000100461	623	1045
HBS1L	0.774923	6.49651	0.000290581	0.00197216	ENSG00000112339	938	1556
MTUS1	-0.759243	7.55066	0.000290695	0.00197216	ENSG00000129422	3322	1902.57
SNRNP48	0.801808	5.59915	0.000290785	0.00197216	ENSG00000168566	497	840
WNT10B	-1.34848	2.0174	0.000293035	0.00198634	ENSG00000169884	79	30
LYL1	-1.19392	2.44534	0.000293683	0.00198857	ENSG00000104903	104	44
TMEM102	-1.19392	2.44534	0.000293683	0.00198857	ENSG00000181284	104	44
ZNF648	1.38444	1.79594	0.000294643	0.00199399	ENSG00000179930	26	66
PDIA5	0.788607	6.00767	0.000295328	0.00199754	ENSG00000065485	664	1112
TBC1D7	0.760538	7.33239	0.00029611	0.00200175	ENSG00000145979	1686	2769
KLF14	1.13358	2.64547	0.000296295	0.00200192	ENSG00000266265	54	115
ZNF257	1.95729	0.911601	0.000296643	0.00200318	ENSG00000197134	10	38
SCPEP1	0.806176	5.50928	0.000297045	0.00200481	ENSG00000121064	466	790
DCAF15	-0.815738	5.2481	0.000299385	0.00201952	ENSG00000132017	681	375
GSDMD	-0.820271	5.18833	0.000301343	0.00203163	ENSG00000104518	654	359
AMDHD1	-1.84171	1.0047	0.000302407	0.0020377	ENSG00000139344	41	11
SMPD2	-0.936393	3.77467	0.000302958	0.00204031	ENSG00000135587	250.83	127
RAB3D	-1.03448	3.12337	0.000307717	0.00207124	ENSG00000105514	162.37	76.78
MARVELD1	0.763785	6.89858	0.000311065	0.00209265	ENSG00000155254	1246	2051
CMTM4	-0.838971	4.8018	0.000311604	0.00209515	ENSG00000183723	502	272
MSRB2	-0.890765	4.18669	0.000311887	0.00209592	ENSG00000148450	331	173
LINC01594	2.44817	0.380721	0.000313333	0.00210337	ENSG00000225328	5	27
SYT5	2.44817	0.380721	0.000313333	0.00210337	ENSG00000129990	5	27
ERN1	-0.931981	3.79409	0.000313777	0.00210522	ENSG00000178607	254	129
KCNN2	-0.822959	5.05154	0.000314071	0.00210606	ENSG00000080709	595	326
TCAIM	-0.841949	4.73345	0.000314751	0.00210949	ENSG00000179152	479	259
PINK1	0.853611	4.57907	0.000315225	0.00211154	ENSG00000158828	238.78	418.38
RGS9	1.47038	1.68689	0.000317855	0.00212801	ENSG00000108370	23	62
FAM32A	-0.782064	6.00896	0.000318684	0.00213217	ENSG00000105058	1146	646
STX4	-1.01369	3.22009	0.000318818	0.00213217	ENSG00000103496	173	83
EVA1C	-0.890382	4.17815	0.000319079	0.00213277	ENSG00000166979	329	172
BST2	-0.786012	5.94067	0.000320249	0.00213914	ENSG00000130303	1094	615
CCT6A	0.745489	8.75188	0.000320374	0.00213914	ENSG00000146731	4542	7382
PRR22	-1.20155	2.39896	0.000320792	0.00214078	ENSG00000212123	100.78	42.41
MAU2	-0.818273	5.16691	0.000321054	0.00214139	ENSG00000129933	644	354
TFAP2A	0.749962	7.96101	0.000321602	0.0021439	ENSG00000137203	2619.54	4270.73
TUBB	0.739265	12.0611	0.000322905	0.00215143	ENSG00000196230	45156.2	73074.6
MED13L	-0.774883	6.26652	0.000323818	0.00215637	ENSG00000123066	1368	775
G3BP1	-0.742929	9.24532	0.000324684	0.00215983	ENSG00000145907	10714	6206
JAZF1	0.929822	3.8095	0.000324684	0.00215983	ENSG00000153814	134.77	249
PRIM1	-0.827692	4.973	0.000326103	0.00216812	ENSG00000198056	564	308
PRR5L	-0.906379	4.01175	0.000327296	0.00217489	ENSG00000135362	294	152
DAZ1	0.824316	5.02016	0.000331767	0.00220343	ENSG00000188120	328.94	564.73
KIF26A	-1.38606	1.89768	0.000333099	0.0022111	ENSG00000066735	73	27
MYD88	-0.797655	5.49869	0.000333393	0.00221187	ENSG00000172936	807	450
SIRPA	0.740824	9.44904	0.000333594	0.00221203	ENSG00000198053	7379.85	11955.5
NXPH4	-1.30942	2.07995	0.000335547	0.0022238	ENSG00000182379	82	32
DNAJC2	-0.774144	6.22076	0.000336394	0.00222823	ENSG00000105821	1324.96	751
SLC30A3	2.86755	0.0684412	0.000339552	0.00224796	ENSG00000115194	3	22
CLPP	-0.771909	6.23461	0.000345261	0.00228454	ENSG00000125656	1337	759
LRRC8C	-0.814523	5.12754	0.000347027	0.00229501	ENSG00000171488	626	345
SMAD3	-0.805034	5.29766	0.000347617	0.00229729	ENSG00000166949	703	390
RELB	-1.40025	1.85545	0.00034774	0.00229729	ENSG00000104856	71	26
ANO8	-1.13552	2.64046	0.000350466	0.00231407	ENSG00000074855	118	52
TP53I3	1.03448	3.11758	0.000350809	0.00231512	ENSG00000115129	79	157
ETS1	0.744115	8.09052	0.000351606	0.00231915	ENSG00000134954	2873	4665
ALDH1L1	0.986589	3.2712	0.000352524	0.00232188	ENSG00000144908	90	173
ALK	2.29374	0.496242	0.000352577	0.00232188	ENSG00000171094	6	29
LINC00997	-2.20521	0.483192	0.000352577	0.00232188	ENSG00000281332	29	6
FBXO41	-0.838675	4.69206	0.000354501	0.00233332	ENSG00000163013	465	252
XPOT	-0.745614	7.7973	0.000357035	0.00234875	ENSG00000184575	3928	2271
PRRC1	0.764572	6.42722	0.0003645	0.0023966	ENSG00000164244	898	1479
TFAP2A-AS1	1.14327	2.51519	0.000369208	0.00242628	ENSG00000229950	49	105.07
ZFP36L2	-0.755203	6.84089	0.000369772	0.00242871	ENSG00000152518	2028	1164.71
CTNNB1	-0.732674	10.838	0.000370466	0.00243199	ENSG00000168036	32233	18804
CMTR1	0.765409	6.35708	0.000372449	0.00244372	ENSG00000137200	855	1409
GABPB1	0.781179	5.77531	0.000375646	0.0024634	ENSG00000104064	566.85	944.44
PLPP1	0.879524	4.11738	0.000376316	0.0024665	ENSG00000067113	171	305.08
MXRA7	-0.751444	7.01384	0.000376991	0.00246963	ENSG00000182534	2284.41	1315.4
PCYT2	0.767094	6.20583	0.000378797	0.00248015	ENSG00000185813	769.19	1269.08
ATG2A	0.779232	5.84383	0.000380404	0.00248937	ENSG00000110046	595	990
SPIRE2	-1.07819	2.82701	0.000382057	0.00249763	ENSG00000204991	133	61
ARHGEF35-AS1	0.90103	3.95324	0.000382066	0.00249763	ENSG00000244198	150.99	273.44
SNX10	-0.793367	5.44393	0.000383448	0.00250535	ENSG00000086300	776	434
EIF3G	-0.745682	7.34989	0.000386476	0.00252382	ENSG00000130811	2880	1665
NFKBIZ	-0.853586	4.46729	0.00038817	0.00253355	ENSG00000144802	399	214
AP3B2	-1.56127	1.38725	0.000389741	0.00254248	ENSG00000103723	52	17
CALD1	0.733608	8.94179	0.000392282	0.00255772	ENSG00000122786	5208	8395
SMURF2	-0.834067	4.67195	0.000393945	0.00256722	ENSG00000108854	458	249
RHPN1	-1.02063	3.06198	0.000394433	0.00256906	ENSG00000158106	155	74
UHRF1	-0.754427	6.63965	0.000398994	0.00259741	ENSG00000276043	1763.27	1013.21
FBXO8	0.972303	3.30848	0.000401113	0.00260985	ENSG00000164117	93	177
ACOT13	0.837031	4.58336	0.000402448	0.00261717	ENSG00000112304	241.27	417.91
KIN	0.821723	4.80251	0.000405	0.00263239	ENSG00000151657	283	485
WDR18	-0.795068	5.27654	0.00040658	0.00264129	ENSG00000065268	691	386
PIM1	0.932593	3.65748	0.000407031	0.00264284	ENSG00000137193	121	224
ALPK1	-1.62527	1.26354	0.000410333	0.00266151	ENSG00000073331	48	15
SYNJ2BP-COX16	1.59577	1.25588	0.000410333	0.00266151	ENSG00000258644	15.72	46.31
C1QL3	-3.12657	-0.157729	0.00041343	0.00268021	ENSG00000165985	19	2
IQGAP3	0.778896	5.66626	0.000415149	0.00268996	ENSG00000183856	526	875
HMBOX1	0.943101	3.54132	0.000415724	0.00269229	ENSG00000147421	111	207
CASTOR3	-1.90017	0.782674	0.00041851	0.00270892	ENSG00000239521	35	9
HLA-DQA1	2.59209	0.210523	0.000421961	0.00272843	ENSG00000196735	4	24
PCDHGB2	2.66453	0.19563	0.000421961	0.00272843	ENSG00000253910	3.78	23.89
KIF7	0.903069	3.80138	0.000424133	0.00274106	ENSG00000166813	135.64	246
CDC34	-0.763922	6.09029	0.000424832	0.00274416	ENSG00000099804	1207	689
CCNG2	0.880456	4.04943	0.000426048	0.00275059	ENSG00000138764	163	291
PRMT9	0.946388	3.49116	0.00042812	0.00276253	ENSG00000164169	107	200
PSMC3IP	-0.828184	4.70583	0.000428808	0.00276555	ENSG00000131470	468.26	255.62
BBOF1	1.77104	1.01824	0.000429203	0.00276611	ENSG00000119636	12	40
LGALS3	-0.728406	8.99195	0.000429805	0.00276611	ENSG00000131981	8954	5239
HCCAT5	1.82143	0.938769	0.000430003	0.00276611	ENSG00000260880	11	38
SH2B2	-1.8062	0.978863	0.000430003	0.00276611	ENSG00000160999	40	11
TRAF3IP2-AS1	1.82143	0.938769	0.000430003	0.00276611	ENSG00000231889	11	38
BMP2K	0.761962	6.14721	0.000432898	0.0027833	ENSG00000138756	740.16	1216.85
TNFAIP8L1	-0.863761	4.22608	0.000434598	0.00279279	ENSG00000185361	338	180
PHLDA3	-0.999556	3.12268	0.000437539	0.00280896	ENSG00000174307	161	78
IDI1	0.733981	7.82603	0.000437564	0.00280896	ENSG00000067064	2402.03	3872.98
MRPL30	-0.744991	6.86283	0.000440189	0.00282435	ENSG00000185414	2053.7	1187.85
STOM	-0.73778	7.38844	0.000441466	0.0028311	ENSG00000148175	2952	1716
CCDC85B	-0.792707	5.23733	0.000444643	0.00285001	ENSG00000175602	672	376
SYTL3	-3.79915	-0.408933	0.000447975	0.00286989	ENSG00000164674	16	1
EPS15L1	-0.789426	5.29514	0.000451471	0.00289081	ENSG00000127527	699	392
ZNF557	-1.05178	2.87724	0.000452251	0.00289431	ENSG00000130544	137	64
MYADM	0.857081	4.27624	0.000453372	0.0029	ENSG00000179820	193	339
ANAPC7	-0.747386	6.58369	0.000459833	0.00293982	ENSG00000196510	1693	977.59
CYB5B	-0.740033	7.00516	0.000462402	0.00295474	ENSG00000103018	2264	1314
PYCR1	0.741594	6.86839	0.000465322	0.00297187	ENSG00000183010	1232	1997
TMC6	0.74084	6.89263	0.000468399	0.00298999	ENSG00000141524	1253.31	2030.48
RWDD1	0.763154	5.94538	0.000469249	0.00299389	ENSG00000111832	643	1058
CD302	0.842067	4.36586	0.000469575	0.00299444	ENSG00000241399	206.84	359.54
ZNF106	0.747142	6.51695	0.000470885	0.00300126	ENSG00000103994	963	1567
TRO	0.893337	3.90025	0.000475616	0.00302987	ENSG00000067445	146	263
APBB2	0.857293	4.21576	0.000476806	0.0030359	ENSG00000163697	185	325
A2M	-1.08866	2.7134	0.000477304	0.00303752	ENSG00000175899	123	56
INSR	-0.825024	4.6371	0.0004801	0.00305376	ENSG00000171105	446	244
FOXRED2	0.730715	7.60254	0.000480358	0.00305384	ENSG00000100350	2060	3314
HSDL1	-0.75588	6.15856	0.000480864	0.00305551	ENSG00000103160	1263	725
C19orf25	-0.826603	4.62037	0.000481324	0.00305687	ENSG00000119559	441	241
CHP1	0.754478	6.1806	0.000481727	0.00305788	ENSG00000187446	760	1243
MB21D2	1.14631	2.45865	0.000485669	0.00308133	ENSG00000180611	47	101
FTH1P12	2.39342	0.339449	0.000488104	0.00309207	ENSG00000213362	5	25.99
PTPRR	-2.30564	0.327313	0.000488104	0.00309207	ENSG00000153233	26	5
TENT5C	2.39397	0.339864	0.000488104	0.00309207	ENSG00000183508	5	26
TAF11	0.804427	4.87529	0.000492338	0.00311731	ENSG00000064995	300	508
TRAM2	0.754666	6.12864	0.000494183	0.0031274	ENSG00000065308	733	1199
LRWD1	-0.782417	5.34821	0.000501237	0.0031693	ENSG00000161036	724	408
FAM149B1	0.879945	3.93797	0.000501312	0.0031693	ENSG00000138286	150.81	269.15
CRISPLD1	0.825088	4.57416	0.000502976	0.00317822	ENSG00000121005	241	414
KCTD17	-0.88601	3.88115	0.000503443	0.00317956	ENSG00000100379	267	140
COG5	-0.778045	5.42044	0.000503892	0.00317966	ENSG00000164597	760.46	429.85
SH3D19	0.776711	5.46576	0.000503969	0.00317966	ENSG00000109686	458	760.74
LMNA	0.72052	8.70386	0.000505316	0.00318655	ENSG00000160789	4441	7094
CCDC136	-0.849635	4.25624	0.000507808	0.00320065	ENSG00000128596	344	185
RASAL2	0.77708	5.42781	0.000508596	0.00320378	ENSG00000075391	446	741
SIRPB1	1.33528	1.92025	0.000508818	0.00320378	ENSG00000101307	29.15	71.49
ZNF696	-0.87383	4.0279	0.000510051	0.00320993	ENSG00000185730	295	156
ZNF252P	-0.759157	5.86649	0.000513112	0.00322757	ENSG00000196922	1031.92	591
C4orf3	0.812201	4.77604	0.000518182	0.00325781	ENSG00000164096	279	475
MCM3AP-AS1	-1.24312	2.06837	0.0005191	0.00326031	ENSG00000215424	80.24	32.79
RPL23AP7	-1.24254	2.06627	0.0005191	0.00326031	ENSG00000240356	80.11	32.75
SYNJ1	0.760901	5.81527	0.00052012	0.00326507	ENSG00000159082	588	966
STAT5A	-0.779799	5.27814	0.000521651	0.00327303	ENSG00000126561	689.09	389.03
CUBN	0.991912	3.19348	0.000523486	0.0032829	ENSG00000107611	85	164
SEPHS2	0.729159	7.28514	0.000523839	0.00328346	ENSG00000179918	1654	2658
RPL21	-0.716356	9.25926	0.00052497	0.0032889	ENSG00000122026	10743.3	6338.68
ARHGAP12	-0.751231	6.10924	0.000528251	0.0033078	ENSG00000165322	1219	702
SUGP2	-0.75154	6.07204	0.00053392	0.0033407	ENSG00000064607	1188	684
HHAT	0.796653	4.97645	0.000534041	0.0033407	ENSG00000054392	323	544
ZDHHC14	1.09739	2.56813	0.000539089	0.0033693	ENSG00000175048	52	108
CHERP	-0.731034	7.02088	0.000539153	0.0033693	ENSG00000085872	2283.48	1333.6
FBXL16	-0.991493	3.08059	0.000540531	0.00337622	ENSG00000127585	156	76
[truncated: 10,487 more rows]

## Sheet: SK-MEL-2 MR vs P RNAseq
hgnc_symbol	log2FC	logCPM	PValue	FDR	gene_id	SK-MEL2-P-540	SK-Mel2-MR-541
PMEL	-10.5226	10.4849	6.91536e-216	9.84195e-212	ENSG00000185664	38775	26
MLANA	-16.9141	9.16187	4.48848e-203	3.194e-199	ENSG00000120215	15506	0
TYR	-12.8977	8.32163	4.25646e-176	2.01926e-172	ENSG00000077498	8658	1
DCT	-15.7878	8.03601	1.17626e-169	4.18515e-166	ENSG00000080166	7103	0
PODXL	8.51644	9.08812	9.63859e-166	2.74353e-162	ENSG00000128567	40	14562
S100B	-8.97155	8.62969	4.37186e-164	1.03701e-160	ENSG00000160307	10700	21
PLAU	12.2786	7.6914	1.59796e-157	3.24887e-154	ENSG00000122861	1	5542.25
PLP1	-8.87917	8.31665	3.79361e-157	6.74883e-154	ENSG00000123560	8611	18
ITIH5	-15.1115	7.36027	7.82324e-150	1.23711e-146	ENSG00000123243	4445	0
NRP1	8.95604	7.91498	1.36473e-149	1.94228e-146	ENSG00000099250	13	6460.21
SERPINA3	-8.42535	8.01513	1.0718e-146	1.38672e-143	ENSG00000196136	6980.69	20
STC1	10.9603	7.29103	3.94896e-144	4.33164e-141	ENSG00000159167	2	4197
BMX	-14.9151	7.16397	3.95667e-144	4.33164e-141	ENSG00000102010	3879	0
AXL	7.35852	8.44485	1.61534e-138	1.64211e-135	ENSG00000167601	57	9291
TRIM48	-14.6792	6.92841	2.61824e-137	2.48418e-134	ENSG00000150244	3294	0
CA8	-14.6097	6.85896	2.59462e-135	2.30791e-132	ENSG00000178538	3139	0
LINC00504	-8.52475	7.2596	2.40916e-132	2.01689e-129	ENSG00000248360	4134	11
BCAT1	10.5017	6.83311	6.82943e-131	5.3998e-128	ENSG00000060982	2	3054
LHFPL3-AS1	-14.4151	6.66469	9.60015e-130	7.19102e-127	ENSG00000226869	2743	0
FRG2DP	-14.3572	6.60683	4.38615e-128	3.12119e-125	ENSG00000261711	2635	0
GJB1	-8.11935	7.19998	8.04923e-128	5.45508e-125	ENSG00000169562	3963	14
COL5A1	14.3347	6.58414	1.94621e-127	1.25902e-124	ENSG00000130635	0	2571
SERPINE1	6.53434	8.92174	4.28116e-127	2.64911e-124	ENSG00000106366	140	12872
LAMC2	11.137	6.55127	1.61875e-124	9.59917e-122	ENSG00000058085	1	2512
RAC2	7.74939	7.0965	2.75916e-122	1.57073e-119	ENSG00000128340	17	3652
PMP2	-14.1338	6.38381	9.38194e-122	5.13553e-119	ENSG00000147588	2257	0
KRT8	6.37741	8.26742	1.21345e-118	6.39624e-116	ENSG00000170421	99	8167.2
SERPINB2	7.23928	7.08364	1.17749e-116	5.985e-114	ENSG00000197632	24	3612.47
SRGN	7.98584	6.7101	1.58994e-116	7.80276e-114	ENSG00000122862	11	2795
OVAAL	-9.9782	6.32324	2.21761e-116	1.05204e-113	ENSG00000236719	2162	2
STC2	7.40124	6.90971	2.49874e-115	1.14716e-112	ENSG00000113739	19	3204
FLNC	9.06104	6.35161	2.98438e-114	1.3273e-111	ENSG00000128591	4	2183.75
CLU	6.93456	7.10156	3.05645e-113	1.31816e-110	ENSG00000120885	30	3652
SERPINB7	8.50998	6.37203	2.6273e-112	1.09976e-109	ENSG00000166396	6	2213
PHLDB2	7.82204	6.5472	6.72301e-112	2.73377e-109	ENSG00000144824	11	2495
G0S2	10.6824	6.09766	9.89085e-112	3.91018e-109	ENSG00000123689	1	1833
PDE3B	-13.761	6.01177	2.58444e-111	9.94102e-109	ENSG00000152270	1743	0
WNT7B	13.7328	5.98335	1.59684e-110	5.98058e-108	ENSG00000188064	0	1694
LINC00520	-6.85327	6.93506	9.77298e-110	3.56638e-107	ENSG00000258791	3281	28
CCDC69	13.6764	5.92704	5.70922e-109	2.03134e-106	ENSG00000198624	0	1629
CAVIN1	6.19468	7.60847	1.80612e-108	6.26942e-106	ENSG00000177469	71	5163
SLC24A5	-13.618	5.86917	2.19932e-107	7.45257e-105	ENSG00000188467	1578.56	0
ADAMTS12	8.54484	6.15005	2.69802e-107	8.92981e-105	ENSG00000151388	5	1897
S100A1	-6.59083	6.99567	3.08619e-107	9.98242e-105	ENSG00000160678	3416.1	35
GLIPR1	7.23817	6.47224	3.88179e-106	1.22768e-103	ENSG00000139278	15.67	2363.3
GPNMB	-5.56348	9.23647	1.87357e-105	5.79667e-103	ENSG00000136235	15991	335
GYG2	-7.36438	6.34378	2.79749e-104	8.47104e-102	ENSG00000056998	2182	13
CDA	9.51019	5.84429	4.86979e-103	1.44389e-100	ENSG00000158825	2	1536
EPHB2	10.365	5.78118	5.72889e-103	1.65457e-100	ENSG00000133216	1	1471
PEX5L	-9.49534	5.84198	5.81285e-103	1.65457e-100	ENSG00000114757	1547	2
FGFR1	8.63328	5.9256	2.32601e-102	6.49093e-100	ENSG00000077782	4	1623.41
TGM2	5.36399	9.89743	3.6701e-102	1.00448e-99	ENSG00000198959	612	24984
LEF1	-7.9332	6.02898	1.52022e-101	4.08222e-99	ENSG00000138795	1756.91	7
FBN1	8.11932	5.98331	1.94582e-101	5.12832e-99	ENSG00000166147	6	1688
PRDM7	-13.3871	5.63883	4.57267e-101	1.18324e-98	ENSG00000126856	1345	0
CAP2	10.2802	5.69663	1.14459e-100	2.90888e-98	ENSG00000112186	1	1387
MARCHF4	8.53072	5.82354	1.41558e-99	3.53449e-97	ENSG00000144583	4	1512
TRIM55	8.85981	5.75153	5.65143e-99	1.38674e-96	ENSG00000147573	3	1439
UCA1	13.3035	5.55517	8.6519e-99	2.08701e-96	ENSG00000214049	0	1258
MITF	-5.70177	7.50979	3.26447e-98	7.74332e-96	ENSG00000187098	4838	92
ZNF185	6.95159	6.218	3.49484e-98	8.15386e-96	ENSG00000147394	16	1978
MAT1A	-13.2779	5.53003	3.87179e-98	8.88764e-96	ENSG00000151224	1247	0
EDIL3	13.2306	5.48249	7.71527e-97	1.74292e-94	ENSG00000164176	0	1196
SASH1	-6.77666	6.22633	8.64089e-97	1.92152e-94	ENSG00000111961	2005	18
KCNN2	-6.88286	6.16304	1.17828e-96	2.57988e-94	ENSG00000080709	1920	16
CLMP	10.0808	5.49799	2.76524e-95	5.96286e-93	ENSG00000166250	1	1207.97
ANTXR2	9.21757	5.55287	4.42149e-95	9.39203e-93	ENSG00000163297	2	1254
TMEM158	5.47064	7.65311	4.94965e-95	1.03593e-92	ENSG00000249992	120	5279
CPA4	7.70461	5.78893	6.17157e-95	1.27295e-92	ENSG00000128510	7	1473
APOD	-5.59062	7.36926	8.24541e-95	1.67641e-92	ENSG00000189058	4382	90
RRAGD	-8.69232	5.59764	8.64336e-95	1.73257e-92	ENSG00000025039	1304	3
NLGN1	-13.1422	5.39474	1.71361e-94	3.38725e-92	ENSG00000169760	1135	0
FCRLA	-5.64131	7.19437	2.00681e-94	3.91245e-92	ENSG00000132185	3884	77
PAPPA	9.16149	5.49704	1.40412e-93	2.70047e-91	ENSG00000182752	2	1206.18
EHD2	5.78315	6.8623	4.01958e-93	7.62756e-91	ENSG00000024422	56	3063
TUBA4A	7.44085	5.71619	7.33592e-92	1.37375e-89	ENSG00000127824	8	1399.06
CAPN3	-5.20672	8.08403	7.77206e-92	1.43652e-89	ENSG00000092529	7150.06	191.76
BCAS3	-6.0289	6.44154	1.42394e-91	2.59814e-89	ENSG00000141376	2314	35
RLBP1	-9.92784	5.35755	1.57545e-91	2.83821e-89	ENSG00000140522	1105	1
PDZRN3	-13.0268	5.2798	1.96687e-91	3.49907e-89	ENSG00000121440	1047.76	0
ERBB3	-5.11114	8.4075	3.17388e-91	5.57663e-89	ENSG00000065361	8932	256
COL1A2	7.95574	5.56424	3.27409e-91	5.68255e-89	ENSG00000164692	5	1261
ADAMTSL1	7.06962	5.80051	4.19306e-91	7.18983e-89	ENSG00000178031	11	1481
CDH2	6.40817	6.06978	3.38366e-90	5.73288e-88	ENSG00000170558	21	1778
PDGFC	8.52634	5.41979	5.02357e-90	8.41123e-88	ENSG00000145431	3	1142
MICAL2	5.51446	6.96081	1.38244e-89	2.28778e-87	ENSG00000133816	72.01	3267.78
MAP1B	6.01369	6.32905	1.40074e-89	2.29141e-87	ENSG00000131711	33	2121
LAMA4	-5.99395	6.32275	2.05639e-89	3.32574e-87	ENSG00000112769	2130	33
CHL1	-12.9421	5.19542	3.15372e-89	5.04312e-87	ENSG00000134121	988	0
ITGA3	4.89026	9.67539	3.37354e-89	5.33469e-87	ENSG00000005884	722	21224
LAMB3	5.15591	7.76969	4.88708e-89	7.64318e-87	ENSG00000196878	161	5693
SEMA6A	-6.13767	6.12226	3.47874e-88	5.38146e-86	ENSG00000092421	1855.84	26
LINC00456	-9.78813	5.21851	7.13572e-88	1.092e-85	ENSG00000233124	1003	1
CRYAB	-7.80349	5.42611	1.58815e-87	2.40452e-85	ENSG00000109846	1155	5
PTPRN2	6.66045	5.73941	1.02224e-86	1.53143e-84	ENSG00000155093	14	1416
SNX10	-6.19731	5.94172	5.82455e-86	8.6349e-84	ENSG00000086300	1638	22
CDCP1	7.7508	5.36081	8.43145e-86	1.23708e-83	ENSG00000163814	5	1094
SGCD	-12.8091	5.06302	9.32169e-86	1.35374e-83	ENSG00000170624	901	0
FKBP10	5.4761	6.61216	3.03668e-85	4.36545e-83	ENSG00000141756	58	2564
SOX6	-8.3252	5.23277	4.36722e-85	6.21542e-83	ENSG00000110693	1011	3
FHL1	7.33492	5.42225	4.57865e-85	6.45182e-83	ENSG00000022267	7	1140
KRT80	5.49975	6.53254	9.71026e-85	1.35487e-82	ENSG00000167767	54	2427
GALNT6	8.32467	5.21937	1.03625e-84	1.43184e-82	ENSG00000139629	3	993
PAX8-AS1	6.92048	5.5174	1.86322e-84	2.54974e-82	ENSG00000189223	10	1215.48
ROS1	12.7549	5.00847	2.30217e-84	3.12043e-82	ENSG00000047936	0	860
CSPG4	-6.21662	5.82437	3.3216e-84	4.45972e-82	ENSG00000173546	1510	20
CCL5	8.80335	5.1408	3.69373e-84	4.913e-82	ENSG00000271503	2	941
ST6GAL1	-4.81203	8.33682	8.49856e-84	1.11992e-81	ENSG00000073849	8450	298
PSD4	6.62296	5.59675	9.04411e-84	1.18088e-81	ENSG00000125637	13	1282
LINC00460	7.45085	5.31966	1.65188e-83	2.13724e-81	ENSG00000233532	6	1062
PLAUR	5.06269	7.18197	3.41835e-83	4.38288e-81	ENSG00000011422	114	3780
COL8A1	5.48644	6.40895	4.33221e-83	5.50501e-81	ENSG00000144810	50	2227
MAGEA3	-5.68089	6.19411	4.47472e-83	5.63577e-81	ENSG00000221867	1940.69	37.37
QPCT	-5.16994	6.92656	6.6259e-83	8.27191e-81	ENSG00000115828	3201	88
ZNF704	-6.84833	5.45924	6.7169e-83	8.3126e-81	ENSG00000164684	1177	10
COL1A1	6.75767	5.49196	8.55519e-83	1.04963e-80	ENSG00000108821	11	1193
ETS2	5.69297	6.13921	1.20056e-82	1.46037e-80	ENSG00000157557	36	1852
NSG1	-12.6872	4.94171	1.29538e-82	1.56236e-80	ENSG00000168824	828	0
SFRP1	7.86639	5.16345	6.99095e-82	8.36095e-80	ENSG00000104332	4	954
EEF1A2	4.7046	8.44799	1.40094e-81	1.66152e-79	ENSG00000101210	349	9022
SETD7	5.93374	5.8525	1.75558e-81	2.06491e-79	ENSG00000145391	25	1522
SLC1A4	-4.64409	8.7788	5.39045e-81	6.28827e-79	ENSG00000115902	11432	453
VEGFC	7.17871	5.26757	5.79949e-81	6.71044e-79	ENSG00000150630	7	1023
F2RL2	12.6141	4.86826	9.61229e-81	1.10324e-78	ENSG00000164220	0	780
MYADM	5.34017	6.40321	1.00722e-80	1.14678e-78	ENSG00000179820	55	2213
EPHA2	4.99234	6.93948	5.90624e-80	6.67124e-78	ENSG00000142627	101	3190
APBB1IP	8.62576	4.96435	1.28117e-79	1.43572e-77	ENSG00000077420	2	832
LINC02099	-8.10188	5.01114	2.67315e-79	2.97221e-77	ENSG00000253490	866	3
LINC01474	-12.5522	4.80736	3.16845e-79	3.49561e-77	ENSG00000236849	754	0
AMIGO2	5.88104	5.74234	3.62117e-79	3.96434e-77	ENSG00000139211	24	1409
COL4A6	8.09697	4.99332	7.17855e-79	7.79886e-77	ENSG00000197565	3	848
NOG	12.5185	4.77317	2.39149e-78	2.57846e-76	ENSG00000183691	0	730
FCGR2A	-6.26711	5.36484	9.97374e-77	1.06727e-74	ENSG00000143226	1097.51	14
BASP1	6.2737	5.35809	1.47859e-76	1.5704e-74	ENSG00000176788	14	1083
FSCN1	4.64837	7.53267	1.6726e-76	1.76329e-74	ENSG00000075618	192	4775
EDNRB	-4.89469	6.67609	1.27956e-75	1.33903e-73	ENSG00000136160	2675	89
BNC1	12.4076	4.66289	1.33052e-75	1.38219e-73	ENSG00000169594	0	676
TINAGL1	6.31005	5.28828	1.42341e-75	1.46797e-73	ENSG00000142910	13	1032
TMEM98	-6.14522	5.34334	2.69015e-75	2.7544e-73	ENSG00000006042	1080	15
ST8SIA1	-12.3947	4.65073	2.75467e-75	2.80032e-73	ENSG00000111728	676	0
RADIL	-7.59233	4.9049	3.00164e-75	3.02975e-73	ENSG00000157927	803	4
MT2A	4.31206	9.76124	3.67994e-75	3.68823e-73	ENSG00000125148	1126	22169
SLC7A8	-6.20052	5.29936	5.06128e-75	5.01322e-73	ENSG00000092068	1048	14
PDLIM3	-12.384	4.64009	5.0724e-75	5.01322e-73	ENSG00000154553	671	0
TUBB4A	-6.64812	5.11214	8.64676e-75	8.48695e-73	ENSG00000104833	923.27	9
CARD10	6.13449	5.31956	1.0502e-74	1.01987e-72	ENSG00000100065	15	1053
IGSF11	-12.371	4.62721	1.06057e-74	1.01987e-72	ENSG00000144847	665	0
PLCXD3	12.3709	4.62636	1.06057e-74	1.01987e-72	ENSG00000182836	0	659
CDC42EP2	6.84685	5.06681	1.07535e-74	1.02714e-72	ENSG00000149798	7.66	888.05
HMCN1	-7.91734	4.82819	1.15601e-74	1.09682e-72	ENSG00000143341	762	3
CDKN1A	4.8168	6.66645	1.9673e-74	1.85422e-72	ENSG00000124762	94	2629
GAS7	-4.8679	6.54981	2.4595e-74	2.30287e-72	ENSG00000007237	2449	83
LSAMP	-6.89932	5.00457	3.79094e-74	3.52632e-72	ENSG00000185565	858	7
BEST1	-6.5729	5.12208	4.52883e-74	4.18535e-72	ENSG00000167995	929.19	9.55
TMEM255A	-5.37535	5.80176	4.69721e-74	4.31295e-72	ENSG00000125355	1471	35
ROBO4	8.40514	4.74534	4.73009e-74	4.3153e-72	ENSG00000154133	2	714
KRTAP19-1	-12.3359	4.5923	7.7892e-74	7.06088e-72	ENSG00000184351	649	0
TRIM2	-4.67164	6.97283	1.30428e-73	1.17484e-71	ENSG00000109654	3269	127
CD82	4.80065	6.55598	3.13211e-73	2.80354e-71	ENSG00000085117	88	2434
DMBT1	12.3014	4.55725	5.24002e-73	4.661e-71	ENSG00000187908	0	628
KCNS3	-8.31597	4.66973	3.6491e-72	3.22571e-70	ENSG00000170745	683	2
SDC1	5.05904	6.02155	4.85983e-72	4.26945e-70	ENSG00000115884	51	1689
LINC01531	-12.2583	4.51517	6.18212e-72	5.39778e-70	ENSG00000205786	615	0
PHACTR1	-6.30522	5.10496	9.54252e-72	8.28105e-70	ENSG00000112137	916.24	11.36
CDH19	-9.1468	4.58123	1.28321e-71	1.10683e-69	ENSG00000071991	643	1
DKK3	6.15439	5.13522	1.32761e-71	1.13822e-69	ENSG00000050165	13	926.44
IL13RA2	-4.81053	6.34872	1.58997e-71	1.35499e-69	ENSG00000123496	2127	75
TTC39A	-5.98729	5.18832	2.78857e-71	2.36231e-69	ENSG00000085831	968	15
SERINC2	7.78061	4.67972	6.02577e-71	5.07448e-69	ENSG00000168528	3	681
PIR	-4.73802	6.45887	6.64062e-71	5.55937e-69	ENSG00000087842	2292	85
VEGFA	4.36198	7.73371	7.01664e-71	5.83982e-69	ENSG00000112715	267	5443.68
JCAD	7.15135	4.76717	1.72815e-70	1.42994e-68	ENSG00000165757	5	722
C12orf75	4.7973	6.28399	1.79839e-70	1.47946e-68	ENSG00000235162	73	2015
IRF4	-12.1911	4.44841	2.29768e-70	1.87935e-68	ENSG00000137265	587	0
PMAIP1	4.60804	6.65203	2.57614e-70	2.09507e-68	ENSG00000141682	107	2589
GPR137B	-4.73772	6.35332	2.74029e-70	2.2159e-68	ENSG00000077585	2130	79
HS3ST3A1	8.23605	4.57767	6.44079e-70	5.17883e-68	ENSG00000153976	2	635.02
MMP2	4.24942	8.18746	9.19575e-70	7.35247e-68	ENSG00000087245	394	7429
SNCA	-4.72111	6.31902	1.0918e-69	8.68076e-68	ENSG00000145335	2079	78
AZGP1	-9.06607	4.50115	1.1871e-69	9.38599e-68	ENSG00000160862	608	1
ARHGAP22	7.38014	4.6818	1.21695e-69	9.56889e-68	ENSG00000128805	4	681
DAAM2	-7.01292	4.77732	1.36986e-69	1.0712e-67	ENSG00000146122	732.83	5.5
ACP5	-5.22313	5.61217	1.51713e-69	1.17988e-67	ENSG00000102575	1286	34
PKP3	9.07142	4.49423	1.54731e-69	1.19034e-67	ENSG00000184363	1	600
TACSTD2	9.07142	4.49423	1.54731e-69	1.19034e-67	ENSG00000184292	1	600
LRRK2	-12.1537	4.41133	1.81471e-69	1.38855e-67	ENSG00000188906	572	0
ITGA5	4.232	8.06859	5.02604e-69	3.82516e-67	ENSG00000161638	367	6837
PROCR	5.10999	5.68589	7.87207e-69	5.95933e-67	ENSG00000101000	39	1339
CREB3L1	9.02004	4.44325	2.99324e-68	2.25396e-66	ENSG00000157613	1	579
FMNL1	4.9495	5.75205	1.41168e-67	1.05742e-65	ENSG00000184922	45.51	1397.38
FAM27C	-6.34967	4.81833	2.3133e-67	1.72371e-65	ENSG00000231527	750.71	9
GAS6	5.90546	4.99653	3.13341e-67	2.32264e-65	ENSG00000183087	14	839
LINC01694	-6.78636	4.67607	4.93199e-67	3.6369e-65	ENSG00000233922	682	6
UNC13C	-12.0383	4.29673	1.00941e-66	7.40513e-65	ENSG00000137766	528	0
OASL	5.95886	4.94337	1.03418e-66	7.54792e-65	ENSG00000135114	13	809
VOPP1	4.38961	6.7344	1.45102e-66	1.05362e-64	ENSG00000154978	131	2723.78
GFOD1	-4.5445	6.35533	1.48331e-66	1.0716e-64	ENSG00000145990	2122	90
IL4R	6.21823	4.82513	1.62395e-66	1.16728e-64	ENSG00000077238	10	747
KRT17	8.9433	4.36714	1.96966e-66	1.40866e-64	ENSG00000128422	1	549
MYH14	-6.75645	4.64659	2.64162e-66	1.87977e-64	ENSG00000105357	668	6
GATA3	12.0209	4.27853	2.86616e-66	2.02941e-64	ENSG00000107485	0	517
SIRPA	-4.15185	7.78025	2.98522e-66	2.10325e-64	ENSG00000198053	5631.73	313.87
MPP4	7.58588	4.48701	3.40747e-66	2.38892e-64	ENSG00000082126	3	595
PCDH7	-6.0919	4.84974	3.57713e-66	2.49558e-64	ENSG00000169851	765.51	11
CEACAM1	-5.83781	4.94365	6.79454e-66	4.71707e-64	ENSG00000079385	815	14
FOXD1	6.84427	4.58228	6.93518e-66	4.79133e-64	ENSG00000251493	5.44	633.66
LIN28B	4.41525	6.54611	7.55144e-66	5.19189e-64	ENSG00000187772	113	2392
CHRNA9	11.9927	4.25056	1.2975e-65	8.87788e-64	ENSG00000174343	0	507
CABLES1	-4.23847	7.13913	1.43936e-65	9.8014e-64	ENSG00000134508	3621	190
PIK3AP1	6.56392	4.66064	1.51762e-65	1.02852e-63	ENSG00000155629	7	668
TMTC1	-8.88696	4.32361	1.97793e-65	1.33412e-63	ENSG00000133687	537	1
BEX1	4.32123	6.76494	2.31697e-65	1.55543e-63	ENSG00000133169	140	2776
ID4	-11.9797	4.23864	2.38909e-65	1.59632e-63	ENSG00000172201	507	0
MXI1	-4.28205	6.88731	3.76422e-65	2.50338e-63	ENSG00000119950	3045	155
NCALD	-11.9712	4.23015	3.78571e-65	2.50596e-63	ENSG00000104490	504	0
C10orf90	-5.25288	5.25694	4.36537e-65	2.8763e-63	ENSG00000154493	1005	26
ATP10B	-11.9654	4.22446	5.15154e-65	3.37865e-63	ENSG00000118322	502	0
DYSF	5.62417	4.99817	7.81931e-65	5.10479e-63	ENSG00000135636	17	837
PCOLCE2	5.67609	4.96242	1.10622e-64	7.18889e-63	ENSG00000163710	16	817
XYLT1	-11.9481	4.20726	1.30558e-64	8.44593e-63	ENSG00000103489	496	0
TNFAIP2	5.94654	4.8175	1.84663e-64	1.1892e-62	ENSG00000185215	12	741
SOX9	11.9376	4.19588	2.43868e-64	1.56339e-62	ENSG00000125398	0	488
IL11	6.12449	4.73313	3.05152e-64	1.9475e-62	ENSG00000095752	10	700
SOX5	-11.9098	4.16927	1.0092e-63	6.38525e-62	ENSG00000134532	483	0
FN1	3.87579	10.2413	1.00947e-63	6.38525e-62	ENSG00000115414	2090	30409
CRACD	-11.9068	4.1663	1.1832e-63	7.45102e-62	ENSG00000109265	482	0
STEAP3	4.32702	6.44838	1.82977e-63	1.14717e-61	ENSG00000115107	111.93	2228.81
TTYH2	-4.27322	6.63676	1.83906e-63	1.14717e-61	ENSG00000141540	2558.16	131
CD163L1	5.42198	5.03303	1.84586e-63	1.14717e-61	ENSG00000177675	20	855
SLC45A2	-7.44707	4.36302	2.86609e-63	1.77349e-61	ENSG00000164175	550	3
SLC5A9	-11.883	4.14267	4.26291e-63	2.6264e-61	ENSG00000117834	474.1	0
ITIH6	-11.8766	4.13632	5.88834e-63	3.61219e-61	ENSG00000102313	472	0
MDK	4.5718	5.78556	5.40381e-62	3.30073e-60	ENSG00000110492	60	1417
BCHE	-4.18781	6.66167	6.28779e-62	3.82427e-60	ENSG00000114200	2595	141
CLCN5	-6.00511	4.62955	1.10003e-61	6.662e-60	ENSG00000171365	656	10
ARNT2	-4.46007	5.89271	2.09868e-61	1.26561e-59	ENSG00000172379	1535	69
TGFB1	4.0212	7.26326	2.16161e-61	1.29806e-59	ENSG00000105329	241	3880
L1CAM	4.00267	7.32152	3.32874e-61	1.99053e-59	ENSG00000198910	254	4037
ASAH1	-3.86531	8.49882	3.82995e-61	2.28066e-59	ENSG00000104763	9162.53	622.96
BHLHE41	-4.25893	6.31852	4.86436e-61	2.88456e-59	ENSG00000123095	2050	106
THBS1	3.77983	9.48444	5.67561e-61	3.35167e-59	ENSG00000137801	1315.94	17915
RNF128	-5.11595	5.06814	6.66551e-61	3.91998e-59	ENSG00000133135	879	25
SPRED3	5.71676	4.70656	7.50076e-61	4.39304e-59	ENSG00000188766	13	684
GPR39	11.7838	4.0433	8.52479e-61	4.97233e-59	ENSG00000183840	0	438.64
CITED1	-5.02055	5.13793	8.65545e-61	5.02793e-59	ENSG00000125931	921	28
PLCB4	-4.32803	6.06665	2.4041e-60	1.39086e-58	ENSG00000101333	1725	85
TM4SF18	-4.82867	5.27229	3.38977e-60	1.95317e-58	ENSG00000163762	1007	35
GPC4	-6.32201	4.4363	3.96694e-60	2.27651e-58	ENSG00000076716	575	7
DYDC2	-11.7522	4.01303	3.98544e-60	2.27794e-58	ENSG00000133665	433	0
TGFBI	3.79439	8.84546	5.74026e-60	3.26781e-58	ENSG00000120708	837	11511
NRG3	-11.7219	3.98302	1.90892e-59	1.08238e-57	ENSG00000185737	424	0
PLEKHH1	-4.17595	6.29777	1.95192e-59	1.10237e-57	ENSG00000054690	2014.75	110.35
DNAH6	-6.67439	4.31033	1.99313e-59	1.12119e-57	ENSG00000115423	528	5
ERRFI1	3.94766	7.17004	2.03541e-59	1.14047e-57	ENSG00000116285	237	3626
AFAP1	3.98815	6.94281	2.27464e-59	1.26951e-57	ENSG00000196526	197.14	3102.32
GALNT3	-8.61591	4.05534	3.58222e-59	1.99149e-57	ENSG00000115339	445	1
TRIM63	-6.92335	4.24437	3.98777e-59	2.20833e-57	ENSG00000158022	505	4
KRT18	3.71089	9.26792	4.19121e-59	2.31199e-57	ENSG00000111057	1184	15366.8
STK32A	-5.14359	4.91227	5.01738e-59	2.75704e-57	ENSG00000169302	789	22
LGI3	-6.44695	4.34223	5.2619e-59	2.88028e-57	ENSG00000168481	539	6
FAM241A	7.27309	4.1781	6.37859e-59	3.47816e-57	ENSG00000174749	3	479
DENND2D	-11.6979	3.95924	6.56758e-59	3.56755e-57	ENSG00000162777	417	0
DENND2A	7.25186	4.15716	1.92788e-58	1.04325e-56	ENSG00000146966	3	472
AMOT	-4.07985	6.40919	2.9449e-58	1.58757e-56	ENSG00000126016	2169	127
STXBP6	-4.85739	5.07928	4.14287e-58	2.22495e-56	ENSG00000168952	881	30
VGLL3	6.42082	4.30311	4.59761e-58	2.4599e-56	ENSG00000206538	6	520
HPGD	-8.5631	4.00313	5.5082e-58	2.93606e-56	ENSG00000164120	429	1
LZTS1	-4.08718	6.33453	6.25402e-58	3.32117e-56	ENSG00000061337	2060	120
ACSL5	5.14755	4.83629	7.98404e-58	4.22412e-56	ENSG00000197142	21	742
CA14	-11.645	3.90692	9.7766e-58	5.15335e-56	ENSG00000118298	402	0
KRT81	7.21265	4.1185	1.55419e-57	8.1621e-56	ENSG00000205426	3	459.34
TSPAN18	11.6253	3.88624	2.44501e-57	1.27931e-55	ENSG00000157570	0	393
SERPINA5	-4.76301	5.08088	5.3351e-57	2.78129e-55	ENSG00000188488	880	32
ALDH1A1	-11.6087	3.87096	6.16689e-57	3.20318e-55	ENSG00000165092	392	0
TSPAN2	11.6031	3.86426	7.42801e-57	3.8442e-55	ENSG00000134198	0	387
IL7R	5.91083	4.37476	1.46633e-56	7.56118e-55	ENSG00000168685	9	544
CELF2	-4.05624	6.20614	1.65072e-56	8.48123e-55	ENSG00000048740	1882	112
STAC	4.97145	4.8568	2.65807e-56	1.36078e-54	ENSG00000144681	24	750
MIR3142HG	-4.28703	5.62006	3.71496e-56	1.89503e-54	ENSG00000253522	1263	64
FGF16	11.5654	3.82687	4.86788e-56	2.47428e-54	ENSG00000196468	0	377
HAVCR2	8.47575	3.90428	7.93472e-56	4.01875e-54	ENSG00000135077	1	397
PADI3	6.52599	4.15107	9.92612e-56	5.00952e-54	ENSG00000142619	5	468
TES	5.01311	4.77274	1.37642e-55	6.92196e-54	ENSG00000135269	22	707.97
PLXND1	-3.7382	7.33664	1.87508e-55	9.39654e-54	ENSG00000004399	4068	302
NEO1	-4.56274	5.13503	3.89456e-55	1.94482e-53	ENSG00000067141	909	38
LARP6	8.44268	3.8716	4.13809e-55	2.0592e-53	ENSG00000166173	1	388
ADCY1	-3.9136	6.41366	4.35796e-55	2.16106e-53	ENSG00000164742	2161	142
ARNTL2	4.72026	4.98105	4.39523e-55	2.17198e-53	ENSG00000029153	31	813
SCG5	6.74026	4.05087	1.05852e-54	5.21274e-53	ENSG00000166922	4	437
TENM1	-8.41077	3.85266	1.26373e-54	6.20188e-53	ENSG00000009694	386	1
KCNMA1	6.25958	4.14498	1.99323e-54	9.74832e-53	ENSG00000156113	6	465
A2M	-4.22139	5.53527	2.38511e-54	1.1625e-52	ENSG00000175899	1188	63
AIM2	6.71697	4.02798	3.44376e-54	1.67275e-52	ENSG00000163568	4	430
CUBN	-5.02058	4.65744	3.64059e-54	1.76234e-52	ENSG00000107611	659	20
GPM6B	-4.41552	5.20467	6.01471e-54	2.90174e-52	ENSG00000046653	950	44
RNF144A	-3.94385	6.12603	6.74929e-54	3.24513e-52	ENSG00000151692	1772	114
NEBL	11.4541	3.7167	1.39983e-53	6.70205e-52	ENSG00000078114	0	349
HCCAT5	-7.51448	3.87763	1.40332e-53	6.70205e-52	ENSG00000260880	391.82	2
TMSB4X	3.61051	7.69426	1.57695e-53	7.50606e-52	ENSG00000205542	424	5134
LYST	-4.04339	5.7975	2.50698e-53	1.18931e-51	ENSG00000143669	1416.11	85
ANK2	-5.3068	4.42657	2.68374e-53	1.26894e-51	ENSG00000145362	564	14
SEPTIN3	-4.62722	4.90531	3.0439e-53	1.43446e-51	ENSG00000100167	776	31
ALPK2	11.4348	3.69764	3.13647e-53	1.46836e-51	ENSG00000198796	0	344.37
CNDP1	-11.4329	3.697	3.13647e-53	1.46836e-51	ENSG00000150656	347	0
SH3BGRL3	3.48797	8.69509	3.58095e-53	1.67095e-51	ENSG00000142669	917.99	10208.9
DAPK1	-4.97161	4.61023	4.9884e-53	2.3201e-51	ENSG00000196730	637	20
PNP	3.86839	6.17478	5.39531e-53	2.50117e-51	ENSG00000198805	125	1811
TBC1D16	-3.52724	8.46992	5.5962e-53	2.58588e-51	ENSG00000167291	8831	759
ASB5	11.4164	3.67942	8.67811e-53	3.99699e-51	ENSG00000164122	0	340
OLFML2A	5.86738	4.16604	9.35413e-53	4.29445e-51	ENSG00000185585	8	470
LAT2	4.57064	4.92726	1.20429e-52	5.51106e-51	ENSG00000086730	33	780
TENM2	7.48017	3.83059	1.31158e-52	5.98282e-51	ENSG00000145934	2	376
ANKS1A	-3.58057	7.54805	1.8109e-52	8.23409e-51	ENSG00000064999	4673	387
SLC38A1	3.69604	6.75422	2.0865e-52	9.45703e-51	ENSG00000111371	209	2686
SORT1	-3.45078	8.87867	2.36126e-52	1.06684e-50	ENSG00000134243	11674	1058
LCP2	-8.29813	3.74153	2.74721e-52	1.23729e-50	ENSG00000043462	357	1
TNFRSF19	-11.3735	3.63831	5.56613e-52	2.49896e-50	ENSG00000127863	333	0
PMEPA1	3.68869	6.66226	7.13792e-52	3.19456e-50	ENSG00000124225	197	2519
NPL	-4.95882	4.52484	1.0503e-51	4.68585e-50	ENSG00000135838	600	19
NRP2	-3.51042	7.9009	1.06369e-51	4.73074e-50	ENSG00000118257	5946	517
HLA-DPA1	-6.58355	3.91059	1.56056e-51	6.91896e-50	ENSG00000231389	399	4
P2RX7	-4.5536	4.83498	1.66706e-51	7.36821e-50	ENSG00000089041	737.39	31
KLHL4	6.93536	3.8456	1.69274e-51	7.45855e-50	ENSG00000102271	3	379
CD300C	11.3513	3.61507	1.95941e-51	8.60689e-50	ENSG00000167850	0	325
SLC22A15	4.58209	4.80187	2.69972e-51	1.18223e-49	ENSG00000163393	30	715
ABCB5	-11.3384	3.60366	2.99131e-51	1.3059e-49	ENSG00000004846	325	0
EGF	-8.24882	3.69292	3.0232e-51	1.31579e-49	ENSG00000138798	345	1
KCNN4	4.40974	4.97583	3.3951e-51	1.47314e-49	ENSG00000104783	38	803
IFI27	5.92856	4.03775	6.39254e-51	2.76531e-49	ENSG00000165949	7	430
ENPP5	-8.22777	3.67217	8.35511e-51	3.60333e-49	ENSG00000112796	340	1
HRH1	3.99227	5.53718	1.66646e-50	7.16528e-49	ENSG00000196639	74	1169
LOXL2	3.43927	8.07054	2.36567e-50	1.0141e-48	ENSG00000134013	614	6601.97
LINC01602	-6.86751	3.79247	2.38223e-50	1.01813e-48	ENSG00000205293	368	3
RNF150	-11.2933	3.55915	2.54935e-50	1.0863e-48	ENSG00000170153	315	0
ITGA1	3.95131	5.58046	2.79751e-50	1.18848e-48	ENSG00000213949	78.33	1202.66
CCN3	-3.58881	6.77437	2.93513e-50	1.24324e-48	ENSG00000136999	2733	225
GPRC5C	11.2878	3.5523	3.93523e-50	1.65843e-48	ENSG00000170412	0	311
PLBD1	-3.61325	6.62012	3.93866e-50	1.65843e-48	ENSG00000121316	2458.66	199
TRERF1	8.20917	3.64112	4.34326e-50	1.8234e-48	ENSG00000124496	1	330
PIK3R3	-3.5111	7.15044	8.21736e-50	3.43969e-48	ENSG00000117461	3533	307
IL32	5.87387	3.98441	9.65285e-50	4.02872e-48	ENSG00000008517	7	414
PDLIM7	3.42258	7.82403	1.67083e-49	6.95299e-48	ENSG00000196923	523	5559
CLDN1	-5.57908	4.06513	1.84913e-49	7.67256e-48	ENSG00000163347	440	9
DNAH9	-11.2421	3.50855	2.84263e-49	1.17605e-47	ENSG00000007174	304	0
BCR	4.09054	5.20366	3.66176e-49	1.51055e-47	ENSG00000186716	55	930.62
C11orf49	-6.46298	3.79251	4.89118e-49	2.01188e-47	ENSG00000149179	367	4
PRDM8	11.2307	3.49586	5.54371e-49	2.27372e-47	ENSG00000152784	0	298.92
ARHGAP28	-11.223	3.4897	6.93311e-49	2.82728e-47	ENSG00000088756	300	0
BTK	-11.223	3.4897	6.93311e-49	2.82728e-47	ENSG00000010671	300	0
ST3GAL6	-3.50894	6.84105	7.62733e-49	3.10149e-47	ENSG00000064225	2850	248
HLA-B	3.53664	6.65068	9.16745e-49	3.71713e-47	ENSG00000234745	215.43	2478.99
TOX2	11.2166	3.48188	1.08603e-48	4.391e-47	ENSG00000124191	0	296
LINC00518	-4.19889	4.96641	1.48649e-48	5.98335e-47	ENSG00000183674	799	43
F2RL1	5.10897	4.2217	1.48827e-48	5.98335e-47	ENSG00000164251	14	483
GAB2	-3.86355	5.5239	1.60115e-48	6.41902e-47	ENSG00000033327	1162	79
ITM2A	-11.2036	3.4706	1.70465e-48	6.81477e-47	ENSG00000078596	296	0
HSPA12A	-5.32557	4.10288	1.96336e-48	7.82706e-47	ENSG00000165868	450	11
SMAGP	4.36544	4.77456	1.99976e-48	7.9499e-47	ENSG00000170545	34	697
RBM47	5.43166	4.05718	2.30949e-48	9.1556e-47	ENSG00000163694	10	433
FAM174B	-8.10844	3.55466	2.43738e-48	9.63578e-47	ENSG00000185442	313	1
SCN5A	5.16939	4.17488	2.49729e-48	9.84528e-47	ENSG00000183873	13	468
PDGFRB	11.1969	3.4625	2.68114e-48	1.05409e-46	ENSG00000113721	0	292
ARHGEF5	4.15776	4.99422	2.73377e-48	1.07182e-46	ENSG00000050327	45.47	806.43
ROPN1B	-8.10207	3.54839	3.76022e-48	1.4702e-46	ENSG00000114547	311.62	1
MT-ND2	-3.24968	12.0955	4.16514e-48	1.62406e-46	ENSG00000198763	107223	11172
CYP27A1	-3.6136	6.18455	4.51426e-48	1.75538e-46	ENSG00000135929	1817	147
LTBP3	3.47966	6.7953	4.7748e-48	1.85164e-46	ENSG00000168056	247	2732
LAPTM5	4.73257	4.3988	4.79957e-48	1.85618e-46	ENSG00000162511	20.45	542
MAGEA2	-8.08859	3.53512	7.23087e-48	2.78888e-46	ENSG00000268606	308.72	1
ARMC4	11.1619	3.42796	1.32999e-47	5.10201e-46	ENSG00000169126	0	285
SOX8	-11.1591	3.42668	1.32999e-47	5.10201e-46	ENSG00000005513	287	0
DUSP5	3.6062	6.08409	1.56755e-47	5.99715e-46	ENSG00000138166	139	1679
PKP2	11.1569	3.42296	1.67545e-47	6.39275e-46	ENSG00000057294	0	284
ENTHD1	-11.149	3.41674	2.11176e-47	8.03599e-46	ENSG00000176177	285	0
ATP6V0A4	-3.89431	5.31612	2.19458e-47	8.32886e-46	ENSG00000105929	1007	67
ARHGEF34P	5.35364	4.0082	2.80802e-47	1.06287e-45	ENSG00000204959	10.19	417.9
FYB1	-11.1337	3.40169	4.24226e-47	1.60148e-45	ENSG00000082074	282	0
GREB1	-3.58631	6.0789	5.20857e-47	1.96107e-45	ENSG00000196208	1686	139
MMP8	-6.70595	3.63413	5.56972e-47	2.09151e-45	ENSG00000118113	329	3
CCDC80	5.18157	4.07318	6.41667e-47	2.40321e-45	ENSG00000091986	12	436
FAM102B	-3.50032	6.37973	7.8295e-47	2.92466e-45	ENSG00000162636	2068	181
OLR1	11.1157	3.38229	1.08359e-46	4.03707e-45	ENSG00000173391	0	276
PELI2	-8.02303	3.47064	1.29337e-46	4.80607e-45	ENSG00000139946	295	1
GPR158	-3.89281	5.22641	1.30541e-46	4.83818e-45	ENSG00000151025	946	63
RGS1	-4.72724	4.30257	1.38652e-46	5.12546e-45	ENSG00000090104	511	19
CD274	5.08695	4.09534	1.47722e-46	5.44657e-45	ENSG00000120217	13	442
ZDBF2	4.36945	4.59944	1.67813e-46	6.17137e-45	ENSG00000204186	30	617
ARHGEF6	-11.1027	3.37112	1.73758e-46	6.35714e-45	ENSG00000129675	276	0
TNFSF15	11.1052	3.37194	1.73758e-46	6.35714e-45	ENSG00000181634	0	274
EXTL1	-4.16491	4.79462	2.50714e-46	9.14914e-45	ENSG00000158008	708	39
NGFR	3.33057	7.25688	2.73412e-46	9.95191e-45	ENSG00000064300	374	3729.98
CDH13	3.55294	6.02652	2.76941e-46	1.00547e-44	ENSG00000140945	138.18	1608.6
TRIM29	7.17836	3.53378	2.79748e-46	1.01307e-44	ENSG00000137699	2	305
HEY1	-4.865	4.19024	2.99354e-46	1.08132e-44	ENSG00000164683	474	16
COLEC10	11.084	3.35102	4.49832e-46	1.62076e-44	ENSG00000184374	0	270
SLC6A15	-4.47334	4.45136	5.10191e-46	1.83359e-44	ENSG00000072041	563	25
SPOCD1	11.0786	3.34575	5.71409e-46	2.04843e-44	ENSG00000134668	0	269
DIRC3	7.15323	3.50911	8.36583e-46	2.99152e-44	ENSG00000231672	2	299.73
CCRL2	11.0516	3.31906	1.90637e-45	6.79504e-44	ENSG00000121797	0	264
TBX3	3.81632	5.25139	1.90979e-45	6.79504e-44	ENSG00000135111	68	951
EGFR	11.0461	3.31367	2.4301e-45	8.62472e-44	ENSG00000146648	0	263
BAHCC1	-4.61943	4.27258	3.35941e-45	1.18933e-43	ENSG00000266074	499	20
PPM1H	-5.37899	3.87123	3.44761e-45	1.21753e-43	ENSG00000111110	383	9
COL9A1	-11.0331	3.30257	3.95577e-45	1.39353e-43	ENSG00000112280	263	0
IMMP2L	-4.04671	4.82319	4.22683e-45	1.48534e-43	ENSG00000184903	719	43
LRP4	-6.26984	3.6038	4.77184e-45	1.67273e-43	ENSG00000134569	321	4
BAMBI	-3.32421	6.80539	6.66887e-45	2.33197e-43	ENSG00000095739	2750	272
TFPI	3.59864	5.63211	7.80841e-45	2.72376e-43	ENSG00000003436	102	1226
SPINK5	-11.0166	3.28628	8.25275e-45	2.87171e-43	ENSG00000133710	260	0
VIPR1	7.93165	3.3679	1.63971e-44	5.69178e-43	ENSG00000114812	1	272.23
MYLK	3.34938	6.5234	1.8792e-44	6.50726e-43	ENSG00000065534	222.11	2244.68
PTPN13	-4.23683	4.5343	2.03394e-44	7.02598e-43	ENSG00000163629	592	31
ALDH3B2	-10.9942	3.26427	2.21884e-44	7.64615e-43	ENSG00000132746	256	0
LDB3	-7.0655	3.43664	2.40889e-44	8.28099e-43	ENSG00000122367	287	2
AOX1	4.47057	4.31628	3.48407e-44	1.19483e-42	ENSG00000138356	23	508
IL1RAP	-3.22258	7.35631	3.79421e-44	1.29806e-42	ENSG00000196083	4004	425
IGF2BP1	6.24041	3.5613	3.94837e-44	1.34756e-42	ENSG00000159217	4	309
SEPTIN6	-4.45324	4.31342	4.0074e-44	1.36443e-42	ENSG00000125354	511	23
GNG2	-4.88503	4.02	4.90799e-44	1.66708e-42	ENSG00000186469	421	14
SLC27A3	-3.76831	5.14096	7.64977e-44	2.59218e-42	ENSG00000143554	886.34	64.35
RHOQ	-3.17552	7.73555	7.71742e-44	2.60889e-42	ENSG00000119729	5192.27	569.44
PAPPA-AS1	10.9662	3.23489	7.74663e-44	2.61256e-42	ENSG00000256040	0	248.82
SLC35F1	-7.03504	3.40681	9.53992e-44	3.20974e-42	ENSG00000196376	281	2
LTBP2	3.47961	5.78015	1.32414e-43	4.44463e-42	ENSG00000119681	122	1350
RRAS2	3.32184	6.43808	1.43341e-43	4.80007e-42	ENSG00000133818	213	2111.95
HSPA2	-3.18979	7.40592	1.486e-43	4.9645e-42	ENSG00000126803	4135	449
TFDP3	-10.9485	3.2192	1.65276e-43	5.50869e-42	ENSG00000183434	248	0
MEAK7	3.34227	6.30723	1.72776e-43	5.74519e-42	ENSG00000140950	192	1931
PAQR5	5.82728	3.58862	1.77297e-43	5.8818e-42	ENSG00000137819	5.45	313.62
BIN1	3.94514	4.81121	1.78892e-43	5.92091e-42	ENSG00000136717	46	704
HSPB8	4.11959	4.58374	1.9691e-43	6.50213e-42	ENSG00000152137	35	605
PKNOX2	-6.18662	3.52268	2.21186e-43	7.28687e-42	ENSG00000165495	303	4
DOCK2	3.76341	5.06973	3.29962e-43	1.08453e-41	ENSG00000134516	62	836
MT-ATP6	-3.04023	11.7499	4.65547e-43	1.52665e-41	ENSG00000198899	83147.6	10017.2
AQP1	7.01323	3.37186	4.86908e-43	1.59303e-41	ENSG00000240583	2	272
VGLL2	10.9201	3.18954	5.92026e-43	1.9325e-41	ENSG00000170162	0	241
EHD3	-6.16263	3.49931	6.59283e-43	2.14712e-41	ENSG00000013016	298	4
PHLDA3	-3.23057	6.75204	8.25164e-43	2.68122e-41	ENSG00000174307	2634	278
GRAMD2B	5.27476	3.75673	9.20494e-43	2.98416e-41	ENSG00000155324	9	350
TNXB	5.70688	3.60593	1.03835e-42	3.35859e-41	ENSG00000168477	6	316.97
SAT1	-3.11519	7.85426	1.09441e-42	3.53191e-41	ENSG00000130066	5614	642
PRSS3	10.9021	3.17175	1.28311e-42	4.13149e-41	ENSG00000010438	0	238
MYH16	10.896	3.16577	1.66273e-42	5.34174e-41	ENSG00000002079	0	237
PTPRE	3.72494	5.03408	2.54806e-42	8.16758e-41	ENSG00000132334	62	814
ANGPTL4	3.46599	5.59249	2.60624e-42	8.33528e-41	ENSG00000167772	108	1184
ESRP1	-10.883	3.15485	2.79782e-42	8.92792e-41	ENSG00000104413	237	0
BCAM	6.48323	3.40265	3.05734e-42	9.73423e-41	ENSG00000187244	3	277
TPM1	3.15271	7.15276	3.09923e-42	9.8456e-41	ENSG00000140416	388.98	3429.35
VCAN	3.95733	4.65791	3.47781e-42	1.10236e-40	ENSG00000038427	41	633
C5orf66	10.8787	3.14872	3.63299e-42	1.14899e-40	ENSG00000224186	0	234.17
MTUS1	-3.36657	5.90845	4.30782e-42	1.3594e-40	ENSG00000129422	1479	142
EHD1	3.07608	8.03426	4.69506e-42	1.47832e-40	ENSG00000110047	752	6286
SDC4	3.1292	7.3027	4.8538e-42	1.52493e-40	ENSG00000124145	438	3799
RRAD	7.79723	3.23588	5.62663e-42	1.76384e-40	ENSG00000166592	1	248
FLT1	-10.8647	3.13679	6.13834e-42	1.92002e-40	ENSG00000102755	234	0
SLC22A4	6.9537	3.31358	6.66341e-42	2.07969e-40	ENSG00000197208	2	261
CX3CL1	-4.92685	3.84189	7.6407e-42	2.37949e-40	ENSG00000006210	372	12
BNC2	-4.46071	4.1216	7.99726e-42	2.48509e-40	ENSG00000173068	447	20
LIMCH1	3.33378	5.92501	1.13908e-41	3.53188e-40	ENSG00000064042	148	1480
ZNF516	-4.91126	3.82695	1.3216e-41	4.08891e-40	ENSG00000101493	368	12
PTX3	5.21589	3.69995	1.3928e-41	4.29984e-40	ENSG00000163661	9	336
GLUD2	-4.30462	4.25275	1.63919e-41	5.04954e-40	ENSG00000182890	487.49	24.33
BDNF	6.93143	3.29179	1.75531e-41	5.3956e-40	ENSG00000176697	2	257
FN3K	-5.19017	3.68906	2.06562e-41	6.33575e-40	ENSG00000167363	336	9
RNF125	-3.24064	6.27983	2.21266e-41	6.77216e-40	ENSG00000101695	1899	199
NLGN4X	-5.44929	3.5861	2.78758e-41	8.51348e-40	ENSG00000146938	313.96	7
NTNG1	6.92017	3.28077	2.85904e-41	8.71302e-40	ENSG00000162631	2	255
GRAMD1B	4.99709	3.77249	2.928e-41	8.90411e-40	ENSG00000023171	11	352
MT-ATP8	-3.10062	7.17013	3.8006e-41	1.15331e-39	ENSG00000228253	3489	403
ENPP2	-4.2463	4.23641	3.89636e-41	1.17985e-39	ENSG00000136960	481	25
SLC39A8	-3.30789	5.91469	4.65726e-41	1.40726e-39	ENSG00000138821	1480	148
CLDN4	5.18553	3.6707	5.57041e-41	1.67962e-39	ENSG00000189143	9	329
SEPTIN4	-4.30472	4.17279	5.65911e-41	1.70276e-39	ENSG00000108387	461	23
MYO5B	4.4306	4.07935	6.14902e-41	1.84626e-39	ENSG00000167306	20	430
PLXNB2	3.3191	5.82147	6.35242e-41	1.90332e-39	ENSG00000196576	139	1376
ENTPD1	-3.82018	4.68217	6.8153e-41	2.03772e-39	ENSG00000138185	645.43	45.17
SLAMF7	-3.30886	5.86615	7.77431e-41	2.31958e-39	ENSG00000026751	1431	143
LAMA1	-4.00317	4.44667	8.5489e-41	2.54535e-39	ENSG00000101680	552	34
STOX2	-7.71947	3.17273	9.20117e-41	2.73384e-39	ENSG00000173320	239	1
PROS1	-3.27471	5.97869	9.7607e-41	2.89405e-39	ENSG00000184500	1544	158
COL13A1	4.50939	4.00434	1.02575e-40	3.03503e-39	ENSG00000197467	18	409
MVP	3.05892	7.38077	1.10627e-40	3.26647e-39	ENSG00000013364	483	3990
PLXNA4	6.88583	3.2472	1.25338e-40	3.69318e-39	ENSG00000221866	2	249
PLEK2	3.15701	6.51987	1.41422e-40	4.1585e-39	ENSG00000100558	250	2211
UGT8	-4.24677	4.17871	1.78698e-40	5.24376e-39	ENSG00000174607	462	24
CPN1	-7.70125	3.1549	1.99898e-40	5.8538e-39	ENSG00000120054	236	1
DDX58	3.34698	5.59907	2.74723e-40	8.02845e-39	ENSG00000107201	117	1181
MMP15	-3.43089	5.38945	2.8597e-40	8.34002e-39	ENSG00000102996	1035	95
DOCK9	3.16031	6.39651	3.04758e-40	8.86977e-39	ENSG00000088387	229	2030
MT-RNR2	-2.91909	11.4879	3.26401e-40	9.48028e-39	ENSG00000210082	68688	9000
MT-CO3	-2.91745	12.0862	3.29022e-40	9.53695e-39	ENSG00000198938	103974	13639
ABCB4	-10.7692	3.04293	3.43458e-40	9.93514e-39	ENSG00000005471	219	0
SH3RF2	3.86318	4.57011	3.54628e-40	1.02375e-38	ENSG00000156463	41	593
PHGDH	-3.71864	4.76181	3.63494e-40	1.04722e-38	ENSG00000092621	679	51
HECW2	5.78001	3.42276	3.67406e-40	1.05635e-38	ENSG00000138411	5	279
GPRC5B	-3.13896	6.51273	3.81785e-40	1.09548e-38	ENSG00000167191	2216.84	249.3
RUNX2	4.24104	4.15965	4.3992e-40	1.25722e-38	ENSG00000124813	24	452
TMEM170B	-4.22791	4.16095	4.3992e-40	1.25722e-38	ENSG00000205269	456	24
CAVIN2	6.36389	3.28625	5.57231e-40	1.58928e-38	ENSG00000168497	3	255
ITGA2	3.18704	6.16688	5.93823e-40	1.69026e-38	ENSG00000164171	192	1734
BFSP1	-4.3281	4.06545	6.38806e-40	1.81467e-38	ENSG00000125864	428	21
TGFB1I1	4.26658	4.12312	6.45097e-40	1.82889e-38	ENSG00000140682	23	441
ARL14	6.84471	3.20702	7.22926e-40	2.04546e-38	ENSG00000179674	2	242
ADORA1	10.7488	3.02098	7.83599e-40	2.20835e-38	ENSG00000163485	0	214
LINC00492	-10.7493	3.0234	7.83599e-40	2.20835e-38	ENSG00000250958	216	0
LINC01443	-4.82235	3.74189	8.06173e-40	2.26748e-38	ENSG00000266554	346	12
S100A6	2.92369	8.72213	9.63611e-40	2.70495e-38	ENSG00000197956	1331	10010
EPHB1	6.34683	3.26962	1.1577e-39	3.24338e-38	ENSG00000154928	3	252
MPP7	5.74866	3.39236	1.4447e-39	4.03947e-38	ENSG00000150054	5	273
LINC01366	-7.65153	3.10623	1.63081e-39	4.54289e-38	ENSG00000235172	228	1
CHSY3	-4.23419	4.10629	1.63112e-39	4.54289e-38	ENSG00000198108	439	23
EPHB6	5.74336	3.38724	1.81832e-39	5.05436e-38	ENSG00000106123	5	272
AHNAK	2.92017	8.27021	2.02933e-39	5.6299e-38	ENSG00000124942	975	7315
LINC01419	-2.94984	8.06682	2.5315e-39	7.0094e-38	ENSG00000253898	6425	824
MT-CYB	-2.87793	11.2667	2.99953e-39	8.2892e-38	ENSG00000198727	58723	7917
KEL	-10.7155	2.99026	3.14642e-39	8.67826e-38	ENSG00000197993	211	0
ATRNL1	-6.30418	3.24204	3.96327e-39	1.09101e-37	ENSG00000107518	249	3
MBP	-2.97631	7.47307	4.58283e-39	1.25913e-37	ENSG00000197971	4265	537
AADACP1	7.63102	3.07296	6.19502e-39	1.6988e-37	ENSG00000240602	1	221
MCC	-3.02904	6.85713	6.35983e-39	1.74064e-37	ENSG00000171444	2793	339
MCOLN3	-3.93476	4.34019	6.38889e-39	1.74524e-37	ENSG00000055732	511	33
CFB	5.96906	3.29719	6.47462e-39	1.76189e-37	ENSG00000243649	4	256
TYRP1	-5.95478	3.29733	6.47462e-39	1.76189e-37	ENSG00000107165	258	4
CALB2	3.36024	5.31188	6.88766e-39	1.87071e-37	ENSG00000172137	95	968
TSPAN7	-10.6948	2.97	7.31386e-39	1.98268e-37	ENSG00000156298	208	0
B3GNT3	7.62448	3.06656	8.10788e-39	2.19375e-37	ENSG00000179913	1	220
ENG	3.3788	5.26192	8.1795e-39	2.20893e-37	ENSG00000106991	90.68	936
FAM167B	-4.10349	4.15802	8.38524e-39	2.2602e-37	ENSG00000183615	453	26
SEC22B	2.8621	10.121	9.44383e-39	2.54073e-37	ENSG00000265808	3645.19	26267.1
TSPAN33	-10.6879	2.96318	9.70402e-39	2.6058e-37	ENSG00000158457	207	0
RENBP	-4.50384	3.84572	9.8063e-39	2.62831e-37	ENSG00000102032	369	16
MT-CO1	-2.85169	12.8211	1.00347e-38	2.68447e-37	ENSG00000198804	172104	23629
HAGLR	-4.44494	3.87586	1.0778e-38	2.8779e-37	ENSG00000224189	376.21	17
GBP1	3.49602	4.99741	1.14328e-38	3.04705e-37	ENSG00000117228	70	784
ARL4C	3.08893	6.33258	1.19405e-38	3.17639e-37	ENSG00000188042	229	1932
NNMT	4.35961	3.93923	1.24746e-38	3.3123e-37	ENSG00000166741	19	389
IL15RA	5.95206	3.28069	1.33612e-38	3.5411e-37	ENSG00000134470	4	253
TMCC2	-3.66588	4.65585	1.52011e-38	4.02123e-37	ENSG00000133069	629	49
TNFSF10	10.6727	2.94623	1.71244e-38	4.52159e-37	ENSG00000121858	0	203
FAM222A	-4.54448	3.79285	1.8291e-38	4.8207e-37	ENSG00000139438	356	15
PARD6G	-3.77991	4.47102	2.22777e-38	5.86056e-37	ENSG00000178184	556	40
NLRC5	3.72195	4.5723	2.28797e-38	6.00782e-37	ENSG00000140853	45	590
NFIA	-3.88619	4.33758	2.4175e-38	6.33624e-37	ENSG00000162599	509	34
IL12RB2	-6.74624	3.12472	2.64404e-38	6.91728e-37	ENSG00000081985	230	2
SH3BP5	-2.9905	6.92482	2.69949e-38	7.04938e-37	ENSG00000131370	2918.72	363.86
PAPSS2	3.45233	5.03719	2.71404e-38	7.07441e-37	ENSG00000198682	74	804
NT5E	2.85352	8.91675	3.09256e-38	8.04632e-37	ENSG00000135318	1590	11390
ADGRF5	7.57786	3.02093	5.44377e-38	1.41379e-36	ENSG00000069122	1	213
IGSF8	-2.95295	7.10512	6.18581e-38	1.60358e-36	ENSG00000162729	3298	422
LRAT	-7.56016	3.01689	7.16704e-38	1.85457e-36	ENSG00000121207	214	1
ANKRD6	-10.6333	2.90966	7.18645e-38	1.85622e-36	ENSG00000135299	199.31	0
COL24A1	-4.80659	3.60405	7.49405e-38	1.93216e-36	ENSG00000171502	314	11
RADX	-5.26867	3.41202	8.55221e-38	2.20099e-36	ENSG00000147231	277	7
CASC15	-7.5534	3.01029	9.44302e-38	2.42587e-36	ENSG00000272168	213	1
ALDH5A1	-10.6311	2.90746	9.59801e-38	2.4524e-36	ENSG00000112294	199	0
ITGA11	10.6295	2.90377	9.59801e-38	2.4524e-36	ENSG00000137809	0	197
PCYT1B	-10.6311	2.90746	9.59801e-38	2.4524e-36	ENSG00000102230	199	0
CSGALNACT1	-4.50755	3.75783	9.74299e-38	2.48499e-36	ENSG00000147408	347	15
SLC19A3	-6.70813	3.08759	1.28761e-37	3.27822e-36	ENSG00000135917	224	2
MT-ND1	-2.80668	10.5316	1.48255e-37	3.76778e-36	ENSG00000198888	35066.9	4967
NPPC	-7.5398	2.997	1.64304e-37	4.16824e-36	ENSG00000163273	211	1
ZYX	2.80622	9.23472	2.77073e-37	7.01655e-36	ENSG00000159840	2040	14142
DSTYK	-3.15015	5.70286	3.03749e-37	7.67843e-36	ENSG00000133059	1264	141
ST3GAL4	-2.89309	7.35594	3.51461e-37	8.86879e-36	ENSG00000110080	3906	521
TNS1	-7.51915	2.97683	3.79297e-37	9.55425e-36	ENSG00000079308	208	1
PTHLH	10.5849	2.86002	5.54588e-37	1.39451e-35	ENSG00000087494	0	191
DYNC1I1	-7.50522	2.96323	6.65123e-37	1.66949e-35	ENSG00000158560	206	1
DRAP1	2.8628	7.53884	8.06386e-37	2.02051e-35	ENSG00000175550	608	4384
MAGED2	-2.83747	7.94668	9.09304e-37	2.27438e-35	ENSG00000102316	5857	812
DNMBP	3.03542	6.07554	9.2928e-37	2.32026e-35	ENSG00000107554	198	1609.76
STX1A	3.28477	5.16286	9.7548e-37	2.43135e-35	ENSG00000106089	89.81	868.53
SLC27A2	10.5697	2.84513	1.00212e-36	2.48904e-35	ENSG00000140284	0	189
TRIM51	-10.5719	2.84949	1.00212e-36	2.48904e-35	ENSG00000124900	191	0
PLA2G7	10.5543	2.83009	1.81724e-36	4.50574e-35	ENSG00000146070	0	187
GRASP	-5.05291	3.39189	2.10512e-36	5.21046e-35	ENSG00000161835	272	8
EFR3B	-4.04613	3.99041	2.12498e-36	5.25047e-35	ENSG00000084710	402	24
TACC2	3.36778	4.94073	2.2299e-36	5.50016e-35	ENSG00000138162	73	748
PTPRR	10.5466	2.82252	2.45042e-36	6.03364e-35	ENSG00000153233	0	186
KAT2B	-2.91406	6.73388	2.58396e-36	6.35145e-35	ENSG00000114166	2541	334
RIN1	3.05116	5.86978	2.85852e-36	7.01422e-35	ENSG00000174791	169.95	1397
NEFL	10.5388	2.8149	3.30722e-36	8.08733e-35	ENSG00000277586	0	185
NKX2-6	10.5388	2.8149	3.30722e-36	8.08733e-35	ENSG00000180053	0	185
MT-ND4L	-2.78105	8.06319	3.51207e-36	8.57355e-35	ENSG00000212907	6319	911
SERPINE2	-2.74574	10.4125	3.5621e-36	8.6808e-35	ENSG00000135919	32114	4745
CNTN6	-6.13868	3.08136	4.00815e-36	9.75111e-35	ENSG00000134115	222	3
OSGIN1	-2.90312	6.74139	4.06655e-36	9.87631e-35	ENSG00000140961	2552	338
SCARA3	10.531	2.80724	4.46764e-36	1.08319e-34	ENSG00000168077	0	184
PDGFD	-4.71168	3.51364	4.81114e-36	1.16449e-34	ENSG00000170962	294	11
MT-CO2	-2.73402	12.0345	4.82834e-36	1.16667e-34	ENSG00000198712	98750	14710
L1TD1	7.46527	2.91088	4.87087e-36	1.17495e-34	ENSG00000240563	1	197
ANXA1	2.83703	7.35061	5.14061e-36	1.23792e-34	ENSG00000135046	542	3839
MLKL	3.84774	4.15646	5.49029e-36	1.31989e-34	ENSG00000168404	31	444
MYO1D	-2.95679	6.25933	6.77743e-36	1.62658e-34	ENSG00000176658	1834	234
NUPR1	-6.60819	2.99036	7.54462e-36	1.80766e-34	ENSG00000176046	209	2
ADAM12	4.36854	3.70385	7.78307e-36	1.86166e-34	ENSG00000148848	16	330
YBX3	2.79491	7.86048	8.50705e-36	2.03142e-34	ENSG00000060138	792	5448
CCBE1	3.99531	3.9873	8.54038e-36	2.03596e-34	ENSG00000183287	25	397
MTCO1P12	-2.93451	6.34648	9.70923e-36	2.31073e-34	ENSG00000237973	1944.97	252.03
PLEKHB1	-3.02611	5.8526	1.06811e-35	2.53778e-34	ENSG00000021300	1390	169
SSX3	-10.5102	2.7891	1.10743e-35	2.62683e-34	ENSG00000165584	183	0
SLC19A2	-3.03074	5.80474	1.40369e-35	3.32401e-34	ENSG00000117479	1345	163
CAPN1	2.80147	7.55	1.50732e-35	3.56349e-34	ENSG00000014216	636	4395
PHLDA2	2.85988	6.82448	1.66664e-35	3.93359e-34	ENSG00000181649	371	2670
SERPINI1	-5.30985	3.23653	1.79793e-35	4.23645e-34	ENSG00000163536	245	6
PTPN22	4.89517	3.3922	1.87451e-35	4.4096e-34	ENSG00000134242	9	269
EHBP1L1	2.83064	7.11487	1.88784e-35	4.43363e-34	ENSG00000173442	462	3258
BEND7	10.4913	2.76832	2.0378e-35	4.77792e-34	ENSG00000165626	0	179
SP140	4.99564	3.34213	2.08776e-35	4.887e-34	ENSG00000079263	8.11	260.27
LCP1	-3.995	3.9427	2.15663e-35	5.03993e-34	ENSG00000136167	388	24
PPFIBP2	-3.43182	4.63254	3.11157e-35	7.25965e-34	ENSG00000166387	611	56
IL16	-5.64549	3.15763	3.66647e-35	8.5403e-34	ENSG00000172349	232.94	4.49
EDA	-7.01772	2.862	3.7146e-35	8.63826e-34	ENSG00000158813	191.35	1.34
IGFBP2	3.74075	4.18917	3.98444e-35	9.25067e-34	ENSG00000115457	34	452
FGFRL1	2.95233	6.01633	5.12877e-35	1.1888e-33	ENSG00000127418	200	1535
TDRD3	-3.18204	5.16429	6.54789e-35	1.51528e-33	ENSG00000083544	871	95
F2RL3	10.4587	2.73641	6.97886e-35	1.60977e-33	ENSG00000127533	0	175
LINC00698	-10.4622	2.74208	6.97886e-35	1.60977e-33	ENSG00000244342	177	0
BCAS2	2.71483	8.08603	9.26318e-35	2.13323e-33	ENSG00000116752	972	6325
CYP7B1	-10.454	2.7341	9.51663e-35	2.18453e-33	ENSG00000172817	176	0
HSD11B1	10.4505	2.72833	9.51663e-35	2.18453e-33	ENSG00000117594	0	174
SYNJ2	2.91154	6.16889	9.7176e-35	2.22707e-33	ENSG00000078269	228	1701
C11orf68	2.90333	6.18668	1.17705e-34	2.69321e-33	ENSG00000175573	232	1721
SESN3	-10.4458	2.72606	1.29898e-34	2.96269e-33	ENSG00000149212	175	0
PDCD1LG2	5.27539	3.18927	1.29899e-34	2.96269e-33	ENSG00000197646	6	235
PARP16	-3.13505	5.23824	1.34523e-34	3.06326e-33	ENSG00000138617	914	103
HMGN5	-3.23006	4.94289	1.47221e-34	3.34705e-33	ENSG00000198157	749	79
HMGA2	2.69467	8.30096	1.90332e-34	4.32025e-33	ENSG00000149948	1142	7328
RBMY1A1	3.75959	4.08401	2.05049e-34	4.64691e-33	ENSG00000234414	31.2	420.36
ITPRIP	2.94451	5.88162	2.14468e-34	4.85264e-33	ENSG00000148841	183	1397
AMZ1	10.4254	2.70379	2.4273e-34	5.4834e-33	ENSG00000174945	0	171
IL1B	6.51849	2.88922	3.93547e-34	8.84829e-33	ENSG00000125538	2	193
LINC00589	-6.50823	2.89329	3.93547e-34	8.84829e-33	ENSG00000251191	195	2
STEAP2	6.51849	2.88922	3.93547e-34	8.84829e-33	ENSG00000157214	2	193
NRAS	2.65438	9.9439	4.29258e-34	9.63597e-33	ENSG00000213281	3655	22806
FAM107B	2.89033	6.07241	4.7048e-34	1.05447e-32	ENSG00000065809	216	1588
RAB31	2.98803	5.58543	5.18372e-34	1.15998e-32	ENSG00000168461	145	1141
MT-ND4	-2.64067	11.9695	5.57624e-34	1.24586e-32	ENSG00000198886	93582	14872
SCUBE2	-10.404	2.68522	6.24656e-34	1.39343e-32	ENSG00000175356	170	0
OGFRL1	2.83132	6.41459	6.38334e-34	1.42172e-32	ENSG00000119900	284	2004
IRAK2	5.06945	3.20679	6.68675e-34	1.48697e-32	ENSG00000134070	7	237
TMEM40	4.80674	3.30787	7.42903e-34	1.64945e-32	ENSG00000088726	9	253
IFIT1	3.19259	4.94932	7.89075e-34	1.74924e-32	ENSG00000185745	82	744
MAP2K6	-5.67163	3.0236	7.99687e-34	1.77001e-32	ENSG00000108984	212	4
GRB14	-10.3955	2.67691	8.57737e-34	1.88968e-32	ENSG00000115290	169	0
PLCE1-AS1	-10.3955	2.67691	8.57737e-34	1.88968e-32	ENSG00000268894	169	0
PRKAG2	10.3913	2.6704	8.57737e-34	1.88968e-32	ENSG00000106617	0	167
CSF1R	4.80103	3.30243	9.39156e-34	2.06585e-32	ENSG00000182578	9	252
ACAN	-10.3869	2.66856	1.17899e-33	2.5894e-32	ENSG00000157766	168	0
APOBEC3G	2.99051	5.49236	1.36372e-33	2.99051e-32	ENSG00000239713	135.7	1069.71
SHC4	-3.22217	4.80281	1.56503e-33	3.4267e-32	ENSG00000185634	679	72
SCIN	-6.47078	2.85698	1.67926e-33	3.67115e-32	ENSG00000006747	190	2
NRIP3	2.85505	6.09377	1.81233e-33	3.956e-32	ENSG00000175352	224	1607
MGAT4A	-6.46317	2.8496	2.25031e-33	4.9045e-32	ENSG00000071073	189	2
THEM6	-3.0796	5.17474	2.28402e-33	4.97036e-32	ENSG00000130193	871	102
GLRB	7.30276	2.7524	2.45635e-33	5.33722e-32	ENSG00000109738	1	176
GSTM4	-2.99565	5.4262	2.57504e-33	5.58659e-32	ENSG00000168765	1031	128
F3	3.45736	4.36094	2.79945e-33	6.0642e-32	ENSG00000117525	46	502
FSTL3	2.86868	5.95697	2.81119e-33	6.08037e-32	ENSG00000070404	202	1463
C2orf72	-5.01924	3.17301	2.96781e-33	6.40938e-32	ENSG00000204128	233	7
PRSS12	-6.45375	2.84048	3.01813e-33	6.50818e-32	ENSG00000164099	187.77	2
NANOS1	-3.28056	4.64122	3.04176e-33	6.54922e-32	ENSG00000188613	609	62
MAGEA1	-10.361	2.64319	3.08072e-33	6.62309e-32	ENSG00000198681	165	0
LINC02119	-4.55647	3.36641	3.45741e-33	7.4217e-32	ENSG00000248461	264	11
NRG2	4.4851	3.40736	3.94012e-33	8.44516e-32	ENSG00000158458	12	269
AVPR1A	-10.3522	2.63464	4.2521e-33	9.10013e-32	ENSG00000166148	164	0
BCL2	-3.9033	3.79694	4.52075e-33	9.66057e-32	ENSG00000171791	349	23
MIR137HG	7.28628	2.73636	4.53626e-33	9.67916e-32	ENSG00000225206	1	174
EEPD1	-3.83638	3.85339	5.10662e-33	1.08799e-31	ENSG00000122547	362	25
SMIM11B	10.3406	2.62084	5.87504e-33	1.24982e-31	ENSG00000273590	0	161.23
TNFRSF21	2.74566	6.67735	5.88378e-33	1.24982e-31	ENSG00000146072	359	2387
STYK1	7.27797	2.72827	6.1733e-33	1.30937e-31	ENSG00000060140	1	173
ADAMTS7	5.47495	2.96993	7.11207e-33	1.50623e-31	ENSG00000136378	4.46	202
SIPA1L2	-3.18777	4.77194	7.76362e-33	1.64178e-31	ENSG00000116991	663	72
C11orf96	-5.9443	2.89334	8.99248e-33	1.89883e-31	ENSG00000187479	194	3
GPR161	-3.76517	3.89702	1.10165e-32	2.32276e-31	ENSG00000143147	372	27
KLHL6	-10.3256	2.60866	1.12514e-32	2.36879e-31	ENSG00000172578	161	0
MYO10	-2.69615	7.02941	1.26983e-32	2.66946e-31	ENSG00000145555	3061	468
PARD3B	4.53785	3.33468	1.35699e-32	2.84428e-31	ENSG00000116117	11	256
PLBD1-AS1	-4.5251	3.33676	1.35699e-32	2.84428e-31	ENSG00000256751	258.32	11
CTAGE1	10.3111	2.59207	1.55956e-32	3.26406e-31	ENSG00000212710	0	157.97
COL6A2	3.96131	3.7078	1.7191e-32	3.5927e-31	ENSG00000142173	21	326
MTATP6P1	-2.59393	8.72134	1.80368e-32	3.76393e-31	ENSG00000248527	9801.42	1608.83
HPCAL1	2.60006	8.37825	1.85033e-32	3.85562e-31	ENSG00000115756	1275	7662
CRISPLD1	-7.23675	2.70176	2.13779e-32	4.4481e-31	ENSG00000121005	171	1
TSPAN10	-4.5121	3.32447	2.14919e-32	4.46529e-31	ENSG00000182612	256	11
CELF2-AS1	-10.3076	2.59108	2.16404e-32	4.48305e-31	ENSG00000181800	159	0
CEROX1	-10.3076	2.59108	2.16404e-32	4.48305e-31	ENSG00000260807	159	0
SOCS3	4.84301	3.17734	2.19984e-32	4.5506e-31	ENSG00000184557	8	231
HAS2	-6.40081	2.78921	2.41434e-32	4.98706e-31	ENSG00000170961	181	2
FIBCD1	7.23569	2.68713	2.92336e-32	6.02974e-31	ENSG00000130720	1	168
GFRA1	10.293	2.5744	3.00607e-32	6.18243e-31	ENSG00000151892	0	156
SPTLC3	10.293	2.5744	3.00607e-32	6.18243e-31	ENSG00000172296	0	156
SLCO3A1	-4.27611	3.44202	3.26978e-32	6.71508e-31	ENSG00000176463	276	14
TUBB6	2.63056	7.69266	3.48469e-32	7.14612e-31	ENSG00000176014	778.21	4776.78
SGK3	-2.91942	5.44598	3.79302e-32	7.76724e-31	ENSG00000104205	1039	136
IGFBPL1	-4.69289	3.21387	4.30512e-32	8.80323e-31	ENSG00000137142	238	9
GNG7	-3.84856	3.74622	4.76275e-32	9.72503e-31	ENSG00000176533	336	23
ADAMTSL4	5.90896	2.84497	5.0879e-32	1.03741e-30	ENSG00000143382	3	186
ANGPTL7	-10.2801	2.5643	5.81966e-32	1.17817e-30	ENSG00000171819	156	0
FABP7	-10.2801	2.5643	5.81966e-32	1.17817e-30	ENSG00000164434	156	0
IRX6	-10.2801	2.5643	5.81966e-32	1.17817e-30	ENSG00000159387	156	0
LINC01411	10.2744	2.55624	5.81966e-32	1.17817e-30	ENSG00000249306	0	154
TENM4	-10.2801	2.5643	5.81966e-32	1.17817e-30	ENSG00000149256	156	0
LARGE1	-4.04141	3.57777	6.05605e-32	1.22429e-30	ENSG00000133424	301	18
PCLO	-2.65045	7.15004	6.34149e-32	1.28017e-30	ENSG00000186472	3314	523
TIAM1	3.59289	4.01062	6.811e-32	1.37301e-30	ENSG00000156299	33	396
PLEKHH2	-5.88358	2.83479	9.12686e-32	1.83725e-30	ENSG00000152527	186	3
PORCN	3.02667	4.98185	9.5459e-32	1.91889e-30	ENSG00000102312	93	752
TMTC2	-2.86352	5.55668	1.14416e-31	2.29672e-30	ENSG00000179104	1117	152
TEX41	-4.66845	3.19071	1.1458e-31	2.29677e-30	ENSG00000226674	234	9
XAGE1A	-5.28469	2.95954	1.32822e-31	2.65868e-30	ENSG00000204379	201.43	5
CDH7	-4.66228	3.18487	1.46562e-31	2.9296e-30	ENSG00000081138	233	9
PLA1A	-10.2521	2.53702	1.58075e-31	3.1553e-30	ENSG00000144837	153	0
SLC16A3	4.1198	3.48257	1.80413e-31	3.59614e-30	ENSG00000141526	16.14	280.13
SORBS2	-4.5489	3.22536	2.06876e-31	4.11784e-30	ENSG00000154556	239	10
PTGS1	4.78571	3.12285	2.10721e-31	4.18853e-30	ENSG00000095303	8	222
FHAD1	-3.45027	4.12687	2.19577e-31	4.35846e-30	ENSG00000142621	429.72	38.85
KLF15	-5.86014	2.81221	2.20682e-31	4.37431e-30	ENSG00000163884	183	3
MCTP2	-10.2427	2.5278	2.21053e-31	4.37557e-30	ENSG00000140563	152	0
FAM78B	-3.29707	4.34844	2.30426e-31	4.55475e-30	ENSG00000188859	497	50
FLNB	2.53617	8.75281	2.89533e-31	5.71516e-30	ENSG00000136068	1717	9871
TMEM132A	2.91932	5.21651	3.00204e-31	5.9176e-30	ENSG00000006118	117	878
SLIT3	-4.53679	3.21392	3.35517e-31	6.60453e-30	ENSG00000184347	237	10
MYH9	2.52391	9.40694	3.41699e-31	6.71694e-30	ENSG00000100345	2722	15516
CAMK2N1	3.92576	3.60557	3.94566e-31	7.74548e-30	ENSG00000162545	20	303
DGKA	4.45078	3.25246	4.49102e-31	8.80389e-30	ENSG00000065357	11	241
POLE	-2.63325	6.84643	4.5015e-31	8.81228e-30	ENSG00000177084	2680	428
ABCC2	-3.02289	4.86285	5.27174e-31	1.0306e-29	ENSG00000023839	698	85
C3	5.84558	2.78384	5.37763e-31	1.04986e-29	ENSG00000125730	3	178
FAXDC2	-3.75712	3.72223	5.72929e-31	1.11698e-29	ENSG00000170271	329	24
MRC2	4.63762	3.14727	6.49982e-31	1.26546e-29	ENSG00000011028	9	225
SLC44A3	-4.88305	3.04328	6.52853e-31	1.26932e-29	ENSG00000143036	212	7
HLA-DRA	-3.74833	3.71413	8.28995e-31	1.60958e-29	ENSG00000204287	327	24
PKIA	10.1975	2.48122	8.55089e-31	1.65573e-29	ENSG00000171033	0	146
PROM1	-10.2042	2.49036	8.55089e-31	1.65573e-29	ENSG00000007062	148	0
ARHGEF35-AS1	3.21307	4.42676	9.09231e-31	1.75818e-29	ENSG00000244198	56.21	517.62
RASEF	-2.67617	6.26724	1.07817e-30	2.08203e-29	ENSG00000165105	1800	279
NKX3-1	5.82107	2.76024	1.32084e-30	2.54718e-29	ENSG00000167034	3	175
ST6GALNAC2	-3.29452	4.27015	1.45607e-30	2.80416e-29	ENSG00000070731	470.48	47.41
POU3F2	-2.78717	5.59919	1.49346e-30	2.8723e-29	ENSG00000184486	1143	164
FADS3	2.70506	6.0136	1.62683e-30	3.12456e-29	ENSG00000221968	232	1500
BCL3	4.02405	3.46672	1.73454e-30	3.32696e-29	ENSG00000069399	17	276
EHHADH	-3.61676	3.81235	1.74276e-30	3.33821e-29	ENSG00000113790	348	28
SLC16A6	-3.26084	4.28696	1.88029e-30	3.59681e-29	ENSG00000108932	475	49
ARHGEF35	3.35189	4.14716	2.01779e-30	3.85465e-29	ENSG00000213214	42.35	429.67
GIMAP2	-4.00346	3.46161	2.14327e-30	4.08887e-29	ENSG00000106560	277	17
DNAH11	10.1695	2.45391	2.38767e-30	4.54904e-29	ENSG00000105877	0	143.19
LINC01287	3.25764	4.29939	2.41314e-30	4.59143e-29	ENSG00000234722	50	475
RXFP1	4.18211	3.33987	2.71567e-30	5.16014e-29	ENSG00000171509	14	254
AMPD3	3.43206	4.02709	2.76735e-30	5.25133e-29	ENSG00000133805	37	397
SOX4	-3.25171	4.27875	2.80502e-30	5.31571e-29	ENSG00000124766	472	49
MCOLN2	-3.7463	3.65187	3.50685e-30	6.63691e-29	ENSG00000153898	313	23
RNF144A-AS1	-3.31858	4.15246	4.10322e-30	7.75525e-29	ENSG00000228203	434	43
PLPP2	2.87263	5.12556	4.23746e-30	7.99834e-29	ENSG00000141934	113	821
CRB1	-10.1547	2.44214	4.76291e-30	8.95453e-29	ENSG00000134376	143	0
MAN1C1	-10.1547	2.44214	4.76291e-30	8.95453e-29	ENSG00000117643	143	0
SSX5	-10.1547	2.44214	4.76291e-30	8.95453e-29	ENSG00000165583	143	0
TMEM229B	-2.69986	5.88575	4.84083e-30	9.08901e-29	ENSG00000198133	1384	211
RTL9	-3.89021	3.51393	4.88904e-30	9.16744e-29	ENSG00000243978	286	19
PTPRN	7.09142	2.54701	5.01816e-30	9.39717e-29	ENSG00000054356	1	152
PPP1R18	2.58033	6.81135	5.33674e-30	9.98061e-29	ENSG00000146112	435	2579
MOK	-2.57761	6.82868	5.60651e-30	1.04714e-28	ENSG00000080823	2632.82	437
KRT27	-10.1446	2.4323	6.73922e-30	1.25705e-28	ENSG00000171446	142	0
PTPRK	2.55489	7.03003	7.67077e-30	1.42893e-28	ENSG00000152894	514	2994
GAL3ST4	-3.01085	4.69182	7.94194e-30	1.47751e-28	ENSG00000197093	619	76
VASN	4.15344	3.31308	8.44556e-30	1.56915e-28	ENSG00000168140	14	249
UST	-3.875	3.49987	9.0716e-30	1.68327e-28	ENSG00000111962	283	19
BICDL1	-3.83172	3.53251	9.67339e-30	1.7926e-28	ENSG00000135127	289	20
MBNL3	-3.42298	3.95336	1.1612e-29	2.14905e-28	ENSG00000076770	380	35
PAX8	5.18385	2.84874	1.19838e-29	2.21498e-28	ENSG00000125618	5	184.52
CD5L	-10.1241	2.41242	1.35419e-29	2.49648e-28	ENSG00000073754	140	0
NHSL2	10.1163	2.40208	1.35419e-29	2.49648e-28	ENSG00000204131	0	138
L3MBTL4	-7.05745	2.52787	1.35727e-29	2.49892e-28	ENSG00000154655	151	1
RGS3	2.76751	5.4018	1.50478e-29	2.76693e-28	ENSG00000138835	146	986
ADAMTS3	5.75362	2.69533	1.50936e-29	2.77177e-28	ENSG00000156140	3	167
ENDOD1	-3.13975	4.36934	1.58429e-29	2.90562e-28	ENSG00000149218	499	56
CACNA2D1	-6.22303	2.6175	1.62092e-29	2.96898e-28	ENSG00000153956	160	2
NAT8L	-3.2565	4.16147	1.87664e-29	3.43295e-28	ENSG00000185818	435	45
ANXA8	7.06152	2.51803	1.89525e-29	3.46255e-28	ENSG00000265190	1	148.88
PLEKHG4B	10.1058	2.39188	1.92318e-29	3.50906e-28	ENSG00000153404	0	137
GAS1	-5.73685	2.69367	2.05514e-29	3.74505e-28	ENSG00000180447	168	3
ETV5	-2.46743	7.80615	2.19195e-29	3.98923e-28	ENSG00000244405	5129	919
CHST2	5.41234	2.76018	2.21052e-29	4.0179e-28	ENSG00000175040	4	174
PFN1P2	3.91261	3.44414	2.42133e-29	4.39546e-28	ENSG00000270392	18	270.4
AJUBA	2.6679	5.83131	2.49303e-29	4.51775e-28	ENSG00000129474	209	1317
ISG15	2.84696	5.05136	2.49505e-29	4.51775e-28	ENSG00000187608	109	778
SCHIP1	-3.12505	4.39079	2.70557e-29	4.89272e-28	ENSG00000151967	506	57.37
NIBAN2	2.43973	8.80561	2.7875e-29	5.03448e-28	ENSG00000136830	1885	10136
AGRN	2.44504	8.44461	2.92604e-29	5.278e-28	ENSG00000188157	1463	7896
RNF122	-4.64514	3.00401	2.94239e-29	5.30078e-28	ENSG00000133874	205	8
ABI3	10.0846	2.37125	3.89339e-29	7.00515e-28	ENSG00000108798	0	135
PPP1R14B	2.477	7.68644	4.11855e-29	7.4009e-28	ENSG00000173457	848.65	4683.09
FAM171A1	3.00087	4.61189	4.98292e-29	8.94287e-28	ENSG00000148468	73	580
CSDE1	2.40514	12.1165	5.54483e-29	9.93582e-28	ENSG00000009307	19095	100240
CNTN1	-10.0823	2.37181	5.55015e-29	9.93582e-28	ENSG00000018236	136	0
THY1	3.70918	3.55616	6.33094e-29	1.13193e-27	ENSG00000154096	22.24	289.78
F2R	2.63328	5.90122	6.40955e-29	1.14455e-27	ENSG00000181104	224	1378
GLMP	-2.49802	7.1487	6.44259e-29	1.14901e-27	ENSG00000198715	3261	572
NCAM1	5.71291	2.65622	7.13105e-29	1.26861e-27	ENSG00000149294	3	162.35
PLAC8	5.70979	2.65323	7.13105e-29	1.26861e-27	ENSG00000145287	3	162
IGF2BP3	2.53129	6.6912	7.1615e-29	1.27244e-27	ENSG00000136231	411.99	2360.97
E2F7	2.56279	6.36762	7.32945e-29	1.30066e-27	ENSG00000165891	323	1892
ITGB4	4.31932	3.12886	7.40672e-29	1.31273e-27	ENSG00000132470	11	220
MYL9	4.62801	2.97345	8.58227e-29	1.51919e-27	ENSG00000101335	8	199
ARMCX2	-3.86315	3.41245	8.73457e-29	1.54423e-27	ENSG00000184867	266	18
C1orf21	-2.72639	5.3989	8.74585e-29	1.5443e-27	ENSG00000116667	989	148
GPR143	-2.65079	5.74469	9.29768e-29	1.63971e-27	ENSG00000101850	1249	197
FARP2	-2.5117	6.81166	1.04434e-28	1.83949e-27	ENSG00000006607	2584.57	449.05
BMPR1B	-6.16793	2.56443	1.12776e-28	1.98396e-27	ENSG00000138696	154	2
CA3	10.0631	2.35032	1.1322e-28	1.98932e-27	ENSG00000164879	0	133
ALDH1A3	-2.61445	5.92895	1.18686e-28	2.08278e-27	ENSG00000184254	1414.67	228.84
LINC02367	-5.68308	2.6421	1.33602e-28	2.33878e-27	ENSG00000260423	161.85	3
MAGED4	-5.72421	2.63567	1.33602e-28	2.33878e-27	ENSG00000154545	161.2	2.9
APLN	4.49634	3.01389	1.42235e-28	2.48684e-27	ENSG00000171388	9	204
LONRF1	-2.72649	5.33954	1.51545e-28	2.64637e-27	ENSG00000154359	949	142
FRMD3	-6.15854	2.55539	1.56392e-28	2.72766e-27	ENSG00000172159	153	2
SLC11A2	-2.51698	6.64595	1.63306e-28	2.84477e-27	ENSG00000110911	2305	399
FAM210B	-2.44951	7.61965	1.65863e-28	2.88577e-27	ENSG00000124098	4498	816
PLS1	2.7912	5.05445	1.73969e-28	3.02311e-27	ENSG00000120756	113	775.94
NCF2	5.68285	2.62737	1.83138e-28	3.17856e-27	ENSG00000116701	3	159
FAM81A	-3.99972	3.28145	1.83514e-28	3.1812e-27	ENSG00000157470	244	15
APCDD1L-DT	6.15512	2.53772	2.17107e-28	3.75896e-27	ENSG00000231290	2	150
NEXN	5.09847	2.76732	2.21723e-28	3.83422e-27	ENSG00000162614	5	173.91
RAB11FIP4	-2.70997	5.35528	2.408e-28	4.15906e-27	ENSG00000131242	958	145
SEMA5A	-4.88916	2.83496	2.4602e-28	4.24408e-27	ENSG00000112902	183	6
ATL1	-5.53655	2.62278	2.51286e-28	4.32967e-27	ENSG00000198513	159.32	3.28
P3H4	2.86638	4.77757	2.59782e-28	4.47064e-27	ENSG00000141696	89	644
SLC23A2	-2.46211	7.14573	3.14796e-28	5.41084e-27	ENSG00000089057	3242	583
CDK14	4.89096	2.82218	3.28071e-28	5.63221e-27	ENSG00000058091	6	180
GNPTAB	-2.4516	7.26223	3.56975e-28	6.12104e-27	ENSG00000111670	3511	636
RIMS2	6.96254	2.42221	4.02669e-28	6.89625e-27	ENSG00000176406	1	139
LIFR	4.88293	2.81456	4.37837e-28	7.48955e-27	ENSG00000113594	6	179
TIMP1	2.38819	8.37089	4.45572e-28	7.61271e-27	ENSG00000102265	1437	7456
NLRP3	6.95213	2.41214	5.68799e-28	9.70642e-27	ENSG00000162711	1	138
SLC7A11	-2.80089	4.94325	6.14066e-28	1.04663e-26	ENSG00000151012	725	103
TNFRSF14	-2.57773	5.87541	6.32167e-28	1.0762e-26	ENSG00000157873	1358.09	225.35
LINC00623	2.53222	6.19404	6.67455e-28	1.13491e-26	ENSG00000226067	291.54	1671.97
SERPINB8	2.52017	6.2768	6.74592e-28	1.14568e-26	ENSG00000166401	311	1768.69
TRPM8	-3.05769	4.27063	8.04476e-28	1.36464e-26	ENSG00000144481	463	55
MCF2L	-5.04857	2.73439	9.84403e-28	1.66786e-26	ENSG00000126217	171	5
FAM43B	9.99659	2.28566	9.91739e-28	1.67233e-26	ENSG00000183114	0	127
LAD1	-9.98365	2.27604	9.91739e-28	1.67233e-26	ENSG00000159166	127	0
LINC01638	9.99659	2.28566	9.91739e-28	1.67233e-26	ENSG00000233521	0	127
SELL	-9.98365	2.27604	9.91739e-28	1.67233e-26	ENSG00000188404	127	0
LINC02609	-6.10087	2.49995	1.13765e-27	1.9161e-26	ENSG00000233593	147	2
OSMR	2.56783	5.83873	1.28508e-27	2.16185e-26	ENSG00000145623	223	1311
LINC02732	-3.38518	3.74648	1.32697e-27	2.22968e-26	ENSG00000254416	328	31
USP9Y	3.08706	4.20299	1.3677e-27	2.29542e-26	ENSG00000114374	52	438.86
NXN	9.98519	2.27459	1.43056e-27	2.39809e-26	ENSG00000167693	0	126
IGFN1	2.70334	5.1346	1.71889e-27	2.87803e-26	ENSG00000163395	126	814
COL12A1	2.35942	8.14922	2.09261e-27	3.49965e-26	ENSG00000111799	1253	6373
AR	6.08623	2.47142	2.22372e-27	3.71455e-26	ENSG00000169083	2	143
SNX15	2.64361	5.35259	2.35852e-27	3.9351e-26	ENSG00000110025	152	942
PDGFB	5.60843	2.55605	2.36627e-27	3.94342e-26	ENSG00000100311	3	151
ACVR1C	-4.82472	2.77394	2.5166e-27	4.18903e-26	ENSG00000123612	175	6
C1QTNF1	-2.71715	5.05344	3.32861e-27	5.5342e-26	ENSG00000173918	777	117
ATP8B1	3.87677	3.20885	3.80802e-27	6.3239e-26	ENSG00000081923	15.6	228.82
CADM4	-2.67698	5.181	4.14306e-27	6.87226e-26	ENSG00000105767	846	131
CRYBG2	9.95046	2.24088	4.32914e-27	7.16423e-26	ENSG00000176092	0	123
SAMD5	-9.93753	2.23134	4.32914e-27	7.16423e-26	ENSG00000203727	123	0
B3GALT1	-6.64846	2.36302	4.63523e-27	7.65296e-26	ENSG00000172318	133.94	1.2
SLC16A10	-6.87449	2.35115	4.63523e-27	7.65296e-26	ENSG00000112394	133	1
INPP5F	-2.38417	7.39423	4.70842e-27	7.76481e-26	ENSG00000198825	3819.48	725
FGD1	-4.46258	2.86831	5.25762e-27	8.66047e-26	ENSG00000102302	185.29	8.21
TBC1D7	-2.47673	6.22029	5.29427e-27	8.71076e-26	ENSG00000145979	1708	304
CHRNA7	-9.926	2.22017	6.27921e-27	1.02649e-25	ENSG00000175344	122.02	0
FREM2	-9.92576	2.21994	6.27921e-27	1.02649e-25	ENSG00000150893	122	0
PDGFA	9.9387	2.22946	6.27921e-27	1.02649e-25	ENSG00000197461	0	122
RTL1	9.9387	2.22946	6.27921e-27	1.02649e-25	ENSG00000254656	0	122
TRBV20-1	9.9387	2.22946	6.27921e-27	1.02649e-25	ENSG00000211747	0	122
PLEKHN1	5.56544	2.53728	6.28215e-27	1.02649e-25	ENSG00000187583	3.05	148.91
RAET1E	6.88806	2.35025	6.60386e-27	1.07782e-25	ENSG00000164520	1	132
ARHGEF11	-2.36467	7.60036	7.46476e-27	1.21694e-25	ENSG00000132694	4397	846
FAM89B	2.50835	5.93522	7.59328e-27	1.23647e-25	ENSG00000176973	247.01	1393.43
SCARB1	-2.32185	8.43849	8.88549e-27	1.44524e-25	ENSG00000073060	7825	1551
TRIB2	-2.40984	6.78512	8.92545e-27	1.45008e-25	ENSG00000071575	2510	468
CTSW	9.92684	2.21796	9.12048e-27	1.48008e-25	ENSG00000172543	0	121
ADGRB2	4.0342	3.09771	9.9783e-27	1.61744e-25	ENSG00000121753	13	213
TLN2	2.6297	5.24844	1.0746e-26	1.7399e-25	ENSG00000171914	142.55	875
C21orf91	-2.53773	5.6911	1.10822e-26	1.7923e-25	ENSG00000154642	1190	203
INPP1	2.62169	5.25611	1.15076e-26	1.85899e-25	ENSG00000151689	144	879
CLCF1	4.1819	3.00042	1.22039e-26	1.96923e-25	ENSG00000175505	11	200
LINC02154	2.97879	4.26327	1.22718e-26	1.97795e-25	ENSG00000235385	58	454
PTPRU	2.56566	5.51278	1.234e-26	1.98669e-25	ENSG00000060656	178	1045
IFIT2	2.74097	4.80653	1.25528e-26	2.01866e-25	ENSG00000119922	98	650
PLEKHG5	5.22692	2.58314	1.43668e-26	2.30777e-25	ENSG00000171680	4	153
SAMMSON	-3.77857	3.25387	1.46312e-26	2.34759e-25	ENSG00000240405	237	17
MSC	-2.70899	4.92291	1.48922e-26	2.38678e-25	ENSG00000178860	708.95	107.35
PECAM1	5.54998	2.50014	1.68366e-26	2.69537e-25	ENSG00000261371	3	145
PLXNA2	6.02445	2.41207	1.70632e-26	2.72858e-25	ENSG00000076356	2	137
GREM1	6.85493	2.31828	1.92428e-26	3.07366e-25	ENSG00000166923	1	129
CDC42EP1	9.90282	2.19467	1.93238e-26	3.07624e-25	ENSG00000128283	0	119
RCAN2	-9.88988	2.18521	1.93238e-26	3.07624e-25	ENSG00000172348	119	0
ROR2	9.90282	2.19467	1.93238e-26	3.07624e-25	ENSG00000169071	0	119
NRXN3	-3.56456	3.42259	1.95453e-26	3.10802e-25	ENSG00000021645	264	22
SLC12A8	3.33427	3.68675	1.97188e-26	3.13213e-25	ENSG00000221955	31	311
SPP1	-3.6788	3.31948	2.0252e-26	3.21322e-25	ENSG00000118785	247	19
PARP12	2.36367	7.11514	2.32055e-26	3.67773e-25	ENSG00000059378	610	3112
SH3TC1	3.19957	3.85572	2.37132e-26	3.75401e-25	ENSG00000125089	38	347
CPM	-2.67466	5.00447	2.39223e-26	3.78291e-25	ENSG00000135678	748	116
SMIM11A	-6.17511	2.41024	2.40607e-26	3.80057e-25	ENSG00000205670	138	1.77
FGF1	2.92966	4.31541	2.4524e-26	3.86946e-25	ENSG00000113578	62	469
PLEC	2.28831	9.13766	2.53042e-26	3.98814e-25	ENSG00000178209	2591	12544
S100A4	3.88275	3.15908	2.57117e-26	4.04789e-25	ENSG00000196154	15	221
MYO7B	6.84371	2.30746	2.7555e-26	4.33329e-25	ENSG00000169994	1	128
ADGRE4P	9.89065	2.18288	2.81879e-26	4.42304e-25	ENSG00000268758	0	118
CXCL5	9.89065	2.18288	2.81879e-26	4.42304e-25	ENSG00000163735	0	118
TJP2	2.40489	6.51267	2.96469e-26	4.64685e-25	ENSG00000119139	392	2058
FAM160A1	-2.92618	4.279	3.1259e-26	4.89415e-25	ENSG00000164142	461	60
GPD1L	-2.60092	5.24155	3.58262e-26	5.60306e-25	ENSG00000152642	876	143
MCUB	9.87839	2.17099	4.11777e-26	6.42588e-25	ENSG00000005059	0	117
NMRAL2P	-9.86545	2.16158	4.11777e-26	6.42588e-25	ENSG00000171658	117	0
PRR5L	4.23621	2.91753	4.42021e-26	6.8903e-25	ENSG00000135362	10	189
TMCC1-AS1	-4.58159	2.75833	4.42933e-26	6.89696e-25	ENSG00000271270	172	7
KANK1	-2.34751	7.09564	5.18202e-26	8.06017e-25	ENSG00000107104	3092	602
ACTL8	-4.21809	2.91507	5.79914e-26	9.01019e-25	ENSG00000117148	190	10
EMP1	2.33106	7.32282	5.87787e-26	9.12255e-25	ENSG00000134531	718	3581
MYORG	-2.61426	5.12713	5.88456e-26	9.12299e-25	ENSG00000164976	810	131
CYP11A1	9.86602	2.15901	6.02414e-26	9.30896e-25	ENSG00000140459	0	116
NDN	-9.85308	2.14962	6.02414e-26	9.30896e-25	ENSG00000182636	116	0
RARB	-9.85308	2.14962	6.02414e-26	9.30896e-25	ENSG00000077092	116	0
BANF1	2.32338	7.41345	6.26999e-26	9.67837e-25	ENSG00000175334	768	3810
RGS17	3.05958	4.00358	6.39672e-26	9.86328e-25	ENSG00000091844	46	381
SHTN1	-2.34155	7.09783	6.5739e-26	1.01255e-24	ENSG00000187164	3094.58	605
BCL2L1	2.32251	7.34935	8.09512e-26	1.24551e-24	ENSG00000171552	734.96	3643.93
MAGEH1	-3.08067	3.93977	8.36949e-26	1.28495e-24	ENSG00000187601	368	43
MAP3K7CL	3.09077	3.93503	8.36949e-26	1.28495e-24	ENSG00000156265	43	364
AADAC	9.85354	2.14693	8.82606e-26	1.35358e-24	ENSG00000114771	0	115
SLC2A1	2.28432	7.83732	8.89772e-26	1.3631e-24	ENSG00000117394	1054	5089
TRIP10	2.57969	5.18995	8.96847e-26	1.37247e-24	ENSG00000125733	141	836
NR4A1	-2.82361	4.4415	9.19023e-26	1.40489e-24	ENSG00000123358	512	71.57
HSPA6	-4.91372	2.60662	9.84773e-26	1.50379e-24	ENSG00000173110	155.73	5
KLHL24	-2.89455	4.25129	1.14981e-25	1.75393e-24	ENSG00000114796	451	60
KISS1	6.79795	2.26336	1.17377e-25	1.78855e-24	ENSG00000170498	1	124
LFNG	3.96486	3.03352	1.24274e-25	1.89162e-24	ENSG00000106003	13	203
UGT2B7	-4.02474	2.99087	1.29189e-25	1.96434e-24	ENSG00000171234	199	12
LINC02303	-9.82802	2.12539	1.29504e-25	1.96702e-24	ENSG00000258616	114	0
CD44	2.24163	10.491	1.33494e-25	2.02546e-24	ENSG00000026508	6801	31877
XDH	5.97086	2.36068	1.36534e-25	2.06938e-24	ENSG00000158125	2	132
MAL	-3.82396	3.11921	1.40653e-25	2.12954e-24	ENSG00000172005	216	15
CCDC149	-6.76183	2.24272	1.69185e-25	2.55881e-24	ENSG00000181982	123	1
BCL9L	2.35165	6.62129	1.81922e-25	2.74853e-24	ENSG00000186174	436	2206
LINC00844	-9.81532	2.11313	1.90304e-25	2.87212e-24	ENSG00000237949	113	0
SMTN	2.37893	6.30699	1.91202e-25	2.88261e-24	ENSG00000183963	345	1779
KIF6	-3.65972	3.22571	2.14466e-25	3.22992e-24	ENSG00000164627	231	18
GOLGA7B	-2.67483	4.79178	2.24088e-25	3.37127e-24	ENSG00000155265	645	100
DPF3	3.88009	3.05949	2.4955e-25	3.75036e-24	ENSG00000205683	14	206
EPSTI1	4.89483	2.57408	2.5367e-25	3.80826e-24	ENSG00000133106	5	151
POU2F2	5.13953	2.50007	2.62685e-25	3.93944e-24	ENSG00000028277	4	144
ACSS3	-2.58382	5.07904	2.65802e-25	3.982e-24	ENSG00000111058	780.99	129
FAM189A2	-9.80251	2.10076	2.8007e-25	4.19133e-24	ENSG00000135063	112	0
FAM117A	-3.15264	3.75068	2.86867e-25	4.28854e-24	ENSG00000121104	324.02	36
CXorf49B	2.77085	4.47436	3.07959e-25	4.59903e-24	ENSG00000215113	76.33	517.03
EGFLAM	5.12949	2.49054	3.6466e-25	5.44008e-24	ENSG00000164318	4	143
PHKA1	3.27733	3.589	3.68743e-25	5.49524e-24	ENSG00000067177	30	289.35
OR2A9P	5.85788	2.32336	3.92537e-25	5.84371e-24	ENSG00000228960	2.11	128.37
OSBPL1A	-2.40222	5.95993	4.05427e-25	6.02572e-24	ENSG00000141447	1414	265
FGD4	-3.02389	3.92233	4.0561e-25	6.02572e-24	ENSG00000139132	362	44
KLF2	2.48784	5.43043	4.22984e-25	6.27727e-24	ENSG00000127528	176	979
RPS6KA5	-2.50829	5.33296	4.58199e-25	6.79281e-24	ENSG00000100784	924.85	161
DBNDD1	-2.66867	4.74282	4.68214e-25	6.93405e-24	ENSG00000003249	623	97
CT45A1	-3.45352	3.37678	5.09541e-25	7.53824e-24	ENSG00000268940	254.05	22.87
GRIK2	-3.23226	3.60913	5.49717e-25	8.12417e-24	ENSG00000164418	295	31
MAGEA2B	-5.90779	2.31494	5.59537e-25	8.26071e-24	ENSG00000183305	128.57	2
MTND2P28	-2.92552	4.07324	5.74895e-25	8.47866e-24	ENSG00000225630	399.23	51.97
ACSS1	-3.1176	3.75853	5.77432e-25	8.50549e-24	ENSG00000154930	325	37
FHL2	2.30954	6.81485	5.7791e-25	8.50549e-24	ENSG00000115641	511	2511
IL23R	-9.77654	2.07569	6.09378e-25	8.95937e-24	ENSG00000162594	110	0
SEPTIN5	-3.69659	3.1579	6.18984e-25	9.09121e-24	ENSG00000184702	220.63	16.75
RAB38	-2.52177	5.23315	6.47179e-25	9.49551e-24	ENSG00000123892	864	149
NOTCH2	2.20697	10.1837	6.775e-25	9.93016e-24	ENSG00000134250	5605.78	25651.2
FAHD2CP	-5.31391	2.47515	7.04948e-25	1.03218e-23	ENSG00000231584	142.94	3.44
B3GALT2	-6.71418	2.19696	7.40179e-25	1.08265e-23	ENSG00000162630	119	1
PCOLCE	3.21726	3.62697	8.08742e-25	1.18173e-23	ENSG00000106333	32	295.98
GPR155	-3.49985	3.29805	8.67358e-25	1.26608e-23	ENSG00000163328	241	21
USP51	-3.66468	3.14964	9.97614e-25	1.45472e-23	ENSG00000247746	219	17
COL27A1	2.68525	4.62036	9.99089e-25	1.45538e-23	ENSG00000196739	89	568
EPB41L4A	-6.26624	2.19315	1.07415e-24	1.56312e-23	ENSG00000129595	118.27	1.4
HPS4	-2.23256	7.6562	1.11308e-24	1.61812e-23	ENSG00000100099	4500.49	948.96
RASGRP1	-4.04367	2.88651	1.14395e-24	1.66129e-23	ENSG00000172575	184.99	11
SAMD10	2.9299	4.03657	1.21706e-24	1.76566e-23	ENSG00000130590	51	386
ROPN1	-4.22781	2.77707	1.2365e-24	1.79204e-23	ENSG00000065371	172.38	9
ST6GALNAC3	-9.7501	2.05018	1.33409e-24	1.93152e-23	ENSG00000184005	108	0
TPM4	2.19418	9.46725	1.4911e-24	2.15664e-23	ENSG00000167460	3436.37	15585.7
COL17A1	4.83639	2.51888	1.72791e-24	2.49661e-23	ENSG00000065618	5	145
PLIN3	2.24578	7.39529	1.79971e-24	2.59772e-23	ENSG00000105355	793	3728
CAPN2	2.20114	8.50304	1.85641e-24	2.67684e-23	ENSG00000162909	1754	7994
TRIM16L	-2.73683	4.4082	1.86051e-24	2.68003e-23	ENSG00000108448	496.43	73.7
GORAB-AS1	-9.7367	2.03725	1.97858e-24	2.84149e-23	ENSG00000231407	107	0
IL6	9.74963	2.04643	1.97858e-24	2.84149e-23	ENSG00000136244	0	107
TRBC2	9.74748	2.04435	1.97858e-24	2.84149e-23	ENSG00000211772	0	106.84
TEKT5	-9.72317	2.02421	2.93906e-24	4.2166e-23	ENSG00000153060	106	0
PRKD1	-2.68282	4.47902	3.29581e-24	4.72367e-23	ENSG00000184304	519	80
HEY2	-6.66491	2.1497	3.31047e-24	4.73039e-23	ENSG00000135547	115	1
ITIH3	-6.66491	2.1497	3.31047e-24	4.73039e-23	ENSG00000162267	115	1
SOX7	6.68131	2.15121	3.31047e-24	4.73039e-23	ENSG00000171056	1	114.36
MT-RNR1	-2.17625	9.27732	3.56851e-24	5.09399e-23	ENSG00000211459	13755	3016
CPE	9.72244	2.02017	4.37275e-24	6.22953e-23	ENSG00000109472	0	105
DPP4	9.72244	2.02017	4.37275e-24	6.22953e-23	ENSG00000197635	0	105
OAS2	2.49804	5.06872	4.53504e-24	6.45427e-23	ENSG00000111335	136	762
SLC2A3	2.436	5.35366	4.71478e-24	6.70338e-23	ENSG00000059804	172	922.99
GPC6	3.62997	3.10379	5.39045e-24	7.65637e-23	ENSG00000183098	17	210
IGFBP6	4.31353	2.67833	5.4247e-24	7.69734e-23	ENSG00000167779	8	160
PDCD4	-2.50011	5.05248	5.96251e-24	8.45204e-23	ENSG00000150593	760.19	133.07
FHL3	2.65369	4.54413	6.12022e-24	8.66697e-23	ENSG00000183386	86	537
ADCY2	-9.69572	1.99776	6.51625e-24	9.21862e-23	ENSG00000078295	104	0
PTPRB	6.61961	2.12877	7.0607e-24	9.97894e-23	ENSG00000127329	1.03	112.49
RPS6KA4	2.26272	6.61517	7.08628e-24	1.00052e-22	ENSG00000162302	457	2174
SOX10	-2.16123	9.18894	7.17225e-24	1.01165e-22	ENSG00000100146	12913	2861
DCLK1	5.37024	2.32887	7.68487e-24	1.08288e-22	ENSG00000133083	3	128
MRNIP	-2.53578	4.87682	8.23799e-24	1.15967e-22	ENSG00000161010	675.13	115.28
SLC20A1	2.15281	9.50609	9.0789e-24	1.27679e-22	ENSG00000144136	3614	15928
RNF217	2.65535	4.45783	9.13365e-24	1.28322e-22	ENSG00000146373	80.89	505.71
C3orf70	-3.55622	3.13156	9.24703e-24	1.29787e-22	ENSG00000187068	215	18
CCND1	2.14564	10.5078	9.55423e-24	1.33966e-22	ENSG00000110092	7266.99	31868.7
HOXA3	-9.6818	1.98435	9.72623e-24	1.36244e-22	ENSG00000105997	103	0
LINC00327	-5.02101	2.40266	1.0276e-23	1.43804e-22	ENSG00000232977	135	4
LRRC8C	-4.16473	2.71852	1.25916e-23	1.76035e-22	ENSG00000171488	165	9
CDCA7L	2.46345	5.08112	1.34305e-23	1.87578e-22	ENSG00000164649	140	765.81
HAVCR1	9.68067	1.97987	1.45412e-23	2.02694e-22	ENSG00000113249	0	102
LINC00479	-9.66774	1.97082	1.45412e-23	2.02694e-22	ENSG00000236384	102	0
HELZ2	2.41674	5.28647	1.48193e-23	2.06368e-22	ENSG00000130589	166	879
RASSF3	-2.20741	7.17203	1.49238e-23	2.0762e-22	ENSG00000153179	3206.6	688
KRT34	6.63834	2.10997	1.51463e-23	2.1051e-22	ENSG00000131737	1	111
WDR91	-2.62028	4.51219	1.53809e-23	2.13562e-22	ENSG00000105875	528	85
C2orf88	-3.88805	2.86486	1.57911e-23	2.19044e-22	ENSG00000187699	181	12
ADAMTS6	2.94655	3.84061	1.61393e-23	2.23656e-22	ENSG00000049192	44	337
ZNF365	2.99995	3.75175	1.66948e-23	2.31129e-22	ENSG00000138311	40	318
ISG20	3.13207	3.55114	1.98391e-23	2.74392e-22	ENSG00000172183	32	279
LINC00944	-4.99884	2.38175	2.03002e-23	2.80225e-22	ENSG00000256128	132.94	4
TMC7	5.01411	2.38131	2.03002e-23	2.80225e-22	ENSG00000170537	4	132
ATP8A1	-4.04923	2.75851	2.0489e-23	2.82558e-22	ENSG00000124406	169	10
CDCA5	2.20716	7.02961	2.07094e-23	2.85321e-22	ENSG00000146670	629	2879
IRX4	9.66648	1.96618	2.17756e-23	2.9972e-22	ENSG00000113430	0	101
ATP6V0E2	-2.40366	5.30592	2.31691e-23	3.18591e-22	ENSG00000171130	897.52	168
RGS10	2.30125	5.95203	2.33649e-23	3.20974e-22	ENSG00000148908	282	1378
VCL	2.14693	8.24948	2.39908e-23	3.29255e-22	ENSG00000035403	1517.13	6659.52
LITAF	-2.13494	8.88066	2.62654e-23	3.60125e-22	ENSG00000189067	10393	2345
IFITM3	2.14768	7.98004	2.97681e-23	4.07757e-22	ENSG00000142089	1258	5525
GFPT2	2.41816	5.17052	3.15336e-23	4.31525e-22	ENSG00000131459	153	811
FLI1	4.39061	2.5649	3.47132e-23	4.74581e-22	ENSG00000151702	7	148
ALX1	-3.10104	3.53755	3.52264e-23	4.81135e-22	ENSG00000180318	278	32
MYC	-2.32333	5.69031	3.64358e-23	4.96787e-22	ENSG00000136997	1162	230
RBM20	-4.03207	2.74267	3.64422e-23	4.96787e-22	ENSG00000203867	167	10
RELL1	-2.46107	4.99701	3.78647e-23	5.15685e-22	ENSG00000181826	728.39	131
RASGRP3	-4.96661	2.35136	4.0283e-23	5.48095e-22	ENSG00000152689	130	4
TRO	-2.89263	3.83917	4.0373e-23	5.48795e-22	ENSG00000067445	338	45
LVRN	-3.00217	3.65658	4.70814e-23	6.39373e-22	ENSG00000172901	300	37
CACNA1I	9.63766	1.93841	4.90772e-23	6.65207e-22	ENSG00000100346	0	99
TMEM92	9.63766	1.93841	4.90772e-23	6.65207e-22	ENSG00000167105	0	99
IL24	2.70721	4.19547	5.92897e-23	8.02864e-22	ENSG00000162892	65.27	423.13
PILRB	-2.42073	5.08284	6.06122e-23	8.19993e-22	ENSG00000121716	769.89	142.4
PODXL2	-2.6252	4.37494	6.21799e-23	8.40403e-22	ENSG00000114631	480	77
HRH2	-5.74703	2.16174	6.30438e-23	8.51271e-22	ENSG00000113749	115	2
KCNAB1	-3.0282	3.60051	6.366e-23	8.58776e-22	ENSG00000169282	289	35
CELSR2	-2.52991	4.69639	6.47861e-23	8.7314e-22	ENSG00000143126	595	102
LINC01293	-4.0147	2.72666	6.50163e-23	8.75414e-22	ENSG00000230836	165	10
KCNJ10	-9.6101	1.91538	7.38637e-23	9.92661e-22	ENSG00000177807	98	0
SLAMF9	-9.6101	1.91538	7.38637e-23	9.92661e-22	ENSG00000162723	98	0
TRPM2	2.3833	5.21452	7.86683e-23	1.05623e-21	ENSG00000142185	161	833
HES6	-2.7551	4.05682	8.00644e-23	1.07396e-21	ENSG00000144485	389	57
GPC1	2.13101	7.53714	1.00914e-22	1.35236e-21	ENSG00000063660	934	4055
B4GALT6	-2.41442	5.06337	1.01353e-22	1.35697e-21	ENSG00000118276	759	141
MFAP3L	-2.8428	3.85773	1.08203e-22	1.44732e-21	ENSG00000198948	341	47
CILP	-9.59532	1.90118	1.11358e-22	1.48812e-21	ENSG00000138615	97	0
DHRS2	-4.93296	2.31969	1.13568e-22	1.51481e-21	ENSG00000100867	127	4
LINC02009	4.95846	2.32879	1.13568e-22	1.51481e-21	ENSG00000283646	4	127
NUAK1	2.89426	3.79486	1.15687e-22	1.54163e-21	ENSG00000074590	44	325
COLGALT2	-4.69709	2.40273	1.25067e-22	1.66506e-21	ENSG00000198756	134	5
TMC5	3.64189	2.93845	1.28126e-22	1.7042e-21	ENSG00000103534	15	187
PHF10	2.17543	6.82938	1.28478e-22	1.70728e-21	ENSG00000130024	557.36	2495.64
TMEM117	-3.0081	3.58283	1.33671e-22	1.77463e-21	ENSG00000139173	285	35
SLC9A7	2.77876	3.9865	1.34815e-22	1.78815e-21	ENSG00000065923	54	368
GAA	-2.34283	5.36218	1.37668e-22	1.82429e-21	ENSG00000171298	927	181
WARS2	2.19758	6.4905	1.41942e-22	1.87918e-21	ENSG00000116874	435	1978
ASMTL	2.40917	5.01484	1.44581e-22	1.91234e-21	ENSG00000169093	138	727
PRRG4	-2.73645	4.04072	1.63921e-22	2.16614e-21	ENSG00000135378	384	57
PAWR	2.36804	5.18381	1.64916e-22	2.17726e-21	ENSG00000177425	159	814
GJB3	9.59332	1.89572	1.68173e-22	2.21436e-21	ENSG00000188910	0	96
NTN4	9.59332	1.89572	1.68173e-22	2.21436e-21	ENSG00000074527	0	96
MEF2C	-2.42133	4.97451	1.68193e-22	2.21436e-21	ENSG00000081189	714	132
NHSL1	-2.27985	5.68519	1.86561e-22	2.45392e-21	ENSG00000135540	1152	235
GPR37	-5.23918	2.21961	1.89348e-22	2.48827e-21	ENSG00000170775	118.95	3
MMP17	-2.41099	4.99809	1.9481e-22	2.55769e-21	ENSG00000198598	725	135
CFH	-3.22182	3.29491	2.09926e-22	2.75361e-21	ENSG00000000971	236.39	25
SLC2A13	-3.1398	3.38251	2.1654e-22	2.83776e-21	ENSG00000151229	250	28
RAB17	-2.59824	4.33323	2.21426e-22	2.89912e-21	ENSG00000124839	465	76
ELL2	2.15118	6.96999	2.33788e-22	3.05815e-21	ENSG00000118985	623	2743
NBPF26	2.17593	6.5795	2.41731e-22	3.15915e-21	ENSG00000273136	468.46	2098.38
PALM2AKAP2	2.12724	7.42511	2.42388e-22	3.16483e-21	ENSG00000157654	866	3750
CTAGE4	4.65676	2.37989	2.45518e-22	3.20276e-21	ENSG00000225932	5.11	130.76
DDX11L9	9.57808	1.88106	2.54416e-22	3.31579e-21	ENSG00000248472	0	94.99
GSTA4	-3.08612	3.4328	2.83257e-22	3.6883e-21	ENSG00000170899	258	30
DHRS3	-6.5061	1.99785	3.40354e-22	4.42367e-21	ENSG00000162496	103	1
MUSK	6.53055	2.00677	3.40354e-22	4.42367e-21	ENSG00000030304	1	103
THNSL2	-2.50645	4.58968	3.58701e-22	4.65788e-21	ENSG00000144115	551	96
COL3A1	3.61072	2.91013	3.64772e-22	4.73239e-21	ENSG00000168542	15	183
TPBG	3.11524	3.39652	3.74107e-22	4.84908e-21	ENSG00000146242	29	250
GNGT2	9.56299	1.86654	3.85558e-22	4.97937e-21	ENSG00000167083	0	94
KIAA1210	-9.55005	1.85772	3.85558e-22	4.97937e-21	ENSG00000250423	94	0
NGEF	9.56299	1.86654	3.85558e-22	4.97937e-21	ENSG00000066248	0	94
OCA2	-9.55005	1.85772	3.85558e-22	4.97937e-21	ENSG00000104044	94	0
IDI2-AS1	-5.67646	2.1013	4.1197e-22	5.31564e-21	ENSG00000232656	110.02	2.01
CATSPER1	4.91233	2.28535	4.59697e-22	5.92609e-21	ENSG00000175294	4	123
IRF1	2.55254	4.42411	4.71448e-22	6.07208e-21	ENSG00000125347	84	489
COL16A1	-2.3021	5.39049	4.7981e-22	6.17419e-21	ENSG00000084636	941	189
FAU	2.07699	8.17248	5.01145e-22	6.4429e-21	ENSG00000149806	1496	6256
ADORA2B	2.85376	3.75958	5.18085e-22	6.65469e-21	ENSG00000170425	44	316
AFAP1L1	-2.20641	6.06432	5.50064e-22	7.05907e-21	ENSG00000157510	1486	319
CACNG6	9.54758	1.85173	5.85329e-22	7.48464e-21	ENSG00000130433	0	93
EPHA3	-9.53464	1.84294	5.85329e-22	7.48464e-21	ENSG00000044524	93	0
HTRA3	9.54758	1.85173	5.85329e-22	7.48464e-21	ENSG00000170801	0	93
METTL15P3	-9.53464	1.84294	5.85329e-22	7.48464e-21	ENSG00000224396	93	0
SPTB	4.30215	2.48257	6.00946e-22	7.67744e-21	ENSG00000070182	7	139.19
PRKD3	-2.14798	6.64823	6.25386e-22	7.98251e-21	ENSG00000115825	2212.75	494.7
VGF	2.23323	5.7955	6.42612e-22	8.19503e-21	ENSG00000128564	263	1226
CSRNP1	2.30078	5.33767	6.51641e-22	8.30273e-21	ENSG00000144655	184	899
BEST3	6.5023	1.97978	7.52453e-22	9.57007e-21	ENSG00000127325	1	101
DPPA4	6.5023	1.97978	7.52453e-22	9.57007e-21	ENSG00000121570	1	101
SMIM3	2.79545	3.83296	7.9371e-22	1.00858e-20	ENSG00000256235	48	331
MGAT5B	2.45064	4.64393	8.38967e-22	1.06514e-20	ENSG00000167889	104	564
LETM2	3.35466	3.08419	8.68244e-22	1.10132e-20	ENSG00000165046	20	203.91
LINC02535	2.86485	3.70299	8.8701e-22	1.12413e-20	ENSG00000234155	42	304
PITX1	9.532	1.83677	8.90188e-22	1.12715e-20	ENSG00000069011	0	92
SLCO4A1	2.19917	5.96418	9.56096e-22	1.20953e-20	ENSG00000101187	301.52	1372.7
LRRC8B	-3.2665	3.15407	9.69773e-22	1.22574e-20	ENSG00000197147	214.7	22
IFI44L	4.15161	2.52803	9.87012e-22	1.24642e-20	ENSG00000137959	8	143
CLIC4	2.04456	9.30245	1.02161e-21	1.28897e-20	ENSG00000169504	3334.97	13635.8
SLC2A4RG	2.15622	6.37457	1.03934e-21	1.31018e-20	ENSG00000125520	410.89	1815.58
SUSD5	-6.46351	1.95725	1.12144e-21	1.41242e-20	ENSG00000173705	100	1
NR4A3	-4.41824	2.39269	1.27669e-21	1.60652e-20	ENSG00000119508	132	6
NBPF8	2.08995	7.35352	1.28656e-21	1.61752e-20	ENSG00000270231	841.51	3550.97
EBI3	9.51626	1.82164	1.35626e-21	1.70214e-20	ENSG00000105246	0	91
VCY	-9.50095	1.81064	1.35626e-21	1.70214e-20	ENSG00000129864	90.85	0
MBOAT1	-2.18333	5.99492	1.45225e-21	1.82101e-20	ENSG00000172197	1412	308
NPTXR	2.65715	4.05583	1.46011e-21	1.82926e-20	ENSG00000221890	61	382
TNFRSF10B	2.1381	6.46816	1.55094e-21	1.94133e-20	ENSG00000120889	443	1933
EIF1AD	2.15669	6.2472	1.56572e-21	1.95811e-20	ENSG00000175376	376	1662
CKB	2.16696	6.12334	1.60255e-21	2.00241e-20	ENSG00000166165	343	1527
MAGI1	2.27298	5.34558	1.65284e-21	2.06344e-20	ENSG00000151276	188	901
MDGA2	-6.44903	1.94346	1.67404e-21	2.08808e-20	ENSG00000139915	99	1
SLC39A11	-2.32713	5.07934	1.69641e-21	2.11413e-20	ENSG00000133195	760	150
DGKG	-2.51339	4.36991	1.78722e-21	2.22535e-20	ENSG00000058866	473	82
SLC4A8	3.75393	2.72761	1.81011e-21	2.25188e-20	ENSG00000050438	12	162
GAP43	5.65472	2.05921	1.89672e-21	2.35345e-20	ENSG00000172020	2	106
HCG4	-5.6296	2.05035	1.89672e-21	2.35345e-20	ENSG00000176998	106	2
SEMA4A	-5.6296	2.05035	1.89672e-21	2.35345e-20	ENSG00000196189	106	2
VPS13D	-2.1689	6.05155	2.28627e-21	2.83434e-20	ENSG00000048707	1466	323
BCAR1	2.12224	6.54659	2.32589e-21	2.88094e-20	ENSG00000050820	472	2037
BAALC-AS1	-3.66626	2.77435	2.41899e-21	2.99366e-20	ENSG00000247081	168	13
NCKAP5	-5.15242	2.1378	2.45624e-21	3.03712e-20	ENSG00000176771	112	3
LAMA5	2.75265	3.82537	2.57063e-21	3.1758e-20	ENSG00000130702	49	328
CYP1A1	-2.84614	3.63111	2.65457e-21	3.27666e-20	ENSG00000140465	291	40
CHN1	2.6641	3.98978	2.68776e-21	3.31475e-20	ENSG00000128656	58	365
ULBP2	4.61088	2.30716	2.69361e-21	3.31908e-20	ENSG00000131015	5	124
GSTM2	-2.7927	3.72038	2.80308e-21	3.45098e-20	ENSG00000213366	308.38	44
EZR	2.02404	8.87954	2.90192e-21	3.56959e-20	ENSG00000092820	2516	10142
ASB2	-9.47131	1.78225	3.16535e-21	3.88356e-20	ENSG00000100628	89	0
KRT7	9.48359	1.79029	3.16535e-21	3.88356e-20	ENSG00000135480	0	88.96
SCML4	-9.47131	1.78225	3.16535e-21	3.88356e-20	ENSG00000146285	89	0
REEP1	3.39619	2.97294	3.35944e-21	4.11814e-20	ENSG00000068615	18	189
SH3RF1	2.3809	4.71711	3.73276e-21	4.57183e-20	ENSG00000154447	114	589
CHMP4C	6.44407	1.92423	3.7483e-21	4.58692e-20	ENSG00000164695	1	97
ITPKA	3.99421	2.54648	3.83985e-21	4.69491e-20	ENSG00000137825	9	144
PLA2G6	-2.30654	5.06169	3.90539e-21	4.77095e-20	ENSG00000184381	748.93	149.94
RNPC3	2.16826	5.88721	3.93506e-21	4.80306e-20	ENSG00000185946	290.88	1296.2
NACC2	-2.24404	5.37264	4.1133e-21	5.01632e-20	ENSG00000148411	923	193
VPS51	2.19342	5.68415	4.63366e-21	5.64609e-20	ENSG00000149823	249	1129.16
RPLP0P2	-4.09144	2.48729	4.78884e-21	5.83017e-20	ENSG00000243742	139.62	8
RBMY1B	2.65019	3.97714	4.81947e-21	5.86246e-20	ENSG00000242875	57.97	361.31
COL25A1	-9.45503	1.76667	4.84905e-21	5.88335e-20	ENSG00000188517	88	0
FOLH1	-9.46823	1.7793	4.84905e-21	5.88335e-20	ENSG00000086205	88.81	0
MYRIP	-9.45503	1.76667	4.84905e-21	5.88335e-20	ENSG00000170011	88	0
CCDC9B	2.19548	5.64483	5.12211e-21	6.20935e-20	ENSG00000188549	242	1099
JUN	2.12267	6.27583	5.23761e-21	6.34398e-20	ENSG00000177606	391	1688
LNCOG	4.58745	2.28528	5.39396e-21	6.52779e-20	ENSG00000257219	5	122
CRISPLD2	3.19664	3.14054	5.65463e-21	6.83745e-20	ENSG00000103196	23	210
INAVA	3.29718	3.03278	6.01247e-21	7.26396e-20	ENSG00000163362	20	195.94
ID3	-2.41486	4.58534	6.20499e-21	7.4902e-20	ENSG00000117318	544	101
MT-ND3	-1.99706	9.88491	6.24776e-21	7.53544e-20	ENSG00000198840	20470	5082
SEMA7A	2.16306	5.84853	6.47279e-21	7.80023e-20	ENSG00000138623	284	1261
SEC11C	-2.11981	6.22644	7.24529e-21	8.72376e-20	ENSG00000166562	1645	375
PI15	-9.43856	1.75092	7.44212e-21	8.94563e-20	ENSG00000137558	87	0
ZG16B	9.4515	1.75952	7.44212e-21	8.94563e-20	ENSG00000162078	0	87
ENOX1	-4.21092	2.41292	8.08711e-21	9.71272e-20	ENSG00000120658	133	7
CAND2	2.81476	3.62592	8.16642e-21	9.7997e-20	ENSG00000144712	41.02	286.79
MAGI3	-2.2941	5.01317	8.36884e-21	1.00341e-19	ENSG00000081026	723	146
ANPEP	6.41405	1.89563	8.44747e-21	1.01114e-19	ENSG00000166825	1	95
IL2RB	6.41405	1.89563	8.44747e-21	1.01114e-19	ENSG00000100385	1	95
CYP4V2	-2.51369	4.22337	8.5723e-21	1.02522e-19	ENSG00000145476	427	74
APOE	-3.35505	2.95039	9.25072e-21	1.10543e-19	ENSG00000130203	187	18
HMGA1	1.98378	10.3958	9.74895e-21	1.16399e-19	ENSG00000137309	7361	28855
IER3	1.99893	8.42013	1.06693e-20	1.2728e-19	ENSG00000137331	1855.32	7349.85
PLCXD2	3.06595	3.25176	1.08414e-20	1.29225e-19	ENSG00000240891	27	225
ZMAT1	-4.53805	2.25424	1.08507e-20	1.29228e-19	ENSG00000166432	120	5
ST8SIA2	9.43484	1.74356	1.14433e-20	1.36171e-19	ENSG00000140557	0	86
AKAP6	-3.49556	2.82045	1.17107e-20	1.39237e-19	ENSG00000151320	172	15
CLDN14	-6.37436	1.87245	1.27129e-20	1.50901e-19	ENSG00000159261	94	1
SORCS1	-6.37436	1.87245	1.27129e-20	1.50901e-19	ENSG00000108018	94	1
ASS1	5.5851	1.99325	1.32151e-20	1.56731e-19	ENSG00000130707	2	101
SOHLH2	2.21851	5.29309	1.48191e-20	1.75609e-19	ENSG00000120669	187	863
ZNHIT2	2.37146	4.59136	1.55753e-20	1.84415e-19	ENSG00000174276	105	539
B3GALNT1	3.68092	2.66119	1.8114e-20	2.14296e-19	ENSG00000169255	12	154
CYTH4	6.3834	1.86645	1.9164e-20	2.26342e-19	ENSG00000100055	1	93
GATM	-6.35895	1.85782	1.9164e-20	2.26342e-19	ENSG00000171766	93	1
ENAH	-2.00769	7.41785	1.92705e-20	2.27411e-19	ENSG00000154380	3705	913
SYNGR1	-2.98785	3.29839	1.95488e-20	2.30505e-19	ENSG00000100321	233	29
MMP19	5.57047	1.97942	1.9571e-20	2.30575e-19	ENSG00000123342	2	99.98
ACP6	-2.52676	4.11361	2.01507e-20	2.37209e-19	ENSG00000162836	396	68
LINC02616	-2.90373	3.40804	2.04583e-20	2.4063e-19	ENSG00000261761	250	33
PTGER4	2.97732	3.32319	2.09353e-20	2.46037e-19	ENSG00000171522	30	235
SLC25A4	-2.16896	5.55063	2.12598e-20	2.49645e-19	ENSG00000151729	1035	228
TCL6	-4.51383	2.23173	2.19282e-20	2.57281e-19	ENSG00000187621	118	5
NEAT1	-2.04895	6.76708	2.21713e-20	2.59919e-19	ENSG00000245532	2372	568
CD151	1.98743	8.0365	2.27133e-20	2.66054e-19	ENSG00000177697	1431	5624
CTAGE8	4.88849	2.06667	2.32607e-20	2.72242e-19	ENSG00000244693	3.46	105.13
THSD4	4.77732	2.15869	2.37266e-20	2.77466e-19	ENSG00000187720	4	112
PLXNB3	-2.24932	5.04916	2.4167e-20	2.82385e-19	ENSG00000198753	737.41	153.61
ADGRE5	2.04074	6.81393	2.60231e-20	3.03823e-19	ENSG00000123146	594.83	2425.98
EPS8L2	4.34208	2.30709	2.66867e-20	3.11316e-19	ENSG00000177106	6	123
FOXL1	9.40094	1.7111	2.72097e-20	3.17157e-19	ENSG00000176678	0	84
C12orf56	6.35476	1.83923	2.89372e-20	3.36466e-19	ENSG00000185306	1	91.17
CLSTN3	6.36782	1.85164	2.89372e-20	3.36466e-19	ENSG00000139182	1	92
NRXN2	6.36782	1.85164	2.89372e-20	3.36466e-19	ENSG00000110076	1	92
DSG2	-5.53115	1.95734	2.90276e-20	3.37242e-19	ENSG00000046604	99	2
ADARB1	-2.34977	4.62704	3.09104e-20	3.58823e-19	ENSG00000197381	556	108
ENC1	2.05827	6.47953	3.21938e-20	3.73416e-19	ENSG00000171617	467	1928
ABHD15	-2.57355	3.9506	3.3054e-20	3.83082e-19	ENSG00000168792	355	59
FOSL1	1.99366	7.41867	3.35253e-20	3.88228e-19	ENSG00000175592	929	3667
MOB3B	-3.12852	3.09441	3.64288e-20	4.21166e-19	ENSG00000120162	203.93	23
SMPDL3A	-3.12902	3.09485	3.64288e-20	4.21166e-19	ENSG00000172594	204	23
SYT1	4.33032	2.29619	3.761e-20	4.34469e-19	ENSG00000067715	6	122
GDAP2	2.01138	7.17534	3.78447e-20	4.36825e-19	ENSG00000196505	777	3105
GPR1-AS	3.52475	2.73559	3.79129e-20	4.37258e-19	ENSG00000279220	14	161
ARHGEF26	2.59531	3.93108	3.80393e-20	4.38361e-19	ENSG00000114790	58	348
BFSP2	-9.37076	1.68613	4.20784e-20	4.84122e-19	ENSG00000170819	83	0
LINC02269	-9.37076	1.68613	4.20784e-20	4.84122e-19	ENSG00000250708	83	0
KLHL38	-5.51652	1.94355	4.31189e-20	4.95693e-19	ENSG00000175946	98	2
STK26	-6.32763	1.8281	4.37684e-20	5.02753e-19	ENSG00000134602	91	1
SLC48A1	-2.55746	3.96093	4.4582e-20	5.11687e-19	ENSG00000211584	357	60
PLXNB1	-2.48628	4.14113	4.51813e-20	5.18147e-19	ENSG00000164050	402	71
C12orf49	-2.02086	6.9142	4.6378e-20	5.31443e-19	ENSG00000111412	2617	639
CPVL	-2.65466	3.75497	4.76529e-20	5.45612e-19	ENSG00000106066	312	49
FAM78A	-3.26206	2.94353	4.89965e-20	5.60545e-19	ENSG00000126882	185	19
ACBD7	-3.08899	3.11963	5.02717e-20	5.74672e-19	ENSG00000176244	207	24
MR1	-2.52776	4.0279	5.19242e-20	5.93087e-19	ENSG00000153029	373	64
B4GALNT3	-2.6964	3.66948	5.31718e-20	6.06849e-19	ENSG00000139044	295	45
CD83	-2.40458	4.34661	5.43232e-20	6.19494e-19	ENSG00000112149	460	86
MYEOV	2.0846	5.98772	5.73379e-20	6.53349e-19	ENSG00000172927	327	1375
ECE1	1.99262	7.37213	5.8715e-20	6.68506e-19	ENSG00000117298	900	3550
GMPR	-2.12478	5.65287	5.91137e-20	6.72507e-19	ENSG00000137198	1105	251
RASSF4	-2.32592	4.63353	6.05044e-20	6.87778e-19	ENSG00000107551	557	110
TMEM97	-2.07442	6.08737	6.37799e-20	7.24434e-19	ENSG00000109084	1484.66	349.26
HPSE2	-5.50175	1.92962	6.41484e-20	7.28038e-19	ENSG00000172987	97	2
CACNA2D1-AS1	-9.3533	1.66947	6.51984e-20	7.38189e-19	ENSG00000223770	82	0
HS3ST3B1	9.36588	1.67757	6.51984e-20	7.38189e-19	ENSG00000125430	0	81.98
MKRN4P	-9.3533	1.66947	6.51984e-20	7.38189e-19	ENSG00000238222	82	0
ODAPH	6.33615	1.82155	6.63137e-20	7.5022e-19	ENSG00000174792	1	90
LIF	2.31283	4.63516	6.67161e-20	7.54173e-19	ENSG00000128342	112	552
SPEG	4.73819	2.12212	7.1394e-20	8.06412e-19	ENSG00000072195	4	109
FAM53B	-2.17059	5.29072	8.27344e-20	9.33764e-19	ENSG00000189319	864	190.1
VAT1	-1.93491	9.76117	8.28607e-20	9.34448e-19	ENSG00000108828	18623	4827
PARD3	3.70832	2.56464	8.31841e-20	9.37352e-19	ENSG00000148498	11	144
ZNF792	3.14615	3.03307	8.59873e-20	9.68174e-19	ENSG00000180884	22	194
STMN3	3.89047	2.45143	8.82504e-20	9.9287e-19	ENSG00000197457	9	134
KRT79	5.51194	1.92414	9.55811e-20	1.07449e-18	ENSG00000185640	2	96
CDK2	-1.94943	8.15931	9.60774e-20	1.07922e-18	ENSG00000123374	6146	1577
IGF2	6.3147	1.80119	1.00645e-19	1.12875e-18	ENSG00000167244	1	88.67
IL31RA	6.32006	1.80626	1.00645e-19	1.12875e-18	ENSG00000164509	1	89
NTSR1	9.34855	1.66101	1.0122e-19	1.1334e-18	ENSG00000101188	0	81
PLCL1	-9.33562	1.65262	1.0122e-19	1.1334e-18	ENSG00000115896	81	0
AATK	-4.18082	2.31657	1.1597e-19	1.29755e-18	ENSG00000181409	124.03	6.66
PKD1L2	-3.27581	2.87974	1.21061e-19	1.35345e-18	ENSG00000166473	177	18
LUARIS	-3.87547	2.45254	1.21335e-19	1.35544e-18	ENSG00000231638	135	9
PRELP	-3.36927	2.7977	1.21615e-19	1.35751e-18	ENSG00000188783	168	16
SHC2	4.47701	2.18248	1.29939e-19	1.44929e-18	ENSG00000129946	5	113
SLC4A11	3.01378	3.15254	1.43842e-19	1.6031e-18	ENSG00000088836	26	209
SEC22B4P	3.49797	2.69235	1.54857e-19	1.72451e-18	ENSG00000277406	13.81	155.91
C15orf48	5.02882	2.0066	1.57255e-19	1.74795e-18	ENSG00000166920	3	101
EVA1B	9.32832	1.64168	1.57453e-19	1.74795e-18	ENSG00000142694	0	79.87
JPH2	9.33066	1.64392	1.57453e-19	1.74795e-18	ENSG00000149596	0	80
TNFSF13B	-9.31773	1.63556	1.57453e-19	1.74795e-18	ENSG00000102524	80	0
MAGI2-AS3	-2.26946	4.73526	1.60809e-19	1.78382e-18	ENSG00000234456	594	122
SNTB1	-2.30498	4.5899	1.66637e-19	1.84702e-18	ENSG00000172164	539	108
ATP7A	-2.28714	4.64001	1.86555e-19	2.06618e-18	ENSG00000165240	557	113
FYCO1	-2.03188	6.22299	1.9127e-19	2.11677e-18	ENSG00000163820	1622	393
MGAT5	-1.98989	6.76716	2.09806e-19	2.32009e-18	ENSG00000152127	2353	587
RAB11FIP5	2.29251	4.55291	2.37697e-19	2.62648e-18	ENSG00000135631	107	520
TGFBR3	-2.76215	3.4478	2.45009e-19	2.70517e-18	ENSG00000069702	254	37
ANO2	9.31254	1.62662	2.45415e-19	2.70546e-18	ENSG00000047617	0	79
CIR1P2	-9.29961	1.6183	2.45415e-19	2.70546e-18	ENSG00000250215	79	0
WNT5B	2.90174	3.25726	2.6281e-19	2.89498e-18	ENSG00000111186	30	223
PMP22	-1.99604	6.55535	2.63544e-19	2.90082e-18	ENSG00000109099	2033	505
MACIR	-2.03061	6.14293	2.67753e-19	2.94487e-18	ENSG00000181751	1534	372
PCED1B	2.88026	3.28505	2.69963e-19	2.96688e-18	ENSG00000179715	31	227
PAEP	-2.79002	3.39298	2.90882e-19	3.19431e-18	ENSG00000122133	245	35
RUNX1	2.0861	5.59114	3.14484e-19	3.45084e-18	ENSG00000159216	248	1044
POLA2	2.0144	6.24372	3.1855e-19	3.49117e-18	ENSG00000014138	406.27	1627.09
RCN1	1.91206	8.61448	3.19043e-19	3.49117e-18	ENSG00000049449	2227.09	8307.01
GPR1	5.4662	1.88102	3.19141e-19	3.49117e-18	ENSG00000183671	2	93
RUBCNL	-5.44107	1.87254	3.19141e-19	3.49117e-18	ENSG00000102445	93	2
PLCB3	2.05806	5.82302	3.31945e-19	3.62845e-18	ENSG00000149782	296	1222
ATOH8	-2.57848	3.74712	3.39925e-19	3.71282e-18	ENSG00000168874	308	51
ARMCX3	-2.03106	6.06375	3.41728e-19	3.72966e-18	ENSG00000102401	1452	352
MYH10	-1.98401	6.58513	3.7898e-19	4.13306e-18	ENSG00000133026	2072	519
LINC02577	3.65738	2.51848	3.80298e-19	4.14425e-18	ENSG00000228742	11	139
MYL6	1.90993	8.44076	3.83042e-19	4.16727e-18	ENSG00000092841	1976.63	7361.97
ANK1	9.29419	1.60912	3.83289e-19	4.16727e-18	ENSG00000029534	0	78
VNN2	-9.28126	1.60083	3.83289e-19	4.16727e-18	ENSG00000112303	78	0
GLA	-2.01468	6.16967	4.03511e-19	4.38379e-18	ENSG00000102393	1559.36	382.35
NR1D1	2.13242	5.20904	4.1858e-19	4.54403e-18	ENSG00000126368	185.21	805.22
ADIRF-AS1	2.70876	3.52696	4.36874e-19	4.73901e-18	ENSG00000272734	40.8	265.04
PLCG2	-2.73207	3.45981	4.3839e-19	4.75184e-18	ENSG00000197943	255.46	38
TAFA3	-3.93201	2.34118	4.51674e-19	4.8921e-18	ENSG00000184599	125	8
ANGPTL2	2.19677	4.8494	4.9266e-19	5.33196e-18	ENSG00000136859	139	632
LINC01003	-2.84805	3.27114	5.07555e-19	5.489e-18	ENSG00000261455	226	31
PTPRF	1.91053	7.82479	5.89374e-19	6.36899e-18	ENSG00000142949	1289	4803
NID2	9.27261	1.58854	5.99836e-19	6.46242e-18	ENSG00000087303	0	76.84
PITPNM3	9.27561	1.59139	5.99836e-19	6.46242e-18	ENSG00000091622	0	77
RBM11	-9.26268	1.58315	5.99836e-19	6.46242e-18	ENSG00000185272	77	0
SYT12	9.27561	1.59139	5.99836e-19	6.46242e-18	ENSG00000173227	0	77
NCK2	-2.03703	5.77983	7.19157e-19	7.74209e-18	ENSG00000071051	1193	288
ATG2A	2.03234	5.85486	7.35729e-19	7.91451e-18	ENSG00000110046	307	1245
IQSEC1	1.95589	6.73197	7.76047e-19	8.34192e-18	ENSG00000144711	589	2265
PML	1.95778	6.69349	7.84323e-19	8.42451e-18	ENSG00000140464	572.88	2205.9
ABHD6	-2.1361	5.09371	8.43984e-19	9.05851e-18	ENSG00000163686	750	169
TBX2	-3.54834	2.55605	8.47246e-19	9.08667e-18	ENSG00000121068	143	12
RASA3	2.08334	5.40355	8.51751e-19	9.12811e-18	ENSG00000185989	218	916
MVB12B	-3.095	2.93669	9.29327e-19	9.95198e-18	ENSG00000196814	182	21
ATP10A	-9.24385	1.56525	9.40652e-19	1.00581e-17	ENSG00000206190	76	0
TUBBP5	-9.25574	1.57655	9.40652e-19	1.00581e-17	ENSG00000159247	76.63	0
AMPH	2.29603	4.37032	9.44232e-19	1.00888e-17	ENSG00000078053	94	458
RHOF	2.43107	3.98883	9.73908e-19	1.03981e-17	ENSG00000139725	66.55	356.24
IFIT3	1.99864	6.07298	9.87975e-19	1.05404e-17	ENSG00000119917	364	1442
LDLRAD3	-1.96706	6.45614	9.98149e-19	1.06409e-17	ENSG00000179241	1890	479
NFATC2	-2.38769	4.09827	1.04533e-18	1.11356e-17	ENSG00000101096	386	73
GUCY1B1	-5.39383	1.8282	1.08086e-18	1.15054e-17	ENSG00000061918	90	2
CDK5R1	-2.32416	4.26302	1.2005e-18	1.27695e-17	ENSG00000176749	430	85
MUC1	4.20707	2.1824	1.23513e-18	1.3128e-17	ENSG00000185499	6	112
BIRC7	-6.19506	1.70271	1.27618e-18	1.35542e-17	ENSG00000101197	83	1
CEBPB	1.98068	6.18701	1.31956e-18	1.40044e-17	ENSG00000172216	397.95	1556.95
LINC00973	2.68156	3.47554	1.34518e-18	1.42658e-17	ENSG00000240476	40	255
TRIM8	1.92685	6.99317	1.37164e-18	1.45355e-17	ENSG00000171206	717.45	2703.88
CACNA2D4	2.10287	5.18348	1.41967e-18	1.50333e-17	ENSG00000151062	185	788
CT62	9.2377	1.55528	1.47817e-18	1.56179e-17	ENSG00000225362	0	75
EOMES	-9.22477	1.54712	1.47817e-18	1.56179e-17	ENSG00000163508	75	0
LINC02657	9.2377	1.55528	1.47817e-18	1.56179e-17	ENSG00000242147	0	75
CCL2	5.40286	1.82145	1.62839e-18	1.71923e-17	ENSG00000108691	2	89
GPR137	2.012	5.79185	1.77668e-18	1.87441e-17	ENSG00000173264	297.19	1188.35
TPD52L2	1.87376	8.15967	1.90661e-18	2.00999e-17	ENSG00000101150	1659	6026
OXTR	6.20205	1.6945	1.96104e-18	2.06278e-17	ENSG00000180914	1	82
PROM2	6.20205	1.6945	1.96104e-18	2.06278e-17	ENSG00000155066	1	82
TNFRSF11B	6.20205	1.6945	1.96104e-18	2.06278e-17	ENSG00000164761	1	82
MYB	-3.68208	2.4231	2.00343e-18	2.10582e-17	ENSG00000118513	131	10
NDRG1	2.09102	5.18936	2.03285e-18	2.13517e-17	ENSG00000104419	187	790
HDAC11	-2.63705	3.4865	2.30936e-18	2.42381e-17	ENSG00000163517	258	41
A2M-AS1	-9.20544	1.52876	2.32769e-18	2.43944e-17	ENSG00000245105	74	0
EXOC3L2	9.21837	1.53689	2.32769e-18	2.43944e-17	ENSG00000283632	0	74
MAPK8IP1	2.31272	4.25684	2.38515e-18	2.49782e-17	ENSG00000121653	86	423.94
SORL1	-2.23793	4.50793	2.45008e-18	2.56394e-17	ENSG00000137642	505	106
CROCC	-2.33643	4.15033	2.50407e-18	2.61851e-17	ENSG00000058453	398	78
SLC27A1	-2.02106	5.60885	2.68346e-18	2.80404e-17	ENSG00000130304	1057	258
ATG7	1.9772	6.01013	2.74637e-18	2.86767e-17	ENSG00000197548	352.61	1376.28
SLC16A4	-2.0972	5.08749	3.08113e-18	3.21486e-17	ENSG00000168679	743	172
IGSF3	-1.89749	7.10859	3.34236e-18	3.48487e-17	ENSG00000143061	2943	782.78
COL18A1	2.14567	4.81468	3.38352e-18	3.5252e-17	ENSG00000182871	139.67	612.94
HSD17B7	-2.51593	3.69261	3.40066e-18	3.54047e-17	ENSG00000132196	294.58	50.94
FAM83A	9.19877	1.51825	3.67317e-18	3.81303e-17	ENSG00000147689	0	73
KHDC1L	9.19877	1.51825	3.67317e-18	3.81303e-17	ENSG00000256980	0	73
MPZL2	9.19877	1.51825	3.67317e-18	3.81303e-17	ENSG00000149573	0	73
NLRP12	9.19877	1.51825	3.67317e-18	3.81303e-17	ENSG00000142405	0	73
CDH18	2.33671	4.13708	3.67752e-18	3.81476e-17	ENSG00000145526	78	391
CBLB	-2.23581	4.46508	3.7363e-18	3.87291e-17	ENSG00000114423	490	103
TRIQK	-2.04397	5.36515	3.88695e-18	4.02613e-17	ENSG00000205133	895	215
ZNF22	3.26503	2.69047	4.33104e-18	4.48286e-17	ENSG00000165512	16	153.51
SYNPO	2.33674	4.11865	4.36082e-18	4.51041e-17	ENSG00000171992	77	386
HEBP2	2.59448	3.53688	4.3882e-18	4.53543e-17	ENSG00000051620	44	264
CYP51A1	-1.89688	6.9614	4.47248e-18	4.61918e-17	ENSG00000001630	2657	707
GATA4	-2.15962	4.72534	4.5999e-18	4.74734e-17	ENSG00000136574	582	129
NEDD4	1.96056	5.9985	4.79624e-18	4.94639e-17	ENSG00000069869	353	1362
TNKS1BP1	2.04688	5.29287	4.87357e-18	5.02249e-17	ENSG00000149115	206	844
CARD14	-3.92545	2.20903	5.02881e-18	5.17872e-17	ENSG00000141527	113.7	7.3
QDPR	-1.95124	6.11405	5.10281e-18	5.25114e-17	ENSG00000151552	1487	381
CYP26B1	2.51253	3.67771	5.6001e-18	5.75872e-17	ENSG00000003137	51	289
FXYD3	-9.16598	1.49133	5.80874e-18	5.96034e-17	ENSG00000089356	72	0
LHX1	9.17891	1.49937	5.80874e-18	5.96034e-17	ENSG00000273706	0	72
PRSS22	9.17891	1.49937	5.80874e-18	5.96034e-17	ENSG00000005001	0	72
FURIN	1.88321	7.07922	5.89126e-18	6.04066e-17	ENSG00000140564	780	2852
RNF144B	-2.56862	3.52878	6.29672e-18	6.45176e-17	ENSG00000137393	264	44
GATA2	4.57012	1.96582	6.58039e-18	6.73756e-17	ENSG00000179348	4	97
MXRA8	3.11417	2.79846	6.62877e-18	6.78222e-17	ENSG00000162576	19	164
F8	-2.8558	3.08251	7.02198e-18	7.17937e-17	ENSG00000185010	198	27
PINLYP	4.14125	2.12195	7.3841e-18	7.54418e-17	ENSG00000234465	6	107
MBOAT7	1.83651	8.27825	7.46328e-18	7.61962e-17	ENSG00000125505	1838	6506
FST	-4.85324	1.858	8.00108e-18	8.16283e-17	ENSG00000134363	91	3
RAB3B	2.42553	3.83636	8.20859e-18	8.36852e-17	ENSG00000169213	60	320
LRGUK	-5.31149	1.75112	8.52741e-18	8.68733e-17	ENSG00000155530	85	2
IFI44	2.00196	5.49434	8.89812e-18	9.05851e-17	ENSG00000137965	243	965
DRAXIN	3.64024	2.37053	9.94988e-18	1.0122e-16	ENSG00000162490	10	125
CLDN11	-6.10557	1.61841	1.11374e-17	1.13139e-16	ENSG00000013297	78	1
LINC01013	-6.10557	1.61841	1.11374e-17	1.13139e-16	ENSG00000228495	78	1
TEX15	2.74285	3.21148	1.21069e-17	1.229e-16	ENSG00000133863	32	213
CXXC5	-2.43665	3.7353	1.23468e-17	1.25246e-16	ENSG00000171604	301	55
CSAG3	-5.3006	1.74094	1.29533e-17	1.31211e-16	ENSG00000268916	84.36	2
STK31	5.31956	1.74336	1.29533e-17	1.31211e-16	ENSG00000196335	2	84
GSTM3	-2.45871	3.67389	1.44729e-17	1.46499e-16	ENSG00000134202	289	52
FPGT-TNNI3K	-9.1252	1.4527	1.46208e-17	1.47472e-16	ENSG00000259030	69.99	0
NPY6R	-9.13136	1.45854	1.46208e-17	1.47472e-16	ENSG00000226306	70.29	0
PDPN	9.13834	1.46085	1.46208e-17	1.47472e-16	ENSG00000162493	0	70
SPANXA1	9.13813	1.46066	1.46208e-17	1.47472e-16	ENSG00000198021	0	69.99
TEX13C	-9.12541	1.4529	1.46208e-17	1.47472e-16	ENSG00000282815	70	0
LINC00461	-2.91131	2.96442	1.47581e-17	1.48751e-16	ENSG00000245526	183	24
SERPINA1	-1.97144	5.60234	1.48723e-17	1.49796e-16	ENSG00000197249	1045	264
TSPYL2	-2.23344	4.30152	1.63775e-17	1.64841e-16	ENSG00000184205	437	92
FAXC	-2.30314	4.04764	1.65096e-17	1.66052e-16	ENSG00000146267	369	74
PGAP4	-2.51555	3.54721	1.6813e-17	1.68985e-16	ENSG00000165152	266	46
MRPL49	1.88093	6.56621	1.71073e-17	1.71821e-16	ENSG00000149792	547	1997
SMPX	-6.08698	1.60094	1.7274e-17	1.73338e-16	ENSG00000091482	77	1
VANGL1	1.81725	8.11983	1.72826e-17	1.73338e-16	ENSG00000173218	1664	5812
TMEM268	-2.09843	4.81346	1.73602e-17	1.73993e-16	ENSG00000157693	614	142
H1-9P	-3.44385	2.46245	1.78337e-17	1.78613e-16	ENSG00000188662	133	12
SIKE1	1.83	7.43123	1.92393e-17	1.92556e-16	ENSG00000052723	1025	3612
GPSM3	2.07513	4.86958	1.97258e-17	1.97286e-16	ENSG00000213654	151	631
CTH	-2.59867	3.38296	2.01647e-17	2.01534e-16	ENSG00000116761	239	39
ADK	1.92046	5.97489	2.10934e-17	2.10667e-16	ENSG00000156110	355	1332.17
PPP1R14B-AS1	4.12697	2.08356	2.18918e-17	2.18335e-16	ENSG00000256940	5.89	104.04
RASGRF2	-4.07465	2.07619	2.18918e-17	2.18335e-16	ENSG00000113319	104	6
EFNA5	-1.98489	5.4086	2.20258e-17	2.19517e-16	ENSG00000184349	915	229
PLXNC1	-2.6164	3.32907	2.23173e-17	2.22267e-16	ENSG00000136040	230.51	37.15
CDH11	-9.10469	1.43329	2.32721e-17	2.31291e-16	ENSG00000140937	69	0
DIPK1C	-9.10469	1.43329	2.32721e-17	2.31291e-16	ENSG00000187773	69	0
MINAR1	-9.10469	1.43329	2.32721e-17	2.31291e-16	ENSG00000169330	69	0
CNN2	1.84185	7.15211	2.4452e-17	2.42848e-16	ENSG00000064666	839.13	2981.46
RNF157	-2.00598	5.23803	2.63352e-17	2.61368e-16	ENSG00000141576	815	201
SP100	1.85328	6.84231	2.6411e-17	2.61938e-16	ENSG00000067066	672.61	2408.88
SPATA6	-2.49002	3.55633	2.70302e-17	2.67892e-16	ENSG00000132122	267	47
INSIG1	-1.92563	5.84272	3.08006e-17	3.05048e-16	ENSG00000186480	1227	320
KLF12	2.12539	4.56862	3.12573e-17	3.09356e-16	ENSG00000118922	119	515
HLA-C	1.84792	6.853	3.16164e-17	3.12692e-16	ENSG00000204525	679.59	2424.86
MIA	-2.09009	4.73043	3.19343e-17	3.15617e-16	ENSG00000261857	578.84	134.64
VDR	1.90433	6.02173	3.21772e-17	3.17797e-16	ENSG00000111424	370	1373
MFSD2A	4.27178	1.99299	3.24218e-17	3.19991e-16	ENSG00000168389	5	98
CFL1	1.77943	10.7115	3.24858e-17	3.20401e-16	ENSG00000172757	10242	34846
SH2B3	1.80933	7.68613	3.26653e-17	3.21933e-16	ENSG00000111252	1237	4297
SCPEP1	-2.07888	4.80778	3.26865e-17	3.21933e-16	ENSG00000121064	610	143
ENPP4	-2.11292	4.64236	3.40099e-17	3.34736e-16	ENSG00000001561	546	125
RAB6B	-2.52957	3.46319	3.43979e-17	3.38322e-16	ENSG00000154917	251.12	43
TYMP	2.37727	3.81694	3.55103e-17	3.49021e-16	ENSG00000025708	60.88	314
ADRB2	9.09659	1.42128	3.71245e-17	3.63381e-16	ENSG00000169252	0	68
DDX11L16	9.08383	1.40919	3.71245e-17	3.63381e-16	ENSG00000227159	0	67.4
LINGO2	-9.08366	1.41342	3.71245e-17	3.63381e-16	ENSG00000174482	68	0
P3H2	9.09659	1.42128	3.71245e-17	3.63381e-16	ENSG00000090530	0	68
PAGE1	-9.08366	1.41342	3.71245e-17	3.63381e-16	ENSG00000068985	68	0
TMEM52B	9.09659	1.42128	3.71245e-17	3.63381e-16	ENSG00000165685	0	68
MATN2	-1.91753	5.86305	3.75788e-17	3.67575e-16	ENSG00000132561	1243	326
IRS2	-1.93468	5.67314	3.78965e-17	3.70428e-16	ENSG00000185950	1092	283
GRM1	-6.04908	1.56536	4.17918e-17	4.08223e-16	ENSG00000152822	75	1
TMEM64	-1.9291	5.69392	4.20031e-17	4.10006e-16	ENSG00000180694	1107	288
YPEL2	-4.46838	1.88721	4.58914e-17	4.47654e-16	ENSG00000175155	92	4
PAGE5	-1.82394	7.18488	4.66231e-17	4.5448e-16	ENSG00000158639	3069	859
GATA6	4.257	1.97943	4.73142e-17	4.609e-16	ENSG00000141448	5	97
CMPK2	-2.84482	2.96448	4.81238e-17	4.68466e-16	ENSG00000134326	182	25
PYCR1	-1.95431	5.43972	5.18837e-17	5.04722e-16	ENSG00000183010	931	238
ARSL	-2.44617	3.57888	5.69654e-17	5.53778e-16	ENSG00000157399	270	49
SNX18	-1.91236	5.75848	5.72317e-17	5.55987e-16	ENSG00000178996	1155	304
NCAM2	2.33265	3.87336	5.76146e-17	5.59326e-16	ENSG00000154654	65	325
TP53I13	-2.04657	4.86938	5.85591e-17	5.68107e-16	ENSG00000167543	634	152
MSI2	-1.81991	7.12877	5.87059e-17	5.69143e-16	ENSG00000153944	2950	828
FCGR2B	-9.06898	1.39954	5.93548e-17	5.74651e-16	ENSG00000072694	67.31	0
LINC02037	-9.06233	1.39326	5.93548e-17	5.74651e-16	ENSG00000238097	67	0
RXYLT1	-1.95565	5.40408	5.99545e-17	5.80063e-16	ENSG00000118600	908.38	232
HIPK2	1.79327	7.64542	6.18118e-17	5.97626e-16	ENSG00000064393	1213	4167
SPATS2L	1.78587	7.95428	6.34828e-17	6.13366e-16	ENSG00000196141	1508.8	5156.56
CLCN7	-1.79372	7.58813	6.44517e-17	6.22304e-16	ENSG00000103249	4040.9	1155
WDR72	-6.02974	1.54723	6.51922e-17	6.29028e-16	ENSG00000166415	74	1
TP53TG1	-4.03247	2.03777	6.55924e-17	6.3246e-16	ENSG00000182165	101	6
APP	-1.86539	6.25363	6.64632e-17	6.40423e-16	ENSG00000142192	1618	440
GIPC3	3.77347	2.18224	7.29212e-17	7.02175e-16	ENSG00000179855	8	110
CTSO	-2.63663	3.22072	7.36507e-17	7.0872e-16	ENSG00000256043	214	34
RGS20	-2.10605	4.55425	7.89509e-17	7.59209e-16	ENSG00000147509	513	118
GLIPR2	3.8959	2.10947	8.4606e-17	8.13041e-16	ENSG00000122694	7	105
SHB	2.05541	4.73496	8.68125e-17	8.33681e-16	ENSG00000107338	139	573
SERF1A	-4.79919	1.76287	9.08155e-17	8.71535e-16	ENSG00000172058	84.84	2.9
SELPLG	3.26014	2.4994	9.30985e-17	8.92842e-16	ENSG00000110876	14	134
LINC02005	-9.04067	1.37282	9.51107e-17	9.10299e-16	ENSG00000242741	66	0
SPATS1	-9.04438	1.37632	9.51107e-17	9.10299e-16	ENSG00000249481	66.17	0
TMEM132D-AS1	-9.04067	1.37282	9.51107e-17	9.10299e-16	ENSG00000249196	66	0
AKNAD1	4.46221	1.86617	1.00776e-16	9.63876e-16	ENSG00000162641	4	90
LINC02864	-6.01015	1.52887	1.01894e-16	9.73908e-16	ENSG00000263711	73	1
NCEH1	1.87342	5.98573	1.03163e-16	9.84824e-16	ENSG00000144959	367	1333
LINC01949	3.76031	2.17035	1.03174e-16	9.84824e-16	ENSG00000233828	8	109
MT-ND5	-1.74621	9.94398	1.28351e-16	1.22432e-15	ENSG00000198786	20544	6069
C11orf45	4.76329	1.75922	1.36879e-16	1.30392e-15	ENSG00000174370	3	84
HULC	-4.74443	1.75722	1.36879e-16	1.30392e-15	ENSG00000285219	84.38	3
KIAA1217	1.98354	5.03245	1.41783e-16	1.34973e-15	ENSG00000120549	178	698
NRROS	-2.45526	3.49048	1.44453e-16	1.37424e-15	ENSG00000174004	254	45.8
ARHGAP45	2.08747	4.50145	1.48297e-16	1.40986e-15	ENSG00000180448	116	489
CD3D	9.03162	1.35981	1.52753e-16	1.45126e-15	ENSG00000167286	0	65
BST2	1.89091	5.70943	1.57369e-16	1.49412e-15	ENSG00000130303	300	1103
KCNJ15	6.01472	1.51814	1.59569e-16	1.51399e-15	ENSG00000157551	1	72
FAM83G	2.32777	3.77875	1.63925e-16	1.55428e-15	ENSG00000188522	61	304
SLC25A27	-3.2855	2.43321	1.64862e-16	1.56208e-15	ENSG00000153291	129	13
PDLIM1	1.95845	5.16546	1.64966e-16	1.56208e-15	ENSG00000107438	198	763
ARHGEF28	1.93799	5.29408	1.68403e-16	1.59355e-15	ENSG00000214944	219	832
PITPNM1	2.1153	4.36751	1.68681e-16	1.59513e-15	ENSG00000110697	104	447
MEIS3	3.08604	2.61776	1.70301e-16	1.60937e-15	ENSG00000105419	17	144
TRAF4	-1.90873	5.49156	1.81144e-16	1.71071e-15	ENSG00000076604	958.87	253
MYL12A	1.74608	8.59644	1.93046e-16	1.82191e-15	ENSG00000101608	2406	7999
CERS1	-2.51317	3.34679	1.94878e-16	1.83798e-15	ENSG00000223802	231	40
ANKS1B	-3.9946	2.00335	1.98639e-16	1.8722e-15	ENSG00000185046	98.38	6
FOXC2	4.74604	1.74326	2.0663e-16	1.94623e-15	ENSG00000176692	3	83
PLP2	1.76374	7.48745	2.13567e-16	2.01024e-15	ENSG00000102007	1104.47	3717.3
SCYL1	1.82046	6.40957	2.24035e-16	2.10738e-15	ENSG00000142186	507	1775
PTH2R	-8.99637	1.33105	2.45896e-16	2.30844e-15	ENSG00000144407	64	0
PTPRZ1	-8.99637	1.33105	2.45896e-16	2.30844e-15	ENSG00000106278	64	0
RARRES2	9.00929	1.33872	2.45896e-16	2.30844e-15	ENSG00000106538	0	64
GRB10	-1.90808	5.42122	2.53505e-16	2.37698e-15	ENSG00000106070	913	241
LINC00922	5.19422	1.62641	2.53531e-16	2.37698e-15	ENSG00000261742	2	77
C3orf67	-2.20628	4.02498	2.56574e-16	2.40393e-15	ENSG00000163689	359	77
ARID3B	2.00232	4.79218	2.82217e-16	2.64245e-15	ENSG00000179361	149	592
QPRT	2.62218	3.15222	2.83457e-16	2.65231e-15	ENSG00000103485	33	202
FOXF2	3.7201	2.13408	2.94037e-16	2.74949e-15	ENSG00000137273	8	106
BATF3	4.72858	1.72712	3.12414e-16	2.91942e-15	ENSG00000123685	3	82
FOLR1	4.41337	1.82126	3.31442e-16	3.09317e-15	ENSG00000110195	4	87
NAALAD2	-4.38787	1.8133	3.31442e-16	3.09317e-15	ENSG00000077616	87	4
ARMCX6	-1.88098	5.53638	3.76339e-16	3.50986e-15	ENSG00000198960	985.2	265
CLIC1	1.71972	9.5109	3.77973e-16	3.5228e-15	ENSG00000213719	4600	15016
TNFRSF12A	1.74612	7.56433	3.78761e-16	3.52783e-15	ENSG00000006327	1176	3910
HK1	1.73844	7.88501	3.87018e-16	3.60238e-15	ENSG00000156515	1475	4878
MYOT	-5.15028	1.60105	3.90452e-16	3.63197e-15	ENSG00000120729	76	2
S100A5	5.97415	1.48013	3.93677e-16	3.65955e-15	ENSG00000196420	1	70
NEDD9	-2.04955	4.5566	3.93931e-16	3.65955e-15	ENSG00000111859	510	122
CPB2-AS1	-8.97369	1.3097	3.96752e-16	3.67855e-15	ENSG00000235903	63	0
CYP24A1	8.98662	1.31732	3.96752e-16	3.67855e-15	ENSG00000019186	0	63
PABPC5	-8.97369	1.3097	3.96752e-16	3.67855e-15	ENSG00000174740	63	0
SH3BP5-AS1	-2.87502	2.75458	4.33098e-16	4.01292e-15	ENSG00000224660	157.28	21.14
MAP7D1	1.73942	7.65175	4.48144e-16	4.14963e-15	ENSG00000116871	1254	4150
ABCC3	4.7109	1.7108	4.73102e-16	4.37788e-15	ENSG00000108846	3	81
LEPR	3.8256	2.04583	5.11821e-16	4.7331e-15	ENSG00000116678	7	100
MYOF	1.74236	7.37176	5.22039e-16	4.822e-15	ENSG00000138119	1031	3419
PPP4R1L	2.13173	4.20535	5.22112e-16	4.822e-15	ENSG00000124224	92	400
ATP6V0D2	-3.3833	2.28783	5.39578e-16	4.98007e-15	ENSG00000147614	117	11
ARHGAP5-AS1	-1.91413	5.19354	5.68528e-16	5.24386e-15	ENSG00000258655	779.93	205
FHDC1	-3.66696	2.10142	5.94109e-16	5.47627e-15	ENSG00000137460	104	8
DLGAP1	-5.1312	1.58337	6.02385e-16	5.54537e-15	ENSG00000170579	75	2
EFNB2	5.15632	1.59118	6.02385e-16	5.54537e-15	ENSG00000125266	2	75
HR	-2.40284	3.45303	6.17336e-16	5.67934e-15	ENSG00000168453	246	46
TPCN2	-2.2338	3.86272	6.29192e-16	5.78466e-15	ENSG00000162341	321.54	67.65
ZC3H13	-1.72826	7.73882	6.29958e-16	5.78797e-15	ENSG00000123200	4440	1328
MACROD2	-8.95065	1.28803	6.41661e-16	5.88789e-15	ENSG00000172264	62	0
ZNF812P	-8.95065	1.28803	6.41661e-16	5.88789e-15	ENSG00000224689	62	0
CCDC85B	1.83909	5.76172	6.43353e-16	5.89962e-15	ENSG00000175602	320	1135
LOX	2.13556	4.16104	6.63366e-16	6.07922e-15	ENSG00000113083	89	388
SART1	1.73292	7.41262	7.05313e-16	6.45947e-15	ENSG00000175467	1066	3512
SMIM25	-4.66764	1.68644	7.17577e-16	6.56756e-15	ENSG00000224397	80	3
ME3	-4.35437	1.78264	7.38263e-16	6.75255e-15	ENSG00000151376	85	4
GLUL	-1.78902	6.33138	7.45473e-16	6.81411e-15	ENSG00000135821	1688	484
OTUB1	1.77525	6.53051	7.65107e-16	6.98909e-15	ENSG00000167770	565	1917
GALNS	2.27076	3.75503	8.15961e-16	7.44885e-15	ENSG00000141012	62	297
MPP2	-2.80554	2.81334	8.17539e-16	7.45847e-15	ENSG00000108852	163	23
TTC3	-1.73361	7.20759	8.58196e-16	7.82437e-15	ENSG00000182670	3074	916
ATP6V1E2	-2.24593	3.77112	8.64097e-16	7.87313e-15	ENSG00000250565	302	63
BCL2L11	-1.98039	4.71578	8.72179e-16	7.94169e-15	ENSG00000153094	564.48	141.68
PEAR1	3.95461	1.95182	8.85054e-16	8.05376e-15	ENSG00000187800	6	94
ZKSCAN1	-1.80902	6.01374	9.06919e-16	8.24746e-15	ENSG00000106261	1358	384
SGSM2	-1.89155	5.25087	9.35318e-16	8.50028e-15	ENSG00000141258	809	216
MTCO2P12	-2.35795	3.50588	9.37097e-16	8.51102e-15	ENSG00000229344	254.03	49.01
TPST2	1.8446	5.61946	9.71042e-16	8.81369e-15	ENSG00000128294	289	1029
TRIM33	1.70096	8.69403	9.76423e-16	8.85688e-15	ENSG00000197323	2637	8497
MYO18B	2.65752	2.99951	9.87798e-16	8.95436e-15	ENSG00000133454	29	182
WSB1	-1.84457	5.58706	9.90172e-16	8.97016e-15	ENSG00000109046	1015	280
VSIR	-2.89578	2.69469	1.02474e-15	9.27737e-15	ENSG00000107738	151	20
FAT2	-8.92275	1.26181	1.04021e-15	9.41147e-15	ENSG00000086570	60.81	0
GXYLT2	-2.06592	4.35486	1.07404e-15	9.71141e-15	ENSG00000172986	444	105
SLC35E4	2.93667	2.64367	1.09731e-15	9.91553e-15	ENSG00000100036	19	145
SIPA1	1.834	5.68869	1.10048e-15	9.93786e-15	ENSG00000213445	305	1078
GAREM1	-2.15725	3.98516	1.12038e-15	1.01111e-14	ENSG00000141441	347	77
BICC1	2.52538	3.19379	1.16024e-15	1.04643e-14	ENSG00000122870	36	206
FJX1	1.97108	4.70841	1.23687e-15	1.11483e-14	ENSG00000179431	143	556
SORBS1	-2.49471	3.22085	1.28277e-15	1.15547e-14	ENSG00000095637	211	37
ASB9	-1.93003	4.93731	1.3322e-15	1.19923e-14	ENSG00000102048	654	170
ANKRD13A	1.79595	6.01258	1.34776e-15	1.21247e-14	ENSG00000076513	389.93	1342.22
ENTPD6	-1.7374	7.00635	1.35222e-15	1.21571e-14	ENSG00000197586	2675	795
TBC1D14	-1.74252	6.82281	1.43241e-15	1.287e-14	ENSG00000132405	2357	698
TMEM184A	5.00204	1.55413	1.44149e-15	1.29434e-14	ENSG00000164855	2.17	72.78
MXRA7	1.74263	6.80869	1.4529e-15	1.30377e-14	ENSG00000182534	697.43	2313.35
MGST1	1.76035	6.45116	1.5045e-15	1.34921e-14	ENSG00000008394	539	1810
PINK1	1.78072	6.1676	1.53237e-15	1.37335e-14	ENSG00000158828	437.84	1491.27
LNC-LBCS	-5.88663	1.41353	1.54878e-15	1.38631e-14	ENSG00000228412	67	1
PLEKHG1	-5.88663	1.41353	1.54878e-15	1.38631e-14	ENSG00000120278	67	1
PYGB	-1.68871	8.64303	1.56157e-15	1.39688e-14	ENSG00000100994	8259	2539
ADRA1B	2.85163	2.71076	1.61713e-15	1.44566e-14	ENSG00000170214	21	151
ATP6V0E2-AS1	-4.64001	1.66104	1.65874e-15	1.48101e-14	ENSG00000204934	78.48	3
UCHL1	4.65654	1.6607	1.65874e-15	1.48101e-14	ENSG00000154277	3	78
IFT81	-1.84356	5.46306	1.67277e-15	1.49259e-14	ENSG00000122970	931	257
FMOD	-8.90345	1.24369	1.69034e-15	1.50732e-14	ENSG00000122176	60	0
CLDN15	-2.53185	3.13231	1.77984e-15	1.58614e-14	ENSG00000106404	199	34
EPB41	-1.92258	4.92958	1.8041e-15	1.60675e-14	ENSG00000159023	649.79	169.78
MTA2	1.70472	7.45966	1.85778e-15	1.65353e-14	ENSG00000149480	1118	3612
DLG4	3.92362	1.92377	1.8818e-15	1.67387e-14	ENSG00000132535	6	92
PPP1R3B	-2.08508	4.16558	1.88339e-15	1.67423e-14	ENSG00000173281	390	91
RHPN1	-2.15509	3.9267	1.95745e-15	1.73898e-14	ENSG00000158106	333	74
TNFRSF1A	1.73055	6.8433	2.15939e-15	1.91718e-14	ENSG00000067182	719	2365
BACE2	-1.69136	7.81625	2.24972e-15	1.99614e-14	ENSG00000182240	4657	1429
FHIT	-5.86498	1.39338	2.455e-15	2.17556e-14	ENSG00000189283	66	1
SLC26A4	-5.86498	1.39338	2.455e-15	2.17556e-14	ENSG00000091137	66	1
DUSP8	3.5252	2.12171	2.63212e-15	2.33107e-14	ENSG00000184545	9	104
GJA3	-3.18126	2.34154	2.69319e-15	2.38367e-14	ENSG00000121743	120	13
ADAP2	8.89217	1.22841	2.75344e-15	2.43247e-14	ENSG00000184060	0	59
ZNF521	-8.87925	1.22099	2.75344e-15	2.43247e-14	ENSG00000198795	59	0
ZNF648	-8.87925	1.22099	2.75344e-15	2.43247e-14	ENSG00000179930	59	0
MIDN	1.8276	5.47612	2.85203e-15	2.51799e-14	ENSG00000167470	264	929
TRAM2	1.69351	7.39322	2.94595e-15	2.5993e-14	ENSG00000065308	1074	3443
SERINC5	-1.9475	4.69298	3.02294e-15	2.66558e-14	ENSG00000164300	553	142
ATP8B2	-1.82262	5.47993	3.03503e-15	2.67459e-14	ENSG00000143515	939	263
MAGI2	-2.78744	2.73539	3.24425e-15	2.85719e-14	ENSG00000187391	154	22
UGDH	-1.74242	6.38481	3.25864e-15	2.86808e-14	ENSG00000109814	1739	515
ADORA2A	4.00419	1.82554	3.29559e-15	2.89882e-14	ENSG00000128271	5.29	86
AVPI1	-1.90158	4.92334	3.35857e-15	2.95239e-14	ENSG00000119986	645	171
SLC22A23	-2.33539	3.42778	3.43393e-15	3.01677e-14	ENSG00000137266	239.85	47
TNS3	-1.71795	6.78316	3.60203e-15	3.16249e-14	ENSG00000136205	2284	688
KLF5	2.75882	2.75907	3.78703e-15	3.32287e-14	ENSG00000102554	23	155
RAB27B	4.61912	1.62631	3.85913e-15	3.38405e-14	ENSG00000041353	3	76
PLEKHH3	-2.17894	3.78288	3.88952e-15	3.4086e-14	ENSG00000068137	302	66
GPR78	5.85788	1.37157	3.89954e-15	3.41527e-14	ENSG00000155269	1	64.57
MAGEA11	1.86974	5.06632	4.01909e-15	3.51781e-14	ENSG00000185247	194	703
STX6	-1.75106	6.1451	4.28895e-15	3.75171e-14	ENSG00000135823	1474.34	434
LIN28A	8.86756	1.2053	4.49613e-15	3.9257e-14	ENSG00000131914	0	58
LINC01102	-8.85464	1.19794	4.49613e-15	3.9257e-14	ENSG00000235597	58	0
PNLIPRP3	-8.85464	1.19794	4.49613e-15	3.9257e-14	ENSG00000203837	58	0
MT-ND6	-1.69944	7.0566	4.61306e-15	4.02532e-14	ENSG00000198695	2753	840
FGFR4	-1.79123	5.64483	4.65648e-15	4.06072e-14	ENSG00000160867	1048	300
TMEM144	-2.39414	3.28256	4.90575e-15	4.27548e-14	ENSG00000164124	218	41
TSC22D1	1.67724	7.42445	5.08539e-15	4.42933e-14	ENSG00000102804	1107	3509
OCIAD2	1.87374	4.98564	5.08948e-15	4.43018e-14	ENSG00000145247	183	665
ZFP36L1	1.69837	6.97786	5.13398e-15	4.46619e-14	ENSG00000185650	803	2583
KHK	-3.47151	2.08903	5.28081e-15	4.59111e-14	ENSG00000138030	102	9
MYRF	3.40263	2.1582	5.38795e-15	4.6814e-14	ENSG00000124920	10	106
DPYD	1.97465	4.43587	5.46348e-15	4.74413e-14	ENSG00000188641	118	460
ZSCAN30	2.14942	3.86948	5.59157e-15	4.85239e-14	ENSG00000186814	72	317
ANKRD30BP1	-4.26614	1.70219	5.60708e-15	4.86288e-14	ENSG00000175302	79.95	4
ALDH1B1	-1.71371	6.62068	5.63999e-15	4.88845e-14	ENSG00000137124	2039	616
WDR74	1.72336	6.41192	5.65794e-15	4.90102e-14	ENSG00000133316	534.97	1751
ATP6V1B1-AS1	-2.48292	3.12222	5.70351e-15	4.93749e-14	ENSG00000239322	196.59	34.75
LAMC3	-5.82067	1.3522	6.20701e-15	5.3701e-14	ENSG00000050555	64	1
ZBTB38	1.67446	7.31281	6.23125e-15	5.3878e-14	ENSG00000177311	1026	3246
BHLHE40	1.66477	7.68384	6.35775e-15	5.49384e-14	ENSG00000134107	1334	4192.08
ARHGAP42	-2.10218	3.94074	6.51514e-15	5.62643e-14	ENSG00000165895	334	77
SLAIN1	-3.69538	1.944	6.66655e-15	5.75369e-14	ENSG00000139737	93	7
SPINDOC	1.75498	5.91706	6.72576e-15	5.80127e-14	ENSG00000168005	373	1248
EN2	-2.52158	3.03804	6.76535e-15	5.83188e-14	ENSG00000164778	186	32
RAP1GAP2	1.83388	5.19926	6.91047e-15	5.95338e-14	ENSG00000132359	217	767
ACTN1	1.63732	9.9269	7.0127e-15	6.03779e-14	ENSG00000072110	6410.74	19765.1
LINC01579	-2.46415	3.11672	7.06135e-15	6.07601e-14	ENSG00000258754	195.44	35
BMP1	1.73733	6.1281	7.14207e-15	6.14175e-14	ENSG00000168487	436	1441
GDPD1	-4.02413	1.78274	7.25215e-15	6.23264e-14	ENSG00000153982	84	5
HLA-DPB1	-8.8296	1.1745	7.35991e-15	6.29863e-14	ENSG00000223865	57	0
HLA-V	-8.8296	1.1745	7.35991e-15	6.29863e-14	ENSG00000181126	57	0
LINC00943	-8.83112	1.17592	7.35991e-15	6.29863e-14	ENSG00000189238	57.06	0
MRO	-8.8296	1.1745	7.35991e-15	6.29863e-14	ENSG00000134042	57	0
OR4A16	-8.8296	1.1745	7.35991e-15	6.29863e-14	ENSG00000181961	57	0
RPH3A	-8.8296	1.1745	7.35991e-15	6.29863e-14	ENSG00000089169	57	0
SIRLNT	8.84253	1.18181	7.35991e-15	6.29863e-14	ENSG00000253802	0	57
SORBS3	-2.04634	4.16563	7.63515e-15	6.53026e-14	ENSG00000120896	388	93
PARP4	1.68006	7.13303	8.08239e-15	6.90862e-14	ENSG00000102699	903	2868
ADGRE1	1.94946	4.48698	8.112e-15	6.92977e-14	ENSG00000174837	124	475
EPHX1	-1.81696	5.28286	8.16636e-15	6.97202e-14	ENSG00000143819	818	230
MMP14	1.63679	9.26797	8.19709e-15	6.99406e-14	ENSG00000157227	4061	12516
SYNC	-2.57119	2.96867	8.80977e-15	7.51232e-14	ENSG00000162520	178	29.58
TLR4	1.71731	6.33817	8.94905e-15	7.62652e-14	ENSG00000136869	509.9	1661.97
POC1B-GALNT4	4.53703	1.58158	9.03706e-15	7.69691e-14	ENSG00000259075	3.07	73.4
C11orf71	-2.70639	2.77028	9.35964e-15	7.96689e-14	ENSG00000180425	156.71	23.69
GPR85	-2.39836	3.21521	9.50099e-15	8.08238e-14	ENSG00000164604	208	39
NES	-1.75103	5.85594	9.54607e-15	8.11587e-14	ENSG00000132688	1206	355
WHRN	-1.90689	4.69097	9.76522e-15	8.29723e-14	ENSG00000095397	549	145
PROSER2	2.13111	3.85469	9.8796e-15	8.38941e-14	ENSG00000148426	72	313
CYP27C1	3.29369	2.19379	1.04299e-14	8.84617e-14	ENSG00000186684	11	108
TMOD2	-3.26795	2.18609	1.04299e-14	8.84617e-14	ENSG00000128872	108	11
LINC01711	2.4644	3.10293	1.08336e-14	9.18306e-14	ENSG00000268941	35	192
GAMT	-2.40772	3.18618	1.08933e-14	9.2282e-14	ENSG00000130005	204	38
SCARF2	-2.88534	2.5382	1.11799e-14	9.46538e-14	ENSG00000244486	135	18
TUBB3	1.6519	7.53004	1.12861e-14	9.54961e-14	ENSG00000258947	1207.15	3759.8
C8orf48	-2.62956	2.83608	1.18811e-14	1.0047e-13	ENSG00000164743	163	26
UACA	1.68235	6.81443	1.19264e-14	1.00794e-13	ENSG00000137831	723	2300
RNASE1	-8.80412	1.15069	1.20778e-14	1.01892e-13	ENSG00000129538	56	0
SERPING1	8.81705	1.15794	1.20778e-14	1.01892e-13	ENSG00000149131	0	56
TNFRSF9	8.81705	1.15794	1.20778e-14	1.01892e-13	ENSG00000049249	0	56
HDAC2-AS2	3.08904	2.3493	1.2137e-14	1.0233e-13	ENSG00000228624	14	119
FKBP9P1	-2.96359	2.48072	1.24301e-14	1.04739e-13	ENSG00000176826	130.41	16.46
NAPEPLD	-1.84514	4.99213	1.25308e-14	1.05525e-13	ENSG00000161048	671	185
STIP1	1.63145	8.50056	1.28245e-14	1.07935e-13	ENSG00000168439	2392	7345
USH2A	-4.99009	1.45313	1.31809e-14	1.10869e-13	ENSG00000042781	68	2
EXT1	1.67954	6.8063	1.3249e-14	1.11376e-13	ENSG00000182197	720	2286
PEG10	1.65229	7.27759	1.39728e-14	1.17392e-13	ENSG00000242265	1013	3156
CHMP1B2P	-3.66406	1.91602	1.40221e-14	1.17666e-13	ENSG00000278530	91	7
SLITRK6	-3.66406	1.91602	1.40221e-14	1.17666e-13	ENSG00000184564	91	7
DPF2	1.69575	6.41756	1.40765e-14	1.18053e-13	ENSG00000133884	545	1750
SQSTM1	-1.61345	11.1047	1.44161e-14	1.20831e-13	ENSG00000161011	44939.8	14555.7
TFPI2	1.76625	5.52345	1.68639e-14	1.41187e-13	ENSG00000105825	282	951
BRSK2	-2.59295	2.85835	1.68647e-14	1.41187e-13	ENSG00000174672	165	27
COL9A3	-1.66183	7.01764	1.77316e-14	1.48358e-13	ENSG00000092758	2663	834
STK17B	1.73055	5.84325	1.77625e-14	1.48529e-13	ENSG00000081320	359	1181
UHRF1	1.64213	7.39621	1.77889e-14	1.48662e-13	ENSG00000276043	1105.78	3420.85
ADAM8	3.82646	1.8362	1.86257e-14	1.55564e-13	ENSG00000151651	6	86
INPP4B	-1.67349	6.69374	1.8774e-14	1.56711e-13	ENSG00000109452	2131	662
TCEA2	1.95204	4.33043	1.92608e-14	1.60595e-13	ENSG00000171703	111	426
HLA-DRB1	-4.22595	1.66569	1.92619e-14	1.60595e-13	ENSG00000196126	77.75	4
TSKU	-2.1735	3.61881	1.96561e-14	1.63785e-13	ENSG00000182704	269	59
PSAT1	-1.71853	5.97366	1.97913e-14	1.64815e-13	ENSG00000135069	1302	392
VASP	1.66719	6.81679	1.98316e-14	1.64891e-13	ENSG00000125753	730	2298
LINC02412	-8.78836	1.13596	1.98699e-14	1.64891e-13	ENSG00000258171	55.39	0
LYPD6B	8.79111	1.13366	1.98699e-14	1.64891e-13	ENSG00000150556	0	55
NELL2	-8.77819	1.12647	1.98699e-14	1.64891e-13	ENSG00000184613	55	0
TAF7L	-8.77819	1.12647	1.98699e-14	1.64891e-13	ENSG00000102387	55	0
ZNF385B	-8.77819	1.12647	1.98699e-14	1.64891e-13	ENSG00000144331	55	0
CYTH3	-1.65519	7.07184	2.03385e-14	1.68682e-13	ENSG00000008256	2762	869
HLA-DQB1	-4.96876	1.43352	2.06335e-14	1.70929e-13	ENSG00000179344	67	2
SYT13	4.99387	1.44097	2.06335e-14	1.70929e-13	ENSG00000019505	2	67
STX5	1.84332	4.87292	2.08278e-14	1.72438e-13	ENSG00000162236	172	612
TNIP1	1.64016	7.291	2.0983e-14	1.73622e-13	ENSG00000145901	1029	3179
CXorf49	1.87148	4.72387	2.21259e-14	1.82972e-13	ENSG00000215115	152.67	553.97
SDC3	-1.62424	7.93456	2.22142e-14	1.83596e-13	ENSG00000162512	4999	1607
KYNU	1.71864	5.90452	2.24591e-14	1.85513e-13	ENSG00000115919	377	1230
PLCD1	-2.4957	2.9716	2.40572e-14	1.98598e-13	ENSG00000187091	177	31
GALNT4	-3.0536	2.27033	2.46725e-14	2.03559e-13	ENSG00000257594	113.01	13.38
DOCK11	-2.6532	2.74349	2.59492e-14	2.13968e-13	ENSG00000147251	153	24
CCN1	1.62556	7.62247	2.6195e-14	2.1587e-13	ENSG00000142871	1305	3991
ALK	-3.78399	1.81349	2.74094e-14	2.25747e-13	ENSG00000171094	85	6
TXK	-3.39909	2.02499	3.0625e-14	2.52085e-13	ENSG00000074966	97	9
ANXA2	1.59149	10.7729	3.21397e-14	2.644e-13	ENSG00000182718	11803.9	35254.7
ENTPD3	4.97222	1.42105	3.23602e-14	2.65906e-13	ENSG00000168032	2	66
RP1	4.97222	1.42105	3.23602e-14	2.65906e-13	ENSG00000104237	2	66
CKMT1B	-8.75204	1.10208	3.27725e-14	2.68939e-13	ENSG00000237289	54.01	0
VSTM1	8.7647	1.10897	3.27725e-14	2.68939e-13	ENSG00000189068	0	54
PCED1B-AS1	4.52111	1.53656	3.27859e-14	2.68939e-13	ENSG00000247774	3	71
LPXN	1.62148	7.50925	3.29484e-14	2.70116e-13	ENSG00000110031	1209	3687
OTUD7B	-1.67214	6.41527	3.41078e-14	2.7946e-13	ENSG00000264522	1756	546
GBA	-1.62285	7.40937	3.43649e-14	2.81405e-13	ENSG00000177628	3471.88	1117.14
GBAP1	-2.50923	2.93004	3.53032e-14	2.88922e-13	ENSG00000160766	172.12	29.86
DIAPH3	1.75907	5.36193	3.54916e-14	2.90297e-13	ENSG00000139734	253	849
FRMD4A	-1.75142	5.44315	3.59904e-14	2.94207e-13	ENSG00000151474	905.19	266.36
SLC2A11	-1.95512	4.22372	3.87809e-14	3.16837e-13	ENSG00000133460	399	101.89
WNT9A	2.36044	3.16996	3.95467e-14	3.22908e-13	ENSG00000143816	39	199
KIF21B	3.79256	1.80578	4.03851e-14	3.29564e-13	ENSG00000116852	6	84
MGP	-5.72775	1.26615	4.06981e-14	3.31739e-13	ENSG00000111341	60	1
TMEM178B	5.75219	1.27343	4.06981e-14	3.31739e-13	ENSG00000261115	1	60
ZNF449	-2.2613	3.33652	4.3558e-14	3.54847e-13	ENSG00000173275	223	46
SLC39A13	1.71069	5.72851	4.4483e-14	3.62175e-13	ENSG00000165915	335	1087
HSF4	-2.50494	2.91937	4.45471e-14	3.62489e-13	ENSG00000102878	170.75	29.71
GLDC	-2.69066	2.65306	4.53206e-14	3.68573e-13	ENSG00000178445	144	22
AIF1L	-2.12338	3.64896	4.70828e-14	3.82685e-13	ENSG00000126878	273	62
ZC3H12A	2.5401	2.85105	4.84676e-14	3.93717e-13	ENSG00000163874	28	162
HS1BP3	-1.77181	5.16438	4.98272e-14	4.0453e-13	ENSG00000118960	748	217
LINC01705	-4.47532	1.5105	5.05452e-14	4.10125e-13	ENSG00000232679	70	3
HSD3B7	3.14231	2.18629	5.13475e-14	4.16398e-13	ENSG00000099377	12.04	106.33
HBEGF	1.7348	5.47357	5.21455e-14	4.22628e-13	ENSG00000113070	277	914
ZFPL1	1.70936	5.68377	5.34274e-14	4.32771e-13	ENSG00000162300	324.97	1053.49
ARHGAP20	-8.72487	1.07677	5.41924e-14	4.3797e-13	ENSG00000137727	53	0
F13A1	8.73779	1.08385	5.41924e-14	4.3797e-13	ENSG00000124491	0	53
GCSAML	8.73779	1.08385	5.41924e-14	4.3797e-13	ENSG00000169224	0	53
SNCB	8.73779	1.08385	5.41924e-14	4.3797e-13	ENSG00000074317	0	53
BEX4	-2.28539	3.26058	5.72678e-14	4.62562e-13	ENSG00000102409	212	43
FEN1	1.59585	7.97281	5.77143e-14	4.65905e-13	ENSG00000168496	1690	5063
HNRNPUL2	1.60189	7.42596	6.89656e-14	5.56416e-13	ENSG00000214753	1152.86	3468.38
CSF1	2.02006	3.95139	6.98596e-14	5.6331e-13	ENSG00000184371	82	330
TEX9	-2.21159	3.42544	7.27113e-14	5.85973e-13	ENSG00000151575	235.96	50.39
MARCKSL1	-1.60517	7.2364	7.34777e-14	5.91814e-13	ENSG00000175130	3070	1000
BRK1	1.59309	7.61887	7.99705e-14	6.43745e-13	ENSG00000254999	1324	3959
TRPC1	4.92791	1.38036	8.00461e-14	6.43988e-13	ENSG00000144935	2	64
ZDHHC23	-2.20867	3.38336	8.29212e-14	6.66743e-13	ENSG00000184307	229	49
ATL3	1.62411	6.80573	8.43589e-14	6.77919e-13	ENSG00000184743	741	2264
ASAH2B	1.81809	4.76251	8.49206e-14	6.82049e-13	ENSG00000204147	161.45	564.52
LGALS3	-1.57452	8.71168	8.59087e-14	6.89595e-13	ENSG00000131981	8496	2827
BDH2	-1.92975	4.24674	8.6741e-14	6.95884e-13	ENSG00000164039	404	105
HCG22	-8.69746	1.05127	8.98453e-14	7.19166e-13	ENSG00000228789	52	0
KDR	-8.69746	1.05127	8.98453e-14	7.19166e-13	ENSG00000128052	52	0
NPBWR1	8.71038	1.05828	8.98453e-14	7.19166e-13	ENSG00000183729	0	52
VCX3A	-8.69663	1.0505	8.98453e-14	7.19166e-13	ENSG00000169059	51.97	0
ILK	1.59073	7.56953	8.9904e-14	7.19232e-13	ENSG00000166333	1281.03	3824.24
TTC28	-3.58264	1.8436	9.17659e-14	7.33715e-13	ENSG00000100154	86	7
BEND6	2.24784	3.31173	9.23984e-14	7.38357e-13	ENSG00000151917	46	217
RHOJ	-1.94506	4.17466	9.63173e-14	7.69241e-13	ENSG00000126785	385	99
MCAM	1.56926	8.87712	9.72581e-14	7.76319e-13	ENSG00000076706	3208	9435
SCCPDH	-1.62237	6.71888	9.91432e-14	7.90923e-13	ENSG00000143653	2150	692
RELA	1.62009	6.77324	9.99808e-14	7.97158e-13	ENSG00000173039	726	2212
ARL2	1.6277	6.58605	1.00683e-13	8.02102e-13	ENSG00000213465	635	1945
WNK3	-2.42543	2.95799	1.00714e-13	8.02102e-13	ENSG00000196632	174	32
ALOX5AP	5.70338	1.22829	1.05572e-13	8.40324e-13	ENSG00000132965	1	58
FAM83H	2.8117	2.4606	1.10887e-13	8.82133e-13	ENSG00000180921	18	126
IQCG	-2.21737	3.33128	1.14262e-13	9.08475e-13	ENSG00000114473	221	47
FTSJ1	1.60999	6.87453	1.14768e-13	9.11996e-13	ENSG00000068438	783	2369
COL6A3	2.20913	3.36995	1.19333e-13	9.47737e-13	ENSG00000163359	49	225
SPRY1	-2.25793	3.23816	1.25091e-13	9.92916e-13	ENSG00000164056	208	43
S100A3	3.74017	1.75893	1.30135e-13	1.03238e-12	ENSG00000188015	6	81
HELZ	-1.69384	5.54102	1.32184e-13	1.04805e-12	ENSG00000198265	960	294
DNTTIP1	1.63622	6.29643	1.34936e-13	1.06927e-12	ENSG00000101457	517	1593
TDRKH	-2.71032	2.53622	1.41171e-13	1.11806e-12	ENSG00000182134	132.77	20
SMURF2	1.64011	6.19245	1.4264e-13	1.12906e-12	ENSG00000108854	480	1483
C15orf56	8.68243	1.03226	1.49345e-13	1.17821e-12	ENSG00000176753	0	51
CHN2	-8.66951	1.0253	1.49345e-13	1.17821e-12	ENSG00000106069	51	0
IGFBP5	8.68243	1.03226	1.49345e-13	1.17821e-12	ENSG00000115461	0	51
MUC19	-8.66951	1.0253	1.49345e-13	1.17821e-12	ENSG00000205592	51	0
OLIG1	-8.66951	1.0253	1.49345e-13	1.17821e-12	ENSG00000184221	51	0
XAGE1B	-8.68551	1.04016	1.49345e-13	1.17821e-12	ENSG00000204382	51.57	0
TMEM67	-2.03015	3.76747	1.50947e-13	1.19018e-12	ENSG00000164953	293	71
S1PR2	-1.94132	4.05131	1.55025e-13	1.22166e-12	ENSG00000267534	353	91
FBXO5	1.67839	5.62899	1.64045e-13	1.29203e-12	ENSG00000112029	318	1009
ELOVL7	-2.46386	2.85109	1.71629e-13	1.35101e-12	ENSG00000164181	162	29
SRGAP1	-1.78737	4.7832	1.72622e-13	1.35807e-12	ENSG00000196935	575	165
OAT	-1.5685	7.70109	1.7416e-13	1.36942e-12	ENSG00000065154	4211	1407
AK4	1.95533	4.01087	1.76276e-13	1.38529e-12	ENSG00000162433	88.61	340.92
BAD	1.85509	4.39919	1.77366e-13	1.39309e-12	ENSG00000002330	122.81	440.65
PACS1	1.62145	6.35328	1.81418e-13	1.42413e-12	ENSG00000175115	542	1653
FNBP1L	-1.67204	5.70356	1.83233e-13	1.43758e-12	ENSG00000137942	1071	333
RTBDN	2.15004	3.46023	1.83903e-13	1.44204e-12	ENSG00000132026	54	237.96
DVL1	1.58043	7.08468	1.94461e-13	1.52399e-12	ENSG00000107404	920	2727
LINC01320	-3.54874	1.81359	1.96093e-13	1.53594e-12	ENSG00000228262	84	7
PSMB8-AS1	2.76731	2.43438	1.97897e-13	1.54921e-12	ENSG00000204261	18.15	123.19
MX2	4.8822	1.33848	1.9951e-13	1.56013e-12	ENSG00000183486	2	62
OMG	-4.85708	1.33129	1.9951e-13	1.56013e-12	ENSG00000126861	62	2
LINC01088	-2.03714	3.71152	2.0096e-13	1.5706e-12	ENSG00000249307	282	68
SLC35G1	-2.02576	3.74376	2.01879e-13	1.57692e-12	ENSG00000176273	288	70
HES1	-1.8402	4.48242	2.06648e-13	1.61328e-12	ENSG00000114315	470	130
IMPA2	-1.83713	4.48003	2.2741e-13	1.7744e-12	ENSG00000141401	469	130
NDUFB2	1.61005	6.46545	2.28373e-13	1.78093e-12	ENSG00000090266	589.41	1783.42
VXN	-2.43284	2.87314	2.29089e-13	1.78554e-12	ENSG00000169085	164	30
DYNC2LI1	-1.88655	4.26635	2.31632e-13	1.80437e-12	ENSG00000138036	407	109
S100A2	3.02826	2.19363	2.34453e-13	1.82535e-12	ENSG00000196754	13	106
FNIP2	-1.71104	5.21996	2.38519e-13	1.85599e-12	ENSG00000052795	770	233
NIBAN1	3.24477	2.0193	2.39276e-13	1.86086e-12	ENSG00000135842	10	95
CSTA	-8.64101	0.998864	2.48909e-13	1.93366e-12	ENSG00000121552	50	0
TUBB8P7	-8.64101	0.998864	2.48909e-13	1.93366e-12	ENSG00000261812	50	0
FAM111B	1.68265	5.47469	2.53503e-13	1.96828e-12	ENSG00000189057	285	907
SMIM10	-1.7963	4.65344	2.62258e-13	2.03515e-12	ENSG00000184785	526	150
LINC01145	2.25299	3.1686	2.63838e-13	2.04629e-12	ENSG00000272419	41.46	196.33
CTNNA1P1	-3.86089	1.63609	2.6963e-13	2.09008e-12	ENSG00000249026	75	5
CTNNA2	-5.62843	1.17463	2.7628e-13	2.14045e-12	ENSG00000066032	56	1
LDHC	-3.4098	1.8731	2.77596e-13	2.14948e-12	ENSG00000166796	87	8
XKR9	-3.67854	1.71949	2.85661e-13	2.21072e-12	ENSG00000221947	79	6
PTCD1	-1.98951	3.85496	3.06959e-13	2.3741e-12	ENSG00000106246	309.78	77.22
GAB1	-1.86153	4.32349	3.07105e-13	2.3741e-12	ENSG00000109458	422	115
AFMID	-1.97591	3.84015	3.08126e-13	2.3807e-12	ENSG00000183077	306	77
FIBP	1.5969	6.46432	3.29155e-13	2.5418e-12	ENSG00000172500	593	1778
SEC13	1.53971	8.17369	3.48422e-13	2.68912e-12	ENSG00000157020	2000	5763
MICALL1	1.63497	5.85612	3.49009e-13	2.6922e-12	ENSG00000100139	381	1173
WIPF1	1.54654	7.72502	3.56409e-13	2.74779e-12	ENSG00000115935	1460	4227
IFITM2	4.10021	1.53645	3.61333e-13	2.78424e-12	ENSG00000185201	4	70
LY96	-2.41515	2.85851	3.66865e-13	2.82534e-12	ENSG00000154589	162	30
TRIB1	-1.58737	6.5935	3.76409e-13	2.89727e-12	ENSG00000173334	1959	646
TAZ	-1.85441	4.31845	3.78846e-13	2.91446e-12	ENSG00000102125	420.07	115.04
FAM89A	-1.77377	4.70146	3.7906e-13	2.91452e-12	ENSG00000182118	542	157
EIF6	1.52949	8.63733	4.06034e-13	3.12024e-12	ENSG00000242372	2773	7933.87
TMSB10	1.52821	8.74214	4.0917e-13	3.14264e-12	ENSG00000034510	2984	8530
HTRA1	2.20445	3.24532	4.1593e-13	3.19136e-12	ENSG00000166033	45	206
TCN2	8.62486	0.978753	4.15962e-13	3.19136e-12	ENSG00000185339	0	49
ACACB	-3.51403	1.78293	4.20921e-13	3.22766e-12	ENSG00000076555	82	7
ZNRD2	1.69278	5.21727	4.30235e-13	3.29731e-12	ENSG00000173465	236.99	759.57
MIF4GD	-2.28944	3.0512	4.5218e-13	3.46177e-12	ENSG00000125457	183	37
TNFRSF14-AS1	-2.29782	3.04461	4.5218e-13	3.46177e-12	ENSG00000238164	182.33	36.65
RASA1	1.58721	6.46396	4.60651e-13	3.52473e-12	ENSG00000145715	595.85	1774.58
ABCB6	-1.60285	6.17188	4.6837e-13	3.58186e-12	ENSG00000115657	1465.7	478.15
RASSF5	2.52299	2.6773	4.71373e-13	3.60289e-12	ENSG00000266094	25	143
TMEM255B	2.2573	3.12134	4.7685e-13	3.64279e-12	ENSG00000184497	40	190
LINC00511	-1.59882	6.21289	4.95744e-13	3.7851e-12	ENSG00000227036	1507	493
RPS6KA2	-1.81577	4.44127	5.00307e-13	3.81789e-12	ENSG00000071242	455	128
NR2F1	2.60194	2.56392	5.06359e-13	3.86201e-12	ENSG00000175745	22	133
UBE2E3	1.55883	7.03847	5.13543e-13	3.9147e-12	ENSG00000170035	901	2631
MOB3A	1.69819	5.12105	5.22327e-13	3.97953e-12	ENSG00000172081	221	711
RFPL4B	1.85744	4.19036	5.23829e-13	3.98883e-12	ENSG00000251258	106	381
RSPH3	1.79045	4.53298	5.43129e-13	4.13359e-12	ENSG00000130363	139.63	479
PDE10A	1.72269	4.92771	5.63421e-13	4.28573e-12	ENSG00000112541	190.66	623.94
TBX15	2.54069	2.63473	5.76386e-13	4.38201e-12	ENSG00000092607	24	139
EIF1B-AS1	-3.3763	1.8437	5.83536e-13	4.434e-12	ENSG00000280739	85	8
IL17D	-2.25039	3.11398	5.85382e-13	4.44565e-12	ENSG00000172458	190.4	39.56
GALM	-1.88639	4.0546	5.9005e-13	4.47871e-12	ENSG00000143891	351	94
DTWD2	-1.76383	4.66616	5.93932e-13	4.50578e-12	ENSG00000169570	528	154
CEPT1	-1.74422	4.78294	5.94601e-13	4.50845e-12	ENSG00000134255	571	168.83
ZNF486	2.22458	3.16384	5.98073e-13	4.53236e-12	ENSG00000256229	42	195
SOCS1	3.84752	1.60858	6.11198e-13	4.62936e-12	ENSG00000185338	5	73
CCDC191	-3.49636	1.76736	6.17732e-13	4.67636e-12	ENSG00000163617	81	7
LONRF3	2.62465	2.51782	6.18226e-13	4.67761e-12	ENSG00000175556	21	129
KRT23	-3.64161	1.68675	6.30146e-13	4.76527e-12	ENSG00000108244	77	6
BID	1.70832	4.98539	6.36704e-13	4.81231e-12	ENSG00000015475	200	648
ANXA8L1	8.578	0.935318	6.97018e-13	5.257e-12	ENSG00000264230	0	47.43
LINC01447	-8.58227	0.944482	6.97018e-13	5.257e-12	ENSG00000236078	48	0
PSG2	8.59519	0.951239	6.97018e-13	5.257e-12	ENSG00000242221	0	48
TTC9	8.59519	0.951239	6.97018e-13	5.257e-12	ENSG00000133985	0	48
VPS41	-1.6064	5.95675	6.97764e-13	5.25984e-12	ENSG00000006715	1263	411
H19	-4.34628	1.39361	7.02959e-13	5.2878e-12	ENSG00000130600	64	3
RGS5	-4.34628	1.39361	7.02959e-13	5.2878e-12	ENSG00000143248	64	3
SCN2A	-4.34628	1.39361	7.02959e-13	5.2878e-12	ENSG00000136531	64	3
TEX13B	-4.34628	1.39361	7.02959e-13	5.2878e-12	ENSG00000170925	64	3
FMO4	-3.01839	2.08928	7.2954e-13	5.48484e-12	ENSG00000076258	99	12
RHOB	1.53417	7.30378	7.31357e-13	5.4956e-12	ENSG00000143878	1097	3149
NDC80	1.61591	5.78004	7.38266e-13	5.54459e-12	ENSG00000080986	365	1109
SLC6A17	1.82861	4.27207	7.40171e-13	5.55597e-12	ENSG00000197106	114	401.62
CLCN3	-1.53877	7.0976	7.60953e-13	5.70895e-12	ENSG00000109572	2756	940
DZIP3	-1.69055	5.07546	7.6446e-13	5.73225e-12	ENSG00000198919	694	213
LINC01006	-3.2588	1.90201	7.70184e-13	5.77212e-12	ENSG00000182648	88	9
TCN1	1.85494	4.13341	7.74927e-13	5.80461e-12	ENSG00000134827	102	366
CCDC171	-2.49717	2.67009	7.87331e-13	5.89442e-12	ENSG00000164989	143	25
ATP2B2	4.81079	1.27331	7.96444e-13	5.95951e-12	ENSG00000157087	2	59
GNS	-1.51018	8.55634	7.97092e-13	5.96123e-12	ENSG00000135677	7542	2624
ANKRD30B	-2.5994	2.51108	8.1461e-13	6.08904e-12	ENSG00000180777	129.05	21
FUT8	1.58292	6.20097	8.20787e-13	6.13199e-12	ENSG00000033170	497.49	1477.29
SMAD9	-4.03297	1.49178	8.46346e-13	6.31962e-12	ENSG00000120693	68	4
CADPS2	-1.74587	4.68913	8.61469e-13	6.42917e-12	ENSG00000081803	535	158
TMED3	-1.53129	7.15943	9.15919e-13	6.83195e-12	ENSG00000166557	2873	985
HIVEP3	1.64511	5.4105	9.30213e-13	6.93494e-12	ENSG00000127124	278	862
FZD9	-3.62278	1.67009	9.37638e-13	6.98663e-12	ENSG00000188763	76	6
PLOD3	-1.50524	8.40892	9.92231e-13	7.38955e-12	ENSG00000106397	6803	2375
FAM104B	-2.03874	3.51075	9.99804e-13	7.44205e-12	ENSG00000182518	245	59
TSPAN6	-1.71367	4.85148	1.04369e-12	7.76464e-12	ENSG00000000003	596	180
LRFN4	2.11259	3.34893	1.0652e-12	7.92055e-12	ENSG00000173621	51	219
ALDH3B1	1.94899	3.80541	1.083e-12	8.04871e-12	ENSG00000006534	77	295
PSG1	4.34896	1.38024	1.09658e-12	8.14536e-12	ENSG00000231924	3	63
CYP2U1	-2.00175	3.59713	1.11272e-12	8.26093e-12	ENSG00000155016	259	64
ASIC1	-2.8248	2.2325	1.13528e-12	8.42404e-12	ENSG00000110881	108	15
ABALON	2.41814	2.75169	1.13589e-12	8.42419e-12	ENSG00000281376	28.04	149.07
GBP2	1.74433	4.6192	1.13792e-12	8.43487e-12	ENSG00000162645	152	505
PPP1R13L	1.68221	5.02872	1.13953e-12	8.44236e-12	ENSG00000104881	209	665
LGALSL	-2.56525	2.54761	1.14126e-12	8.45075e-12	ENSG00000119862	132	22
RAPH1	1.55842	6.42374	1.16115e-12	8.59358e-12	ENSG00000173166	588.16	1717.07
PADI1	8.56489	0.923191	1.17118e-12	8.65432e-12	ENSG00000142623	0	47
SULT1C2	-8.55198	0.916502	1.17118e-12	8.65432e-12	ENSG00000198203	47	0
TEX11	-8.55198	0.916502	1.17118e-12	8.65432e-12	ENSG00000120498	47	0
GRIN2A	5.57361	1.10884	1.18945e-12	8.7802e-12	ENSG00000183454	1	53
PDE2A	5.57361	1.10884	1.18945e-12	8.7802e-12	ENSG00000186642	1	53
XAF1	2.37732	2.8132	1.19734e-12	8.83387e-12	ENSG00000132530	30	155
COL4A4	-3.342	1.81368	1.2317e-12	9.08269e-12	ENSG00000081052	83	8
NME5	-4.76107	1.24394	1.26833e-12	9.34797e-12	ENSG00000112981	58	2
KIF21A	-1.64327	5.29813	1.28463e-12	9.46314e-12	ENSG00000139116	804	255
SCD	-1.49039	8.63586	1.49079e-12	1.09762e-11	ENSG00000099194	7941	2801
ZFYVE16	-1.55701	6.30419	1.52061e-12	1.119e-11	ENSG00000039319	1594.02	536.81
ZEB1	1.91938	3.85442	1.53578e-12	1.12957e-11	ENSG00000148516	81	304
ARHGAP29	1.56958	6.09995	1.56871e-12	1.15319e-11	ENSG00000137962	467	1374
ATRN	-1.52889	6.9092	1.58555e-12	1.16497e-11	ENSG00000088812	2414	829
BCYRN1	-1.5137	7.16095	1.61607e-12	1.18678e-11	ENSG00000236824	2867	995
RPL10L	2.17587	3.15779	1.62366e-12	1.19174e-11	ENSG00000165496	43	193
RNFT2	-2.24138	3.0121	1.63288e-12	1.19789e-11	ENSG00000135119	177	37
SLC31A2	2.98656	2.1177	1.66172e-12	1.21842e-11	ENSG00000136867	12.63	100.07
ITGB1	1.47706	10.2311	1.67459e-12	1.22723e-11	ENSG00000150093	8600.16	23727.5
LINC01963	1.75213	4.4867	1.69968e-12	1.24498e-11	ENSG00000260804	138	461
ACTN4	1.47828	9.74925	1.71348e-12	1.25382e-11	ENSG00000130402	6154	16993
LDHD	-4.30057	1.35244	1.71351e-12	1.25382e-11	ENSG00000166816	62	3
ARHGAP23	1.77399	4.36178	1.76197e-12	1.28861e-11	ENSG00000275832	125	423.98
DAP	1.50508	7.26903	1.93538e-12	1.41471e-11	ENSG00000112977	1087	3058
ARPC1B	-1.481	8.77866	1.93911e-12	1.41671e-11	ENSG00000130429	8752.55	3107.42
KCNK6	5.5462	1.08372	1.9438e-12	1.4194e-11	ENSG00000099337	1	52
H1-0	3.46765	1.72672	1.96565e-12	1.43463e-11	ENSG00000189060	7	78
DAW1	8.53395	0.894587	1.97336e-12	1.43656e-11	ENSG00000123977	0	46
LHFPL1	-8.52103	0.887967	1.97336e-12	1.43656e-11	ENSG00000182508	46	0
SPANXA2	8.52737	0.888507	1.97336e-12	1.43656e-11	ENSG00000203926	0	45.79
SYT14P1	-8.53411	0.90002	1.97336e-12	1.43656e-11	ENSG00000215127	46.42	0
ZNF560	-8.52103	0.887967	1.97336e-12	1.43656e-11	ENSG00000198028	46	0
SDCBP	-1.48416	8.39093	1.99644e-12	1.45262e-11	ENSG00000137575	6693	2371
TMEM17	-2.21923	3.03183	2.02331e-12	1.47142e-11	ENSG00000186889	179	38
FAM225B	2.84504	2.20788	2.12517e-12	1.54471e-11	ENSG00000225684	14.71	105.52
PLOD2	1.5004	7.29964	2.19444e-12	1.59424e-11	ENSG00000152952	1113	3121
WDFY2	1.71471	4.64297	2.26982e-12	1.64817e-11	ENSG00000139668	157	511
LINC00665	1.72576	4.55706	2.4982e-12	1.81308e-11	ENSG00000232677	147	482.15
TANC1	-1.54892	6.16093	2.50037e-12	1.81373e-11	ENSG00000115183	1441	488
TFCP2	2.24845	2.96514	2.51485e-12	1.8233e-11	ENSG00000135457	36	170
ID2	-1.83617	4.08958	2.54333e-12	1.843e-11	ENSG00000115738	357	99
ITGA9-AS1	-2.69804	2.29915	2.55744e-12	1.85229e-11	ENSG00000235257	112	17
KLF4	2.07928	3.32231	2.62866e-12	1.9029e-11	ENSG00000136826	51	214
ZNF608	-1.81251	4.16892	2.74907e-12	1.98906e-11	ENSG00000168916	376	106
KANK2	1.5462	6.19229	2.7527e-12	1.99067e-11	ENSG00000197256	504	1459
SFMBT2	-2.47278	2.59261	2.77766e-12	2.0077e-11	ENSG00000198879	135	24
CD96	-1.63488	5.14359	2.8366e-12	2.04926e-11	ENSG00000153283	721	230
STAT5A	-2.43534	2.65328	2.92694e-12	2.11345e-11	ENSG00000126561	140.38	25.62
CD22	-1.71927	4.57509	3.07515e-12	2.21935e-11	ENSG00000012124	492	148
LRP11	1.57416	5.69658	3.09405e-12	2.23186e-11	ENSG00000120256	352	1039
ABCC9	5.51825	1.05815	3.18385e-12	2.29199e-11	ENSG00000069431	1	51
ERVFRD-1	-5.49382	1.0514	3.18385e-12	2.29199e-11	ENSG00000244476	51	1
FGF13-AS1	-5.50338	1.06013	3.18385e-12	2.29199e-11	ENSG00000226031	51.34	1
RELN	5.51825	1.05815	3.18385e-12	2.29199e-11	ENSG00000189056	1	51
FOXO4	-1.81285	4.14196	3.21973e-12	2.31664e-11	ENSG00000184481	369	104
ABCA5	-2.54186	2.46307	3.25781e-12	2.34286e-11	ENSG00000154265	124	21
AGMO	-8.48941	0.858856	3.33429e-12	2.39544e-11	ENSG00000187546	45	0
CHN2-AS1	-8.48941	0.858856	3.33429e-12	2.39544e-11	ENSG00000235669	45	0
TPD52L1	-1.6567	4.93771	3.44873e-12	2.4764e-11	ENSG00000111907	627	197
CERS4	-1.90114	3.74392	3.49711e-12	2.50988e-11	ENSG00000090661	283	75
ARHGAP31	-1.52531	6.38708	3.64257e-12	2.61295e-11	ENSG00000031081	1679	578
CDS2	-1.55199	5.93693	3.6523e-12	2.61861e-11	ENSG00000101290	1234	417
MALT1	1.56984	5.68926	3.72147e-12	2.66678e-11	ENSG00000172175	351	1032.95
CEP68	-1.72112	4.52727	3.72323e-12	2.66678e-11	ENSG00000011523	476	143
DKK1	1.77121	4.2278	3.72869e-12	2.66935e-11	ENSG00000107984	114	385.95
MAPK13	3.31465	1.77452	3.80607e-12	2.72338e-11	ENSG00000156711	8	80
UTRN	1.56507	5.71812	3.86584e-12	2.76475e-11	ENSG00000152818	359	1053
USP27X	-2.36436	2.71966	3.88107e-12	2.77425e-11	ENSG00000273820	146	28
SH3BGRL	-1.50017	6.88098	3.98164e-12	2.84471e-11	ENSG00000131171	2355	825
PPP2R5B	2.09044	3.24518	4.00882e-12	2.8627e-11	ENSG00000068971	48	203
TMEM251	-1.59989	5.34231	4.06206e-12	2.89926e-11	ENSG00000153485	823	269
HABP4	-1.71809	4.52495	4.07522e-12	2.9072e-11	ENSG00000130956	475	143
UBA6-AS1	-1.62771	5.1102	4.12135e-12	2.93863e-11	ENSG00000248049	703.58	225.56
MARK2	1.5835	5.52083	4.19629e-12	2.99057e-11	ENSG00000072518	310	921
CTSH	-1.58455	5.46829	4.24096e-12	3.02089e-11	ENSG00000103811	896	296
CENPM	-1.50987	6.57974	4.25514e-12	3.02947e-11	ENSG00000100162	1914	666
[truncated: 12,233 more rows]

## Sheet: SK-MEL-147 MR vs P RNAseq
hgnc_symbol	log2FC	logCPM	PValue	FDR	gene_id	SkMel147P	SkMel147MR
IGFN1	7.78075	6.99705	1.29676e-132	1.72469e-128	ENSG00000163395	24	5348
TIMP3	-7.30509	6.73379	2.80557e-122	1.86571e-118	ENSG00000100234	4412	28
UCA1	7.32995	5.87627	2.70033e-107	1.19715e-103	ENSG00000214049	15	2453
ANKRD1	6.63338	6.31563	3.63965e-107	1.21018e-103	ENSG00000148677	33	3315
CPA4	5.14273	8.13123	2.11455e-93	5.62471e-90	ENSG00000128510	322	11472
TFPI2	-7.48416	5.12285	4.63254e-93	1.02688e-89	ENSG00000105825	1443	8
ACKR3	9.09245	4.80331	4.6781e-92	8.88838e-89	ENSG00000144476	2	1169
HLA-DOA	-6.54201	5.08461	2.26959e-85	3.7732e-82	ENSG00000204252	1398	15
MMP24	6.22546	5.00541	7.66085e-81	1.1321e-77	ENSG00000125966	17.51	1330.08
SLC12A7	-6.0602	5.02107	9.94974e-80	1.32332e-76	ENSG00000113504	1332	20
DEFB103A	9.30866	4.10432	1.32707e-75	1.60455e-72	ENSG00000176797	1	718.74
DMKN	6.81401	4.28275	5.25447e-72	5.8237e-69	ENSG00000161249	7	808
C1S	5.25549	5.0879	1.86976e-71	1.91291e-68	ENSG00000182326	36	1391
SIRPA	4.68532	5.7189	2.26768e-69	2.1543e-66	ENSG00000198053	82	2129.97
DUSP6	-5.22361	4.79707	3.49156e-67	3.09585e-64	ENSG00000139318	1126.84	30.28
CGB8	4.53245	5.72681	1.81867e-66	1.51177e-63	ENSG00000213030	91.3	2132.78
HLA-DRA	-4.02473	8.35262	7.45525e-66	5.83263e-63	ENSG00000204287	12854	796
MTUS1	5.73155	4.35258	2.06631e-65	1.52678e-62	ENSG00000129422	15.56	840
FOLH1	-8.87605	3.66413	7.41431e-65	5.19002e-62	ENSG00000086205	524.44	1
CLU	4.66878	5.15501	9.18748e-64	6.10967e-61	ENSG00000120885	56	1439
CXCL1	-3.97495	7.11289	4.34719e-62	2.75322e-59	ENSG00000163739	5430	348
MNX1	-7.8842	3.59305	1.36538e-61	8.25434e-59	ENSG00000130675	498	2
PODXL	4.21876	5.8568	1.81024e-61	1.04679e-58	ENSG00000128567	123	2311
EEF1A2	3.79948	8.69496	2.10515e-61	1.16661e-58	ENSG00000101210	1159	16270
HRK	7.01326	3.69527	3.52211e-61	1.87376e-58	ENSG00000135116	4	537
COL1A1	4.37596	5.38748	4.09141e-61	2.09291e-58	ENSG00000108821	80	1677
FZD8	-4.47091	5.21454	4.49664e-61	2.21501e-58	ENSG00000177283	1479.77	67.15
FBLN1	-4.61194	4.95438	1.16193e-60	5.51917e-58	ENSG00000077942	1240	51
SEL1L3	4.33028	5.36187	3.92551e-60	1.80032e-57	ENSG00000091490	81	1645
CADPS	-5.26024	4.23957	1.55239e-59	6.88226e-57	ENSG00000163618	765	20
SPINK1	4.35815	5.15799	7.73823e-59	3.31995e-56	ENSG00000164266	69	1429
DCDC2C	4.90084	4.43499	1.53333e-58	6.37292e-56	ENSG00000214866	29	877
CGNL1	4.57882	4.75505	3.17771e-58	1.28071e-55	ENSG00000128849	45	1087
KRT81	3.91143	6.00687	2.98465e-56	1.16753e-53	ENSG00000205426	166.94	2534.1
COL9A3	-11.5416	3.16641	1.85425e-55	7.04615e-53	ENSG00000092758	371	0
LYPD1	-3.82723	6.18918	1.99618e-55	7.37479e-53	ENSG00000150551	2842.45	201.76
GAS7	-3.79707	6.25928	4.09281e-55	1.4712e-52	ENSG00000007237	2980	216
TENM2	4.11357	5.17432	6.86747e-55	2.40362e-52	ENSG00000145934	82	1433
AK5	-4.59679	4.44053	9.68711e-55	3.25614e-52	ENSG00000154027	867	36
SLAMF7	3.77143	6.30593	9.79291e-55	3.25614e-52	ENSG00000026751	225	3099
ZNF521	-6.23641	3.486	6.09551e-54	1.97732e-51	ENSG00000198795	458	6
PLEKHA7	4.70752	4.2492	6.43936e-54	2.03913e-51	ENSG00000166689	29	767
TFAP2C	-3.72932	6.26779	1.03459e-53	3.20002e-51	ENSG00000087510	2988	227
P3H2	5.09187	3.93847	1.10269e-53	3.33312e-51	ENSG00000090530	18	623
GPM6B	-5.89945	3.56107	1.7e-53	5.02446e-51	ENSG00000046653	481	8
OPRD1	-6.38613	3.3776	1.16249e-52	3.36112e-50	ENSG00000116329	425.13	5
SPRY4	-5.35837	3.7215	1.57198e-52	4.44838e-50	ENSG00000187678	534	13
DUSP4	-3.64007	6.45613	1.80228e-52	4.99381e-50	ENSG00000120875	3390	274
DENND2A	-4.78137	4.03761	7.27236e-52	1.97393e-49	ENSG00000146966	658	24
SLC12A8	4.01781	4.91723	3.01408e-51	8.01746e-49	ENSG00000221955	73	1194
CYB5R2	-4.05995	4.84305	4.05274e-51	1.05689e-48	ENSG00000166394	1127	68
AGT	6.29673	3.3023	5.28606e-51	1.35201e-48	ENSG00000135744	5	406
TMEM184A	4.59736	4.02843	8.67877e-50	2.17788e-47	ENSG00000164855	26.75	655.7
PITPNM3	4.511	4.06288	2.15055e-49	5.29671e-47	ENSG00000091622	29.03	670
C3	4.85868	3.71395	2.09887e-48	5.07545e-46	ENSG00000125730	18	530
PTPRN	3.53027	5.94883	2.66398e-48	6.32696e-46	ENSG00000054356	205	2389
VCAN	-3.37503	7.09953	2.78633e-48	6.50144e-46	ENSG00000038427	5219	507
LINC02009	3.69506	5.26916	5.55267e-48	1.27329e-45	ENSG00000283646	115	1503
TGFB2	3.38107	6.88524	6.02824e-48	1.35891e-45	ENSG00000092969	431.77	4536
HSPG2	-3.35249	7.17394	6.16963e-48	1.3676e-45	ENSG00000142798	5487.83	541.52
SHC3	-3.85039	4.86208	6.63404e-48	1.43171e-45	ENSG00000148082	1132	79
MAGED4	-11.1775	2.80647	6.67413e-48	1.43171e-45	ENSG00000154545	288.23	0
NDRG2	4.62223	3.83668	8.47385e-48	1.78892e-45	ENSG00000165795	23	574
CA8	-11.1613	2.79043	1.32999e-47	2.76389e-45	ENSG00000178538	285	0
NFIB	-4.28108	4.05834	1.45388e-46	2.97487e-44	ENSG00000147862	658	34
IGFBP7	-4.22941	4.05013	7.65556e-46	1.54271e-43	ENSG00000163453	653.08	34.98
SFRP1	-3.1508	8.40472	3.62166e-45	7.18927e-43	ENSG00000104332	12714	1443
PDGFB	11.0117	2.6444	1.0558e-44	2.06502e-42	ENSG00000100311	0	259
CYRIA	4.22385	3.92974	1.31145e-44	2.52786e-42	ENSG00000197872	32	605
ADAMTS14	4.78171	3.47279	1.95092e-44	3.70675e-42	ENSG00000138316	16	447
DCAF12L2	5.23025	3.23849	2.10438e-44	3.942e-42	ENSG00000198354	10	383
UNC13D	5.60317	3.09734	2.41795e-44	4.46649e-42	ENSG00000092929	7	349
COL4A1	3.10935	7.84456	6.74241e-44	1.22841e-41	ENSG00000187498	996	8666
FZD1	-3.46977	5.18123	1.24816e-43	2.24332e-41	ENSG00000157240	1386	126
FAM20C	-3.07151	8.06171	3.85749e-43	6.84062e-41	ENSG00000177706	9966	1195
STMN3	-3.97284	4.0706	7.85082e-43	1.36115e-40	ENSG00000197457	656	42
ITGA7	4.70552	3.39997	7.88031e-43	1.36115e-40	ENSG00000135424	16	424
MYO5B	7.74479	2.63377	1.26572e-42	2.15821e-40	ENSG00000167306	1.06	256
TMEM200C	-10.8646	2.49799	6.13834e-42	1.03342e-39	ENSG00000206432	232	0
ALS2CL	3.84703	4.09553	1.36255e-41	2.26524e-39	ENSG00000178038	46	669
RNF150	-6.42892	2.71339	3.15081e-41	5.17356e-39	ENSG00000170153	267	3
TRIM29	6.4115	2.70885	3.9906e-41	6.47255e-39	ENSG00000137699	3	268
EMP1	-3.06561	6.87061	4.74284e-41	7.59998e-39	ENSG00000134531	4361	525
CNN1	3.05769	6.91852	5.50839e-41	8.72161e-39	ENSG00000130176	541	4542
ELFN2	4.73095	3.23496	6.71922e-41	1.05136e-38	ENSG00000166897	14	378
COLEC12	-6.89034	2.61534	9.78237e-41	1.51285e-38	ENSG00000158270	250	2
AGAP2	3.85177	3.99945	1.02182e-40	1.56209e-38	ENSG00000135439	42.88	625.79
DIO2	5.04572	3.06092	1.18782e-40	1.79523e-38	ENSG00000211448	10	337
CD74	-2.94448	9.48255	1.22026e-40	1.82354e-38	ENSG00000019582	26430	3461.07
HUNK	-5.42242	2.90995	1.85481e-40	2.741e-38	ENSG00000142149	303	7
SPRY2	-3.11714	6.08617	2.24837e-40	3.28608e-38	ENSG00000136158	2540	295
PSG5	3.07911	6.32651	3.39919e-40	4.91404e-38	ENSG00000204941	354	3016.8
MANSC1	-5.57236	2.83932	4.14005e-40	5.92072e-38	ENSG00000111261	289	6
TNFRSF9	4.20691	3.50352	1.27118e-39	1.79858e-37	ENSG00000049249	24	449
KCNAB2	3.73858	4.02571	1.38457e-39	1.93839e-37	ENSG00000069424	47	634
SOX2	-7.64923	2.45449	2.77543e-39	3.84512e-37	ENSG00000181449	224	1
FBLN7	-5.07026	2.92361	9.23699e-39	1.26651e-36	ENSG00000144152	304	9
HSPB8	2.98136	6.3567	2.88489e-38	3.91521e-36	ENSG00000152137	384	3058
FLRT3	-3.00601	6.09065	3.83093e-38	5.14661e-36	ENSG00000125848	2527	317
IL1B	-2.85012	8.11742	4.30265e-38	5.72252e-36	ENSG00000125538	10179	1423
SERINC2	3.76294	3.81767	5.34855e-38	7.04314e-36	ENSG00000168528	40	549
FNDC10	-10.6361	2.27343	7.18645e-38	9.37056e-36	ENSG00000228594	198	0
SLIT2	-3.5798	4.03925	2.11707e-37	2.7337e-35	ENSG00000145147	630	53
OVAAL	7.53419	2.35388	2.16981e-37	2.77485e-35	ENSG00000236719	1	210
SLC9A2	5.2437	2.75034	2.66175e-37	3.37155e-35	ENSG00000115616	7	272
PIEZO2	-5.86869	2.56359	4.21485e-37	5.28845e-35	ENSG00000154864	239	4
ETV1	-3.49217	4.13665	5.2971e-37	6.58424e-35	ENSG00000006468	671	60
INHBB	6.18473	2.48834	6.3655e-37	7.83899e-35	ENSG00000163083	3	229
KIF21B	3.52964	4.03212	7.26431e-37	8.8638e-35	ENSG00000116852	54	630
TENM4	-3.308	4.48536	1.15684e-36	1.39872e-34	ENSG00000149256	846	86
PDZRN3	-3.90236	3.52417	1.36449e-36	1.63493e-34	ENSG00000121440	446.72	30
NEGR1	-3.49067	4.08671	1.46747e-36	1.74263e-34	ENSG00000172260	648	58
RUNX3	-5.8382	2.53407	1.48865e-36	1.75212e-34	ENSG00000020633	234	4
LAMB3	3.0011	5.42781	4.7298e-36	5.5181e-34	ENSG00000196878	199	1607
P2RX5	4.45908	2.99675	6.57077e-36	7.59924e-34	ENSG00000083454	14.2	317.49
OSBP2	4.35276	3.0652	7.78307e-36	8.9237e-34	ENSG00000184792	16	332
TUBB4A	10.5174	2.15905	8.1753e-36	9.29329e-34	ENSG00000104833	0	183.83
MAP1A	3.41251	4.09977	8.76146e-36	9.87521e-34	ENSG00000166963	61	656
SH3PXD2B	-2.91797	5.834	9.67389e-36	1.0812e-33	ENSG00000174705	2100	280
NT5E	-2.75206	7.71574	1.00677e-35	1.11583e-33	ENSG00000135318	7639	1143
PCDH1	-3.12058	4.77099	1.83211e-35	2.0138e-33	ENSG00000156453	1019	118
TKTL1	-7.42697	2.2372	2.07008e-35	2.25673e-33	ENSG00000007350	192	1
TRIB2	-3.41162	4.03915	4.03429e-35	4.36228e-33	ENSG00000071575	624	59
EMILIN1	-3.04637	4.94017	5.58271e-35	5.98791e-33	ENSG00000138080	1140	139
RNF157	-5.29238	2.56934	6.16004e-35	6.55428e-33	ENSG00000141576	238	6
SOX11	-2.84038	6.03263	1.00661e-34	1.06253e-32	ENSG00000176887	2395	337
PROSER2	4.83822	2.71431	1.16076e-34	1.2156e-32	ENSG00000148426	9	263
IFI30	2.76188	6.82257	1.33103e-34	1.38303e-32	ENSG00000216490	606.57	4148.29
ITGB8	-2.70006	7.69435	1.40373e-34	1.44725e-32	ENSG00000105855	7491	1162
HLA-DQA1	-3.299	4.14045	2.62023e-34	2.68069e-32	ENSG00000196735	665	68
TMPRSS15	10.4046	2.04878	6.24656e-34	6.34193e-32	ENSG00000154646	0	170
TMPRSS5	-4.20416	2.99877	9.18666e-34	9.25625e-32	ENSG00000166682	313	17
C2	5.32912	2.49137	1.62608e-33	1.62608e-31	ENSG00000166278	5.48	227
HLA-DPB1	-2.74596	6.24315	2.33677e-33	2.31934e-31	ENSG00000223865	2749	413
HTRA1	-2.78488	5.8357	3.48861e-33	3.43693e-31	ENSG00000166033	2079	304
RFPL4A	5.94275	2.25417	8.99248e-33	8.79411e-31	ENSG00000223638	3	193.62
ALDH1A3	-2.56921	10.0514	2.37797e-32	2.30854e-30	ENSG00000184254	37911.5	6439.59
H2AC19	10.2989	1.94558	3.00607e-32	2.89716e-30	ENSG00000272196	0	157.98
SLC37A1	3.81431	3.13733	5.35272e-32	5.12166e-30	ENSG00000160190	24	342
GABRG3	-7.21719	2.03286	5.48277e-32	5.20863e-30	ENSG00000182256	166	1
CTNNA2	-5.11191	2.39639	8.13116e-32	7.66982e-30	ENSG00000066032	210	6
ILDR2	3.43385	3.51592	1.94972e-31	1.82615e-29	ENSG00000143195	40	437
FOXF1	-3.18155	3.94798	2.36957e-31	2.20387e-29	ENSG00000103241	577	64
LINC01278	2.96139	4.50097	2.45352e-31	2.25625e-29	ENSG00000235437	107	841
EPB41L1	2.65151	6.16614	2.45982e-31	2.25625e-29	ENSG00000088367	411	2604
CAMK2N2	2.98674	4.38258	2.59321e-31	2.36231e-29	ENSG00000163888	97	776
SPANXA2	5.06896	2.36826	3.09915e-31	2.804e-29	ENSG00000203926	6	207.12
PXDN	-2.51357	8.79327	5.57418e-31	5.00923e-29	ENSG00000130508	15759	2782
MMP16	-2.7575	5.21643	5.72013e-31	5.10588e-29	ENSG00000156103	1349	201
FAM156A	3.02854	4.23375	6.25369e-31	5.54494e-29	ENSG00000268350	85.21	701.83
KRT80	2.51238	8.21394	8.50362e-31	7.48994e-29	ENSG00000167767	1848	10630
CYP27C1	-4.51171	2.53978	1.45098e-30	1.26961e-28	ENSG00000186684	229	10
CADPS2	-10.187	1.83409	1.69358e-30	1.4722e-28	ENSG00000081803	145	0
WWC3	-2.77701	4.9755	1.70475e-30	1.47228e-28	ENSG00000047644	1143	168
SOD2	2.50836	7.53895	1.95545e-30	1.6779e-28	ENSG00000112096	1159.95	6653.88
GPRC5C	5.21685	2.25699	2.16382e-30	1.8448e-28	ENSG00000170412	5	192
NEURL1B	-2.82624	4.73331	2.23727e-30	1.89527e-28	ENSG00000214357	970	137.77
KRT34	3.18994	3.75078	2.82095e-30	2.3746e-28	ENSG00000131737	55	507
TMEM71	-10.167	1.81458	3.37025e-30	2.81914e-28	ENSG00000165071	143	0
HEG1	2.47134	8.70223	4.47383e-30	3.71887e-28	ENSG00000173706	2656	14849
MN1	2.87417	4.50256	5.44786e-30	4.5004e-28	ENSG00000169184	113	836
CIITA	-2.64826	5.54103	6.33328e-30	5.19955e-28	ENSG00000179583	1673.25	268.96
OPN3	-3.51814	3.21565	1.02274e-29	8.34508e-28	ENSG00000054277	353.27	30.97
ADAM12	2.46006	8.19585	1.05006e-29	8.51571e-28	ENSG00000148848	1882	10440
CRISPLD2	2.52615	6.67416	1.16629e-29	9.40102e-28	ENSG00000103196	630	3659
PLCB1	-3.07074	3.89318	1.66154e-29	1.33123e-27	ENSG00000182621	551	66
ABCB5	3.67264	3.00694	2.01989e-29	1.60865e-27	ENSG00000004846	24	310
PGBD5	4.79311	2.32024	2.13259e-29	1.6883e-27	ENSG00000177614	7	199
SLC30A3	5.72087	2.04063	3.82094e-29	3.00701e-27	ENSG00000115194	3	166
METTL7B	3.10979	3.7303	4.13618e-29	3.23596e-27	ENSG00000170439	57	497
SYNGR2	2.51962	6.24032	5.98343e-29	4.65378e-27	ENSG00000108639	468	2706
KIAA1671	2.84439	4.37114	6.8992e-29	5.33485e-27	ENSG00000197077	105	761
CNIH3	-3.28278	3.4027	1.1354e-28	8.72879e-27	ENSG00000143786	397	41.01
ELAVL2	-4.88966	2.18472	3.28071e-28	2.50767e-26	ENSG00000107105	180	6
ADAMTS4	-2.50525	5.88183	4.18814e-28	3.18299e-26	ENSG00000158859	2090	371
CDH11	-2.65519	4.86948	4.45316e-28	3.36518e-26	ENSG00000140937	1050	167.93
RHOJ	-2.55602	5.42425	5.48589e-28	4.12216e-26	ENSG00000126785	1529	262
CD33	2.74243	4.48592	7.05119e-28	5.26859e-26	ENSG00000105383	121	817
CFB	6.10214	1.86347	8.15068e-28	6.05609e-26	ENSG00000243649	2	147
AMOTL1	-2.51047	5.6643	1.04048e-27	7.68482e-26	ENSG00000166025	1798	318
LINC01705	4.85052	2.16066	1.04583e-27	7.68482e-26	ENSG00000232679	6	178
PLXNA4	-6.10498	1.85322	1.58965e-27	1.16167e-25	ENSG00000221866	145	2
DCBLD1	2.44065	6.2129	1.95035e-27	1.41747e-25	ENSG00000164465	481	2633
GCNT3	4.66436	2.19855	2.44966e-27	1.77068e-25	ENSG00000140297	7	182
MT1G	4.80944	2.1218	4.53791e-27	3.26239e-25	ENSG00000125144	6	173
ANTXR2	-2.40537	6.43615	4.64642e-27	3.32244e-25	ENSG00000163297	3038	578
ARHGAP22	-2.5872	4.82878	7.73903e-27	5.50423e-25	ENSG00000128805	1014	170
SLC35F1	-2.79419	4.09433	8.37523e-27	5.92503e-25	ENSG00000196376	620	90
GALNT13	-6.87586	1.70222	9.42042e-27	6.59429e-25	ENSG00000144278	131	1
ST8SIA1	-6.87586	1.70222	9.42042e-27	6.59429e-25	ENSG00000111728	131	1
LINC00520	3.00864	3.56339	9.91042e-27	6.90097e-25	ENSG00000258791	54	439
AK4	2.32393	7.32326	1.31151e-26	9.08496e-25	ENSG00000162433	1112.33	5614.98
LUM	2.34689	7.02258	1.45601e-26	1.00337e-24	ENSG00000139329	891	4570
MEF2C	-3.61705	2.75428	1.7268e-26	1.18383e-24	ENSG00000081189	257	21
EDIL3	2.53833	4.97389	1.92193e-26	1.31085e-24	ENSG00000164176	192	1125
EVA1C	-2.91167	3.73092	1.95356e-26	1.32563e-24	ENSG00000166979	486	65
MAFF	-2.57352	4.76546	2.05654e-26	1.38843e-24	ENSG00000185022	969	164
FRMD4A	-2.33626	6.95313	2.64663e-26	1.77778e-24	ENSG00000151474	4314.98	861.29
LRATD2	-2.52953	4.96203	2.72022e-26	1.81804e-24	ENSG00000168672	1105.99	193
NTN4	2.42666	5.66723	2.81586e-26	1.87255e-24	ENSG00000074527	332	1800
ZNF804A	-5.98954	1.74236	6.79381e-26	4.49541e-24	ENSG00000170396	133.84	2
MDGA1	-2.50047	4.97414	7.59907e-26	5.00335e-24	ENSG00000112139	1112	198
HS6ST2	2.81045	3.8207	9.10129e-26	5.96291e-24	ENSG00000171004	73	517
PAK6	-3.46968	2.80943	1.01935e-25	6.64574e-24	ENSG00000137843	265	24
CXCL12	2.63143	4.36634	1.11945e-25	7.26278e-24	ENSG00000107562	119	744
CYP1A1	3.48561	2.77616	1.15993e-25	7.48885e-24	ENSG00000140465	23	261
DUOX1	2.68821	4.09213	1.71385e-25	1.10117e-23	ENSG00000137857	95	617.93
ATP1A3	4.54036	2.08192	1.94192e-25	1.24171e-23	ENSG00000105409	7	167
SERPINE1	2.22422	10.826	2.54628e-25	1.62036e-23	ENSG00000106366	13360	62932
RPLP0P2	3.80415	2.46427	2.9378e-25	1.86061e-23	ENSG00000243742	15.01	213
GABRB3	2.57771	4.44727	3.29238e-25	2.07529e-23	ENSG00000166206	130	783
CADM4	-4.0837	2.2729	3.86231e-25	2.42305e-23	ENSG00000105767	187	11
CITED4	-9.80187	1.46012	4.12804e-25	2.57761e-23	ENSG00000179862	111	0
CREB3L1	2.28661	6.61227	4.65846e-25	2.89521e-23	ENSG00000157613	694	3414
ADAMTS2	-2.36492	5.56412	6.00005e-25	3.71166e-23	ENSG00000087116	1651	323
PDIA5	2.53105	4.5343	7.71817e-25	4.75239e-23	ENSG00000065485	142	828
FAM83H	-5.1079	1.83385	9.81702e-25	6.01688e-23	ENSG00000180921	141	4
SEZ6L2	3.71274	2.47045	1.14288e-24	6.9726e-23	ENSG00000174938	16	213
PHLDA1	-2.2073	8.15089	1.16628e-24	7.08292e-23	ENSG00000139289	9751.25	2128.53
GNG2	-2.34163	5.61427	1.23829e-24	7.48603e-23	ENSG00000186469	1705	339
RIPK4	-2.73603	3.79324	1.26366e-24	7.60483e-23	ENSG00000183421	500	75.55
SLC7A8	3.76391	2.42644	1.30121e-24	7.79552e-23	ENSG00000092068	15	207
LINC01234	2.8905	3.43296	1.5396e-24	9.18234e-23	ENSG00000249550	53	397
KHDRBS3	-2.39607	5.08901	1.92265e-24	1.14157e-22	ENSG00000131773	1191	228
PDE10A	-9.74898	1.409	1.97858e-24	1.15929e-22	ENSG00000112541	107	0
PDE3B	-9.74898	1.409	1.97858e-24	1.15929e-22	ENSG00000152270	107	0
H2BC12	2.41434	4.97723	1.97864e-24	1.15929e-22	ENSG00000197903	207	1112.95
F11R	2.36428	5.31043	2.05022e-24	1.19596e-22	ENSG00000158769	268.69	1395.2
NOX4	-2.70057	3.86236	2.26207e-24	1.31378e-22	ENSG00000086991	523	81
TM4SF19	2.80009	3.58072	2.58049e-24	1.4922e-22	ENSG00000145107	62.11	436.84
MYO1D	2.45805	4.67938	3.36417e-24	1.93694e-22	ENSG00000176658	164	909
PPP1R13L	2.30668	5.68348	3.81639e-24	2.18785e-22	ENSG00000104881	360	1796
CLSTN3	2.25791	6.20009	4.27519e-24	2.44034e-22	ENSG00000139182	530	2556
CDK14	-2.69869	3.80671	4.51028e-24	2.56354e-22	ENSG00000058091	503	78
CXCL8	-2.29237	5.7377	4.78206e-24	2.70644e-22	ENSG00000169429	1847	380
CRACD	-2.60229	4.07995	4.94862e-24	2.78884e-22	ENSG00000109265	603	100
SPANXA1	9.707	1.3715	6.51625e-24	3.6568e-22	ENSG00000198021	0	104.77
WNT10B	3.37065	2.67243	8.39591e-24	4.69183e-22	ENSG00000169884	23	241
PTPRD	-9.69408	1.356	9.72623e-24	5.4125e-22	ENSG00000153707	103	0
CD24	-2.19954	6.89696	9.89011e-24	5.48077e-22	ENSG00000272398	4083	896
CNTN1	-6.65003	1.48494	1.03339e-23	5.70226e-22	ENSG00000018236	112	1
ATG9B	3.9783	2.18848	1.03755e-23	5.70226e-22	ENSG00000181652	11	176.63
C1R	2.172	7.22056	1.20242e-23	6.58116e-22	ENSG00000159403	1130	5134
DNAAF4-CCPG1	9.66712	1.33309	1.45412e-23	7.92614e-22	ENSG00000261771	0	101.91
DOK6	-6.6371	1.47254	1.51463e-23	8.2223e-22	ENSG00000206052	111	1
TUBA4A	2.3538	5.00706	1.639e-23	8.86124e-22	ENSG00000127824	218.92	1128.63
CNTN3	-9.66582	1.32876	2.17756e-23	1.17253e-21	ENSG00000113805	101	0
MARCKSL1	-2.15987	7.02853	2.51521e-23	1.34889e-21	ENSG00000175130	4451	1004
GIPC3	-3.63063	2.38275	2.86907e-23	1.53248e-21	ENSG00000179855	198	16
LYPD6	-3.25335	2.72826	3.64295e-23	1.93805e-21	ENSG00000187123	247	26
BAHCC1	-2.25784	5.57418	3.93996e-23	2.08771e-21	ENSG00000266074	1642	346
CACNG4	-2.70611	3.59435	4.5396e-23	2.3959e-21	ENSG00000075461	434	66.94
QPCT	-9.637	1.30099	4.90772e-23	2.57995e-21	ENSG00000115828	99	0
LRRC15	2.11441	8.75617	5.03625e-23	2.63709e-21	ENSG00000172061	3386	14781
VWA7	3.71609	2.28583	5.57338e-23	2.90307e-21	ENSG00000204396	14	187
COL18A1	-2.12002	8.04399	5.58787e-23	2.90307e-21	ENSG00000182871	8955.19	2076.68
KYNU	-2.31126	5.01827	7.11364e-23	3.68138e-21	ENSG00000115919	1123	228
C11orf96	2.64196	3.67534	8.2091e-23	4.2238e-21	ENSG00000187479	73	460
SMIM11A	-3.85966	2.17756	8.22529e-23	4.2238e-21	ENSG00000205670	173.19	11.91
TNNT1	2.29418	5.10756	8.27766e-23	4.23434e-21	ENSG00000105048	243	1202
CRIP2	-2.19712	6.03409	8.31185e-23	4.23554e-21	ENSG00000182809	2243	493
ATP8B1	3.25961	2.6455	9.18414e-23	4.66218e-21	ENSG00000081923	24.21	234.82
CKB	-2.21688	5.73113	9.76155e-23	4.93645e-21	ENSG00000166165	1822	395
LZTS3	2.15498	6.65563	9.9899e-23	5.03279e-21	ENSG00000088899	771	3462
GPC4	-4.71058	1.7643	1.25067e-22	6.27694e-21	ENSG00000076716	133	5
CCDC92	-2.41734	4.3216	1.60642e-22	8.03208e-21	ENSG00000119242	700	132
TMEM86A	2.7846	3.28601	2.00475e-22	9.98621e-21	ENSG00000151117	51	355
MYLK	2.09489	7.71669	2.05194e-22	1.01831e-20	ENSG00000065534	1665.05	7171
NAP1L3	2.70099	3.44576	2.25238e-22	1.11363e-20	ENSG00000186310	60	394
HLA-DQB1	-2.33141	4.67107	2.55696e-22	1.25954e-20	ENSG00000179344	884.18	177
THBS2	-2.19415	5.71132	2.65359e-22	1.30232e-20	ENSG00000186340	1792.07	394.68
KRTAP2-3	2.07621	8.51516	2.85361e-22	1.39533e-20	ENSG00000212724	2927.07	12443.8
PKIA	-3.14108	2.73339	3.27807e-22	1.59701e-20	ENSG00000171033	246	28
MSANTD3-TMEFF1	-9.56202	1.22884	3.85558e-22	1.8715e-20	ENSG00000251349	93.98	0
TTC39A	3.71815	2.18383	4.58621e-22	2.21806e-20	ENSG00000085831	13	174
C3orf70	-6.51525	1.35593	5.05668e-22	2.43673e-20	ENSG00000187068	102	1
BEX1	2.23691	5.15752	5.26565e-22	2.52827e-20	ENSG00000133169	260	1236
PPFIA4	2.46312	3.98821	6.58709e-22	3.15138e-20	ENSG00000143847	101	562
CYTH4	4.14724	1.90103	7.21649e-22	3.44012e-20	ENSG00000100055	8	145
DLG1	2.06457	7.33202	1.01609e-21	4.82642e-20	ENSG00000075711	1297	5469.83
CLDN1	3.33784	2.44566	1.10389e-21	5.2248e-20	ENSG00000163347	20	205
CHCHD10	2.39405	4.20103	1.27029e-21	5.9911e-20	ENSG00000250479	122	647
PAX8-AS1	2.61505	3.4867	1.46198e-21	6.87081e-20	ENSG00000189223	65.01	402.15
RHOU	-2.95467	2.88584	1.5397e-21	7.21057e-20	ENSG00000116574	270	35
LPAR1	-3.46142	2.31489	1.66062e-21	7.74954e-20	ENSG00000198121	187	17
NETO1	-5.18932	1.52135	1.69659e-21	7.88972e-20	ENSG00000166342	113	3
SH3RF3	-2.91689	2.93178	1.80333e-21	8.35688e-20	ENSG00000172985	278	37
CRYAB	3.61222	2.19141	1.82013e-21	8.40548e-20	ENSG00000109846	14	174
SMIM11B	3.68937	2.13704	1.83031e-21	8.42322e-20	ENSG00000273590	12.81	168.09
COCH	-9.49968	1.16896	2.07007e-21	9.46116e-20	ENSG00000100473	90	0
S100B	-9.49968	1.16896	2.07007e-21	9.46116e-20	ENSG00000160307	90	0
CACNG8	6.43564	1.29301	2.50294e-21	1.14004e-19	ENSG00000142408	1	98
CCDC30	4.04733	1.86997	2.53907e-21	1.15255e-19	ENSG00000186409	8.36	141.29
MATN2	2.25724	4.73091	2.80948e-21	1.27096e-19	ENSG00000132561	191	921
HLA-DRB1	-2.0334	7.6118	2.9078e-21	1.31098e-19	ENSG00000196126	6560.3	1615.43
SYNPO	2.05135	6.82942	3.0678e-21	1.37844e-19	ENSG00000171992	922	3853
IL36B	9.47196	1.14572	3.16535e-21	1.41272e-19	ENSG00000136696	0	89
TMEM265	9.48276	1.15607	3.16535e-21	1.41272e-19	ENSG00000281991	0	89.67
ARRB1	2.67986	3.27731	3.66493e-21	1.63022e-19	ENSG00000137486	54	349.51
TNIK	2.3972	4.0682	3.7027e-21	1.64153e-19	ENSG00000154310	111	590
IL11	-2.15467	5.4214	3.72053e-21	1.64395e-19	ENSG00000095752	1458	330
KCNQ3	-6.44283	1.28682	3.7483e-21	1.65074e-19	ENSG00000184156	97	1
KLC3	4.78748	1.57238	3.87927e-21	1.70278e-19	ENSG00000104892	4.08	116.93
SESN3	-3.53671	2.20689	3.98202e-21	1.74213e-19	ENSG00000149212	174	15
AFF2	-5.626	1.39578	4.10504e-21	1.79007e-19	ENSG00000155966	104	2
LRATD1	-2.56671	3.53906	4.22912e-21	1.83815e-19	ENSG00000162981	412	70
ITGAX	9.45568	1.13014	4.84905e-21	2.10073e-19	ENSG00000140678	0	88
KCNF1	-4.58616	1.64787	5.39396e-21	2.32921e-19	ENSG00000162975	122	5
ZNF185	2.16827	5.17671	5.92657e-21	2.55092e-19	ENSG00000147394	274	1242
IGFBP3	2.10632	5.79486	6.02273e-21	2.58395e-19	ENSG00000146674	436	1893
LINC01505	-5.61208	1.38259	6.05238e-21	2.58832e-19	ENSG00000234323	103	2
ST3GAL1	-2.2399	4.66665	6.78819e-21	2.89368e-19	ENSG00000008513	872	186
FMNL1	2.6051	3.38404	6.92723e-21	2.94352e-19	ENSG00000184922	60.86	373.93
SIGIRR	-3.57619	2.1458	7.16389e-21	3.03438e-19	ENSG00000185187	167	14
MBNL3	-3.46082	2.22912	8.36967e-21	3.53386e-19	ENSG00000076770	176	16
QPRT	3.69343	2.04943	1.01394e-20	4.26753e-19	ENSG00000103485	12	158
NCALD	-9.43418	1.10616	1.14433e-20	4.79123e-19	ENSG00000104490	86	0
CDA	4.77862	1.53724	1.14557e-20	4.79123e-19	ENSG00000158825	4	114
NPTXR	2.04331	6.50214	1.19821e-20	4.99569e-19	ENSG00000221890	738	3067
GPX3	2.35919	4.06209	1.28047e-20	5.32197e-19	ENSG00000211445	113	585
NAP1L2	3.76181	1.9902	1.37852e-20	5.71163e-19	ENSG00000186462	11	152
F2RL2	4.17933	1.74606	1.56425e-20	6.46102e-19	ENSG00000164220	7	130
ZNF219	2.1304	5.25401	1.84613e-20	7.6017e-19	ENSG00000165804	295.39	1304.23
COL8A1	-2.49307	3.59433	1.85562e-20	7.61719e-19	ENSG00000144810	425	76
KCNK2	-6.38216	1.22905	1.9164e-20	7.84251e-19	ENSG00000082482	93	1
LRFN1	2.25787	4.4222	2.06659e-20	8.43116e-19	ENSG00000128011	154	743
FSTL3	2.03087	6.41391	2.33497e-20	9.49697e-19	ENSG00000070404	699	2880
MIA	-2.31479	4.11129	2.42585e-20	9.83652e-19	ENSG00000261857	597.67	121
LPXN	-2.8542	2.83829	2.87571e-20	1.16252e-18	ENSG00000110031	259	36
NLGN1	-6.36658	1.21424	2.89372e-20	1.16626e-18	ENSG00000169760	92	1
PRPS1	1.96937	7.65346	3.90728e-20	1.56999e-18	ENSG00000147224	1709	6747
TAFA2	-9.38303	1.05721	4.20784e-20	1.68567e-18	ENSG00000198673	83	0
B3GNT7	-3.65126	1.99807	4.34963e-20	1.73724e-18	ENSG00000156966	151	12
LINC01638	6.32886	1.19157	4.37684e-20	1.74287e-18	ENSG00000233521	1	91
PRSS23	1.96244	7.90407	4.40406e-20	1.74848e-18	ENSG00000150687	2041.19	8019.73
NCF2	4.49049	1.57233	4.45211e-20	1.75947e-18	ENSG00000116701	5	116
TBKBP1	2.55877	3.32439	4.4582e-20	1.75947e-18	ENSG00000198933	60	357
MYCT1	5.04692	1.40098	4.9751e-20	1.95766e-18	ENSG00000120279	3	104
FSCN1	-1.97348	6.85794	6.84979e-20	2.68738e-18	ENSG00000075618	3857	990
PAPPA-AS1	-2.35928	3.81554	7.0734e-20	2.76695e-18	ENSG00000256040	488.79	95.93
DHTKD1	-2.21122	4.4358	7.11233e-20	2.77402e-18	ENSG00000181192	740	161
GRIK2	-3.80228	1.88115	8.67099e-20	3.37205e-18	ENSG00000164418	140	10
PCDH17	-4.41702	1.5599	9.0817e-20	3.51124e-18	ENSG00000118946	114	5.26
RPSAP52	-4.48841	1.55687	9.0817e-20	3.51124e-18	ENSG00000241749	114	5
HLA-B	-1.92812	9.8705	9.41201e-20	3.6284e-18	ENSG00000234745	30946.5	8197.61
AQP1	5.48809	1.27903	9.55811e-20	3.67407e-18	ENSG00000240583	2	96
NXPH4	2.33366	3.92196	9.64006e-20	3.69489e-18	ENSG00000182379	104	529
INHBE	9.33521	1.01506	1.0122e-19	3.86845e-18	ENSG00000139269	0	80.94
JAZF1	2.48036	3.43264	1.1716e-19	4.46483e-18	ENSG00000153814	67.8	381.99
TMEM132D-AS1	4.9904	1.34809	2.31436e-19	8.79457e-18	ENSG00000249196	3	100
ARC	2.35701	3.70222	2.4015e-19	9.0997e-18	ENSG00000198576	88	455
H2BC5	2.69046	2.92864	2.52688e-19	9.5476e-18	ENSG00000158373	42	274
HIP1	-2.39869	3.58851	2.78855e-19	1.05064e-17	ENSG00000127946	419	80
KRCC1	-3.96789	1.72284	3.24396e-19	1.21877e-17	ENSG00000172086	126	8
MCTP2	-6.26942	1.12203	3.55541e-19	1.33203e-17	ENSG00000140563	86	1
H4C11	-9.29354	0.971732	3.83289e-19	1.43195e-17	ENSG00000197238	78	0
RCAN1	-1.97119	6.0906	4.7125e-19	1.75564e-17	ENSG00000159200	2264	582
LAMB1	-1.92277	6.91073	4.79642e-19	1.78191e-17	ENSG00000091136	3972	1056
GDPD5	1.95082	6.38061	5.42185e-19	2.00865e-17	ENSG00000158555	714	2783
RFX8	-4.42378	1.49693	5.51093e-19	2.03598e-17	ENSG00000196460	109	5
SOX10	-1.8899	8.75613	5.5994e-19	2.06294e-17	ENSG00000100146	14213	3866
EBF3	-2.85425	2.62533	6.26883e-19	2.29878e-17	ENSG00000108001	223	30.98
ST6GALNAC3	-3.5728	1.92718	6.27412e-19	2.29878e-17	ENSG00000184005	143	12
ABCC9	2.53841	3.13034	7.39198e-19	2.70091e-17	ENSG00000069431	53	311
EBF4	-4.96932	1.3147	7.44104e-19	2.70399e-17	ENSG00000088881	97	3
KRTAP7-1	4.94651	1.3071	7.44104e-19	2.70399e-17	ENSG00000274749	3	97
LEPR	-3.68102	1.81217	7.73962e-19	2.80482e-17	ENSG00000116678	132.52	10.3
CRABP2	2.77903	2.70475	7.86961e-19	2.84418e-17	ENSG00000143320	34	236
DAAM2	-2.51839	3.20261	7.91381e-19	2.8524e-17	ENSG00000146122	324.03	56.91
GAP43	-2.12503	4.4688	1.00113e-18	3.59864e-17	ENSG00000172020	749	173
ZMIZ1-AS1	5.3951	1.19166	1.08086e-18	3.87477e-17	ENSG00000224596	2	90
MYRIP	-4.39709	1.47225	1.14321e-18	4.08727e-17	ENSG00000170011	107	5
VAT1L	-2.14319	4.33504	1.2057e-18	4.29914e-17	ENSG00000171724	684	156
RGL3	2.27267	3.77181	1.45948e-18	5.19012e-17	ENSG00000205517	97	473
CGB5	5.17609	1.2795	1.63272e-18	5.77532e-17	ENSG00000189052	2.5	95.53
CRYBG2	4.9165	1.27911	1.63272e-18	5.77532e-17	ENSG00000176092	3	95
FST	-3.61399	1.84308	1.77437e-18	6.24314e-17	ENSG00000134363	135	11
MYO7B	-3.61399	1.84308	1.77437e-18	6.24314e-17	ENSG00000169994	135	11
EPB41L4A	-5.77258	1.03686	3.01894e-18	1.05942e-16	ENSG00000129595	80.43	1.36
RPS6KL1	2.71892	2.69423	3.21523e-18	1.12533e-16	ENSG00000198208	35	233
DRGX	9.18649	0.873613	3.67317e-18	1.28224e-16	ENSG00000165606	0	73
HLA-DQB2	-5.36569	1.15038	3.71413e-18	1.29314e-16	ENSG00000232629	86.81	2
SYPL2	3.48786	1.86408	3.84914e-18	1.33665e-16	ENSG00000143028	12	137
PTPRO	-3.5816	1.8139	4.51532e-18	1.5639e-16	ENSG00000151490	132	11
C1RL	2.17134	4.02897	5.22429e-18	1.80475e-16	ENSG00000139178	123	558.97
TSKU	1.9945	5.0207	5.31671e-18	1.83192e-16	ENSG00000182704	271	1089
OLFM2	4.87026	1.23609	5.36562e-18	1.844e-16	ENSG00000105088	3	92
NYAP2	5.32961	1.13032	5.62312e-18	1.92751e-16	ENSG00000144460	2	86
TERT	-9.17825	0.861999	5.80874e-18	1.98602e-16	ENSG00000164362	72	0
SEMA7A	1.84067	7.63233	6.42154e-18	2.18991e-16	ENSG00000138623	1807	6525
IVL	4.54592	1.32097	6.58039e-18	2.23834e-16	ENSG00000163207	4	97
MXRA5	5.31276	1.11457	8.52741e-18	2.89323e-16	ENSG00000101825	2	85
ALOXE3	3.32937	1.93764	8.73388e-18	2.95574e-16	ENSG00000179148	14	143
PPM1H	2.24056	3.65408	1.0117e-17	3.40701e-16	ENSG00000111110	91	434
ANGPT1	-3.97468	1.54493	1.01185e-17	3.40701e-16	ENSG00000154188	111	7
ADGRL4	-2.06865	4.35532	1.15512e-17	3.87958e-16	ENSG00000162618	687	165
CDH13	-1.93621	5.3258	1.25529e-17	4.20538e-16	ENSG00000140945	1324.59	348.83
FN1	-1.80424	9.27918	1.41211e-17	4.71887e-16	ENSG00000115414	20163	5820
PDLIM1	1.8396	6.73906	1.43312e-17	4.77706e-16	ENSG00000107438	973	3511
MNX1-AS1	-9.13768	0.823486	1.46208e-17	4.8614e-16	ENSG00000243479	70	0
SERPINA1	4.08974	1.45223	1.52211e-17	5.04839e-16	ENSG00000197249	6	105
NFIA	3.30907	1.91963	1.57139e-17	5.19887e-16	ENSG00000162599	14	141
MYO10	-2.01325	4.63605	1.67386e-17	5.52415e-16	ENSG00000145555	828.98	206.92
ASMTL	2.22965	3.62934	1.6996e-17	5.59521e-16	ENSG00000169093	90	426
SDC2	-2.81346	2.447	1.71308e-17	5.62567e-16	ENSG00000169439	196	28
DKK1	-1.8129	7.73045	1.74994e-17	5.73257e-16	ENSG00000107984	6899.2	1979.46
PKP2	3.2072	2.01614	1.76126e-17	5.75547e-16	ENSG00000057294	16	150
CD163L1	2.07492	4.25451	2.05298e-17	6.69231e-16	ENSG00000177675	152	646
ADGRL1	1.96187	4.98147	2.06008e-17	6.69902e-16	ENSG00000072071	268.51	1054.86
CTNND2	-9.11696	0.803837	2.32721e-17	7.54924e-16	ENSG00000169862	69	0
HLA-DPA1	-1.80202	7.77037	2.58962e-17	8.38004e-16	ENSG00000231389	7081	2047
NXN	-1.96201	4.8899	2.84299e-17	9.1776e-16	ENSG00000167693	982	254
ADGRL3	-2.98685	2.19154	3.22893e-17	1.03982e-15	ENSG00000150471	166	21
SLC2A12	4.33768	1.34417	3.24218e-17	1.04157e-15	ENSG00000146411	4.69	98.01
TBC1D8	-2.0688	4.17989	3.40052e-17	1.08981e-15	ENSG00000204634	608	146
COL22A1	-2.50721	2.89015	3.43069e-17	1.09683e-15	ENSG00000169436	260	46
HES1	-2.45526	2.99338	3.54387e-17	1.1303e-15	ENSG00000114315	278	51
LINC01602	9.08431	0.776849	3.71245e-17	1.18123e-15	ENSG00000205293	0	68
SLC52A3	4.04797	1.41414	4.54447e-17	1.44252e-15	ENSG00000101276	6	102
DHRS3	-1.91689	5.16833	4.58221e-17	1.45103e-15	ENSG00000162496	1184	316
ASTN1	-2.71784	2.50888	4.61219e-17	1.45706e-15	ENSG00000152092	203	31
RASSF5	2.26147	3.39489	5.20321e-17	1.63988e-15	ENSG00000266094	75	363
ARNT2	-2.54057	2.78894	5.32519e-17	1.6704e-15	ENSG00000172379	243	42
CDK5R2	2.52915	2.79177	5.32519e-17	1.6704e-15	ENSG00000171450	42	245
H2AC6	2.12354	3.90625	5.38383e-17	1.68482e-15	ENSG00000180573	116	510
FLNC	1.76947	9.20993	5.42602e-17	1.69404e-15	ENSG00000128591	5606.36	19268.9
ADPRHL1	2.03971	4.26351	5.72625e-17	1.78359e-15	ENSG00000153531	156	647
ATP10A	-9.0746	0.763719	5.93548e-17	1.84014e-15	ENSG00000206190	67	0
SPANXN3	9.06298	0.756692	5.93548e-17	1.84014e-15	ENSG00000189252	0	67
ADRA1B	-2.31007	3.28282	6.27699e-17	1.94149e-15	ENSG00000170214	335	68
SLC41A2	2.20432	3.54365	7.13984e-17	2.20325e-15	ENSG00000136052	86	400
FOLR3	2.34116	3.14224	8.18202e-17	2.519e-15	ENSG00000110203	60	307
F3	2.37929	3.0499	8.58726e-17	2.63766e-15	ENSG00000117525	55	289
ATP9A	1.86377	5.5409	8.92611e-17	2.73542e-15	ENSG00000054793	418	1534
XYLT1	-4.77905	1.13764	9.08155e-17	2.77666e-15	ENSG00000103489	85	3
DNAH11	3.96258	1.39225	9.47849e-17	2.88806e-15	ENSG00000105877	6.25	100.06
ATP1A2	9.04133	0.736249	9.51107e-17	2.88806e-15	ENSG00000018625	0	66
DNALI1	-9.05295	0.743233	9.51107e-17	2.88806e-15	ENSG00000163879	66	0
FBXL7	-1.87596	5.33565	9.73924e-17	2.95061e-15	ENSG00000183580	1322	363
ANO2	6.01138	0.892309	1.01894e-16	3.07996e-15	ENSG00000047617	1	73
CD300C	5.20731	1.01626	1.07459e-16	3.24083e-15	ENSG00000167850	2	79
AUTS2	-1.93177	4.80232	1.0894e-16	3.27807e-15	ENSG00000158321	920	243
FADS3	1.77497	7.1252	1.11121e-16	3.33614e-15	ENSG00000221968	1317	4544
RAC2	1.88122	5.22742	1.16028e-16	3.47562e-15	ENSG00000128340	333	1237
PLA2G4C	2.09696	3.89709	1.23919e-16	3.70365e-15	ENSG00000105499	117	505
FOXC2	-2.15137	3.68987	1.25905e-16	3.75457e-15	ENSG00000176692	436.7	99
IRX3	-2.10952	3.78059	1.30594e-16	3.88568e-15	ENSG00000177508	462.74	108
ALDH1B1	1.84157	5.68004	1.33024e-16	3.94916e-15	ENSG00000137124	466	1684
LINP1	4.51585	1.20287	1.49655e-16	4.43298e-15	ENSG00000223784	3.74	89
SULF1	-9.03096	0.722454	1.52753e-16	4.51471e-15	ENSG00000137573	65	0
SAMD11	4.94762	1.0185	1.64914e-16	4.86331e-15	ENSG00000187634	2.41	78.72
SLC25A23	1.8669	5.30419	1.65637e-16	4.87383e-15	ENSG00000125648	354	1302
MME	1.82297	5.84267	1.66094e-16	4.8765e-15	ENSG00000196549	527	1880
FHDC1	-2.26833	3.28986	1.69212e-16	4.95708e-15	ENSG00000137460	335	70
PYCARD	3.08143	1.99054	1.70301e-16	4.97802e-15	ENSG00000103490	17	146
DGKQ	-2.34591	3.0856	1.78435e-16	5.20436e-15	ENSG00000145214	293	58
TRABD2A	2.24601	3.30399	1.80314e-16	5.24764e-15	ENSG00000186854	71	340
IFNLR1	2.77389	2.32112	1.92738e-16	5.59699e-15	ENSG00000185436	26	180
H4C12	8.99702	0.694472	2.45896e-16	7.12509e-15	ENSG00000273542	0	64
ODAPH	5.97138	0.854874	2.50387e-16	7.23945e-15	ENSG00000174792	1	71
VWF	3.49564	1.61807	2.62369e-16	7.56942e-15	ENSG00000110799	10	115
TRANK1	2.08204	3.84789	2.71918e-16	7.82793e-15	ENSG00000168016	114	487
RPL22L1	1.82076	5.66998	2.80738e-16	8.06441e-15	ENSG00000163584	468	1667
PTPRB	1.89665	4.82153	3.2523e-16	9.32233e-15	ENSG00000127329	249	935
APBA1	-3.60473	1.55658	3.33611e-16	9.542e-15	ENSG00000107282	110	9
NR2F1	-2.21972	3.34857	3.44511e-16	9.83261e-15	ENSG00000175745	347	75
PYGB	-1.71805	9.20443	3.74663e-16	1.06703e-14	ENSG00000100994	18886	5787
MBP	-2.46458	2.7586	3.91084e-16	1.11142e-14	ENSG00000197971	236	43
GPR3	-2.37527	2.92679	4.56724e-16	1.29519e-14	ENSG00000181773	263	51
EEF1AKMT4	2.40222	2.8454	4.6779e-16	1.32375e-14	ENSG00000284753	47	251
NTM	-1.87245	4.90713	5.1011e-16	1.44044e-14	ENSG00000182667	981	270
SELENOM	1.79192	5.80758	5.31592e-16	1.49792e-14	ENSG00000198832	523	1826
RNF145	-1.7311	7.17603	5.34003e-16	1.50153e-14	ENSG00000145860	4637	1408
MUC1	2.31287	3.02065	5.58082e-16	1.56593e-14	ENSG00000185499	56	281
CLMP	-1.97471	4.16254	6.46363e-16	1.80982e-14	ENSG00000166250	593	152
ABCB4	-2.01282	3.95759	6.69116e-16	1.86959e-14	ENSG00000005471	516.8	129
LINC01822	4.66893	1.04987	7.17577e-16	2.00079e-14	ENSG00000229621	3	80
CASP2	-1.78899	5.69973	7.56419e-16	2.10468e-14	ENSG00000106144	1680	490
MEIS3	3.16965	1.79672	7.66526e-16	2.12835e-14	ENSG00000105419	14	128
ADA	1.92327	4.44642	7.81698e-16	2.16595e-14	ENSG00000196839	189	723
CGB7	2.95474	2.02272	8.34351e-16	2.30704e-14	ENSG00000196337	18.82	147.94
TUFT1	1.77836	5.79157	8.80311e-16	2.42907e-14	ENSG00000143367	521	1802
GADD45B	1.75826	6.09467	1.02094e-15	2.81129e-14	ENSG00000099860	650	2217
GATM	-8.93951	0.636207	1.04021e-15	2.85842e-14	ENSG00000171766	61	0
CSRP2	-1.75703	6.00695	1.17361e-15	3.21837e-14	ENSG00000175183	2069	617
POMGNT2	1.83619	4.98341	1.19478e-15	3.26967e-14	ENSG00000144647	288	1037
AK4P1	2.38587	2.81144	1.38303e-15	3.77705e-14	ENSG00000263535	46.33	244.64
COL5A1	1.69173	8.02353	1.38891e-15	3.78534e-14	ENSG00000130635	2567	8360
FREM2	-5.11612	0.917712	1.44149e-15	3.91262e-14	ENSG00000150893	73	2
ST8SIA4	-5.11612	0.917712	1.44149e-15	3.91262e-14	ENSG00000113532	73	2
DLX3	4.32136	1.11474	1.65395e-15	4.48016e-14	ENSG00000064195	4	83
HKDC1	4.63246	1.01636	1.65874e-15	4.484e-14	ENSG00000156510	3	78
CGB2	8.90913	0.611821	1.69034e-15	4.55091e-14	ENSG00000104818	0	60.21
DISC1FP1	8.9041	0.6071	1.69034e-15	4.55091e-14	ENSG00000261645	0	60
H1-2	2.05806	3.62675	1.89892e-15	5.10215e-14	ENSG00000187837	99	416
PAK3	-2.22859	3.12952	1.94881e-15	5.22563e-14	ENSG00000077264	298	64
PINK1	1.68537	7.75577	1.97359e-15	5.28145e-14	ENSG00000158828	2139.18	6936.11
GJA1	-1.9224	4.23021	2.16127e-15	5.77206e-14	ENSG00000152661	617	164
TMEM59L	2.49382	2.54365	2.16964e-15	5.78282e-14	ENSG00000105696	36	205
PPP2R2C	5.86622	0.756797	2.455e-15	6.5303e-14	ENSG00000074211	1	66
LINC02154	3.88355	1.26516	2.74897e-15	7.29766e-14	ENSG00000235385	6	91
CREG1	1.77995	5.3233	2.81823e-15	7.46662e-14	ENSG00000143162	376	1302
ADARB1	-1.79371	5.15176	2.91237e-15	7.70071e-14	ENSG00000197381	1149	334
LDLRAD4	-3.13538	1.75352	3.53068e-15	9.31707e-14	ENSG00000168675	123	14
IL15RA	3.39174	1.52582	3.83717e-15	1.00859e-13	ENSG00000134470	10	107
ZDHHC11	3.39725	1.53069	3.83717e-15	1.00859e-13	ENSG00000188818	10	107.41
DYNC1I1	-2.14902	3.27198	3.92152e-15	1.02872e-13	ENSG00000158560	326	74
KAZN	2.09266	3.38525	4.42016e-15	1.1563e-13	ENSG00000189337	82	353
REPS2	2.45442	2.54956	4.42525e-15	1.1563e-13	ENSG00000169891	37	205
CNR1	-8.86691	0.567964	4.49613e-15	1.16794e-13	ENSG00000118432	58	0
ELF3	8.85926	0.565059	4.49613e-15	1.16794e-13	ENSG00000163435	0	58.16
LCAL1	8.85529	0.561344	4.49613e-15	1.16794e-13	ENSG00000286042	0	58
HDAC4	-2.12106	3.32455	5.11655e-15	1.32651e-13	ENSG00000068024	337	78
RAB11FIP4	2.56835	2.34849	5.56215e-15	1.43923e-13	ENSG00000131242	30	180
KCP	2.35824	2.68966	5.61834e-15	1.45095e-13	ENSG00000135253	43.21	223.87
SOX5	-2.88478	1.96266	5.74533e-15	1.48087e-13	ENSG00000134532	140	19
WWC1	1.71635	5.89338	5.88169e-15	1.51309e-13	ENSG00000113645	578	1915
FMNL2	-1.71176	5.95333	6.01593e-15	1.54463e-13	ENSG00000157827	1979	608.97
EFR3B	-3.71974	1.31438	6.66655e-15	1.70838e-13	ENSG00000084710	93	7
CNTNAP3B	-2.81713	1.99389	6.81883e-15	1.74405e-13	ENSG00000154529	142.32	20.25
FAM155B	4.02542	1.14616	7.25215e-15	1.85132e-13	ENSG00000130054	5	84
ADCY1	-2.65408	2.20634	7.27056e-15	1.85246e-13	ENSG00000164742	163	26
GNG11	-1.7776	4.98966	8.22818e-15	2.09244e-13	ENSG00000127920	1024	301
ADAMTSL4	2.2101	2.98652	8.43277e-15	2.14038e-13	ENSG00000143382	58	271
PEAR1	3.83526	1.22171	8.63252e-15	2.18691e-13	ENSG00000187800	6	88
ZNF880	-4.57943	0.953724	9.03706e-15	2.28504e-13	ENSG00000221923	74	3
CHRDL1	1.98071	3.74166	9.52313e-15	2.40337e-13	ENSG00000101938	112	446
ARRDC4	2.3839	2.60144	1.01449e-14	2.55543e-13	ENSG00000140450	40	211
WNT5A	-1.84174	4.39329	1.04762e-14	2.6339e-13	ENSG00000114251	683	192
PVR	1.62425	8.72334	1.25284e-14	3.14391e-13	ENSG00000073008	4321	13429
CA12	1.70469	5.71267	1.26404e-14	3.16604e-13	ENSG00000074410	513	1686
ISYNA1	-3.14552	1.65929	1.30538e-14	3.26345e-13	ENSG00000105655	115.09	13
PAQR8	-4.55984	0.935782	1.38632e-14	3.4593e-13	ENSG00000170915	73	3
EDN1	2.13662	3.11101	1.50475e-14	3.74778e-13	ENSG00000078401	66	293
FOLR1	5.77619	0.673229	1.5826e-14	3.93432e-13	ENSG00000110195	1	62
LRRC8E	1.74246	5.10669	1.60174e-14	3.97447e-13	ENSG00000171017	330	1113.44
OSBPL5	-2.11732	3.18736	1.7091e-14	4.23297e-13	ENSG00000021762	306	71
SEMA3A	-1.72049	5.32944	1.75583e-14	4.34062e-13	ENSG00000075213	1285	393
IRF7	-3.1318	1.64732	1.79396e-14	4.42665e-13	ENSG00000185507	114	13
ABHD4	1.71034	5.47625	1.83138e-14	4.51062e-13	ENSG00000100439	434	1432
PLCB4	1.85418	4.21466	1.89734e-14	4.66444e-13	ENSG00000101333	167	609
PEG10	-1.64791	6.48185	1.91244e-14	4.6929e-13	ENSG00000242265	2826	909
FOXD2	-2.05232	3.37523	1.93222e-14	4.7327e-13	ENSG00000186564	346	84
ANO1	-8.79045	0.496334	1.98699e-14	4.84899e-13	ENSG00000131620	55	0
RORB	-8.79045	0.496334	1.98699e-14	4.84899e-13	ENSG00000198963	55	0
DOCK2	3.64943	1.26524	2.03706e-14	4.96207e-13	ENSG00000134516	7	90
ADCY5	3.28065	1.46875	2.11356e-14	5.139e-13	ENSG00000173175	10.3	102
PROS1	1.66365	6.18158	2.166e-14	5.25691e-13	ENSG00000184500	726	2319
EMX2	-1.67157	5.99876	2.17069e-14	5.25869e-13	ENSG00000170370	2029	642
TSPAN15	2.09406	3.18086	2.28149e-14	5.51705e-13	ENSG00000099282	71	306
MAP3K7CL	1.96998	3.65439	2.31888e-14	5.59731e-13	ENSG00000156265	106	419
ETV5	-1.68893	5.67482	2.34615e-14	5.65286e-13	ENSG00000244405	1625	508
FENDRR	-5.77475	0.658147	2.53516e-14	6.08621e-13	ENSG00000268388	61	1
FRMPD3	5.75278	0.651557	2.53516e-14	6.08621e-13	ENSG00000147234	1	61
ANPEP	-1.62656	6.94431	2.61271e-14	6.2611e-13	ENSG00000166825	3881	1267
MOSPD1	1.6811	5.63744	3.16665e-14	7.57491e-13	ENSG00000101928	493	1594
TMC6	2.59224	2.16696	3.18831e-14	7.61301e-13	ENSG00000141524	26	158.69
RUNX1T1	-3.97812	1.08958	3.56878e-14	8.50624e-13	ENSG00000079102	80	5
ST3GAL4	-1.65496	6.02599	3.63564e-14	8.65009e-13	ENSG00000110080	2062	660
BACE2	-1.59815	8.17728	3.65508e-14	8.68081e-13	ENSG00000182240	9082	3024
TM4SF1	-1.60402	7.6225	3.73525e-14	8.8554e-13	ENSG00000169908	6188	2052
LOXL4	1.80136	4.40342	3.76105e-14	8.9007e-13	ENSG00000138131	196	689
CBR3	-1.92119	3.74851	3.83216e-14	9.05289e-13	ENSG00000159231	440.92	117.27
EBI3	5.72899	0.629555	4.06981e-14	9.59726e-13	ENSG00000105246	1	60
PAX8	1.73595	4.87051	4.23814e-14	9.97651e-13	ENSG00000125618	280.99	943.85
DACT1	1.70474	5.22675	4.24984e-14	9.98636e-13	ENSG00000165617	366	1203
GSPT2	1.74483	4.75463	4.70284e-14	1.10313e-12	ENSG00000189369	258	872
SH3PXD2A	-1.62148	6.47136	4.77552e-14	1.11821e-12	ENSG00000107957	2793	915
IL13RA1	1.61922	6.52936	4.88488e-14	1.14181e-12	ENSG00000131724	946	2930
ABCA7	1.7438	4.74825	4.96994e-14	1.15965e-12	ENSG00000064687	257	868
GPR158	-4.34627	0.887094	5.05452e-14	1.17732e-12	ENSG00000151025	70	3.35
ACTBL2	3.93702	1.06653	5.3333e-14	1.24008e-12	ENSG00000169067	5	79
PTPRZ1	-8.73714	0.446528	5.41924e-14	1.25787e-12	ENSG00000106278	53	0
NABP1	1.63044	6.26349	5.81739e-14	1.34793e-12	ENSG00000173559	782	2441
PTPN12	-1.60544	6.68616	6.68433e-14	1.54611e-12	ENSG00000127947	3233	1071
MAGEA10	1.58936	7.39854	6.97917e-14	1.61151e-12	ENSG00000124260	1756	5327.14
MID2	1.92921	3.64897	7.00304e-14	1.61422e-12	ENSG00000080561	108	415
PSG1	2.60962	2.06909	7.24484e-14	1.66707e-12	ENSG00000231924	24	148.31
ARHGEF35	8.697	0.41363	8.98453e-14	2.0638e-12	ENSG00000213214	0	51.96
STON2	3.58394	1.20702	9.17659e-14	2.10429e-12	ENSG00000140022	7	86
SYNE3	-1.81169	4.09933	1.00572e-13	2.30226e-12	ENSG00000176438	554	159
RNF182	-1.71046	4.84945	1.01342e-13	2.31589e-12	ENSG00000180537	919	283
OAS1	2.22991	2.6733	1.11568e-13	2.54521e-12	ENSG00000089127	46	218
GPAT3	-1.61964	6.03806	1.14541e-13	2.60855e-12	ENSG00000138678	2067	678
AMZ1	3.90008	1.0334	1.19593e-13	2.71896e-12	ENSG00000174945	5	77
PRICKLE3	1.82676	3.98187	1.34618e-13	3.05533e-12	ENSG00000012211	144.1	515.64
ANKRD33B	1.8401	3.89408	1.39152e-13	3.15284e-12	ENSG00000164236	134.56	486
PPP1R13B	1.83218	3.94532	1.49328e-13	3.37232e-12	ENSG00000088808	140.06	503.08
TMEM200A	-8.68178	0.394942	1.49345e-13	3.37232e-12	ENSG00000164484	51	0
CNTNAP3	-2.66252	1.93135	1.56745e-13	3.5334e-12	ENSG00000106714	134.25	21.27
PRXL2B	-1.65576	5.26173	1.59955e-13	3.59965e-12	ENSG00000157870	1212.99	388
PAPSS2	1.77506	4.23678	1.63184e-13	3.66613e-12	ENSG00000198682	177	611
PNMA6A	2.73242	1.84554	1.67142e-13	3.74871e-12	ENSG00000235961	19	128
GNG4	-2.18514	2.74295	1.74575e-13	3.90883e-12	ENSG00000168243	226	50
LRP5	1.70409	4.72901	1.76267e-13	3.94009e-12	ENSG00000162337	259	851
ZNF618	-1.64406	5.38734	1.77635e-13	3.96401e-12	ENSG00000157657	1321	426
CCN4	3.32414	1.32137	1.81958e-13	4.05368e-12	ENSG00000104415	9	92
FAM117A	2.11305	2.88339	1.89428e-13	4.21302e-12	ENSG00000121104	57	249
CRHBP	-3.72098	1.10563	1.92688e-13	4.27839e-12	ENSG00000145708	80	6
LCP1	1.56644	7.00017	1.95071e-13	4.32407e-12	ENSG00000136167	1348	4025
SLC46A1	1.75558	4.28941	2.10717e-13	4.66313e-12	ENSG00000076351	185.54	631.87
TCP11L2	2.26397	2.53796	2.15682e-13	4.76507e-12	ENSG00000166046	41	199
HLA-DMB	-1.6919	4.79471	2.16503e-13	4.77528e-12	ENSG00000242574	882	275.12
PROCR	1.58906	6.2194	2.41183e-13	5.31083e-12	ENSG00000101000	775	2350.75
SOX4	-1.61071	5.77636	2.42862e-13	5.33896e-12	ENSG00000124766	1721	568
GJA5	-8.64924	0.364691	2.48909e-13	5.45386e-12	ENSG00000265107	49.86	0
HOGA1	8.64166	0.362249	2.48909e-13	5.45386e-12	ENSG00000241935	0	50
MMD	-1.71013	4.58208	2.53385e-13	5.5428e-12	ENSG00000108960	763	235
TRIM7	2.13434	2.7971	2.57884e-13	5.63196e-12	ENSG00000146054	53	235
ITGB5	1.53936	8.32583	2.63209e-13	5.73882e-12	ENSG00000082781	3428	10045
MMP19	1.79744	3.9847	2.69652e-13	5.86967e-12	ENSG00000123342	146.69	514.34
DUOXA1	2.53569	2.06448	2.82653e-13	6.14262e-12	ENSG00000140254	25	146.74
FAM43A	-1.86133	3.63587	2.86061e-13	6.20654e-12	ENSG00000185112	404	112
RTN4RL2	1.87392	3.57894	2.9594e-13	6.41043e-12	ENSG00000186907	106	392
CHST7	1.79344	3.98464	3.48072e-13	7.5274e-12	ENSG00000147119	147	514
XYLT2	1.55783	6.52685	3.82514e-13	8.25883e-12	ENSG00000015532	975	2894
VGLL3	1.93876	3.29737	3.89047e-13	8.38626e-12	ENSG00000206538	84	325
SPSB1	1.64083	5.12619	3.96602e-13	8.53528e-12	ENSG00000171621	353	1110
TXNIP	1.65617	4.91815	4.10399e-13	8.81793e-12	ENSG00000265972	303	963
NOG	8.61259	0.335311	4.15962e-13	8.92306e-12	ENSG00000183691	0	49
FKBP5	1.74048	4.24229	4.20894e-13	9.01432e-12	ENSG00000096060	181	610
LMF1	-3.68452	1.07316	4.24013e-13	9.05748e-12	ENSG00000103227	78	6
PDE2A	2.77455	1.72612	4.24271e-13	9.05748e-12	ENSG00000186642	17	118
CXCL16	4.36989	0.777161	4.51395e-13	9.61528e-12	ENSG00000161921	3	65
DUSP5	-1.67675	4.70746	4.51846e-13	9.61528e-12	ENSG00000138166	828	261
EMX2OS	-1.7295	4.28407	4.62205e-13	9.82001e-12	ENSG00000229847	622	189
GGT1	1.72254	4.31037	4.79003e-13	1.01607e-11	ENSG00000100031	191.62	637.79
PITPNC1	-1.70934	4.40619	4.81106e-13	1.0189e-11	ENSG00000154217	675	208
HIP1R	1.55232	6.45154	4.9292e-13	1.04226e-11	ENSG00000130787	928	2744
C2orf72	4.05529	0.874012	5.52588e-13	1.16473e-11	ENSG00000204128	4	69
MIR646HG	4.05529	0.874012	5.52588e-13	1.16473e-11	ENSG00000228340	4	69
KCNS3	-1.58455	5.76432	5.67396e-13	1.19405e-11	ENSG00000170745	1699	571
XK	2.39855	2.20714	5.88267e-13	1.23601e-11	ENSG00000047597	30	160
TLR4	-1.75083	4.07037	6.11157e-13	1.28208e-11	ENSG00000136869	537.79	161
DLX4	3.17411	1.33511	6.86091e-13	1.43701e-11	ENSG00000108813	10	92
NLRP3	-2.02609	2.9886	6.88618e-13	1.44003e-11	ENSG00000162711	263	65
ST3GAL3	-1.7528	4.0189	7.11948e-13	1.48649e-11	ENSG00000126091	519	155.16
STAT5A	-2.20145	2.56636	7.38578e-13	1.53967e-11	ENSG00000126561	200.01	43.74
PLEKHS1	-2.47543	2.05661	8.23857e-13	1.71217e-11	ENSG00000148735	144	26
CCL2	1.53724	6.42942	8.239e-13	1.71217e-11	ENSG00000108691	921	2695
CEMIP2	-1.54542	6.33008	8.37277e-13	1.73725e-11	ENSG00000135048	2499	863
FAM78B	-1.59192	5.38479	9.03908e-13	1.87258e-11	ENSG00000188859	1307	437
IFIT1	1.88001	3.36565	1.00597e-12	2.08079e-11	ENSG00000185745	91	338
WFDC3	2.73743	1.69468	1.03903e-12	2.14583e-11	ENSG00000124116	17	115
HAPLN3	1.61023	5.066	1.04844e-12	2.1619e-11	ENSG00000140511	344	1059
GASK1B	1.67179	4.49589	1.06274e-12	2.18799e-11	ENSG00000164125	224	719.74
PLP1	-1.56246	5.79006	1.09401e-12	2.24889e-11	ENSG00000123560	1722.99	588
LINC00707	-2.84714	1.60057	1.13528e-12	2.33013e-11	ENSG00000238266	107.84	15
DCC	-8.56424	0.285889	1.17118e-12	2.40011e-11	ENSG00000187323	47	0
BACE1	-1.54519	6.06667	1.20436e-12	2.4643e-11	ENSG00000186318	2081.4	718.89
KCND1	1.89149	3.29393	1.2353e-12	2.52373e-11	ENSG00000102057	86	322
MAP6	4.01293	0.836089	1.29822e-12	2.64821e-11	ENSG00000171533	4	67
DPYSL4	-1.91925	3.23555	1.31889e-12	2.68626e-11	ENSG00000151640	308	82
C1QTNF6	2.61313	1.81669	1.32919e-12	2.7031e-11	ENSG00000133466	20	124
H1-9P	-2.45527	2.03991	1.36649e-12	2.7747e-11	ENSG00000188662	142	26
TMTC1	-3.62802	1.02306	1.39688e-12	2.83209e-11	ENSG00000133687	75	6
BTBD19	1.887	3.29043	1.40725e-12	2.84876e-11	ENSG00000222009	86	321
RPS6KA2	-1.69633	4.22807	1.4558e-12	2.94257e-11	ENSG00000071242	595	185
SLC43A2	1.77273	3.8145	1.50607e-12	3.03957e-11	ENSG00000167703	132	455
RAB38	-2.01525	2.91274	1.57215e-12	3.16812e-11	ENSG00000123892	249	62
GATA3	-1.98245	2.99722	1.69798e-12	3.41652e-11	ENSG00000107485	263	67
FLVCR2	1.64846	4.50662	1.77651e-12	3.56913e-11	ENSG00000119686	228.47	722.32
HHEX	-1.64921	4.51117	1.86548e-12	3.74222e-11	ENSG00000152804	719	231
NXPE3	1.527	6.14876	1.91744e-12	3.84065e-11	ENSG00000144815	762	2214
MIR4300HG	5.523	0.440287	1.9438e-12	3.88759e-11	ENSG00000245832	1	52
LRRN4	3.44329	1.08299	1.96565e-12	3.92541e-11	ENSG00000125872	7	78
NPTX1	-8.53329	0.257288	1.97336e-12	3.93488e-11	ENSG00000171246	46	0
APC2	4.00388	0.827996	1.99436e-12	3.97081e-11	ENSG00000115266	4	66.58
LTBP2	-1.52274	6.24486	2.00584e-12	3.98769e-11	ENSG00000119681	2346	823
TCN1	4.7373	0.58463	2.02376e-12	4.01731e-11	ENSG00000134827	2	57
WDFY2	-1.61621	4.79321	2.07729e-12	4.11743e-11	ENSG00000139668	870	286
TFEB	2.62735	1.75701	2.20111e-12	4.35636e-11	ENSG00000112561	19	119
APOL1	1.91362	3.13491	2.22974e-12	4.40647e-11	ENSG00000100342	76	289
TSPAN10	1.52247	6.12829	2.27951e-12	4.49815e-11	ENSG00000182612	753	2181
MEGF6	-1.93481	3.10132	2.32363e-12	4.57842e-11	ENSG00000162591	281	74
LEF1	-1.57792	5.13093	2.38255e-12	4.68755e-11	ENSG00000138795	1093	369
H2BC21	2.14012	2.53779	2.39249e-12	4.70017e-11	ENSG00000184678	44	195.95
MSC	2.04566	2.78579	2.41569e-12	4.73874e-11	ENSG00000178860	55.27	230.43
KLHDC8B	-2.17056	2.48393	2.43795e-12	4.77537e-11	ENSG00000185909	188	42
FOXG1	-2.18203	2.45906	2.4577e-12	4.80696e-11	ENSG00000176165	185	41
HOXB9	1.60376	4.83041	2.53648e-12	4.95378e-11	ENSG00000170689	293	898
DAGLA	1.57558	5.15646	2.59462e-12	5.0599e-11	ENSG00000134780	373	1121
CLIC2	3.30816	1.14642	2.61045e-12	5.0833e-11	ENSG00000155962	8	81
SHISA2	-4.30123	0.701047	2.6821e-12	5.2152e-11	ENSG00000180730	61	3
NTN1	-3.13319	1.28608	2.82933e-12	5.49344e-11	ENSG00000065320	88	10
DLX5	-2.80868	1.56785	2.91033e-12	5.64248e-11	ENSG00000105880	105	15
SERPINB2	3.96929	0.797141	3.06841e-12	5.9403e-11	ENSG00000197632	4	65
TGFA	-2.06344	2.70099	3.09331e-12	5.97981e-11	ENSG00000163235	216	52
ATP10B	-8.50167	0.22811	3.33429e-12	6.4363e-11	ENSG00000118322	45	0
PARP9	1.56425	5.19729	3.39914e-12	6.55197e-11	ENSG00000138496	386	1150.99
PDK1	1.57047	5.06512	3.44521e-12	6.63116e-11	ENSG00000152256	350.98	1051.11
RPS6KA6	2.45258	1.93822	3.61493e-12	6.94777e-11	ENSG00000072133	24	133
CAB39L	-1.87819	3.22077	3.7832e-12	7.26069e-11	ENSG00000102547	303	83
SLC35G2	1.64172	4.38732	3.82505e-12	7.32075e-11	ENSG00000168917	211	664
HLA-F	-1.51629	5.88601	3.8255e-12	7.32075e-11	ENSG00000204642	1826.65	643.66
CXXC5	1.53	5.60345	3.92468e-12	7.49976e-11	ENSG00000171604	521	1517
BCYRN1	1.78006	3.61032	3.96041e-12	7.55717e-11	ENSG00000236824	114	395
MAML2	-2.02203	2.77337	4.04252e-12	7.70279e-11	ENSG00000184384	226	56
LOXL3	-1.47584	6.86683	4.14223e-12	7.8815e-11	ENSG00000115318	3581.43	1297.96
KIAA1522	1.49428	6.25292	4.5722e-12	8.68719e-11	ENSG00000162522	833	2366
BCAT2	1.51511	5.77637	4.58061e-12	8.69075e-11	ENSG00000105552	592	1706
SLC20A1	-1.45285	8.33211	4.59038e-12	8.69688e-11	ENSG00000144136	9852	3628
FOXL1	-3.74405	0.880379	4.84146e-12	9.14652e-11	ENSG00000176678	68	5
NPTX2	-3.74405	0.880379	4.84146e-12	9.14652e-11	ENSG00000106236	68	5
RAB3D	-1.9752	2.87881	4.86447e-12	9.17694e-11	ENSG00000105514	241.79	61.9
CDC42BPG	2.63027	1.68412	4.97545e-12	9.37301e-11	ENSG00000171219	18	113
CMTM8	2.27853	2.1998	4.98665e-12	9.38082e-11	ENSG00000170293	32	157
SCAMP5	1.60318	4.60763	5.03361e-12	9.45578e-11	ENSG00000198794	251	769
RNF144A	-1.54576	5.2122	5.05348e-12	9.47972e-11	ENSG00000151692	1150	397
NTF3	5.46655	0.388815	5.22709e-12	9.79159e-11	ENSG00000185652	1	50
TRAF1	-1.8581	3.23913	5.34901e-12	1.00059e-10	ENSG00000056558	306	85
PARP8	-1.59988	4.62169	5.38315e-12	1.00556e-10	ENSG00000151883	770	256
GFRA1	1.75007	3.68435	5.48638e-12	1.02341e-10	ENSG00000151892	122	414
SLCO5A1	-8.46934	0.198329	5.64977e-12	1.05241e-10	ENSG00000137571	44	0
CADM3	-2.18627	2.355	5.85893e-12	1.08984e-10	ENSG00000162706	172	38
PRDM8	-2.25753	2.21346	6.23895e-12	1.15891e-10	ENSG00000152784	157	33
DACT3	2.35741	2.0252	6.33427e-12	1.17498e-10	ENSG00000197380	27	140
ASB2	-1.59422	4.60052	6.71453e-12	1.24378e-10	ENSG00000100628	758	253
PDK2	1.57591	4.76791	7.0928e-12	1.31202e-10	ENSG00000005882	284.63	855.67
MGAM	1.85786	3.14666	7.30147e-12	1.34874e-10	ENSG00000257335	79	289
ARL14	3.69974	0.855275	7.35336e-12	1.35645e-10	ENSG00000179674	5	67
IL32	1.4497	7.15007	8.0103e-12	1.47558e-10	ENSG00000008517	1588	4373
NDST1	1.42942	9.25029	8.24012e-12	1.51582e-10	ENSG00000070614	6883	18689
STAC	-1.60703	4.39625	8.78342e-12	1.61353e-10	ENSG00000144681	659	218
KIF5C	-1.65896	4.02691	8.81772e-12	1.61578e-10	ENSG00000168280	514	164
SP6	1.80796	3.29403	8.81997e-12	1.61578e-10	ENSG00000189120	90	318
SEMA4G	1.76695	3.50964	9.21101e-12	1.68332e-10	ENSG00000095539	107	367.41
MYH10	-1.46348	6.35545	9.21396e-12	1.68332e-10	ENSG00000133026	2506	916
LACTB	1.47442	6.17285	9.42332e-12	1.71921e-10	ENSG00000103642	796	2230
ABCA1	-1.54778	4.96083	9.43672e-12	1.71929e-10	ENSG00000165029	966	333
EVC2	-8.43627	0.167922	9.60067e-12	1.74677e-10	ENSG00000173040	43	0
EPHA4	-2.00908	2.68492	1.05349e-11	1.91413e-10	ENSG00000116106	212	53
TMEM74	-2.92144	1.35506	1.08822e-11	1.97454e-10	ENSG00000164841	91	12
PAPLN	1.78274	3.35181	1.09354e-11	1.98148e-10	ENSG00000100767	95	329.83
ABCD1	1.51623	5.29334	1.10932e-11	2.00734e-10	ENSG00000101986	423	1220
GPR150	-3.2583	1.08931	1.18676e-11	2.14456e-10	ENSG00000178015	77	8
IL27RA	2.83068	1.40175	1.20784e-11	2.17968e-10	ENSG00000104998	13	94
TMOD1	1.61402	4.28748	1.22845e-11	2.21388e-10	ENSG00000136842	199.7	616.5
TNFAIP2	1.4315	7.39692	1.25641e-11	2.26119e-10	ENSG00000185215	1902	5172
BMPR1B	-4.65514	0.496099	1.33778e-11	2.40439e-10	ENSG00000138696	53	2
OASL	5.40781	0.335436	1.41877e-11	2.54651e-10	ENSG00000135114	1	48
PLA2G4A	-2.90552	1.34149	1.53056e-11	2.74345e-10	ENSG00000116711	90	12
TLCD1	2.10318	2.40833	1.55485e-11	2.78324e-10	ENSG00000160606	41	178
BOC	1.75942	3.42522	1.57497e-11	2.81547e-10	ENSG00000144857	101.27	345.94
BAIAP2L2	-4.20359	0.61348	1.63768e-11	2.92365e-10	ENSG00000128298	57	3
SASH1	-1.50869	5.18112	1.65353e-11	2.94797e-10	ENSG00000111961	1118	396
ATP1B1	1.51297	5.12362	1.6953e-11	3.01841e-10	ENSG00000143153	376.56	1083.63
PHLDB2	1.45629	6.11359	1.74e-11	3.09385e-10	ENSG00000144824	771	2133
HMGCS1	1.45148	6.26242	1.76579e-11	3.13551e-10	ENSG00000112972	857	2363
ETV4	-1.56573	4.50347	1.96447e-11	3.48366e-10	ENSG00000175832	705	240
GRK3	2.10593	2.37562	1.97657e-11	3.50045e-10	ENSG00000100077	40	174
RTN4R	1.53413	4.75874	2.17005e-11	3.83798e-10	ENSG00000040608	289	844
PAPPA	-1.4108	7.51851	2.27572e-11	4.01953e-10	ENSG00000182752	5560.21	2108.07
CLTCL1	1.71043	3.58196	2.28534e-11	4.03118e-10	ENSG00000070371	116	382.98
SOX2-OT	-5.40375	0.31769	2.34568e-11	4.13212e-10	ENSG00000242808	47.14	1
SFRP4	3.46389	0.892803	2.35366e-11	4.14069e-10	ENSG00000106483	6	68
MLPH	-1.48888	5.24431	2.52019e-11	4.42781e-10	ENSG00000115648	1164	418
CDKN1C	-1.50361	5.03626	2.53436e-11	4.44682e-10	ENSG00000129757	1010	359
PHF19	-1.41465	7.03066	2.55937e-11	4.4848e-10	ENSG00000119403	3967	1500
S1PR3	-3.65675	0.803322	2.59705e-11	4.54483e-10	ENSG00000213694	64	5
LOXL1	1.63587	3.94973	2.60264e-11	4.54864e-10	ENSG00000129038	156	489
LRRC3	-3.87695	0.700939	2.70542e-11	4.72205e-10	ENSG00000160233	60	4
CYTH3	1.44235	6.05592	2.86985e-11	5.00249e-10	ENSG00000008256	746	2044
TNFAIP8L3	2.59255	1.57318	2.89169e-11	5.03396e-10	ENSG00000183578	17	104
RAB6B	1.6987	3.56725	2.93088e-11	5.09552e-10	ENSG00000154917	115.53	378.34
SPRED3	-1.5986	4.11505	3.07654e-11	5.34178e-10	ENSG00000188766	541	180
BEX2	1.68422	3.65747	3.21348e-11	5.57227e-10	ENSG00000133134	124	402
VWA1	-1.92615	2.74781	3.47609e-11	6.01965e-10	ENSG00000179403	219	58
IRF5	4.57721	0.440407	3.48054e-11	6.01965e-10	ENSG00000128604	2	51
SH3GL3	3.44256	0.874211	3.54029e-11	6.11505e-10	ENSG00000140600	6	67
GABRQ	1.68062	3.65475	3.55611e-11	6.13441e-10	ENSG00000268089	124	401
MB21D2	1.44615	5.81298	3.63888e-11	6.26905e-10	ENSG00000180611	629	1728
UNC80	-2.35066	1.89889	3.86815e-11	6.65409e-10	ENSG00000144406	127	25
MTATP6P1	1.39635	7.33137	3.87238e-11	6.65409e-10	ENSG00000248527	1849.96	4909.39
EML5	4.14833	0.574182	4.08836e-11	7.00712e-10	ENSG00000165521	2.99	55.55
ICAM2	4.13487	0.566559	4.08836e-11	7.00712e-10	ENSG00000108622	3	55.21
SEMA4D	2.20954	2.0993	4.20955e-11	7.20554e-10	ENSG00000187764	31	145
CCDC69	1.98556	2.53825	4.66425e-11	7.9736e-10	ENSG00000198624	48	192
SHISA3	-8.33224	0.0726596	4.79413e-11	8.1746e-10	ENSG00000178343	40	0
TLL1	8.32064	0.0671162	4.79413e-11	8.1746e-10	ENSG00000038295	0	40
CA11	1.84151	2.92045	4.85056e-11	8.26023e-10	ENSG00000063180	68	246
SCN1B	1.56777	4.21874	4.96958e-11	8.4521e-10	ENSG00000105711	195	583
PSMB8-AS1	-2.08296	2.29668	4.99148e-11	8.4785e-10	ENSG00000204261	162.88	38.66
COL4A5	1.56774	4.21134	5.11407e-11	8.67566e-10	ENSG00000188153	194	580
BBC3	1.56072	4.25698	5.18234e-11	8.78027e-10	ENSG00000105327	201	598
NBPF15	-1.42892	5.88598	5.20623e-11	8.80953e-10	ENSG00000266338	1797.54	672.95
AFAP1	-1.41905	6.14926	5.24893e-11	8.87049e-10	ENSG00000196526	2153.96	811.94
KCNG1	-1.47283	5.10295	5.34651e-11	9.02393e-10	ENSG00000026559	1052	382
CFAP45	-3.18147	1.02288	5.48047e-11	9.22661e-10	ENSG00000213085	73	8
TMSB15A	-3.18147	1.02288	5.48047e-11	9.22661e-10	ENSG00000158164	73	8
CXADR	1.65155	3.70042	5.71585e-11	9.61072e-10	ENSG00000154639	130	412
ATP6V0D2	2.22355	2.01686	5.74914e-11	9.65449e-10	ENSG00000147614	29	137
CTSS	-1.47663	5.00435	5.7954e-11	9.7199e-10	ENSG00000163131	983	356
LINGO2	-5.33691	0.257159	6.45764e-11	1.0817e-09	ENSG00000174482	45	1
BICDL1	4.10297	0.538256	6.47615e-11	1.08343e-09	ENSG00000135127	3	54
PPIC	1.48247	4.85809	7.25767e-11	1.21265e-09	ENSG00000168938	318	896
SGCE	-1.48669	4.81278	7.74455e-11	1.29238e-09	ENSG00000127990	862	310
ADGRF4	8.28423	0.0339859	8.24314e-11	1.37042e-09	ENSG00000153294	0	39
FNDC5	8.28423	0.0339859	8.24314e-11	1.37042e-09	ENSG00000160097	0	39
PRSS21	-8.29583	0.0394559	8.24314e-11	1.37042e-09	ENSG00000007038	39	0
SMIM10	1.57262	4.01712	9.68052e-11	1.60738e-09	ENSG00000184785	169	507
PTPRE	1.72718	3.20011	9.75334e-11	1.61745e-09	ENSG00000132334	88	294
VANGL2	1.46063	4.96757	1.00581e-10	1.66591e-09	ENSG00000162738	347	963
MRGPRE	3.7802	0.629888	1.01667e-10	1.68181e-09	ENSG00000184350	4	57
ARMH4	1.56161	4.05895	1.08002e-10	1.78439e-09	ENSG00000139971	175	521
ST6GALNAC2	-1.97224	2.46553	1.11999e-10	1.84812e-09	ENSG00000070731	180.73	46.34
SOGA1	-1.36178	7.24644	1.15282e-10	1.89994e-09	ENSG00000149639	4561	1789
DYSF	1.43841	5.22255	1.2029e-10	1.98003e-09	ENSG00000135636	419	1145
SLC12A5	3.37569	0.816172	1.21325e-10	1.99459e-09	ENSG00000124140	6	63.96
TRIM58	1.34556	8.67123	1.23918e-10	2.03471e-09	ENSG00000162722	4805	12310
SCG2	2.1296	2.12321	1.24686e-10	2.04479e-09	ENSG00000171951	33	146
PARP14	1.43715	5.22163	1.24848e-10	2.04493e-09	ENSG00000173193	419	1144
GULP1	-1.40992	5.68517	1.25242e-10	2.04885e-09	ENSG00000144366	1558	591
SRR	-2.36299	1.69736	1.25754e-10	2.0547e-09	ENSG00000167720	110.18	21.49
CDH4	1.65937	3.42788	1.29041e-10	2.10582e-09	ENSG00000179242	107	341
MFGE8	1.34604	8.18287	1.35085e-10	2.20175e-09	ENSG00000140545	3424	8775
ITPK1	-1.36539	6.73452	1.36863e-10	2.228e-09	ENSG00000100605	3200	1252
SYT16	2.09298	2.17693	1.40261e-10	2.28053e-09	ENSG00000139973	35	150.94
SNTB2	-1.388	6.05595	1.44356e-10	2.34424e-09	ENSG00000168807	2007	773
LDOC1	1.36527	6.65708	1.44995e-10	2.35174e-09	ENSG00000182195	1177	3057
LNCAROD	-4.51254	0.368193	1.48255e-10	2.39877e-09	ENSG00000231131	48	2
SSPN	-4.51254	0.368193	1.48255e-10	2.39877e-09	ENSG00000123096	48	2
PIK3IP1	2.1063	2.14668	1.48507e-10	2.39993e-09	ENSG00000100100	34	148
ZIC1	-1.58254	3.80298	1.48691e-10	2.4e-09	ENSG00000152977	434	146
CCN2	-1.37761	6.27075	1.54009e-10	2.48282e-09	ENSG00000118523	2325	901.96
DNAJB2	1.35726	6.93799	1.54796e-10	2.49247e-09	ENSG00000135924	1436	3709
NHSL1	-1.69028	3.31366	1.59783e-10	2.56966e-09	ENSG00000135540	314	98
FOXO4	1.79688	2.86503	1.77345e-10	2.84866e-09	ENSG00000184481	67	235
ZDHHC2	1.46922	4.63435	1.81911e-10	2.91848e-09	ENSG00000104219	274	765
TBC1D2	1.58241	3.80496	1.87299e-10	3.0013e-09	ENSG00000095383	145	438
SYT1	-1.49125	4.40587	1.90126e-10	3.04293e-09	ENSG00000067715	650	233
SCARB1	1.33364	7.86621	2.13691e-10	3.41598e-09	ENSG00000073060	2765.99	7027.99
SLC1A4	1.50553	4.24443	2.25697e-10	3.60356e-09	ENSG00000115902	205	587
H4C8	1.88532	2.5734	2.37237e-10	3.78328e-09	ENSG00000158406	52	194
FOSL1	-1.3232	8.72015	2.41362e-10	3.84446e-09	ENSG00000175592	12577	5067
PODXL2	-1.41264	5.19892	2.44089e-10	3.88324e-09	ENSG00000114631	1112	421
AGTR1	-8.22013	-0.0293333	2.45934e-10	3.89859e-09	ENSG00000144891	37	0
AQP7P1	-8.20607	-0.042071	2.45934e-10	3.89859e-09	ENSG00000186466	36.64	0
UBD	8.23051	-0.0147541	2.45934e-10	3.89859e-09	ENSG00000213886	0	37.57
MEIS3P1	-3.7454	0.585107	2.47547e-10	3.9195e-09	ENSG00000179277	54.76	4
NRP2	-1.32112	8.95424	2.48081e-10	3.92328e-09	ENSG00000118257	14787	5966
NECTIN4	3.07723	0.947375	2.56916e-10	4.05817e-09	ENSG00000143217	8	69
PDE4A	-4.04349	0.47129	2.60031e-10	4.1025e-09	ENSG00000065989	51	3
GALNT2	1.31947	8.87957	2.63561e-10	4.15328e-09	ENSG00000143641	5624	14150
RGMB	-1.34228	6.75014	2.68788e-10	4.23062e-09	ENSG00000174136	3220.32	1280.3
TMX4	-1.36203	6.08083	2.86239e-10	4.49998e-09	ENSG00000125827	2031.75	796.75
FRMD3	-1.58819	3.62994	2.8741e-10	4.51305e-09	ENSG00000172159	385	129
CCL26	5.2157	0.162302	3.00325e-10	4.70474e-09	ENSG00000006606	1	42
LRRC32	5.2157	0.162302	3.00325e-10	4.70474e-09	ENSG00000137507	1	42
HOXA3	-1.58813	3.61876	3.01668e-10	4.72021e-09	ENSG00000105997	382	128
NEAT1	1.33222	7.02923	3.09784e-10	4.84151e-09	ENSG00000245532	1549	3932
FTL	1.30764	12.0533	3.11637e-10	4.86476e-09	ENSG00000087086	51058.2	127412
CDS1	1.90845	2.47798	3.12908e-10	4.87887e-09	ENSG00000163624	48	182
GPNMB	1.49488	4.22253	3.18954e-10	4.96732e-09	ENSG00000136235	203	577
PAMR1	2.73059	1.20744	3.39816e-10	5.28603e-09	ENSG00000149090	12	81
IFITM10	-1.86324	2.59512	3.5464e-10	5.51017e-09	ENSG00000244242	194.89	53.91
AKR1C2	3.03182	0.937217	3.78887e-10	5.88005e-09	ENSG00000151632	8.17	68.26
PLEKHG4	1.33909	6.38603	3.80846e-10	5.90356e-09	ENSG00000196155	988	2520
HECW2	1.6048	3.51465	3.86461e-10	5.98362e-09	ENSG00000138411	117	359
MT-ATP6	1.30196	10.4568	3.87264e-10	5.98908e-09	ENSG00000198899	16930	42081.6
HPDL	-2.2246	1.85176	3.8992e-10	6.02316e-09	ENSG00000186603	121	26
JDP2	1.43593	4.67665	3.91053e-10	6.03365e-09	ENSG00000140044	287	783
CATSPERG	4.42873	0.308113	3.93459e-10	6.06373e-09	ENSG00000099338	2	46
SLITRK5	2.35966	1.60755	4.10316e-10	6.31621e-09	ENSG00000165300	20	104
TGM2	-1.32076	7.08992	4.19913e-10	6.45647e-09	ENSG00000198959	4059	1638
ARVCF	1.50709	4.05903	4.21528e-10	6.46635e-09	ENSG00000099889	180	516
JPH2	-1.5032	4.06015	4.21528e-10	6.46635e-09	ENSG00000149596	512	182
SIDT2	1.47231	4.30829	4.24641e-10	6.5066e-09	ENSG00000149577	218	610
RFPL4AL1	8.18423	-0.0566096	4.26767e-10	6.52415e-09	ENSG00000229292	0	36.38
TMEM271	-8.18074	-0.0649969	4.26767e-10	6.52415e-09	ENSG00000273238	36	0
CEP170	-1.32957	6.58169	4.3447e-10	6.63427e-09	ENSG00000143702	2857.98	1146.29
PABPC1L	1.41286	4.86056	4.53982e-10	6.92427e-09	ENSG00000101104	330	886
FTLP3	1.59989	3.44625	4.79275e-10	7.30167e-09	ENSG00000226608	111.82	341.95
GMPR	2.65139	1.25141	4.86892e-10	7.40922e-09	ENSG00000137198	13	83
TCF7L1	-5.203	0.136726	5.03731e-10	7.65672e-09	ENSG00000152284	41	1
CHST11	1.50309	4.032	5.14223e-10	7.80727e-09	ENSG00000171310	177	506
CTSH	1.47574	4.22256	5.1642e-10	7.83168e-09	ENSG00000103811	205	575
GPC1	1.29711	8.80476	5.18459e-10	7.85365e-09	ENSG00000063660	5399	13375
AQP3	2.31714	1.64099	5.21172e-10	7.8768e-09	ENSG00000165272	21	106
TMEM217	2.35866	1.63975	5.21172e-10	7.8768e-09	ENSG00000172738	20.48	106.41
RHPN2	-1.51189	3.92595	5.31971e-10	8.03089e-09	ENSG00000131941	467	165
C3orf18	-2.39987	1.55587	5.75832e-10	8.68318e-09	ENSG00000088543	100	19
NMRAL2P	3.67547	0.538371	6.06227e-10	9.13116e-09	ENSG00000171658	4	53
NPDC1	1.39987	4.88985	6.26616e-10	9.4276e-09	ENSG00000107281	339	902
TSC22D1	-1.30995	6.8847	6.38865e-10	9.60102e-09	ENSG00000102804	3512.88	1428.27
LGI2	4.39711	0.280132	6.42891e-10	9.65062e-09	ENSG00000153012	2	45
SHISA4	1.32962	6.219	6.5939e-10	9.88713e-09	ENSG00000198892	884	2240
KLF8	3.96314	0.415023	6.62422e-10	9.91026e-09	ENSG00000102349	3	49
LINC02584	-3.98592	0.420601	6.62422e-10	9.91026e-09	ENSG00000254417	49	3
TNFSF9	2.02514	2.12332	6.81621e-10	1.0186e-08	ENSG00000125657	35	144
CD200	-3.15878	0.822771	7.4142e-10	1.10672e-08	ENSG00000091972	63	7
SPOCK3	-8.14024	-0.101563	7.42892e-10	1.10767e-08	ENSG00000196104	35	0
SMTN	-1.29088	7.82826	7.63004e-10	1.13639e-08	ENSG00000183963	6732.99	2774
CGREF1	1.72927	2.89911	7.93509e-10	1.1805e-08	ENSG00000138028	71.16	238.14
ESM1	-5.16748	0.10498	8.46962e-10	1.25581e-08	ENSG00000164283	40	1
SBSN	5.14553	0.0996389	8.46962e-10	1.25581e-08	ENSG00000189001	1	40
XIRP1	5.14553	0.0996389	8.46962e-10	1.25581e-08	ENSG00000168334	1	40
CALB2	1.51995	3.79766	8.58656e-10	1.27173e-08	ENSG00000172137	149	431
CAV1	-1.28069	8.29487	9.17099e-10	1.35678e-08	ENSG00000105974	9286	3853
GATA2-AS1	1.7256	2.83174	9.1911e-10	1.35824e-08	ENSG00000244300	68	227
ABL1	-1.28416	7.85232	9.21347e-10	1.36004e-08	ENSG00000097007	6837	2830
ULK2	-3.67096	0.520142	9.50705e-10	1.40182e-08	ENSG00000083290	52	4
STK17B	-1.37349	5.00419	9.72379e-10	1.43219e-08	ENSG00000081320	964	375
HK2	1.35516	5.31532	9.85021e-10	1.44656e-08	ENSG00000159399	466	1202
CCDC113	1.93136	2.273	9.85135e-10	1.44656e-08	ENSG00000103021	41	158
CCDC120	1.86012	2.44057	9.85403e-10	1.44656e-08	ENSG00000147144	48	176
SDC4	1.27304	8.48139	1.10603e-09	1.62185e-08	ENSG00000124145	4366	10637
WDR72	-2.27362	1.6577	1.14388e-09	1.6755e-08	ENSG00000166415	106	22
PIMREG	-1.31896	5.94939	1.14754e-09	1.67902e-08	ENSG00000129195	1838.97	743
ARID5A	1.35766	5.17782	1.1521e-09	1.68384e-08	ENSG00000196843	423	1093
CAND2	2.45628	1.38292	1.22073e-09	1.78218e-08	ENSG00000144712	16.07	89.47
PSD4	1.4085	4.51482	1.23159e-09	1.79607e-08	ENSG00000125637	260	696
CRYBG1	-1.34321	5.3466	1.25697e-09	1.83108e-08	ENSG00000112297	1215.79	483
NIBAN1	-1.3063	6.16603	1.26715e-09	1.84388e-08	ENSG00000135842	2132	869
BRINP2	-8.09857	-0.13908	1.29729e-09	1.88362e-08	ENSG00000198797	34	0
RUNDC3A	8.08697	-0.144154	1.29729e-09	1.88362e-08	ENSG00000108309	0	34
DPP4	2.80088	1.01701	1.34897e-09	1.95653e-08	ENSG00000197635	10	71
NAV3	-1.3909	4.66688	1.36602e-09	1.97909e-08	ENSG00000067798	765	294
PHC2	-1.28503	6.77612	1.38581e-09	2.00558e-08	ENSG00000134686	3241.76	1341
WNT10A	5.10912	0.0672548	1.42755e-09	2.06373e-08	ENSG00000135925	1	39
HLA-DRB5	-1.58402	3.33469	1.44129e-09	2.08134e-08	ENSG00000198502	312.99	105.16
VGLL2	3.23487	0.695119	1.46845e-09	2.11826e-08	ENSG00000170162	6	58
ZFPM2	-2.38819	1.47128	1.49631e-09	2.15611e-08	ENSG00000169946	94	18
MXI1	1.42596	4.26792	1.53867e-09	2.21475e-08	ENSG00000119950	217	588
ATOH8	1.51842	3.66585	1.54535e-09	2.22196e-08	ENSG00000168874	136	393
JPH1	1.5631	3.34255	1.70114e-09	2.44332e-08	ENSG00000104369	106	316
KCNN4	-1.27737	6.72594	1.77114e-09	2.54112e-08	ENSG00000104783	3126	1300
MAP3K21	-2.99199	0.861196	1.80747e-09	2.59045e-08	ENSG00000143674	64	8
PTPRM	1.30256	5.91409	1.85123e-09	2.65031e-08	ENSG00000173482	725	1803
KIAA1324	1.98442	2.05063	1.85389e-09	2.65127e-08	ENSG00000116299	34	136
PRRX1	-3.41216	0.590507	1.89442e-09	2.70631e-08	ENSG00000116132	54	5
PPP1R3F	-2.65816	1.1337	1.94338e-09	2.77328e-08	ENSG00000049769	75.8	12
NKX2-2	1.76371	2.58503	2.11114e-09	3.00944e-08	ENSG00000125820	56	192
GFPT2	-1.67919	2.86578	2.26604e-09	3.2268e-08	ENSG00000131459	229	72
CYP2S1	8.04406	-0.182586	2.27269e-09	3.22936e-08	ENSG00000167600	0	33
FAM184B	-8.06304	-0.170976	2.27269e-09	3.22936e-08	ENSG00000047662	33.17	0
PAX3	-1.39285	4.41222	2.30406e-09	3.27043e-08	ENSG00000135903	641	246
SUCO	-1.34093	4.98467	2.36549e-09	3.3521e-08	ENSG00000094975	945	376
HMGA1	-1.23957	10.8401	2.36663e-09	3.3521e-08	ENSG00000137309	53763	22953
CDH24	1.29504	5.88067	2.37093e-09	3.35461e-08	ENSG00000139880	711	1759
CA9	5.07177	0.0341262	2.41201e-09	3.4055e-08	ENSG00000107159	1	38
THRB	-5.09372	0.0393156	2.41201e-09	3.4055e-08	ENSG00000151090	38	1
ATP1A1	-1.24112	9.3776	2.46488e-09	3.47645e-08	ENSG00000163399	19512.9	8321.59
SORCS2	-3.08853	0.762985	2.49496e-09	3.51514e-08	ENSG00000184985	60	7
ZNF273	-2.00752	2.0141	2.57592e-09	3.62537e-08	ENSG00000198039	132	33
DUSP8	1.30497	5.55421	2.62737e-09	3.69387e-08	ENSG00000184545	564	1405
FAM107B	1.46709	3.82465	2.6504e-09	3.72232e-08	ENSG00000065809	156	435
SLC46A3	2.94623	0.836494	2.67664e-09	3.7552e-08	ENSG00000139508	8	63
IVNS1ABP	-1.32973	5.08354	2.71752e-09	3.80853e-08	ENSG00000116679	1010	405
B3GALT2	-3.89501	0.341069	2.72686e-09	3.81359e-08	ENSG00000162630	46	3
NDP	-3.89501	0.341069	2.72686e-09	3.81359e-08	ENSG00000124479	46	3
MAGED1	1.24787	7.63513	2.77648e-09	3.87891e-08	ENSG00000179222	2458	5885
EPDR1	1.25321	7.18244	2.80521e-09	3.91493e-08	ENSG00000086289	1791	4304
RAB27B	1.39199	4.33929	2.86934e-09	4.00023e-08	ENSG00000041353	232	614
MYL12A	-1.2482	7.41107	2.95622e-09	4.11704e-08	ENSG00000101608	4998	2121
SPTBN2	1.55748	3.24086	3.11031e-09	4.3203e-08	ENSG00000173898	99	294
FGF12	-1.8163	2.39451	3.11192e-09	4.3203e-08	ENSG00000114279	168	48
IMPA2	-1.8163	2.39451	3.11192e-09	4.3203e-08	ENSG00000141401	168	48
ZDHHC14	-1.87358	2.24979	3.11868e-09	4.32518e-08	ENSG00000175048	153	42
PPP1R3G	2.44676	1.2801	3.37681e-09	4.67829e-08	ENSG00000219607	15	83
WFS1	1.27065	6.11041	3.56957e-09	4.9402e-08	ENSG00000109501	844	2053
MYOSLID	2.31827	1.42786	3.7305e-09	5.15756e-08	ENSG00000229647	18	91
ALPK3	3.04128	0.73699	3.7454e-09	5.17278e-08	ENSG00000136383	7	59
FPR1	2.5433	1.16227	3.7616e-09	5.18975e-08	ENSG00000171051	13	77
PCDH9	-1.82511	2.34106	3.80233e-09	5.24051e-08	ENSG00000184226	162	46
SEMA4B	1.26824	6.09843	3.86112e-09	5.31604e-08	ENSG00000185033	838	2035
HIF1A-AS3	2.92319	0.817155	3.96678e-09	5.45586e-08	ENSG00000258667	8	62
CHMP1B-AS1	-8.01413	-0.214764	3.99443e-09	5.48255e-08	ENSG00000267165	32.06	0
FOXE1	-8.01143	-0.217169	3.99443e-09	5.48255e-08	ENSG00000178919	32	0
PLSCR4	-2.84687	0.898624	4.07669e-09	5.58437e-08	ENSG00000114698	65	9
ALX4	5.03342	0.000218074	4.08541e-09	5.58437e-08	ENSG00000052850	1	37
SH3GL2	-5.05537	0.00532882	4.08541e-09	5.58437e-08	ENSG00000107295	37	1
WFDC21P	5.02524	-0.00700514	4.08541e-09	5.58437e-08	ENSG00000261040	1	36.79
MITF	1.52425	3.39252	4.09633e-09	5.59356e-08	ENSG00000187098	112	325
TPM1-AS	1.9804	1.99228	4.11297e-09	5.61051e-08	ENSG00000259498	32.69	130.41
C1orf226	1.40663	4.07572	4.15595e-09	5.66333e-08	ENSG00000239887	191.65	512.42
NOTCH1	-1.27125	5.9632	4.18671e-09	5.69941e-08	ENSG00000148400	1839	768
SNX30	-1.29899	5.29408	4.38263e-09	5.95023e-08	ENSG00000148158	1162	476
MPV17L	3.85017	0.316529	4.38438e-09	5.95023e-08	ENSG00000156968	3	45.3
NFATC1	-3.86339	0.313554	4.38438e-09	5.95023e-08	ENSG00000131196	45	3
FGFR1	1.24616	6.6475	4.43435e-09	6.01191e-08	ENSG00000077782	1240	2965.4
MEX3A	-1.27163	5.84223	4.56152e-09	6.17653e-08	ENSG00000254726	1691	706
SNPH	1.28961	5.44016	4.56506e-09	6.17653e-08	ENSG00000101298	525	1294
MFSD1	1.23768	7.02596	4.62745e-09	6.25459e-08	ENSG00000118855	1619	3849
EDNRB	-4.28576	0.167655	4.67356e-09	6.31049e-08	ENSG00000136160	41	2
PLEKHG1	-1.85461	2.23519	4.7144e-09	6.35656e-08	ENSG00000120278	151	42
CEBPD	1.30795	5.12178	4.71723e-09	6.35656e-08	ENSG00000221869	417	1041
GPRC5A	1.22558	7.96292	4.75726e-09	6.404e-08	ENSG00000013588	3119	7353
NCAM1	-1.24502	6.57204	4.77192e-09	6.41724e-08	ENSG00000149294	2790.96	1186.98
EGFL8	-1.52566	3.29858	5.16905e-09	6.94429e-08	ENSG00000241404	302.06	105.68
MYEOV	-1.38187	4.21095	5.28216e-09	7.08908e-08	ENSG00000172927	556	215
ELOVL7	1.40281	4.05299	5.30633e-09	7.11433e-08	ENSG00000164181	189	504
TRIM16L	1.33926	4.62927	5.47472e-09	7.3327e-08	ENSG00000108448	291.49	743.7
ABLIM1	1.38613	4.1645	5.54059e-09	7.41346e-08	ENSG00000099204	206	543
MR1	1.55122	3.14705	5.56352e-09	7.43666e-08	ENSG00000153029	93	275
AJM1	1.35112	4.48454	5.588e-09	7.46189e-08	ENSG00000232434	262	674
SLC44A3	3.01667	0.71626	5.62731e-09	7.50684e-08	ENSG00000143036	7	58
SNX10	1.56644	3.07952	5.66978e-09	7.55535e-08	ENSG00000086300	88	262.99
PLEKHM1P1	1.38377	4.15169	5.67503e-09	7.55535e-08	ENSG00000214176	204.41	537.93
SLC14A1	-1.24653	6.24305	5.70138e-09	7.58284e-08	ENSG00000141469	2222	944
RRAGD	1.25251	6.14629	5.85368e-09	7.77762e-08	ENSG00000025039	873	2097
MPP2	1.38417	4.14909	6.08319e-09	8.07449e-08	ENSG00000108852	204	537
DSE	1.38405	4.12989	6.09725e-09	8.08509e-08	ENSG00000111817	201.3	529.85
CPQ	-1.42482	3.80027	6.26111e-09	8.2941e-08	ENSG00000104324	421	158
C3AR1	1.8839	2.09159	6.58459e-09	8.71393e-08	ENSG00000171860	37	138
ZFP36L1	1.21975	7.34876	6.68185e-09	8.83385e-08	ENSG00000185650	2043	4797
CXCL2	-1.53652	3.22771	6.71231e-09	8.86532e-08	ENSG00000081041	288	100
B3GNT9	-1.52096	3.30026	6.78933e-09	8.95814e-08	ENSG00000237172	302.16	106.06
SPR	1.26607	5.64427	6.8796e-09	9.06826e-08	ENSG00000116096	612	1484
C5	-5.01598	-0.029477	6.93678e-09	9.13457e-08	ENSG00000106804	36	1
GOLGA8B	1.26347	5.67064	6.98807e-09	9.19301e-08	ENSG00000215252	624.11	1510.63
DOK5	-7.96581	-0.257856	7.04361e-09	9.22956e-08	ENSG00000101134	31	0
IL1RN	7.95422	-0.262668	7.04361e-09	9.22956e-08	ENSG00000136689	0	31
LINC02159	7.95422	-0.262668	7.04361e-09	9.22956e-08	ENSG00000253417	0	31
SLCO4A1-AS1	-7.95464	-0.267794	7.04361e-09	9.22956e-08	ENSG00000232803	30.76	0
KDR	-3.83106	0.285505	7.06058e-09	9.24269e-08	ENSG00000128052	44	3
LAGE3	1.30606	4.93674	7.10759e-09	9.29508e-08	ENSG00000196976	367	915
LRRCC1	-1.47333	3.47714	7.13414e-09	9.32063e-08	ENSG00000133739	339	123
B4GALT6	-1.30121	4.90974	7.38126e-09	9.62958e-08	ENSG00000118276	890	364
HSD17B11	-1.27223	5.44332	7.38509e-09	9.62958e-08	ENSG00000198189	1282	535
NES	-1.20354	8.82584	7.54659e-09	9.83052e-08	ENSG00000132688	13207	5781
CDT1	-1.24701	6.00133	7.62539e-09	9.92346e-08	ENSG00000167513	1879	798
SLAMF9	-2.10371	1.70064	7.72214e-09	1.00395e-07	ENSG00000162723	107	25
EZH2	-1.26128	5.60785	8.0452e-09	1.04493e-07	ENSG00000106462	1434	603
TNFAIP8	-1.64347	2.7577	8.11864e-09	1.05325e-07	ENSG00000145779	211	68
IL1A	-1.77274	2.36128	8.12504e-09	1.05325e-07	ENSG00000115008	163	48
SESTD1	-1.33105	4.5122	8.47123e-09	1.09705e-07	ENSG00000187231	679	272
SLC6A8	1.20002	8.60419	8.57853e-09	1.10949e-07	ENSG00000130821	4925.99	11409
RASSF8	-1.25166	5.74849	8.58398e-09	1.10949e-07	ENSG00000123094	1578	668
CYTL1	2.87599	0.777681	8.73138e-09	1.12745e-07	ENSG00000170891	8	60
NEURL3	2.77877	0.855677	8.76078e-09	1.13015e-07	ENSG00000163121	9	63
ABCC5	1.26457	5.43068	8.88784e-09	1.14543e-07	ENSG00000114770	528	1279
DNAAF3	2.4061	1.2471	8.98924e-09	1.15738e-07	ENSG00000167646	15	80.69
FEZ1	-2.19756	1.53204	9.14061e-09	1.17573e-07	ENSG00000149557	96	21
LINC02732	-1.96164	1.93507	9.34287e-09	1.20058e-07	ENSG00000254416	124	32
TMTC2	-1.45074	3.5288	9.64596e-09	1.23833e-07	ENSG00000179104	350	129
PKP3	1.23416	6.12679	9.74365e-09	1.24967e-07	ENSG00000184363	869	2061
CCN1	1.19082	9.8608	9.77776e-09	1.25284e-07	ENSG00000142871	11824	27211
GATA6	1.82734	2.19277	9.83836e-09	1.25939e-07	ENSG00000141448	41	147
THAP9-AS1	-1.36575	4.13496	9.89146e-09	1.26497e-07	ENSG00000251022	525.69	205.56
PORCN	1.29473	4.905	1.00769e-08	1.28745e-07	ENSG00000102312	361	893
BTG2	1.28614	5.01003	1.01489e-08	1.2954e-07	ENSG00000159388	390	959
CDKN1A	1.19165	9.08068	1.01829e-08	1.29849e-07	ENSG00000124762	6882	15847
DISC1	1.89294	2.0744	1.0247e-08	1.30541e-07	ENSG00000162946	36.37	136.51
PSD	2.35715	1.33807	1.02991e-08	1.31079e-07	ENSG00000059915	16.49	85.69
GRB10	-1.2094	6.94561	1.03948e-08	1.32171e-07	ENSG00000106070	3590	1565
NPAS2	-1.21284	6.74522	1.04229e-08	1.32401e-07	ENSG00000170485	3126.33	1359.61
ALG3	1.20961	6.92388	1.04567e-08	1.32704e-07	ENSG00000214160	1529	3565
PRKAR2B	-1.26161	5.35846	1.0693e-08	1.35574e-07	ENSG00000005249	1206	507
SMC2	-1.21945	6.38835	1.07182e-08	1.35763e-07	ENSG00000136824	2444	1058
FHL3	1.29675	4.77299	1.08835e-08	1.37727e-07	ENSG00000183386	329	815
PODNL1	3.27842	0.490455	1.08965e-08	1.3776e-07	ENSG00000132000	5	50
MAGED4B	1.6905	2.54902	1.09542e-08	1.38358e-07	ENSG00000187243	56.77	185
MAMDC2	-1.44372	3.53476	1.09996e-08	1.388e-07	ENSG00000165072	351	130
STMN1	-1.19221	8.35439	1.10627e-08	1.39463e-07	ENSG00000117632	9502	4192
TPRA1	1.21735	6.42154	1.11287e-08	1.40162e-07	ENSG00000163870	1075	2520
CASP10	3.7752	0.251726	1.13881e-08	1.43293e-07	ENSG00000003400	3	43
NUDT11	1.54327	3.02734	1.1431e-08	1.43698e-07	ENSG00000196368	85.86	252.51
DBNDD1	-1.24962	5.55602	1.14643e-08	1.4398e-07	ENSG00000003249	1380	585
NDRG1	1.21757	6.33182	1.1729e-08	1.47166e-07	ENSG00000104419	1010	2368
KIF26B	-1.35527	4.13052	1.21824e-08	1.5271e-07	ENSG00000162849	523	206
CRACR2B	-7.9187	-0.299723	1.24618e-08	1.55772e-07	ENSG00000177685	30	0
MAP1LC3C	7.9071	-0.304442	1.24618e-08	1.55772e-07	ENSG00000197769	0	30
NTF4	7.93368	-0.280899	1.24618e-08	1.55772e-07	ENSG00000225950	0	30.56
RASD2	2.25351	1.37595	1.26578e-08	1.58074e-07	ENSG00000100302	18	87
P2RX4	1.40383	3.78791	1.27673e-08	1.59292e-07	ENSG00000135124	157	419
ROR1	1.67687	2.54451	1.30323e-08	1.62446e-07	ENSG00000185483	57	184
AMIGO1	1.54853	2.98297	1.3098e-08	1.63112e-07	ENSG00000181754	83	245
SLC10A3	1.21359	6.28412	1.34718e-08	1.67609e-07	ENSG00000126903	979	2289
ZDHHC23	1.31419	4.49072	1.34877e-08	1.67651e-07	ENSG00000184307	268	672
FGF5	-1.26879	5.04741	1.36453e-08	1.69444e-07	ENSG00000138675	973	407
MRAS	1.20762	6.51318	1.36574e-08	1.69444e-07	ENSG00000158186	1151	2680
TLR2	-1.67508	2.55554	1.38902e-08	1.72171e-07	ENSG00000137462	184	58
MCTP1	-1.33188	4.30283	1.39117e-08	1.72278e-07	ENSG00000175471	587	235
OSBPL7	1.32144	4.38451	1.39597e-08	1.7271e-07	ENSG00000006025	248	625
CDK19	-1.3944	3.76008	1.40876e-08	1.74131e-07	ENSG00000155111	407	156
PLAUR	-1.19511	7.13333	1.41465e-08	1.74697e-07	ENSG00000011422	4077	1795
DOCK10	1.2656	5.10896	1.41675e-08	1.74793e-07	ENSG00000135905	422	1023
AP1M2	1.43868	3.52088	1.48432e-08	1.82961e-07	ENSG00000129354	128	350
SIK1B	1.2226	5.9469	1.5034e-08	1.85141e-07	ENSG00000275993	771.3	1814.71
BMERB1	1.32172	4.34954	1.5171e-08	1.86655e-07	ENSG00000166780	242	610
SAMD4A	1.21549	6.07679	1.60517e-08	1.97308e-07	ENSG00000020577	847	1983
ORMDL3	1.22938	5.71406	1.62599e-08	1.99551e-07	ENSG00000172057	654	1546
PIR	1.74397	2.3221	1.62642e-08	1.99551e-07	ENSG00000087842	47	159
ASF1B	-1.22996	5.65577	1.63538e-08	2.00466e-07	ENSG00000105011	1473	633
B3GALNT1	1.24112	5.41147	1.66702e-08	2.04156e-07	ENSG00000169255	527	1256
MICAL2	1.18367	7.5612	1.67043e-08	2.04386e-07	ENSG00000133816	2408.94	5516.49
TEX30	-1.35766	3.98569	1.68846e-08	2.06402e-07	ENSG00000151287	473	185.99
CYP26B1	3.24935	0.465825	1.69207e-08	2.06463e-07	ENSG00000003137	5	49
RTL3	3.24935	0.465825	1.69207e-08	2.06463e-07	ENSG00000179300	5	49
BIRC2	-1.20598	6.22835	1.70905e-08	2.08344e-07	ENSG00000110330	2181	953
SCARF2	-1.37355	3.85126	1.71238e-08	2.08559e-07	ENSG00000244486	432	168
FERMT1	1.32624	4.26092	1.72371e-08	2.09747e-07	ENSG00000101311	227	574
PMEPA1	-1.17373	8.74084	1.72946e-08	2.10254e-07	ENSG00000124225	12373	5529
ZNF367	-1.2616	5.00293	1.73733e-08	2.11019e-07	ENSG00000165244	942	396
FAM162A	1.28416	4.6746	1.81148e-08	2.19824e-07	ENSG00000114023	309.14	759.16
CASTOR1	1.65637	2.53164	1.84459e-08	2.23637e-07	ENSG00000239282	57.1	181.72
FAM111B	-1.23772	5.40553	1.86832e-08	2.26309e-07	ENSG00000189057	1240	530
SUSD5	1.30535	4.41867	1.87757e-08	2.27221e-07	ENSG00000173705	256	638
MT-ATP8	1.21935	5.81518	1.90302e-08	2.30093e-07	ENSG00000228253	705	1655
DTX3L	1.20968	6.09803	1.9079e-08	2.30473e-07	ENSG00000163840	862	2010.01
ITM2A	1.54727	2.91173	1.91201e-08	2.3076e-07	ENSG00000078596	79	233
CFAP58	2.94022	0.652217	1.9177e-08	2.31236e-07	ENSG00000120051	7	55
NAT2	2.82718	0.737096	1.92711e-08	2.32161e-07	ENSG00000156006	8	58
HAND2	-4.93381	-0.101711	2.01468e-08	2.42052e-07	ENSG00000164107	34	1
LHX2	-4.93381	-0.101711	2.01468e-08	2.42052e-07	ENSG00000106689	34	1
NUPR1	4.90974	-0.108422	2.01468e-08	2.42052e-07	ENSG00000176046	1	33.95
KIAA1217	1.25259	5.07575	2.07799e-08	2.49434e-07	ENSG00000120549	415	997
LRP4	1.32713	4.18362	2.08718e-08	2.50311e-07	ENSG00000134569	215	544
ROS1	4.15392	0.0673934	2.11169e-08	2.52795e-07	ENSG00000047936	2	38
ZNF730	-4.17648	0.0723824	2.11169e-08	2.52795e-07	ENSG00000183850	38	2
SPP1	1.2098	5.9091	2.18278e-08	2.6107e-07	ENSG00000118785	756	1763
COBL	-7.86999	-0.342839	2.21221e-08	2.64114e-07	ENSG00000106078	29	0
ZNF716	7.8584	-0.347463	2.21221e-08	2.64114e-07	ENSG00000182111	0	29
ZNF385A	1.2048	6.01386	2.26267e-08	2.69897e-07	ENSG00000161642	815	1894
TSC22D3	1.32602	4.16267	2.2702e-08	2.70547e-07	ENSG00000157514	212	536
RFC2	-1.23145	5.37096	2.27219e-08	2.70547e-07	ENSG00000049541	1209	519
ANO8	-1.30797	4.3339	2.27986e-08	2.71217e-07	ENSG00000074855	597	243
RFTN2	-3.46291	0.340944	2.30315e-08	2.73743e-07	ENSG00000162944	45	4
TRPC4	1.79771	2.09972	2.37882e-08	2.82485e-07	ENSG00000133107	39	137
LGALSL	1.42557	3.466	2.43459e-08	2.8885e-07	ENSG00000119862	124	336
MPP1	1.21826	5.6201	2.4401e-08	2.89246e-07	ENSG00000130830	616	1445
AP2M1	1.15626	10.2943	2.45874e-08	2.91195e-07	ENSG00000161203	16236	36480
PCDH18	-2.58296	0.952955	2.46256e-08	2.91388e-07	ENSG00000189184	66	11
RCAN2	1.84406	1.9829	2.58432e-08	3.05524e-07	ENSG00000172348	35	127
DEPP1	1.25532	4.91648	2.60459e-08	3.07647e-07	ENSG00000165507	371	893
ERVMER34-1	-3.24265	0.445928	2.63022e-08	3.10399e-07	ENSG00000226887	48	5
REEP6	1.75883	2.20779	2.66457e-08	3.14174e-07	ENSG00000115255	43	147
SMYD3	1.18678	6.31038	2.68565e-08	3.16378e-07	ENSG00000185420	1010	2318
ASIC1	1.37995	3.72439	2.70276e-08	3.18112e-07	ENSG00000110881	152	399
MT-ND3	1.15934	8.15814	2.79218e-08	3.28346e-07	ENSG00000198840	3687	8302
HDAC5	1.1999	5.89649	2.85327e-08	3.35234e-07	ENSG00000108840	753	1744
RAP2B	1.17323	6.82709	2.88954e-08	3.39196e-07	ENSG00000181467	1455	3308
MT-ND2	1.14993	10.1481	2.93553e-08	3.44291e-07	ENSG00000198763	14715.8	32919.5
IDS	1.15662	8.26745	2.94433e-08	3.45018e-07	ENSG00000010404	3982.49	8950.45
NCAPG2	-1.18087	6.37506	3.00195e-08	3.51461e-07	ENSG00000146918	2402	1068
ATP13A3	1.15627	8.18628	3.01553e-08	3.5274e-07	ENSG00000133657	3765.19	8460
CNP	-1.15449	8.29292	3.10159e-08	3.62488e-07	ENSG00000173786	9032.66	4090.51
IFI35	1.27537	4.52102	3.16554e-08	3.69637e-07	ENSG00000068079	279	681
CCDC24	1.41784	3.3758	3.31923e-08	3.87243e-07	ENSG00000159214	116.87	315
COMTD1	1.33291	3.97223	3.38602e-08	3.94689e-07	ENSG00000165644	185	470
NPFFR2	-4.8909	-0.139229	3.4461e-08	4.01341e-07	ENSG00000056291	33	1
CEP41	-1.24937	4.83312	3.44961e-08	4.01398e-07	ENSG00000106477	835	354
KCNJ2	-4.13814	0.0391754	3.50432e-08	4.07408e-07	ENSG00000123700	37	2
FBXO6	1.59414	2.62476	3.58351e-08	4.16251e-07	ENSG00000116663	63	192
PNPLA2	1.16079	7.02722	3.68103e-08	4.27205e-07	ENSG00000177666	1681.71	3790.58
HMGA2	-1.16189	6.92547	3.72189e-08	4.31475e-07	ENSG00000149948	3504.78	1579
LLGL2	1.83961	1.9388	3.72431e-08	4.31475e-07	ENSG00000073350	34	123
BCL2	-1.3433	3.81247	3.74136e-08	4.33073e-07	ENSG00000171791	418	166
PATJ	1.36047	3.74763	3.80493e-08	4.39785e-07	ENSG00000132849	156	404
SLC25A22	1.1817	6.12786	3.80596e-08	4.39785e-07	ENSG00000177542	892	2040
PLK2	1.14829	7.96636	3.89069e-08	4.49186e-07	ENSG00000145632	3245	7251
DNAH6	7.808	-0.391809	3.94049e-08	4.53361e-07	ENSG00000115423	0	28
DUSP15	7.808	-0.391809	3.94049e-08	4.53361e-07	ENSG00000149599	0	28
IL23R	7.808	-0.391809	3.94049e-08	4.53361e-07	ENSG00000162594	0	28
TRIM54	7.808	-0.391809	3.94049e-08	4.53361e-07	ENSG00000138100	0	28
TBX3	-1.14717	7.95304	4.01546e-08	4.61587e-07	ENSG00000135111	7125	3243
NREP	1.15117	7.50022	4.04187e-08	4.64222e-07	ENSG00000134986	2345.46	5251.48
WNT9A	3.18938	0.415266	4.09254e-08	4.69636e-07	ENSG00000143816	5	47
NRIP1	-1.18571	5.88461	4.11326e-08	4.71505e-07	ENSG00000180530	1710.74	758.08
MAGEA4	-1.23105	4.92219	4.11592e-08	4.71505e-07	ENSG00000147381	885	380
TEX15	2.40604	1.05079	4.16326e-08	4.76518e-07	ENSG00000133863	13	70
TTC28	-2.7355	0.708308	4.26378e-08	4.87604e-07	ENSG00000100154	56	8.37
ETNK2	1.18526	5.84755	4.32476e-08	4.94152e-07	ENSG00000143845	733	1680.54
CPNE7	1.32047	3.9788	4.37747e-08	4.99746e-07	ENSG00000178773	187	471
CREB5	1.30008	4.12383	4.56199e-08	5.20364e-07	ENSG00000146592	209	519
ALCAM	1.14859	7.31691	4.5714e-08	5.2099e-07	ENSG00000170017	2068	4622
SPAG5	-1.15405	6.92097	4.57735e-08	5.21222e-07	ENSG00000076382	3487.98	1580
SIGLEC9	2.30077	1.16244	4.62188e-08	5.25843e-07	ENSG00000129450	15	75
HLA-C	-1.13288	9.87105	4.69235e-08	5.33404e-07	ENSG00000204525	26849.7	12342.7
MIR99AHG	3.67118	0.16257	4.82185e-08	5.47657e-07	ENSG00000215386	3	40
PTPRU	-1.40535	3.34415	4.85636e-08	5.51106e-07	ENSG00000060656	305	116
DAB2IP	-1.24049	4.74329	4.9232e-08	5.58214e-07	ENSG00000136848	783	334
CREB3L2	-1.17682	5.95418	4.96637e-08	5.6263e-07	ENSG00000182158	1792	799
KRT18	1.16277	6.30928	5.00908e-08	5.66986e-07	ENSG00000111057	1020.94	2304.43
AADAT	-1.22194	4.93463	5.04324e-08	5.70366e-07	ENSG00000109576	891	385
SRGAP3	-2.16572	1.36794	5.08875e-08	5.75025e-07	ENSG00000196220	85	19
GREB1L	2.02877	1.53861	5.10865e-08	5.76783e-07	ENSG00000141449	23	95
BNIP3	1.15407	6.67573	5.11901e-08	5.77462e-07	ENSG00000176171	1322.04	2966.07
SLC5A8	-2.36383	1.10491	5.22052e-08	5.88415e-07	ENSG00000256870	72	14
IMMP2L	-1.71927	2.19793	5.25777e-08	5.92111e-07	ENSG00000184903	144	44
MSX1	1.38682	3.47226	5.3179e-08	5.98377e-07	ENSG00000163132	127	335
IQCJ-SCHIP1	1.1849	5.62575	5.38719e-08	6.05661e-07	ENSG00000283154	628.47	1440.55
MAFK	1.15026	6.72998	5.50452e-08	6.18329e-07	ENSG00000198517	1375.25	3077.3
ICA1	-2.26949	1.21296	5.62395e-08	6.31074e-07	ENSG00000003147	77	16
ARHGAP27P1-BPTFP1-KPNA2P3	1.47406	3.03185	5.62747e-08	6.31074e-07	ENSG00000215769	89.25	250.17
PLAT	-1.12873	8.90701	5.6477e-08	6.32809e-07	ENSG00000104368	13750	6339
CCND1	-1.12664	9.25562	5.77342e-08	6.4635e-07	ENSG00000110092	17501	8080
MGP	3.37461	0.280388	5.79084e-08	6.47756e-07	ENSG00000111341	4	43
ZNF117	-4.10909	0.0141011	5.82615e-08	6.51158e-07	ENSG00000152926	36.26	2
FARP1	-1.15482	6.39123	5.83372e-08	6.51456e-07	ENSG00000152767	2415.63	1093.63
RARB	-1.22081	4.8689	5.91361e-08	6.59824e-07	ENSG00000077092	851	368
GALC	-1.61996	2.46468	5.92334e-08	6.60355e-07	ENSG00000054983	171	56
MKX	2.65971	0.757636	5.98948e-08	6.6717e-07	ENSG00000150051	9	58
SLC4A4	-1.76334	2.0968	6.04983e-08	6.73328e-07	ENSG00000080493	135	40
UBALD2	-1.15413	6.30437	6.25516e-08	6.95599e-07	ENSG00000185262	2274	1030
PANX2	2.75073	0.673991	6.34742e-08	7.05269e-07	ENSG00000073150	8	55
FAM189A2	3.15844	0.389305	6.37385e-08	7.07024e-07	ENSG00000135063	5	46
SNAP25	-3.18141	0.394329	6.37385e-08	7.07024e-07	ENSG00000132639	46	5
CDK2AP1	-1.128	8.07193	6.48931e-08	7.19232e-07	ENSG00000111328	7705.17	3554
SPAG4	1.96852	1.6079	6.54555e-08	7.24861e-07	ENSG00000061656	25	99
LOXL1-AS1	2.85949	0.585195	6.57743e-08	7.27786e-07	ENSG00000261801	7	52
SV2A	1.16885	5.7719	7.00879e-08	7.74871e-07	ENSG00000159164	701	1589
HHIPL1	-7.76736	-0.433136	7.04324e-08	7.76743e-07	ENSG00000182218	27	0
L3MBTL4	-7.76736	-0.433136	7.04324e-08	7.76743e-07	ENSG00000154655	27	0
TCTEX1D1	-7.76736	-0.433136	7.04324e-08	7.76743e-07	ENSG00000152760	27	0
STK17A	-1.15694	6.07462	7.17163e-08	7.90227e-07	ENSG00000164543	1940	877
ZSCAN31	1.55636	2.61923	7.1774e-08	7.90227e-07	ENSG00000235109	64	190
ARHGAP12	-1.16527	5.83181	7.19623e-08	7.91644e-07	ENSG00000165322	1642	738
E2F2	-1.3203	3.75231	7.27965e-08	8.0016e-07	ENSG00000007968	399	161
FCRLB	1.29888	3.9635	7.36565e-08	8.08945e-07	ENSG00000162746	187	464
TRPM3	-3.65755	0.136455	7.82344e-08	8.58513e-07	ENSG00000083067	39	3
TBC1D8B	1.4093	3.18928	7.99356e-08	8.76458e-07	ENSG00000133138	103	276
IFIT2	1.52219	2.73168	8.02195e-08	8.78846e-07	ENSG00000119922	70.51	204.4
NRM	-1.13855	6.55988	8.06594e-08	8.82938e-07	ENSG00000137404	2706	1239
PLCG2	1.48944	2.87674	8.0972e-08	8.85631e-07	ENSG00000197943	79.41	225
COL6A2	-1.11902	7.87101	8.52667e-08	9.31838e-07	ENSG00000142173	6690	3105
CENPU	-1.16263	5.75058	8.58939e-08	9.37922e-07	ENSG00000151725	1551.09	698.41
P3H4	1.14027	6.3506	8.67575e-08	9.46575e-07	ENSG00000141696	1062	2360
KIAA1755	-2.28501	1.13658	8.90927e-08	9.71256e-07	ENSG00000149633	73	15
FAM131A	1.15298	5.95391	8.93775e-08	9.73563e-07	ENSG00000175182	801.5	1796.91
ZACN	-1.25	4.31716	8.95503e-08	9.74647e-07	ENSG00000186919	583.2	247.12
HOXC13	-1.18858	5.11631	8.9722e-08	9.75717e-07	ENSG00000123364	1003.89	443.94
TTC3P1	1.68662	2.15641	9.06975e-08	9.8514e-07	ENSG00000215105	43.09	140.11
GOLIM4	1.12936	6.81165	9.07366e-08	9.8514e-07	ENSG00000173905	1470	3242
ROBO1	-1.22804	4.54638	9.15539e-08	9.93203e-07	ENSG00000169855	681	293
SLC7A2	1.57953	2.49675	9.19222e-08	9.96386e-07	ENSG00000003989	58	175
PDLIM5	-1.14041	6.23786	9.23582e-08	1.0003e-06	ENSG00000163110	2165	990
CHST2	-1.37395	3.33388	9.50378e-08	1.02848e-06	ENSG00000175040	301	117
ENPP1	1.54836	2.59101	9.5412e-08	1.03169e-06	ENSG00000197594	63	186
DRAM1	1.14698	6.07945	9.56638e-08	1.03357e-06	ENSG00000136048	877	1958
ELF4	1.11833	7.42669	9.69031e-08	1.04611e-06	ENSG00000102034	2264	4955
ODF3L1	4.03569	-0.0343634	9.70402e-08	1.04674e-06	ENSG00000182950	2	35
MTMR9LP	-1.72761	2.10464	9.86018e-08	1.06273e-06	ENSG00000220785	134.98	41
MANEAL	1.15214	5.85383	9.91215e-08	1.06741e-06	ENSG00000185090	748	1676
PCDH10	-2.85459	0.567165	9.9317e-08	1.06741e-06	ENSG00000138650	51	7
LHX1	3.12682	0.362868	9.93572e-08	1.06741e-06	ENSG00000273706	5	45
LINC00632	3.12682	0.362868	9.93572e-08	1.06741e-06	ENSG00000203930	5	45
SH3RF1	-1.19686	4.89458	1.00861e-07	1.08269e-06	ENSG00000154447	862	379
LIN7A	-4.80105	-0.217322	1.01568e-07	1.08852e-06	ENSG00000111052	31	1
MMP8	-4.80105	-0.217322	1.01568e-07	1.08852e-06	ENSG00000118113	31	1
CENPH	-1.26446	4.10055	1.03036e-07	1.10336e-06	ENSG00000153044	503	211
ALDOC	1.1871	5.06768	1.03216e-07	1.1044e-06	ENSG00000109107	426	978
POC1B-GALNT4	1.63999	2.29316	1.0381e-07	1.10986e-06	ENSG00000259075	48.66	153.15
TMTC4	-1.21413	4.65433	1.05468e-07	1.12668e-06	ENSG00000125247	732	318
MARCHF3	1.392	3.2043	1.05641e-07	1.12763e-06	ENSG00000173926	105	278
TUBB2B	-1.11834	7.07864	1.08071e-07	1.15264e-06	ENSG00000137285	3861.08	1792.84
CIT	-1.12123	6.86613	1.08916e-07	1.16072e-06	ENSG00000122966	3334	1545
P4HA2	1.12127	6.84193	1.10063e-07	1.17201e-06	ENSG00000072682	1507	3305
EFNA1	1.24285	4.26998	1.13261e-07	1.20509e-06	ENSG00000169242	238	568
GATA2	1.17234	5.23215	1.14287e-07	1.21504e-06	ENSG00000179348	481	1093
SPTLC3	1.19625	4.84784	1.1614e-07	1.23376e-06	ENSG00000172296	364	841
CHST15	2.53429	0.797759	1.17539e-07	1.24762e-06	ENSG00000182022	10	59
APLP1	1.13225	6.18148	1.17766e-07	1.24903e-06	ENSG00000105290	948	2095
TM7SF2	1.69387	2.09181	1.21562e-07	1.28749e-06	ENSG00000149809	41	134
TEAD3	1.16763	5.29039	1.21585e-07	1.28749e-06	ENSG00000007866	502	1137
CAMSAP1	-1.13158	6.12927	1.2359e-07	1.30768e-06	ENSG00000130559	2004	922
TMEM145	1.57123	2.466	1.24458e-07	1.31582e-06	ENSG00000167619	57	171
ENPP4	1.28809	3.86084	1.2558e-07	1.32662e-06	ENSG00000001561	175	431
SLITRK6	-7.71316	-0.480493	1.26331e-07	1.33244e-06	ENSG00000184564	26	0
ZSWIM8-AS1	-7.72854	-0.467076	1.26331e-07	1.33244e-06	ENSG00000272589	26.28	0
CHST6	-1.33492	3.48926	1.26591e-07	1.33412e-06	ENSG00000183196	333	133
USP2	3.60948	0.110123	1.27111e-07	1.33854e-06	ENSG00000036672	3	38.32
CTHRC1	-1.26605	3.98121	1.30812e-07	1.37642e-06	ENSG00000164932	463	194
PTPN22	1.95964	1.53726	1.31351e-07	1.381e-06	ENSG00000134242	23.88	94
MT-ND4	1.09103	10.793	1.35019e-07	1.41844e-06	ENSG00000198886	23663	50817
ACOX2	-1.53335	2.59014	1.36919e-07	1.43728e-06	ENSG00000168306	184	64
BMP2	1.23747	4.23575	1.38511e-07	1.45283e-06	ENSG00000125845	233	554
WDR45	1.1276	6.10663	1.38855e-07	1.4553e-06	ENSG00000196998	902	1986.94
HLA-A	-1.09017	10.2895	1.40338e-07	1.46968e-06	ENSG00000206503	35551.8	16834.1
RPP25	-2.72049	0.635321	1.40873e-07	1.47412e-06	ENSG00000178718	53	8
MIR503HG	1.47225	2.783	1.4233e-07	1.4882e-06	ENSG00000223749	75	210
KDM5B	1.10969	6.84165	1.47446e-07	1.54048e-06	ENSG00000117139	1515	3296
AASS	-1.35207	3.33043	1.48749e-07	1.55287e-06	ENSG00000008311	299	118
RAB11FIP1	1.14257	5.62861	1.49658e-07	1.56114e-06	ENSG00000156675	642.63	1430.41
ERMP1	1.27168	3.92114	1.49967e-07	1.56314e-06	ENSG00000099219	184	448.03
MYRF	1.32068	3.55337	1.56873e-07	1.63384e-06	ENSG00000124920	138.92	350
CKAP2L	-1.10629	6.83051	1.61099e-07	1.67654e-06	ENSG00000169607	3242	1518
MRGPRX4	-4.01657	-0.0652879	1.61919e-07	1.68244e-06	ENSG00000179817	34	2
SLAIN1	-4.01657	-0.0652879	1.61919e-07	1.68244e-06	ENSG00000139737	34	2
DNASE1L1	1.13607	5.7514	1.62057e-07	1.68256e-06	ENSG00000013563	702.01	1555.54
ETV6	-1.19294	4.6841	1.6403e-07	1.70172e-06	ENSG00000139083	744	328
DLX6-AS1	-2.34006	0.988699	1.65417e-07	1.71477e-06	ENSG00000231764	66	13.04
OTUB2	-1.18117	4.8349	1.68808e-07	1.74856e-06	ENSG00000089723	824.22	366.35
LAMA4	-2.09628	1.31341	1.69079e-07	1.75e-06	ENSG00000112769	81	19
AGAP5	4.6955	-0.271182	1.75007e-07	1.80573e-06	ENSG00000172650	1.02	29.77
CNTNAP3P2	-4.31186	-0.244519	1.75007e-07	1.80573e-06	ENSG00000276386	29.93	1.4
ITGBL1	4.2848	-0.227868	1.75007e-07	1.80573e-06	ENSG00000198542	1.43	30.42
TMEM240	-4.75393	-0.258011	1.75007e-07	1.80573e-06	ENSG00000205090	30	1
SLC44A2	-1.16242	5.06896	1.76104e-07	1.81565e-06	ENSG00000129353	966	435
SYNE2	-1.24926	3.97681	1.89749e-07	1.95481e-06	ENSG00000054654	460	195
ANXA9	2.36866	0.911746	1.90522e-07	1.96126e-06	ENSG00000143412	12	63
RNF152	-2.60636	0.700401	1.90808e-07	1.96268e-06	ENSG00000176641	55	9
FLI1	-1.40422	3.04323	1.95149e-07	2.00578e-06	ENSG00000151702	247	94
MLF1	1.23616	4.10608	1.9592e-07	2.01215e-06	ENSG00000178053	213	506
ATF3	1.4103	2.96568	1.96105e-07	2.0125e-06	ENSG00000162772	88	236
PLEKHG3	1.1772	4.74906	1.96817e-07	2.01824e-06	ENSG00000126822	342.96	782
BCOR	-1.12667	5.74956	2.00559e-07	2.05504e-06	ENSG00000183337	1538	710
EMILIN2	1.55393	2.42824	2.01922e-07	2.06741e-06	ENSG00000132205	56	166
ACSS2	1.17036	4.87273	2.02577e-07	2.07251e-06	ENSG00000131069	375	851
ZDHHC9	1.10479	6.32902	2.13127e-07	2.17878e-06	ENSG00000188706	1064	2307
CNRIP1	-1.14161	5.30868	2.16991e-07	2.21658e-06	ENSG00000119865	1136	519
ITK	1.76031	1.83683	2.21042e-07	2.25623e-06	ENSG00000113263	33	113
FABP5P7	-2.76652	0.526739	2.26803e-07	2.31325e-06	ENSG00000234964	49.12	7.17
BMP7	7.64527	-0.533674	2.27396e-07	2.31398e-06	ENSG00000101144	0	25
LINC01522	7.64527	-0.533674	2.27396e-07	2.31398e-06	ENSG00000237423	0	25
PARVG	-7.65686	-0.529456	2.27396e-07	2.31398e-06	ENSG00000138964	25	0
INPP5F	-1.16399	4.8334	2.28758e-07	2.32606e-06	ENSG00000198825	820.35	369
TNC	-1.07152	9.91708	2.29438e-07	2.33119e-06	ENSG00000041982	27348	13118
H3C10	2.29932	0.965531	2.33622e-07	2.37189e-06	ENSG00000278828	13	65
TMEM170B	1.62203	2.2005	2.36053e-07	2.39475e-06	ENSG00000205269	46	143
NACC2	-1.09158	6.78589	2.36738e-07	2.39986e-06	ENSG00000148411	3133	1482
LGI3	2.90126	0.415387	2.38639e-07	2.41729e-06	ENSG00000168481	6	46
EPHB4	-1.13156	5.45177	2.42029e-07	2.44792e-06	ENSG00000196411	1252	576
GNG7	-3.08438	0.313301	2.42031e-07	2.44792e-06	ENSG00000176533	43	5
TMEM45A	1.96581	1.42817	2.42961e-07	2.45546e-06	ENSG00000181458	22	87
SWSAP1	1.78794	1.7706	2.43903e-07	2.46311e-06	ENSG00000173928	31.01	108.26
APCDD1L-DT	2.48464	0.757741	2.4886e-07	2.50941e-06	ENSG00000231290	10	57
TRIM9	1.44979	2.74767	2.48866e-07	2.50941e-06	ENSG00000100505	74	204
FAT4	1.39803	2.95687	2.54712e-07	2.56642e-06	ENSG00000196159	88	234
RRM2	-1.07084	8.58603	2.59344e-07	2.61111e-06	ENSG00000171848	10867	5215
IRAK4	-1.25365	3.80001	2.62765e-07	2.64355e-06	ENSG00000198001	407	172
G6PD	1.07458	7.87268	2.63915e-07	2.65311e-06	ENSG00000160211	3149	6686
ISG15	1.12434	5.47097	2.69298e-07	2.70519e-06	ENSG00000187608	581	1277
OCLN	1.95443	1.46956	2.69616e-07	2.70633e-06	ENSG00000197822	22.81	89.48
LINC02128	3.95111	-0.106426	2.70647e-07	2.71258e-06	ENSG00000261241	2	33
SOX6	-3.97366	-0.101858	2.70647e-07	2.71258e-06	ENSG00000110693	33	2
ZNF275	1.14128	5.08911	2.91887e-07	2.92327e-06	ENSG00000063587	442	983
THY1	1.37407	3.05937	2.9343e-07	2.93651e-06	ENSG00000154096	95.71	250.29
GUCY1A2	1.90571	1.50283	2.97084e-07	2.97084e-06	ENSG00000152402	24	91
AMTN	4.68329	-0.304285	3.02271e-07	3.01817e-06	ENSG00000187689	1	29
ZNF488	-4.70523	-0.29988	3.02271e-07	3.01817e-06	ENSG00000265763	29	1
C21orf58	-1.39136	2.98779	3.06017e-07	3.05329e-06	ENSG00000160298	237	91
DCK	-1.12104	5.46196	3.07659e-07	3.06737e-06	ENSG00000156136	1258	583
MACIR	-1.14723	4.91977	3.0968e-07	3.0852e-06	ENSG00000181751	868	395
SLC36A4	-1.3179	3.30618	3.14146e-07	3.12735e-06	ENSG00000180773	292	118
AIG1	1.16449	4.63621	3.20103e-07	3.18427e-06	ENSG00000146416	319	721
VEPH1	-1.21675	4.05348	3.21593e-07	3.19671e-06	ENSG00000197415	482	208.99
EYA1	-1.5843	2.24945	3.23219e-07	3.21046e-06	ENSG00000104313	146	49
FAM241A	1.36571	3.0428	3.26705e-07	3.24266e-06	ENSG00000174749	95	247
MCM7	-1.06023	8.37807	3.47061e-07	3.44214e-06	ENSG00000166508	9385.56	4537.29
TMSB10	-1.05543	9.57764	3.50019e-07	3.46889e-06	ENSG00000034510	21536	10446
POLR2H	1.08969	6.09823	3.53193e-07	3.49774e-06	ENSG00000163882	913	1959
SNAPC1	1.13295	5.03269	3.58012e-07	3.54283e-06	ENSG00000023608	426.69	943.49
SLC7A7	3.23418	0.162704	3.7089e-07	3.66753e-06	ENSG00000155465	4	39
RMI1	-1.22469	3.90725	3.73622e-07	3.69181e-06	ENSG00000178966	436	188
MMP17	-1.12351	5.2106	3.75536e-07	3.70797e-06	ENSG00000198598	1057	489
SLC16A6	-3.05053	0.285249	3.78178e-07	3.73128e-06	ENSG00000108932	42	5
OGFRP1	1.82861	1.60804	3.83222e-07	3.77825e-06	ENSG00000182057	27	97
GAB2	-1.14417	4.7962	3.87178e-07	3.81442e-06	ENSG00000033327	796	363
BID	1.14734	4.74532	3.87952e-07	3.81921e-06	ENSG00000015475	347	775
GDF15	-1.913	1.49554	3.89889e-07	3.83545e-06	ENSG00000130513	90	24
TSPAN1	2.21537	1.00034	3.9303e-07	3.86349e-06	ENSG00000117472	14	66
STARD5	1.36889	2.98378	3.94942e-07	3.87941e-06	ENSG00000172345	91	237.13
ARMCX6	1.09784	5.7611	4.00917e-07	3.9352e-06	ENSG00000198960	719.69	1553
RNF175	1.44804	2.64706	4.04503e-07	3.96747e-06	ENSG00000145428	69	190
PTPN9	-1.09136	5.94343	4.06534e-07	3.98446e-06	ENSG00000169410	1746	826
DMBT1	-7.59826	-0.580137	4.1078e-07	4.00541e-06	ENSG00000187908	24	0
HCN4	7.58668	-0.584246	4.1078e-07	4.00541e-06	ENSG00000138622	0	24
NDNF	-7.59826	-0.580137	4.1078e-07	4.00541e-06	ENSG00000173376	24	0
OR51B5	7.58668	-0.584246	4.1078e-07	4.00541e-06	ENSG00000167355	0	24
PELI2	-7.59826	-0.580137	4.1078e-07	4.00541e-06	ENSG00000139946	24	0
SDHAP2	-7.61254	-0.56781	4.1078e-07	4.00541e-06	ENSG00000215837	24.24	0
THSD7B	7.58668	-0.584246	4.1078e-07	4.00541e-06	ENSG00000144229	0	24
EHHADH	1.43693	2.67961	4.2186e-07	4.11043e-06	ENSG00000113790	71	194
CCNE2	-1.23243	3.79911	4.29522e-07	4.18202e-06	ENSG00000175305	404.97	173.68
PPT2	-1.09185	5.80509	4.33803e-07	4.22062e-06	ENSG00000221988	1586.28	750.18
BNIP3L	1.06756	6.74283	4.34728e-07	4.22653e-06	ENSG00000104765	1443	3049
SHROOM2	-1.0904	5.84912	4.38421e-07	4.25931e-06	ENSG00000146950	1635	774
EPN2	-1.16522	4.47284	4.3892e-07	4.26104e-06	ENSG00000072134	638.52	286.95
TSPAN7	-3.90315	-0.161595	4.53154e-07	4.39602e-06	ENSG00000156298	31.42	2
TMEM41A	1.10226	5.4939	4.53978e-07	4.40081e-06	ENSG00000163900	596.54	1291.24
BSN	2.61355	0.562258	4.67112e-07	4.52483e-06	ENSG00000164061	8	50
ARSJ	-1.17376	4.3371	4.67676e-07	4.527e-06	ENSG00000180801	582	260
NEO1	1.32294	3.15511	4.74165e-07	4.58647e-06	ENSG00000067141	105	265
CRISPLD1	1.26414	3.54488	4.91345e-07	4.74919e-06	ENSG00000121005	142	344
AP1G2	1.12608	4.94991	4.92029e-07	4.75235e-06	ENSG00000213983	404.14	889.39
ADGRA2	-1.09292	5.61951	4.94228e-07	4.77012e-06	ENSG00000020181	1394.82	659.14
LY6K	-1.0611	6.80466	4.95481e-07	4.77875e-06	ENSG00000160886	3152.55	1523.09
ARRDC3	-1.1707	4.3405	4.96668e-07	4.78672e-06	ENSG00000113369	583	261
CD276	1.0417	9.245	5.02872e-07	4.84301e-06	ENSG00000103855	8281	17186
MSX2	1.45004	2.58543	5.18102e-07	4.98608e-06	ENSG00000120149	66	182
MT-CYB	1.03843	10.1003	5.19964e-07	5.00038e-06	ENSG00000198727	15005	31070
ARL10	-1.13111	4.7912	5.22302e-07	5.01819e-06	ENSG00000175414	791	364
ADA2	4.63289	-0.347304	5.23325e-07	5.01819e-06	ENSG00000093072	1	28
ARX	4.63289	-0.347304	5.23325e-07	5.01819e-06	ENSG00000004848	1	28
LINC00622	-4.65482	-0.342998	5.23325e-07	5.01819e-06	ENSG00000260941	28	1
ABHD14A	1.1767	4.24722	5.24584e-07	5.02664e-06	ENSG00000248487	241.88	551.38
EMP2	-1.11892	4.99816	5.27303e-07	5.04905e-06	ENSG00000213853	911	422.79
TFRC	1.04026	8.95896	5.33218e-07	5.10201e-06	ENSG00000072274	6796	14090
B4GALNT4	-1.11491	5.04298	5.41786e-07	5.18027e-06	ENSG00000182272	939	437
CHSY3	-3.50196	0.00504491	5.49458e-07	5.24985e-06	ENSG00000198108	35	3
LINC00601	2.29841	0.855978	5.52016e-07	5.2705e-06	ENSG00000235180	12	60
NAPRT	-1.51355	2.36096	5.61421e-07	5.35645e-06	ENSG00000147813	156	55
PAPPA2	1.59273	2.08385	5.6687e-07	5.40457e-06	ENSG00000116183	43	131
FAM225A	-1.09208	5.48043	5.75615e-07	5.4808e-06	ENSG00000231528	1266.16	598.68
NLRP1	1.50086	2.38949	5.7584e-07	5.4808e-06	ENSG00000091592	56	160
VAV2	-1.08949	5.53136	5.76102e-07	5.4808e-06	ENSG00000160293	1311	621
SMIM19	-1.39458	2.82437	5.7878e-07	5.50234e-06	ENSG00000176209	211.45	81
CABLES1	-1.10242	5.24823	5.88174e-07	5.58765e-06	ENSG00000134508	1080	507
SLC29A2	3.18848	0.12481	5.91441e-07	5.61068e-06	ENSG00000174669	4	37.78
SLITRK4	3.19683	0.131717	5.91441e-07	5.61068e-06	ENSG00000179542	4	38
CCNJL	-1.09658	5.34298	5.99868e-07	5.68656e-06	ENSG00000135083	1152	543
TMEM169	-2.08598	1.15203	6.04382e-07	5.72527e-06	ENSG00000163449	72	17
GPR157	1.40191	2.7323	6.0913e-07	5.76614e-06	ENSG00000180758	75	200
FANCD2	-1.14009	4.59411	6.12575e-07	5.79463e-06	ENSG00000144554	691	316
HTR7	-1.24015	3.60414	6.15474e-07	5.81791e-06	ENSG00000148680	354	151
ARHGAP29	1.05371	6.70218	6.17188e-07	5.82997e-06	ENSG00000137962	1412	2955
FHOD3	-1.075	5.8504	6.31592e-07	5.9618e-06	ENSG00000134775	1630.86	780.33
MPI	1.0834	5.58798	6.40859e-07	6.04498e-06	ENSG00000178802	642.52	1372.69
SIK1	1.42047	2.64155	6.51434e-07	6.14038e-06	ENSG00000142178	69.7	188.29
HLX	1.65671	1.88646	6.52778e-07	6.14433e-06	ENSG00000136630	36.13	115.11
IL17RD	-1.68375	1.88894	6.52778e-07	6.14433e-06	ENSG00000144730	115	36
AP4M1	-1.17733	4.12304	6.67482e-07	6.27829e-06	ENSG00000221838	501.76	223.59
ZNRF2P1	1.77638	1.61931	6.84811e-07	6.43674e-06	ENSG00000237004	28	97
TLE3	-1.0965	5.20682	6.99228e-07	6.56761e-06	ENSG00000140332	1048	494
GREB1	1.26831	3.39942	7.18793e-07	6.74661e-06	ENSG00000196208	128	311
SIAH2	1.07385	5.69455	7.38986e-07	6.93125e-06	ENSG00000181788	695	1475
CYP7B1	-7.53718	-0.632661	7.44748e-07	6.96075e-06	ENSG00000172817	23	0
HPCAL4	7.5256	-0.636657	7.44748e-07	6.96075e-06	ENSG00000116983	0	23
PTGS2	-7.53718	-0.632661	7.44748e-07	6.96075e-06	ENSG00000073756	23	0
SPRR3	7.5256	-0.636657	7.44748e-07	6.96075e-06	ENSG00000163209	0	23
ZNF677	-7.53718	-0.632661	7.44748e-07	6.96075e-06	ENSG00000197928	23	0
PCYOX1L	1.41737	2.62499	7.46269e-07	6.96856e-06	ENSG00000145882	69	186
MTARC2	1.67863	1.81756	7.46631e-07	6.96856e-06	ENSG00000117791	34	110
ANKZF1	1.09216	5.2185	7.4942e-07	6.98969e-06	ENSG00000163516	495	1064
GIT1	-1.06194	6.02451	7.50511e-07	6.99496e-06	ENSG00000108262	1835	886
MKNK2	1.04278	6.87318	7.51142e-07	6.99593e-06	ENSG00000099875	1598	3319
NCAM2	-3.88381	-0.177899	7.59982e-07	7.07331e-06	ENSG00000154654	31	2
COL4A2	1.02503	8.88982	7.7795e-07	7.23547e-06	ENSG00000134871	6524	13384
CTSC	-1.03426	7.32389	8.0133e-07	7.44773e-06	ENSG00000109861	4492	2211
CD44	-1.02	10.1443	8.14472e-07	7.56458e-06	ENSG00000026508	31643	15730
EPHA2	-1.03186	7.48491	8.1552e-07	7.56903e-06	ENSG00000142627	5020	2475
KLHL13	1.24886	3.47247	8.27112e-07	7.67126e-06	ENSG00000003096	136	326
TFDP2	1.07499	5.53323	8.32237e-07	7.71342e-06	ENSG00000114126	621	1319
KLF12	-1.14207	4.39061	8.43876e-07	7.81584e-06	ENSG00000118922	600	274
SLC35A2	1.0691	5.67047	8.4451e-07	7.81627e-06	ENSG00000102100	685	1449
CERK	-1.04793	6.29632	8.51598e-07	7.87639e-06	ENSG00000100422	2209	1077
SENP2	1.04685	6.33509	8.57844e-07	7.92865e-06	ENSG00000163904	1098	2287
G0S2	1.84096	1.45359	8.80473e-07	8.13215e-06	ENSG00000123689	24	87
BICD1	-1.12789	4.52541	8.8206e-07	8.14115e-06	ENSG00000151746	657	303
PLCG1	-1.03255	7.11476	8.8509e-07	8.16346e-06	ENSG00000124181	3884	1914
GLI2	-2.13984	1.02223	8.87274e-07	8.17792e-06	ENSG00000074047	66	15
SCNN1A	3.43751	-0.0342197	8.97212e-07	8.2638e-06	ENSG00000111319	3	34
PDE4B	-1.70492	1.78273	8.98231e-07	8.26745e-06	ENSG00000184588	107	33
PDE6G	4.58066	-0.391647	9.08175e-07	8.3532e-06	ENSG00000185527	1	27
EPOR	1.14166	4.31573	9.21025e-07	8.46554e-06	ENSG00000187266	258	574
RASL10B	2.9574	0.222878	9.25093e-07	8.49705e-06	ENSG00000270885	5	40
STAG3L3	-1.1569	4.16244	9.32876e-07	8.56263e-06	ENSG00000174353	513.48	232.08
NPR2	1.10943	4.76826	9.42406e-07	8.64414e-06	ENSG00000159899	359	781
GLYATL2	-3.18137	0.104569	9.43926e-07	8.64615e-06	ENSG00000156689	37	4
MYZAP	3.28316	0.0790352	9.43926e-07	8.64615e-06	ENSG00000263155	3.63	36.72
GALNT10	1.05585	5.87054	9.66553e-07	8.84732e-06	ENSG00000164574	792	1660
GINS4	-1.09917	4.88157	9.6727e-07	8.84779e-06	ENSG00000147536	836.43	393.53
COL6A1	-1.02443	7.47351	9.76751e-07	8.92838e-06	ENSG00000142156	4972	2464
MAP3K9	1.15784	4.12405	9.83071e-07	8.97998e-06	ENSG00000006432	224	504
LAMC1	1.02381	7.41583	1.00572e-06	9.18054e-06	ENSG00000135862	2349	4815
ARMCX4	1.12287	4.50017	1.01807e-06	9.2869e-06	ENSG00000196440	296	650
YPEL2	1.63523	1.86553	1.01983e-06	9.2966e-06	ENSG00000175155	36	113
LMO7	-1.05719	5.71314	1.0265e-06	9.35102e-06	ENSG00000136153	1476.7	715.34
AMER1	1.26339	3.31564	1.03622e-06	9.4202e-06	ENSG00000184675	121	293
DNAH2	1.26339	3.31564	1.03622e-06	9.4202e-06	ENSG00000183914	121	293
NLGN4X	1.26339	3.31564	1.03622e-06	9.4202e-06	ENSG00000146938	121	293
CHEK1	-1.11032	4.67049	1.05284e-06	9.56474e-06	ENSG00000149554	724	338
PNPLA4	1.28433	3.12791	1.06004e-06	9.62357e-06	ENSG00000006757	105	258
RIOX2	1.0614	5.62018	1.06211e-06	9.6358e-06	ENSG00000170854	663.88	1396.85
LINC01293	-1.43931	2.47689	1.07548e-06	9.75042e-06	ENSG00000230836	167	62
ATAD5	-1.23479	3.42957	1.08255e-06	9.80121e-06	ENSG00000176208	313	134
PDE6D	-1.23479	3.42957	1.08255e-06	9.80121e-06	ENSG00000156973	313	134
KIAA1549L	-1.16456	3.98975	1.08451e-06	9.81222e-06	ENSG00000110427	456	205
CFAP44	1.54015	2.10969	1.10044e-06	9.94963e-06	ENSG00000206530	45.01	132.2
AKR1B1	1.01708	7.69313	1.11031e-06	1.0032e-05	ENSG00000085662	2856	5827
ADAMTS3	-2.40302	0.678887	1.11751e-06	1.00902e-05	ENSG00000156140	53	10
CDH6	-2.27274	0.822261	1.12187e-06	1.01227e-05	ENSG00000113361	58	12
WDR34	-1.0356	6.31978	1.12341e-06	1.01297e-05	ENSG00000119333	2239	1101
PTTG1	-1.02449	6.95948	1.12432e-06	1.0131e-05	ENSG00000164611	3481	1725
GSAP	-1.55158	2.13631	1.12878e-06	1.01575e-05	ENSG00000186088	134	46
INAVA	-1.55158	2.13631	1.12878e-06	1.01575e-05	ENSG00000163362	134	46
GPD2	-1.05224	5.77986	1.13087e-06	1.01694e-05	ENSG00000115159	1545	751
SERPINH1	1.00971	8.68431	1.14697e-06	1.03048e-05	ENSG00000149257	5698	11566
FZD5	1.17257	3.92802	1.14747e-06	1.03048e-05	ENSG00000163251	194	441
MT-CO2	1.00502	10.4299	1.15802e-06	1.03925e-05	ENSG00000198712	19152	38749
ABCG2	1.20484	3.64725	1.16102e-06	1.04124e-05	ENSG00000118777	157	365
P2RX6	1.38887	2.62503	1.19343e-06	1.06958e-05	ENSG00000099957	70	185
FANCC	-1.1453	4.1478	1.19447e-06	1.06979e-05	ENSG00000158169	507	231
SLC48A1	1.23608	3.43167	1.19551e-06	1.07001e-05	ENSG00000211584	133	316
LITAF	1.03167	6.36628	1.20546e-06	1.07819e-05	ENSG00000189067	1130	2329
PIM2	1.13846	4.21571	1.20638e-06	1.07828e-05	ENSG00000102096	241	535
NBPF9	-1.03454	6.19787	1.22609e-06	1.09517e-05	ENSG00000269713	2056.86	1012.17
ZNF439	-1.43659	2.4519	1.24889e-06	1.11478e-05	ENSG00000171291	164	61
MT-ND4L	1.01697	7.19298	1.25279e-06	1.11752e-05	ENSG00000212907	2019	4119
RHOQ	1.01099	7.77204	1.26368e-06	1.12647e-05	ENSG00000119729	3025.18	6146.14
FLRT2	3.81415	-0.221764	1.27658e-06	1.13645e-05	ENSG00000185070	2	30
NEBL	3.81415	-0.221764	1.27658e-06	1.13645e-05	ENSG00000078114	2	30
UHRF1	-1.0107	7.71844	1.28465e-06	1.14286e-05	ENSG00000276043	5873.96	2938.84
RASSF7	1.11925	4.38154	1.29875e-06	1.15464e-05	ENSG00000099849	273	598
SOX12	1.01836	6.95445	1.30215e-06	1.15689e-05	ENSG00000177732	1710	3492
SLC9A5	1.23239	3.40078	1.30584e-06	1.15939e-05	ENSG00000135740	130.39	309.01
LPP-AS2	1.87579	1.35938	1.31972e-06	1.17093e-05	ENSG00000270959	22	81.73
RAET1G	2.45126	0.589531	1.32245e-06	1.17179e-05	ENSG00000203722	9	50.18
TNS1	2.44609	0.585421	1.32245e-06	1.17179e-05	ENSG00000079308	9	50
FAM3A	1.07735	5.03575	1.32576e-06	1.17395e-05	ENSG00000071889	439	934
KCTD8	1.46975	2.31556	1.33056e-06	1.1772e-05	ENSG00000183783	54	151
RAB4B-EGLN2	-2.84114	0.316525	1.33121e-06	1.1772e-05	ENSG00000171570	42.28	5.84
AP1S2	-1.02827	6.2961	1.34766e-06	1.19095e-05	ENSG00000182287	2198.83	1086.75
CEACAMP10	7.43617	-0.712829	1.3552e-06	1.19523e-05	ENSG00000241104	0	21.61
SLC17A9	-7.4734	-0.687167	1.3552e-06	1.19523e-05	ENSG00000101194	22	0
TRPC3	-7.4734	-0.687167	1.3552e-06	1.19523e-05	ENSG00000138741	22	0
HDAC10	1.05791	5.4242	1.35986e-06	1.19855e-05	ENSG00000100429	580.33	1218.12
KLF13	-1.01929	6.74683	1.3674e-06	1.2044e-05	ENSG00000169926	3000	1492
LTBP4	1.08972	4.79825	1.37755e-06	1.21253e-05	ENSG00000090006	370	794
NFKBIZ	-1.05701	5.4036	1.3988e-06	1.23043e-05	ENSG00000144802	1191	577
TNFAIP8L1	-1.0621	5.26562	1.40794e-06	1.23765e-05	ENSG00000185361	1083.37	523
GAS1	-1.14867	4.01339	1.43031e-06	1.25648e-05	ENSG00000180447	462	210
HOMER2	1.08367	4.85873	1.43225e-06	1.25735e-05	ENSG00000103942	387	827
ARPIN	-1.09776	4.63326	1.44177e-06	1.26488e-05	ENSG00000242498	703.54	331.32
SFN	2.92099	0.19317	1.44805e-06	1.26872e-05	ENSG00000175793	5	39
SLC23A3	2.92025	0.19257	1.44805e-06	1.26872e-05	ENSG00000213901	5	38.98
ALOX5AP	3.39461	-0.0697989	1.46665e-06	1.28247e-05	ENSG00000132965	3	33
RAET1E	3.64262	-0.0810793	1.46665e-06	1.28247e-05	ENSG00000164520	2.52	33.17
ROPN1L	3.39461	-0.0697989	1.46665e-06	1.28247e-05	ENSG00000145491	3	33
MBOAT1	-1.42194	2.46442	1.49042e-06	1.3024e-05	ENSG00000172197	165	62
NNMT	1.02335	6.318	1.49616e-06	1.30656e-05	ENSG00000166741	1097	2248
APOL2	1.06088	5.2204	1.50148e-06	1.31034e-05	ENSG00000128335	503	1058
SLC9A3R1	1.09237	4.67144	1.5058e-06	1.31326e-05	ENSG00000109062	338.33	727.39
MAP3K14	1.18148	3.71949	1.50699e-06	1.31343e-05	ENSG00000006062	167	382
FAM225B	-1.09451	4.62671	1.50934e-06	1.31462e-05	ENSG00000225684	699.84	330.32
FAM222A	-1.16918	3.78245	1.51437e-06	1.31813e-05	ENSG00000139438	395	177
TSPYL2	1.12083	4.27906	1.5291e-06	1.33008e-05	ENSG00000184205	254	557
MT1F	1.13044	4.18015	1.53125e-06	1.33109e-05	ENSG00000198417	236	521
PPT2-EGFL8	-1.39688	2.55793	1.57155e-06	1.36522e-05	ENSG00000258388	175.4	67.07
PPFIA2	-4.54564	-0.435631	1.5797e-06	1.37141e-05	ENSG00000139220	25.95	1
SLC25A11	-1.02374	6.17607	1.59163e-06	1.38086e-05	ENSG00000108528	2021	1002
ZNF362	-1.15623	3.86754	1.6381e-06	1.42025e-05	ENSG00000160094	418	189
CMIP	1.02488	6.05609	1.65972e-06	1.43806e-05	ENSG00000153815	914	1875
KIF11	-1.00616	7.05662	1.67618e-06	1.45138e-05	ENSG00000138160	3708	1861
POLA2	-1.06336	5.06563	1.68666e-06	1.4595e-05	ENSG00000014138	943.06	454.86
HEY1	-1.60601	1.90736	1.69115e-06	1.46244e-05	ENSG00000164683	115	38
MFSD2A	-1.24022	3.22728	1.71251e-06	1.47995e-05	ENSG00000168389	272	116
KLHL24	1.08505	4.66508	1.72125e-06	1.48653e-05	ENSG00000114796	338	723
HOOK2	1.23668	3.30876	1.73324e-06	1.49591e-05	ENSG00000095066	122	290
MTND2P28	1.07524	4.85001	1.74516e-06	1.50498e-05	ENSG00000225630	386.19	820.46
APCDD1L	-1.33224	2.7975	1.746e-06	1.50498e-05	ENSG00000198768	205	82
ICAM1	-1.07486	4.8072	1.75756e-06	1.51396e-05	ENSG00000090339	790	378
DAPK1	-1.32539	2.82694	1.76292e-06	1.51759e-05	ENSG00000196730	209	84
HEPH	-1.17896	3.66238	1.76917e-06	1.52199e-05	ENSG00000089472	364	162
MANCR	-1.30948	2.89802	1.8e-06	1.54751e-05	ENSG00000231298	219	89
RRAS2	1.02539	5.91911	1.86511e-06	1.60245e-05	ENSG00000133818	830.89	1705.12
SLC35E4	1.10277	4.37452	1.88768e-06	1.6208e-05	ENSG00000100036	273.8	592.94
SPRED1	-1.02761	5.85974	1.89362e-06	1.62485e-05	ENSG00000166068	1624	803
CLEC2B	-1.23491	3.22358	1.90589e-06	1.63432e-05	ENSG00000110852	271	116
H2BC4	2.02431	1.03441	1.91127e-06	1.63788e-05	ENSG00000180596	16	66
DCPS	-1.05593	5.08613	1.92355e-06	1.64735e-05	ENSG00000110063	955	463
CTNNBIP1	-1.20553	3.4199	1.92785e-06	1.64939e-05	ENSG00000178585	309	135
GHR	-1.63374	1.81241	1.92966e-06	1.64939e-05	ENSG00000112964	108	35
KIRREL3	-1.63374	1.81241	1.92966e-06	1.64939e-05	ENSG00000149571	108	35
SORBS2	-1.0565	5.06775	1.93207e-06	1.65039e-05	ENSG00000154556	943	457
PSG2	2.27093	0.716687	1.94744e-06	1.66245e-05	ENSG00000242221	11	54
IDI2-AS1	-1.79691	1.41506	1.9844e-06	1.69291e-05	ENSG00000232656	83.48	24.13
YDJC	1.01487	6.1306	2.00048e-06	1.70554e-05	ENSG00000161179	967	1970
TMEM185A	1.04988	5.18117	2.00333e-06	1.70687e-05	ENSG00000269556	492	1027
SLC39A4	-1.4217	2.39402	2.00791e-06	1.70959e-05	ENSG00000147804	157	59
IFT57	1.05746	5.0483	2.00909e-06	1.70959e-05	ENSG00000114446	447	938
UBE2T	-1.01024	6.29888	2.03683e-06	1.73208e-05	ENSG00000077152	2194	1098
ACOT4	-2.75874	0.285121	2.04767e-06	1.74019e-05	ENSG00000177465	41	6
TPST2	1.02479	5.79027	2.05433e-06	1.74474e-05	ENSG00000128294	760	1559
MT-RNR2	0.980097	10.474	2.08909e-06	1.77313e-05	ENSG00000210082	19975	39722
PLOD3	-0.984304	8.6706	2.09245e-06	1.77485e-05	ENSG00000106397	11298	5757
[truncated: 11,732 more rows]
