# Supplementary material for: ABL1/2 and DDR1 Drive MEKi Resistance in NRAS-Mutant Melanomas by Stabilizing RAF/MYC/ETS1 and Promoting RAF Homodimerization
Source: Cancers (Basel). 2023 Feb 2;15(3):954. doi: 10.3390/cancers15030954 (PMC9913232; doi:10.3390/cancers15030954)
Supplement: Supplementary file 1 [file cancers-15-00954-s001.zip › cancers-1993363-supplementary/Lyon Supplementary Data Set 2 Cancers 122122.xlsx]

## Sheet: WES SK-MEL-147 MR vs P unique  
Hugo_Symbol	Entrez_Gene_Id	Chromosome	Start_Position	End_Position	Variant_Classification	Variant_Type	Reference_Allele	Tumor_Seq_Allele2	cDNA_Change	Protein_Change	allelic_depth	Tumor_Sample_Barcode	Matched_Norm_Sample_Barcode
CDC42	998	1	22405075	22405075	Splice_Site	SNP	C	A	c.104C>A	p.T35N	66,19	sk-mel-147_SK-Mel-147-MR	sk-mel-147_SK-Mel-147-P
IPP	3652	1	46180082	46180082	Missense_Mutation	SNP	C	T	c.1366G>A	p.E456K	84,30	sk-mel-147_SK-Mel-147-MR	sk-mel-147_SK-Mel-147-P
AGBL4	84871	1	49005383	49005383	Missense_Mutation	SNP	C	A	c.1295G>T	p.R432I	140,34	sk-mel-147_SK-Mel-147-MR	sk-mel-147_SK-Mel-147-P
DMRTA2	63950	1	50885260	50885260	Missense_Mutation	SNP	C	T	c.706G>A	p.G236S	473,107	sk-mel-147_SK-Mel-147-MR	sk-mel-147_SK-Mel-147-P
SELENBP1	8991	1	151341478	151341478	Splice_Site	SNP	G	A			105,22	sk-mel-147_SK-Mel-147-MR	sk-mel-147_SK-Mel-147-P
OR6P1	128366	1	158532875	158532875	Missense_Mutation	SNP	T	C	c.520A>G	p.I174V	104,20	sk-mel-147_SK-Mel-147-MR	sk-mel-147_SK-Mel-147-P
OR10Z1	128368	1	158576567	158576567	Missense_Mutation	SNP	C	A	c.339C>A	p.F113L	181,14	sk-mel-147_SK-Mel-147-MR	sk-mel-147_SK-Mel-147-P
SMG7	9887	1	183515471	183515471	Splice_Site	SNP	A	G	c.2741A>G	p.E914G	5,2	sk-mel-147_SK-Mel-147-MR	sk-mel-147_SK-Mel-147-P
GPR25	2848	1	200842476	200842476	Missense_Mutation	SNP	G	A	c.311G>A	p.R104H	167,22	sk-mel-147_SK-Mel-147-MR	sk-mel-147_SK-Mel-147-P
OR14A2	388761	1	247886421	247886421	Missense_Mutation	SNP	G	T	c.925C>A	p.Q309K	281,34	sk-mel-147_SK-Mel-147-MR	sk-mel-147_SK-Mel-147-P
OR2T10	127069	1	248756711	248756711	Missense_Mutation	SNP	T	C	c.359A>G	p.Y120C	96,38	sk-mel-147_SK-Mel-147-MR	sk-mel-147_SK-Mel-147-P
MAP3K19	80122	2	135743604	135743604	Missense_Mutation	SNP	T	G	c.2838A>C	p.L946F	133,42	sk-mel-147_SK-Mel-147-MR	sk-mel-147_SK-Mel-147-P
MROH2A	339766	2	234717828	234717828	Missense_Mutation	SNP	C	A	c.2352C>A	p.S784R	134,44	sk-mel-147_SK-Mel-147-MR	sk-mel-147_SK-Mel-147-P
CADPS	8618	3	62388803	62388803	Missense_Mutation	SNP	A	C	c.3835T>G	p.L1279V	69,11	sk-mel-147_SK-Mel-147-MR	sk-mel-147_SK-Mel-147-P
CPB1	1360	3	148558504	148558504	Missense_Mutation	SNP	G	C	c.304G>C	p.E102Q	147,6	sk-mel-147_SK-Mel-147-MR	sk-mel-147_SK-Mel-147-P
ZMAT3	64393	3	178785471	178785471	Missense_Mutation	SNP	C	A	c.70G>T	p.A24S	174,60	sk-mel-147_SK-Mel-147-MR	sk-mel-147_SK-Mel-147-P
CLNK	116449	4	10567693	10567693	Missense_Mutation	SNP	C	G	c.232G>C	p.E78Q	43,27	sk-mel-147_SK-Mel-147-MR	sk-mel-147_SK-Mel-147-P
ATP8A1	10396	4	42466910	42466910	Splice_Site	SNP	C	T	c.2508G>A	p.Q836Q	94,18	sk-mel-147_SK-Mel-147-MR	sk-mel-147_SK-Mel-147-P
CWH43	80157	4	48994090	48994090	Missense_Mutation	SNP	T	G	c.494T>G	p.L165R	54,26	sk-mel-147_SK-Mel-147-MR	sk-mel-147_SK-Mel-147-P
SPARCL1	8404	4	88415449	88415449	Missense_Mutation	SNP	C	G	c.503G>C	p.R168T	75,43	sk-mel-147_SK-Mel-147-MR	sk-mel-147_SK-Mel-147-P
PCDHA4	56144	5	140188435	140188435	Missense_Mutation	SNP	G	A	c.1663G>A	p.V555M	157,66	sk-mel-147_SK-Mel-147-MR	sk-mel-147_SK-Mel-147-P
PCDHB4	56131	5	140503804	140503804	Missense_Mutation	SNP	G	C	c.2224G>C	p.G742R	74,27	sk-mel-147_SK-Mel-147-MR	sk-mel-147_SK-Mel-147-P
PCDHGB6	56100	5	140789480	140789480	Missense_Mutation	SNP	G	A	c.1711G>A	p.G571S	299,95	sk-mel-147_SK-Mel-147-MR	sk-mel-147_SK-Mel-147-P
C5orf54	0	5	159821540	159821540	Missense_Mutation	SNP	T	C	c.958A>G	p.I320V	81,9	sk-mel-147_SK-Mel-147-MR	sk-mel-147_SK-Mel-147-P
FAM65B	9750	6	24843338	24843338	Missense_Mutation	SNP	T	A	c.1672A>T	p.T558S	231,39	sk-mel-147_SK-Mel-147-MR	sk-mel-147_SK-Mel-147-P
HIST1H2BM	8342	6	27783137	27783137	Missense_Mutation	SNP	G	C	c.316G>C	p.E106Q	308,59	sk-mel-147_SK-Mel-147-MR	sk-mel-147_SK-Mel-147-P
GJB7	375519	6	87994228	87994228	Missense_Mutation	SNP	C	G	c.403G>C	p.E135Q	247,8	sk-mel-147_SK-Mel-147-MR	sk-mel-147_SK-Mel-147-P
RFPL4B	442247	6	112671021	112671021	Missense_Mutation	SNP	G	T	c.111G>T	p.R37S	60,6	sk-mel-147_SK-Mel-147-MR	sk-mel-147_SK-Mel-147-P
FNDC1	84624	6	159654822	159654823	Missense_Mutation	DNP	CC	GG	c.3278_3279CC>GG	p.A1093G	265,4	sk-mel-147_SK-Mel-147-MR	sk-mel-147_SK-Mel-147-P
COL28A1	340267	7	7571503	7571503	Missense_Mutation	SNP	C	A	c.157G>T	p.V53L	24,12	sk-mel-147_SK-Mel-147-MR	sk-mel-147_SK-Mel-147-P
C7orf31	136895	7	25175632	25175632	Missense_Mutation	SNP	G	A	c.1732C>T	p.H578Y	124,44	sk-mel-147_SK-Mel-147-MR	sk-mel-147_SK-Mel-147-P
SLC25A13	10165	7	95751247	95751247	Missense_Mutation	SNP	C	A	c.1654G>T	p.A552S	75,11	sk-mel-147_SK-Mel-147-MR	sk-mel-147_SK-Mel-147-P
CSMD3	114788	8	113349814	113349814	Missense_Mutation	SNP	C	T	c.6799G>A	p.G2267R	44,13	sk-mel-147_SK-Mel-147-MR	sk-mel-147_SK-Mel-147-P
SPATC1	375686	8	145096168	145096168	Missense_Mutation	SNP	G	A	c.1342G>A	p.E448K	305,123	sk-mel-147_SK-Mel-147-MR	sk-mel-147_SK-Mel-147-P
MLLT3	4300	9	20414299	20414299	Missense_Mutation	SNP	C	T	c.545G>A	p.S182N	8,8	sk-mel-147_SK-Mel-147-MR	sk-mel-147_SK-Mel-147-P
TDRD7	23424	9	100258089	100258089	Missense_Mutation	SNP	C	T	c.3221C>T	p.T1074I	60,32	sk-mel-147_SK-Mel-147-MR	sk-mel-147_SK-Mel-147-P
MUSK	4593	9	113562921	113562921	Missense_Mutation	SNP	T	C	c.2263T>C	p.Y755H	68,29	sk-mel-147_SK-Mel-147-MR	sk-mel-147_SK-Mel-147-P
TNC	3371	9	117849470	117849470	Missense_Mutation	SNP	C	G	c.540G>C	p.W180C	137,56	sk-mel-147_SK-Mel-147-MR	sk-mel-147_SK-Mel-147-P
NSMF	26012	9	140348183	140348183	Splice_Site	SNP	T	C	c.922A>G	p.S308G	36,9	sk-mel-147_SK-Mel-147-MR	sk-mel-147_SK-Mel-147-P
EHMT1	79813	9	140672365	140672365	Nonsense_Mutation	SNP	A	T	c.2050A>T	p.K684*	39,20	sk-mel-147_SK-Mel-147-MR	sk-mel-147_SK-Mel-147-P
MLLT10	8028	10	21959382	21959382	Missense_Mutation	SNP	A	G	c.800A>G	p.Y267C	51,12	sk-mel-147_SK-Mel-147-MR	sk-mel-147_SK-Mel-147-P
OR51F2	119694	11	4842998	4842998	Missense_Mutation	SNP	T	A	c.383T>A	p.V128D	132,42	sk-mel-147_SK-Mel-147-MR	sk-mel-147_SK-Mel-147-P
MICALCL	84953	11	12316387	12316389	In_Frame_Del	DEL	CTA	-	c.1409_1411delCTA	p.T471del	16,4	sk-mel-147_SK-Mel-147-MR	sk-mel-147_SK-Mel-147-P
CREB3L1	90993	11	46331549	46331549	Nonsense_Mutation	SNP	G	T	c.526G>T	p.E176*	115,24	sk-mel-147_SK-Mel-147-MR	sk-mel-147_SK-Mel-147-P
MS4A1	931	11	60234487	60234487	Missense_Mutation	SNP	G	C	c.629G>C	p.G210A	51,16	sk-mel-147_SK-Mel-147-MR	sk-mel-147_SK-Mel-147-P
RBM14	10432	11	66394107	66394107	Nonsense_Mutation	SNP	C	T	c.1978C>T	p.Q660*	77,19	sk-mel-147_SK-Mel-147-MR	sk-mel-147_SK-Mel-147-P
DLAT	1737	11	111904246	111904246	Missense_Mutation	SNP	C	G	c.779C>G	p.A260G	9,18	sk-mel-147_SK-Mel-147-MR	sk-mel-147_SK-Mel-147-P
PTPN6	5777	12	7066935	7066935	Missense_Mutation	SNP	C	T	c.1193C>T	p.S398F	150,102	sk-mel-147_SK-Mel-147-MR	sk-mel-147_SK-Mel-147-P
A2ML1	144568	12	8976451	8976451	Missense_Mutation	SNP	A	G	c.382A>G	p.K128E	93,24	sk-mel-147_SK-Mel-147-MR	sk-mel-147_SK-Mel-147-P
KL	9365	13	33634990	33634990	Missense_Mutation	SNP	C	T	c.1774C>T	p.H592Y	164,64	sk-mel-147_SK-Mel-147-MR	sk-mel-147_SK-Mel-147-P
FNDC3A	22862	13	49772338	49772338	Missense_Mutation	SNP	C	A	c.2711C>A	p.S904Y	50,23	sk-mel-147_SK-Mel-147-MR	sk-mel-147_SK-Mel-147-P
PCDH17	27253	13	58208494	58208494	Missense_Mutation	SNP	A	T	c.1814A>T	p.Y605F	314,24	sk-mel-147_SK-Mel-147-MR	sk-mel-147_SK-Mel-147-P
NFATC4	4776	14	24845539	24845539	Missense_Mutation	SNP	G	T	c.2096G>T	p.R699L	206,6	sk-mel-147_SK-Mel-147-MR	sk-mel-147_SK-Mel-147-P
TTC6	319089	14	38218489	38218489	Missense_Mutation	SNP	G	T	c.2709G>T	p.K903N	66,10	sk-mel-147_SK-Mel-147-MR	sk-mel-147_SK-Mel-147-P
ACOT1	641371	14	74008380	74008380	Missense_Mutation	SNP	A	T	c.641A>T	p.Y214F	79,78	sk-mel-147_SK-Mel-147-MR	sk-mel-147_SK-Mel-147-P
PLCB2	5330	15	40594356	40594356	Missense_Mutation	SNP	C	G	c.487G>C	p.G163R	245,5	sk-mel-147_SK-Mel-147-MR	sk-mel-147_SK-Mel-147-P
MAP2K1	5604	15	66729177	66729177	Missense_Mutation	SNP	T	C	c.385T>C	p.F129L	196,112	sk-mel-147_SK-Mel-147-MR	sk-mel-147_SK-Mel-147-P
ACAN	176	15	89400386	89400386	Missense_Mutation	SNP	G	T	c.4570G>T	p.D1524Y	191,53	sk-mel-147_SK-Mel-147-MR	sk-mel-147_SK-Mel-147-P
SLCO3A1	28232	15	92459559	92459559	Missense_Mutation	SNP	A	G	c.517A>G	p.T173A	416,19	sk-mel-147_SK-Mel-147-MR	sk-mel-147_SK-Mel-147-P
CERS3	204219	15	101041975	101041975	Missense_Mutation	SNP	T	G	c.80A>C	p.D27A	144,18	sk-mel-147_SK-Mel-147-MR	sk-mel-147_SK-Mel-147-P
SPNS1	83985	16	28993717	28993717	Missense_Mutation	SNP	G	A	c.1006G>A	p.G336S	88,42	sk-mel-147_SK-Mel-147-MR	sk-mel-147_SK-Mel-147-P
FAM65A	79567	16	67579352	67579352	Missense_Mutation	SNP	G	T	c.3117G>T	p.Q1039H	182,38	sk-mel-147_SK-Mel-147-MR	sk-mel-147_SK-Mel-147-P
SLC7A6	9057	16	68325561	68325561	Nonsense_Mutation	SNP	C	G	c.1019C>G	p.S340*	229,51	sk-mel-147_SK-Mel-147-MR	sk-mel-147_SK-Mel-147-P
GSE1	23199	16	85682289	85682290	Frame_Shift_Ins	INS	-	C	c.358_359insC	p.T120fs	79,37	sk-mel-147_SK-Mel-147-MR	sk-mel-147_SK-Mel-147-P
SGCA	6442	17	48246530	48246530	Missense_Mutation	SNP	G	A	c.662G>A	p.R221H	294,5	sk-mel-147_SK-Mel-147-MR	sk-mel-147_SK-Mel-147-P
CSH2	1443	17	61950055	61950055	Missense_Mutation	SNP	A	G	c.338T>C	p.L113P	85,5	sk-mel-147_SK-Mel-147-MR	sk-mel-147_SK-Mel-147-P
TNRC6C	57690	17	76046686	76046686	Missense_Mutation	SNP	G	A	c.1543G>A	p.A515T	221,6	sk-mel-147_SK-Mel-147-MR	sk-mel-147_SK-Mel-147-P
SLMO1	10650	18	12407991	12407991	Missense_Mutation	SNP	C	T	c.17C>T	p.S6L	5,3	sk-mel-147_SK-Mel-147-MR	sk-mel-147_SK-Mel-147-P
TCEB3B	51224	18	44561631	44561631	Missense_Mutation	SNP	G	A	c.5C>T	p.A2V	109,64	sk-mel-147_SK-Mel-147-MR	sk-mel-147_SK-Mel-147-P
ATP8B3	148229	19	1785511	1785511	Missense_Mutation	SNP	G	A	c.3350C>T	p.A1117V	207,5	sk-mel-147_SK-Mel-147-MR	sk-mel-147_SK-Mel-147-P
HNRNPUL1	11100	19	41778103	41778103	Missense_Mutation	SNP	C	T	c.535C>T	p.R179W	81,20	sk-mel-147_SK-Mel-147-MR	sk-mel-147_SK-Mel-147-P
ZNF880	400713	19	52887152	52887152	Missense_Mutation	SNP	C	A	c.319C>A	p.Q107K	101,21	sk-mel-147_SK-Mel-147-MR	sk-mel-147_SK-Mel-147-P
KIF16B	55614	20	16488643	16488643	Missense_Mutation	SNP	C	G	c.659G>C	p.S220T	165,53	sk-mel-147_SK-Mel-147-MR	sk-mel-147_SK-Mel-147-P
CST1	1469	20	23728536	23728536	Splice_Site	SNP	T	A	c.343A>T	p.K115*	180,52	sk-mel-147_SK-Mel-147-MR	sk-mel-147_SK-Mel-147-P
SNTA1	6640	20	32005640	32005640	Missense_Mutation	SNP	G	T	c.586C>A	p.Q196K	140,17	sk-mel-147_SK-Mel-147-MR	sk-mel-147_SK-Mel-147-P
PTPRT	11122	20	41419844	41419844	Missense_Mutation	SNP	A	C	c.477T>G	p.H159Q	126,10	sk-mel-147_SK-Mel-147-MR	sk-mel-147_SK-Mel-147-P
BCR	613	22	23654017	23654017	Missense_Mutation	SNP	G	A	c.3316G>A	p.D1106N	16,3	sk-mel-147_SK-Mel-147-MR	sk-mel-147_SK-Mel-147-P
GCAT	23464	22	38209506	38209507	Frame_Shift_Ins	INS	-	A	c.466_467insA	p.E156fs	192,63	sk-mel-147_SK-Mel-147-MR	sk-mel-147_SK-Mel-147-P
GCAT	23464	22	38209508	38209508	Missense_Mutation	SNP	G	T	c.468G>T	p.E156D	192,63	sk-mel-147_SK-Mel-147-MR	sk-mel-147_SK-Mel-147-P
MXRA5	25878	X	3241442	3241442	Missense_Mutation	SNP	G	T	c.2284C>A	p.R762S	77,30	sk-mel-147_SK-Mel-147-MR	sk-mel-147_SK-Mel-147-P
MAGEE1	57692	X	75649564	75649564	Missense_Mutation	SNP	C	T	c.1241C>T	p.T414I	265,10	sk-mel-147_SK-Mel-147-MR	sk-mel-147_SK-Mel-147-P
USP26	83844	X	132159554	132159554	Missense_Mutation	SNP	C	A	c.2695G>T	p.A899S	52,28	sk-mel-147_SK-Mel-147-MR	sk-mel-147_SK-Mel-147-P
MAGEA1	4100	X	152482271	152482271	Missense_Mutation	SNP	T	A	c.740A>T	p.K247M	97,150	sk-mel-147_SK-Mel-147-MR	sk-mel-147_SK-Mel-147-P

## Sheet: WES SK-MEL-147 MR vs P common  
Hugo_Symbol	Entrez_Gene_Id	Chromosome	Start_Position	End_Position	Variant_Classification	Variant_Type	Reference_Allele	Tumor_Seq_Allele2	cDNA_Change	Protein_Change	allelic_depth-sk-mel-147-mr	Tumor_Sample_Barcode-sk-mel-147-mr	allelic_depth-sk-mel-147-p	Tumor_Sample_Barcode-sk-mel-147-p
MIB2	142678	1	1563114	1563114	Missense_Mutation	SNP	A	G	c.1759A>G	p.S587G	64,126	sk-mel-147-mr_SK-Mel-147-MR	71,126	sk-mel-147-p_SK-Mel-147-P
CHD5	26038	1	6204139	6204139	Missense_Mutation	SNP	C	T	c.1879G>A	p.D627N	150,74	sk-mel-147-mr_SK-Mel-147-MR	144,70	sk-mel-147-p_SK-Mel-147-P
RERE	473	1	8420707	8420707	Missense_Mutation	SNP	G	A	c.2860C>T	p.P954S	11,21	sk-mel-147-mr_SK-Mel-147-MR	8,25	sk-mel-147-p_SK-Mel-147-P
CA6	765	1	9017294	9017294	Missense_Mutation	SNP	G	A	c.358G>A	p.E120K	77,177	sk-mel-147-mr_SK-Mel-147-MR	78,175	sk-mel-147-p_SK-Mel-147-P
TMEM201	199953	1	9670827	9670827	Missense_Mutation	SNP	C	T	c.1729C>T	p.R577W	37,80	sk-mel-147-mr_SK-Mel-147-MR	34,73	sk-mel-147-p_SK-Mel-147-P
CLCN6	1185	1	11897165	11897165	Missense_Mutation	SNP	A	C	c.2090A>C	p.E697A	60,25	sk-mel-147-mr_SK-Mel-147-MR	52,31	sk-mel-147-p_SK-Mel-147-P
PRDM2	7799	1	14106770	14106770	Missense_Mutation	SNP	C	T	c.2480C>T	p.S827F	54,21	sk-mel-147-mr_SK-Mel-147-MR	44,29	sk-mel-147-p_SK-Mel-147-P
PRDM2	7799	1	14107396	14107396	Missense_Mutation	SNP	C	T	c.3106C>T	p.P1036S	39,12	sk-mel-147-mr_SK-Mel-147-MR	41,30	sk-mel-147-p_SK-Mel-147-P
ATP13A2	23400	1	17316736	17316736	Missense_Mutation	SNP	C	T	c.2298G>A	p.M766I	52,30	sk-mel-147-mr_SK-Mel-147-MR	53,30	sk-mel-147-p_SK-Mel-147-P
PADI2	11240	1	17410235	17410235	Missense_Mutation	SNP	C	T	c.1036G>A	p.D346N	37,21	sk-mel-147-mr_SK-Mel-147-MR	54,26	sk-mel-147-p_SK-Mel-147-P
IFFO2	126917	1	19244994	19244995	Splice_Site	DNP	GG	AA	c.824_825CC>TT	p.P275L	130,53	sk-mel-147-mr_SK-Mel-147-MR	127,66	sk-mel-147-p_SK-Mel-147-P
TMCO4	255104	1	20020993	20020994	Missense_Mutation	DNP	AC	GT	c.1433_1434GT>AC	p.R478H	0,126	sk-mel-147-mr_SK-Mel-147-MR	0,151	sk-mel-147-p_SK-Mel-147-P
RAP1GAP	5909	1	21924549	21924549	Nonsense_Mutation	SNP	G	A	c.1888C>T	p.R630*	29,14	sk-mel-147-mr_SK-Mel-147-MR	23,11	sk-mel-147-p_SK-Mel-147-P
HSPG2	3339	1	22202177	22202177	Missense_Mutation	SNP	C	T	c.3247G>A	p.G1083S	40,78	sk-mel-147-mr_SK-Mel-147-MR	51,86	sk-mel-147-p_SK-Mel-147-P
CNR2	1269	1	24201919	24201920	Missense_Mutation	DNP	TT	CC	c.188_189AA>GG	p.Q63R	0,130	sk-mel-147-mr_SK-Mel-147-MR	0,134	sk-mel-147-p_SK-Mel-147-P
ARID1A	8289	1	27089605	27089605	Missense_Mutation	SNP	C	T	c.2561C>T	p.P854L	139,75	sk-mel-147-mr_SK-Mel-147-MR	134,57	sk-mel-147-p_SK-Mel-147-P
ARID1A	8289	1	27105826	27105826	Missense_Mutation	SNP	C	T	c.5437C>T	p.P1813S	127,61	sk-mel-147-mr_SK-Mel-147-MR	136,53	sk-mel-147-p_SK-Mel-147-P
SLC9A1	6548	1	27440351	27440351	Missense_Mutation	SNP	A	T	c.779T>A	p.F260Y	155,58	sk-mel-147-mr_SK-Mel-147-MR	164,67	sk-mel-147-p_SK-Mel-147-P
PTPRU	10076	1	29647228	29647228	Missense_Mutation	SNP	C	T	c.3749C>T	p.T1250I	153,73	sk-mel-147-mr_SK-Mel-147-MR	180,87	sk-mel-147-p_SK-Mel-147-P
MTF1	4520	1	38323075	38323075	Missense_Mutation	SNP	G	A	c.256C>T	p.H86Y	22,59	sk-mel-147-mr_SK-Mel-147-MR	32,67	sk-mel-147-p_SK-Mel-147-P
COL9A2	1298	1	40773872	40773872	Missense_Mutation	SNP	C	T	c.892G>A	p.G298R	83,30	sk-mel-147-mr_SK-Mel-147-MR	80,30	sk-mel-147-p_SK-Mel-147-P
SZT2	23334	1	43892476	43892476	Missense_Mutation	SNP	C	T	c.3134C>T	p.S1045F	121,177	sk-mel-147-mr_SK-Mel-147-MR	133,222	sk-mel-147-p_SK-Mel-147-P
SLC6A9	6536	1	44477326	44477327	Missense_Mutation	DNP	GG	AA	c.155_156CC>TT	p.S52F	73,78	sk-mel-147-mr_SK-Mel-147-MR	61,87	sk-mel-147-p_SK-Mel-147-P
CYP4B1	1580	1	47276822	47276823	Missense_Mutation	DNP	CC	TT	c.333_334CC>TT	p.P112S	107,59	sk-mel-147-mr_SK-Mel-147-MR	90,58	sk-mel-147-p_SK-Mel-147-P
CYP4A11	1579	1	47398687	47398687	Missense_Mutation	SNP	G	A	c.1255C>T	p.H419Y	87,134	sk-mel-147-mr_SK-Mel-147-MR	75,122	sk-mel-147-p_SK-Mel-147-P
CYP4Z1	199974	1	47533301	47533301	Missense_Mutation	SNP	C	T	c.139C>T	p.P47S	147,75	sk-mel-147-mr_SK-Mel-147-MR	158,84	sk-mel-147-p_SK-Mel-147-P
CYP4Z1	199974	1	47564868	47564868	Missense_Mutation	SNP	C	T	c.979C>T	p.L327F	76,52	sk-mel-147-mr_SK-Mel-147-MR	96,59	sk-mel-147-p_SK-Mel-147-P
KTI12	112970	1	52499071	52499097	In_Frame_Del	DEL	GCCCGCCACCTGAGGTCCCGCGATCGG	-	c.337_363delCCGATCGCGGGACCTCAGGTGGCGGGC	p.PIAGPQVAG113del	241,272	sk-mel-147-mr_SK-Mel-147-MR	243,237	sk-mel-147-p_SK-Mel-147-P
DAB1	1600	1	57602296	57602296	Missense_Mutation	SNP	G	A	c.226C>T	p.R76C	107,31	sk-mel-147-mr_SK-Mel-147-MR	112,34	sk-mel-147-p_SK-Mel-147-P
CYP2J2	1573	1	60377315	60377315	Missense_Mutation	SNP	C	T	c.649G>A	p.E217K	38,109	sk-mel-147-mr_SK-Mel-147-MR	38,109	sk-mel-147-p_SK-Mel-147-P
CACHD1	57685	1	65099736	65099736	Missense_Mutation	SNP	T	G	c.799T>G	p.L267V	100,20	sk-mel-147-mr_SK-Mel-147-MR	87,34	sk-mel-147-p_SK-Mel-147-P
RAVER2	55225	1	65280504	65280504	Missense_Mutation	SNP	C	T	c.1910C>T	p.P637L	233,157	sk-mel-147-mr_SK-Mel-147-MR	260,167	sk-mel-147-p_SK-Mel-147-P
IL12RB2	3595	1	67804325	67804325	Missense_Mutation	SNP	A	G	c.977A>G	p.D326G	140,23	sk-mel-147-mr_SK-Mel-147-MR	167,28	sk-mel-147-p_SK-Mel-147-P
LRRIQ3	127255	1	74507160	74507160	Missense_Mutation	SNP	T	G	c.1455A>C	p.Q485H	260,45	sk-mel-147-mr_SK-Mel-147-MR	267,77	sk-mel-147-p_SK-Mel-147-P
FPGT-TNNI3K	100526835	1	74929212	74929212	Missense_Mutation	SNP	G	A	c.2402G>A	p.R801Q	147,24	sk-mel-147-mr_SK-Mel-147-MR	135,16	sk-mel-147-p_SK-Mel-147-P
LRRC53	100144878	1	74936202	74936202	Missense_Mutation	SNP	G	A	c.3104C>T	p.P1035L	67,216	sk-mel-147-mr_SK-Mel-147-MR	84,226	sk-mel-147-p_SK-Mel-147-P
ELTD1	64123	1	79358832	79358832	Missense_Mutation	SNP	G	A	c.1792C>T	p.R598C	102,11	sk-mel-147-mr_SK-Mel-147-MR	125,23	sk-mel-147-p_SK-Mel-147-P
CCDC18	343099	1	93704971	93704971	Missense_Mutation	SNP	C	A	c.2705C>A	p.S902Y	13,41	sk-mel-147-mr_SK-Mel-147-MR	25,42	sk-mel-147-p_SK-Mel-147-P
TRMT13	54482	1	100598866	100598867	Missense_Mutation	DNP	GC	AT	c.142_143GC>AT	p.A48M	0,127	sk-mel-147-mr_SK-Mel-147-MR	0,152	sk-mel-147-p_SK-Mel-147-P
SYPL2	284612	1	110020603	110020603	Missense_Mutation	SNP	C	T	c.620C>T	p.P207L	40,66	sk-mel-147-mr_SK-Mel-147-MR	38,76	sk-mel-147-p_SK-Mel-147-P
ATXN7L2	127002	1	110030276	110030276	Missense_Mutation	SNP	C	T	c.550C>T	p.P184S	46,61	sk-mel-147-mr_SK-Mel-147-MR	42,57	sk-mel-147-p_SK-Mel-147-P
KCND3	3752	1	112524644	112524644	Missense_Mutation	SNP	C	T	c.705G>A	p.M235I	188,79	sk-mel-147-mr_SK-Mel-147-MR	148,97	sk-mel-147-p_SK-Mel-147-P
NRAS	4893	1	115256529	115256529	Missense_Mutation	SNP	T	C	c.182A>G	p.Q61R	37,83	sk-mel-147-mr_SK-Mel-147-MR	35,68	sk-mel-147-p_SK-Mel-147-P
SYCP1	6847	1	115537528	115537528	Missense_Mutation	SNP	G	A	c.2819G>A	p.G940E	55,20	sk-mel-147-mr_SK-Mel-147-MR	43,17	sk-mel-147-p_SK-Mel-147-P
PTGFRN	5738	1	117487710	117487711	Missense_Mutation	DNP	AT	GA	c.828_829AT>GA	p.S277T	0,158	sk-mel-147-mr_SK-Mel-147-MR	0,197	sk-mel-147-p_SK-Mel-147-P
SPAG17	200162	1	118539089	118539089	Missense_Mutation	SNP	C	T	c.4957G>A	p.E1653K	49,18	sk-mel-147-mr_SK-Mel-147-MR	59,14	sk-mel-147-p_SK-Mel-147-P
NOTCH2NL	388677	1	145281543	145281543	Missense_Mutation	SNP	C	T	c.473C>T	p.T158I	983,351	sk-mel-147-mr_SK-Mel-147-MR	1036,387	sk-mel-147-p_SK-Mel-147-P
BNIPL	149428	1	151018274	151018274	Splice_Site	SNP	C	T	c.853C>T	p.L285L	73,104	sk-mel-147-mr_SK-Mel-147-MR	82,124	sk-mel-147-p_SK-Mel-147-P
S100A7A	338324	1	153390663	153390663	Missense_Mutation	SNP	G	A	c.105G>A	p.M35I	101,117	sk-mel-147-mr_SK-Mel-147-MR	90,144	sk-mel-147-p_SK-Mel-147-P
UBAP2L	9898	1	154239019	154239019	Missense_Mutation	SNP	C	T	c.2945C>T	p.S982L	101,72	sk-mel-147-mr_SK-Mel-147-MR	137,83	sk-mel-147-p_SK-Mel-147-P
GBA	2629	1	155209737	155209737	Missense_Mutation	SNP	G	A	c.247C>T	p.R83C	161,209	sk-mel-147-mr_SK-Mel-147-MR	187,196	sk-mel-147-p_SK-Mel-147-P
ASH1L	55870	1	155450232	155450232	Missense_Mutation	SNP	G	A	c.2429C>T	p.S810F	108,80	sk-mel-147-mr_SK-Mel-147-MR	147,96	sk-mel-147-p_SK-Mel-147-P
LMNA	4000	1	156105740	156105740	Missense_Mutation	SNP	C	T	c.985C>T	p.R329C	119,68	sk-mel-147-mr_SK-Mel-147-MR	104,58	sk-mel-147-p_SK-Mel-147-P
NTRK1	4914	1	156843479	156843479	Missense_Mutation	SNP	C	T	c.905C>T	p.P302L	33,60	sk-mel-147-mr_SK-Mel-147-MR	32,64	sk-mel-147-p_SK-Mel-147-P
SLAMF9	89886	1	159922126	159922126	Missense_Mutation	SNP	G	A	c.590C>T	p.S197F	56,83	sk-mel-147-mr_SK-Mel-147-MR	50,75	sk-mel-147-p_SK-Mel-147-P
ATP1A2	477	1	160090768	160090768	Missense_Mutation	SNP	G	A	c.85G>A	p.E29K	65,106	sk-mel-147-mr_SK-Mel-147-MR	88,75	sk-mel-147-p_SK-Mel-147-P
NCSTN	23385	1	160319361	160319361	Missense_Mutation	SNP	G	A	c.337G>A	p.G113R	60,57	sk-mel-147-mr_SK-Mel-147-MR	75,44	sk-mel-147-p_SK-Mel-147-P
B4GALT3	8703	1	161141646	161141646	Missense_Mutation	SNP	A	T	c.1142T>A	p.L381Q	101,31	sk-mel-147-mr_SK-Mel-147-MR	103,29	sk-mel-147-p_SK-Mel-147-P
ATF6	22926	1	161830022	161830022	Missense_Mutation	SNP	C	T	c.1559C>T	p.S520F	46,31	sk-mel-147-mr_SK-Mel-147-MR	53,28	sk-mel-147-p_SK-Mel-147-P
F5	2153	1	169505853	169505853	Missense_Mutation	SNP	C	T	c.4862G>A	p.R1621Q	0,72	sk-mel-147-mr_SK-Mel-147-MR	0,82	sk-mel-147-p_SK-Mel-147-P
PRRC2C	23215	1	171505403	171505403	Missense_Mutation	SNP	C	T	c.2273C>T	p.P758L	0,43	sk-mel-147-mr_SK-Mel-147-MR	0,46	sk-mel-147-p_SK-Mel-147-P
TDRD5	163589	1	179621301	179621301	Missense_Mutation	SNP	C	T	c.2129C>T	p.P710L	0,39	sk-mel-147-mr_SK-Mel-147-MR	0,27	sk-mel-147-p_SK-Mel-147-P
KCNT2	343450	1	196397368	196397368	Missense_Mutation	SNP	C	T	c.851G>A	p.R284K	87,213	sk-mel-147-mr_SK-Mel-147-MR	87,256	sk-mel-147-p_SK-Mel-147-P
CFH	3075	1	196696059	196696059	Missense_Mutation	SNP	C	T	c.2225C>T	p.P742L	39,28	sk-mel-147-mr_SK-Mel-147-MR	50,33	sk-mel-147-p_SK-Mel-147-P
CACNA1S	779	1	201016734	201016734	Missense_Mutation	SNP	C	T	c.4462G>A	p.E1488K	213,50	sk-mel-147-mr_SK-Mel-147-MR	178,58	sk-mel-147-p_SK-Mel-147-P
CACNA1S	779	1	201060830	201060830	Missense_Mutation	SNP	G	A	c.632C>T	p.A211V	127,278	sk-mel-147-mr_SK-Mel-147-MR	115,303	sk-mel-147-p_SK-Mel-147-P
LMOD1	25802	1	201869300	201869300	Missense_Mutation	SNP	C	T	c.841G>A	p.E281K	133,435	sk-mel-147-mr_SK-Mel-147-MR	159,477	sk-mel-147-p_SK-Mel-147-P
LGR6	59352	1	202279434	202279434	Missense_Mutation	SNP	G	A	c.1516G>A	p.E506K	168,33	sk-mel-147-mr_SK-Mel-147-MR	153,35	sk-mel-147-p_SK-Mel-147-P
PLEKHA6	22874	1	204236602	204236603	Splice_Site	DNP	CC	TT	c.280_281GG>AA	p.G94N	315,41	sk-mel-147-mr_SK-Mel-147-MR	340,19	sk-mel-147-p_SK-Mel-147-P
NFASC	23114	1	204944446	204944446	Missense_Mutation	SNP	G	A	c.1606G>A	p.G536S	85,251	sk-mel-147-mr_SK-Mel-147-MR	88,267	sk-mel-147-p_SK-Mel-147-P
C4BPB	725	1	207273209	207273209	Missense_Mutation	SNP	A	C	c.694A>C	p.T232P	60,43	sk-mel-147-mr_SK-Mel-147-MR	57,52	sk-mel-147-p_SK-Mel-147-P
KCTD3	51133	1	215793823	215793823	Missense_Mutation	SNP	C	T	c.2311C>T	p.P771S	0,38	sk-mel-147-mr_SK-Mel-147-MR	0,40	sk-mel-147-p_SK-Mel-147-P
SLC30A10	55532	1	220088871	220088871	Missense_Mutation	SNP	C	T	c.1378G>A	p.D460N	65,85	sk-mel-147-mr_SK-Mel-147-MR	109,89	sk-mel-147-p_SK-Mel-147-P
HLX	3142	1	221053699	221053699	Missense_Mutation	SNP	C	T	c.500C>T	p.P167L	118,102	sk-mel-147-mr_SK-Mel-147-MR	88,116	sk-mel-147-p_SK-Mel-147-P
TAF1A	9015	1	222742989	222742989	Nonsense_Mutation	SNP	G	A	c.757C>T	p.R253*	45,41	sk-mel-147-mr_SK-Mel-147-MR	40,30	sk-mel-147-p_SK-Mel-147-P
LEFTY1	10637	1	226075607	226075608	Missense_Mutation	DNP	GG	AA	c.375_376CC>TT	p.P126S	55,32	sk-mel-147-mr_SK-Mel-147-MR	34,41	sk-mel-147-p_SK-Mel-147-P
PRSS38	339501	1	228003499	228003499	Missense_Mutation	SNP	C	G	c.82C>G	p.P28A	48,59	sk-mel-147-mr_SK-Mel-147-MR	57,53	sk-mel-147-p_SK-Mel-147-P
OBSCN	84033	1	228560747	228560747	Missense_Mutation	SNP	A	C	c.22268A>C	p.E7423A	0,172	sk-mel-147-mr_SK-Mel-147-MR	0,166	sk-mel-147-p_SK-Mel-147-P
MAP10	54627	1	232941594	232941595	Missense_Mutation	DNP	GG	AA	c.825_826GG>AA	p.A276T	155,148	sk-mel-147-mr_SK-Mel-147-MR	118,130	sk-mel-147-p_SK-Mel-147-P
ACTN2	88	1	236924466	236924466	Missense_Mutation	SNP	C	T	c.2519C>T	p.S840F	83,83	sk-mel-147-mr_SK-Mel-147-MR	83,85	sk-mel-147-p_SK-Mel-147-P
RYR2	6262	1	237632412	237632412	Missense_Mutation	SNP	C	T	c.1633C>T	p.R545C	78,80	sk-mel-147-mr_SK-Mel-147-MR	92,75	sk-mel-147-p_SK-Mel-147-P
RYR2	6262	1	237881783	237881783	Nonsense_Mutation	SNP	C	T	c.10516C>T	p.R3506*	38,30	sk-mel-147-mr_SK-Mel-147-MR	37,31	sk-mel-147-p_SK-Mel-147-P
AHCTF1	25909	1	247012949	247012949	Missense_Mutation	SNP	G	A	c.6359C>T	p.S2120F	132,87	sk-mel-147-mr_SK-Mel-147-MR	121,117	sk-mel-147-p_SK-Mel-147-P
NLRP3	114548	1	247582194	247582194	Missense_Mutation	SNP	C	T	c.98C>T	p.P33L	146,112	sk-mel-147-mr_SK-Mel-147-MR	150,114	sk-mel-147-p_SK-Mel-147-P
OR1C1	26188	1	247921301	247921301	Missense_Mutation	SNP	C	T	c.408G>A	p.M136I	116,33	sk-mel-147-mr_SK-Mel-147-MR	101,27	sk-mel-147-p_SK-Mel-147-P
OR2M5	127059	1	248309107	248309107	Nonsense_Mutation	SNP	C	T	c.658C>T	p.R220*	387,150	sk-mel-147-mr_SK-Mel-147-MR	462,168	sk-mel-147-p_SK-Mel-147-P
OR2M3	127062	1	248366641	248366641	Missense_Mutation	SNP	C	T	c.272C>T	p.S91F	303,139	sk-mel-147-mr_SK-Mel-147-MR	326,107	sk-mel-147-p_SK-Mel-147-P
OR2G6	391211	1	248685747	248685747	Missense_Mutation	SNP	C	T	c.800C>T	p.S267F	125,106	sk-mel-147-mr_SK-Mel-147-MR	118,125	sk-mel-147-p_SK-Mel-147-P
APOB	338	2	21231803	21231803	Missense_Mutation	SNP	G	A	c.7937C>T	p.S2646F	66,58	sk-mel-147-mr_SK-Mel-147-MR	64,86	sk-mel-147-p_SK-Mel-147-P
APOB	338	2	21236306	21236306	Missense_Mutation	SNP	C	A	c.3942G>T	p.E1314D	69,63	sk-mel-147-mr_SK-Mel-147-MR	70,55	sk-mel-147-p_SK-Mel-147-P
APOB	338	2	21255448	21255448	Missense_Mutation	SNP	A	T	c.1130T>A	p.I377N	115,128	sk-mel-147-mr_SK-Mel-147-MR	152,117	sk-mel-147-p_SK-Mel-147-P
TDRD15	100129278	2	21360784	21360784	Missense_Mutation	SNP	G	A	c.445G>A	p.G149R	85,72	sk-mel-147-mr_SK-Mel-147-MR	100,91	sk-mel-147-p_SK-Mel-147-P
EFR3B	22979	2	25359409	25359409	Missense_Mutation	SNP	C	T	c.1502C>T	p.S501F	115,119	sk-mel-147-mr_SK-Mel-147-MR	107,117	sk-mel-147-p_SK-Mel-147-P
C2orf53	0	2	27361061	27361061	Missense_Mutation	SNP	G	A	c.137C>T	p.P46L	27,29	sk-mel-147-mr_SK-Mel-147-MR	21,28	sk-mel-147-p_SK-Mel-147-P
CAD	790	2	27456642	27456642	Missense_Mutation	SNP	C	T	c.3176C>T	p.P1059L	92,75	sk-mel-147-mr_SK-Mel-147-MR	55,88	sk-mel-147-p_SK-Mel-147-P
CAD	790	2	27464831	27464831	Missense_Mutation	SNP	C	T	c.5747C>T	p.S1916F	60,64	sk-mel-147-mr_SK-Mel-147-MR	71,62	sk-mel-147-p_SK-Mel-147-P
TRIM54	57159	2	27529341	27529341	Missense_Mutation	SNP	G	A	c.1009G>A	p.E337K	35,40	sk-mel-147-mr_SK-Mel-147-MR	39,28	sk-mel-147-p_SK-Mel-147-P
FNDC4	64838	2	27715556	27715556	Missense_Mutation	SNP	C	T	c.646G>A	p.G216R	55,61	sk-mel-147-mr_SK-Mel-147-MR	56,48	sk-mel-147-p_SK-Mel-147-P
C2orf16	84226	2	27801879	27801879	Missense_Mutation	SNP	G	A	c.2440G>A	p.E814K	56,36	sk-mel-147-mr_SK-Mel-147-MR	53,37	sk-mel-147-p_SK-Mel-147-P
MEMO1	51072	2	32093518	32093518	Missense_Mutation	SNP	G	A	c.806C>T	p.S269L	33,25	sk-mel-147-mr_SK-Mel-147-MR	33,35	sk-mel-147-p_SK-Mel-147-P
ABCG8	64241	2	44101093	44101093	Missense_Mutation	SNP	C	T	c.1379C>T	p.P460L	71,63	sk-mel-147-mr_SK-Mel-147-MR	53,60	sk-mel-147-p_SK-Mel-147-P
MSH6	2956	2	48025988	48025989	Missense_Mutation	DNP	GC	AA	c.866_867GC>AA	p.G289E	39,41	sk-mel-147-mr_SK-Mel-147-MR	50,38	sk-mel-147-p_SK-Mel-147-P
EML6	400954	2	55143971	55143971	Missense_Mutation	SNP	G	A	c.3574G>A	p.D1192N	46,43	sk-mel-147-mr_SK-Mel-147-MR	53,44	sk-mel-147-p_SK-Mel-147-P
GFPT1	2673	2	69581638	69581638	Missense_Mutation	SNP	G	A	c.668C>T	p.P223L	46,60	sk-mel-147-mr_SK-Mel-147-MR	57,50	sk-mel-147-p_SK-Mel-147-P
SNRNP27	11017	2	70123596	70123596	Missense_Mutation	SNP	C	T	c.184C>T	p.P62S	35,27	sk-mel-147-mr_SK-Mel-147-MR	37,38	sk-mel-147-p_SK-Mel-147-P
EXOC6B	23233	2	72692294	72692294	Missense_Mutation	SNP	G	A	c.1975C>T	p.L659F	44,35	sk-mel-147-mr_SK-Mel-147-MR	65,41	sk-mel-147-p_SK-Mel-147-P
DNAH6	1768	2	84949764	84949764	Missense_Mutation	SNP	A	C	c.9808A>C	p.I3270L	33,22	sk-mel-147-mr_SK-Mel-147-MR	40,32	sk-mel-147-p_SK-Mel-147-P
USP39	10713	2	85852729	85852729	Missense_Mutation	SNP	G	A	c.638G>A	p.R213Q	90,59	sk-mel-147-mr_SK-Mel-147-MR	75,83	sk-mel-147-p_SK-Mel-147-P
SFTPB	6439	2	85892836	85892836	Missense_Mutation	SNP	G	A	c.475C>T	p.P159S	52,50	sk-mel-147-mr_SK-Mel-147-MR	49,54	sk-mel-147-p_SK-Mel-147-P
IL1RL1	9173	2	102968211	102968212	Missense_Mutation	DNP	CA	AG	c.1501_1502CA>AG	p.Q501R	124,130	sk-mel-147-mr_SK-Mel-147-MR	128,118	sk-mel-147-p_SK-Mel-147-P
SLC9A2	6549	2	103274316	103274316	Missense_Mutation	SNP	G	A	c.583G>A	p.E195K	183,184	sk-mel-147-mr_SK-Mel-147-MR	193,193	sk-mel-147-p_SK-Mel-147-P
GPR45	11250	2	105858500	105858500	Missense_Mutation	SNP	G	A	c.185G>A	p.R62K	177,174	sk-mel-147-mr_SK-Mel-147-MR	185,174	sk-mel-147-p_SK-Mel-147-P
ST6GAL2	84620	2	107459497	107459497	Missense_Mutation	SNP	C	T	c.937G>A	p.E313K	54,51	sk-mel-147-mr_SK-Mel-147-MR	46,54	sk-mel-147-p_SK-Mel-147-P
SLC5A7	60482	2	108627285	108627285	Missense_Mutation	SNP	G	A	c.1711G>A	p.E571K	44,58	sk-mel-147-mr_SK-Mel-147-MR	67,54	sk-mel-147-p_SK-Mel-147-P
ACOXL	55289	2	111526038	111526039	Frame_Shift_Ins	INS	-	C	c.72_73insC	p.L25fs	35,40	sk-mel-147-mr_SK-Mel-147-MR	41,36	sk-mel-147-p_SK-Mel-147-P
MERTK	10461	2	112686790	112686790	Missense_Mutation	SNP	C	T	c.155C>T	p.S52F	63,55	sk-mel-147-mr_SK-Mel-147-MR	46,61	sk-mel-147-p_SK-Mel-147-P
DPP10	57628	2	116497359	116497359	Missense_Mutation	SNP	G	A	c.742G>A	p.G248R	60,57	sk-mel-147-mr_SK-Mel-147-MR	78,57	sk-mel-147-p_SK-Mel-147-P
MARCO	8685	2	119732002	119732002	Missense_Mutation	SNP	G	A	c.554G>A	p.R185Q	86,70	sk-mel-147-mr_SK-Mel-147-MR	81,98	sk-mel-147-p_SK-Mel-147-P
MARCO	8685	2	119739977	119739977	Missense_Mutation	SNP	G	A	c.1054G>A	p.G352R	68,42	sk-mel-147-mr_SK-Mel-147-MR	54,61	sk-mel-147-p_SK-Mel-147-P
STEAP3	55240	2	120003277	120003277	Missense_Mutation	SNP	C	T	c.205C>T	p.P69S	92,99	sk-mel-147-mr_SK-Mel-147-MR	116,123	sk-mel-147-p_SK-Mel-147-P
DBI	1622	2	120128315	120128315	Splice_Site	SNP	G	A			61,66	sk-mel-147-mr_SK-Mel-147-MR	81,78	sk-mel-147-p_SK-Mel-147-P
PCDP1	0	2	120319626	120319626	Missense_Mutation	SNP	C	T	c.463C>T	p.P155S	51,52	sk-mel-147-mr_SK-Mel-147-MR	61,64	sk-mel-147-p_SK-Mel-147-P
GLI2	2736	2	121747143	121747143	Missense_Mutation	SNP	G	A	c.3653G>A	p.R1218K	120,121	sk-mel-147-mr_SK-Mel-147-MR	110,111	sk-mel-147-p_SK-Mel-147-P
CYP27C1	339761	2	127958853	127958853	Missense_Mutation	SNP	G	A	c.233C>T	p.P78L	50,41	sk-mel-147-mr_SK-Mel-147-MR	50,49	sk-mel-147-p_SK-Mel-147-P
PTPN18	26469	2	131129929	131129934	In_Frame_Del	DEL	GACGGG	-	c.1113_1118delGACGGG	p.TG378del	0,73	sk-mel-147-mr_SK-Mel-147-MR	0,57	sk-mel-147-p_SK-Mel-147-P
POTEE	445582	2	131988408	131988408	Splice_Site	SNP	G	A			43,41	sk-mel-147-mr_SK-Mel-147-MR	27,34	sk-mel-147-p_SK-Mel-147-P
GPR39	2863	2	133402871	133402871	Missense_Mutation	SNP	C	T	c.1054C>T	p.R352W	165,150	sk-mel-147-mr_SK-Mel-147-MR	154,165	sk-mel-147-p_SK-Mel-147-P
MAP3K19	80122	2	135756370	135756370	Missense_Mutation	SNP	G	A	c.512C>T	p.S171F	54,48	sk-mel-147-mr_SK-Mel-147-MR	54,46	sk-mel-147-p_SK-Mel-147-P
NEB	4703	2	152483682	152483682	Missense_Mutation	SNP	A	G	c.9452T>C	p.I3151T	84,57	sk-mel-147-mr_SK-Mel-147-MR	87,76	sk-mel-147-p_SK-Mel-147-P
KCNJ3	3760	2	155711677	155711677	Missense_Mutation	SNP	C	T	c.1358C>T	p.S453F	37,40	sk-mel-147-mr_SK-Mel-147-MR	45,42	sk-mel-147-p_SK-Mel-147-P
TANC1	85461	2	160086653	160086654	Missense_Mutation	DNP	CA	TG	c.4716_4717CA>TG	p.T1573A	163,93	sk-mel-147-mr_SK-Mel-147-MR	169,123	sk-mel-147-p_SK-Mel-147-P
MARCH7	64844	2	160604754	160604754	Missense_Mutation	SNP	C	T	c.953C>T	p.P318L	57,39	sk-mel-147-mr_SK-Mel-147-MR	54,56	sk-mel-147-p_SK-Mel-147-P
FAP	2191	2	163044796	163044796	Missense_Mutation	SNP	C	T	c.1697G>A	p.G566E	65,72	sk-mel-147-mr_SK-Mel-147-MR	71,73	sk-mel-147-p_SK-Mel-147-P
CSRNP3	80034	2	166514269	166514269	Splice_Site	SNP	A	G			71,77	sk-mel-147-mr_SK-Mel-147-MR	53,62	sk-mel-147-p_SK-Mel-147-P
SCN9A	6335	2	167151109	167151109	Splice_Site	SNP	C	T	c.965G>A	p.G322D	48,35	sk-mel-147-mr_SK-Mel-147-MR	44,37	sk-mel-147-p_SK-Mel-147-P
NOSTRIN	115677	2	169721377	169721377	Missense_Mutation	SNP	G	A	c.1418G>A	p.G473E	53,48	sk-mel-147-mr_SK-Mel-147-MR	52,54	sk-mel-147-p_SK-Mel-147-P
LRP2	4036	2	170038801	170038801	Missense_Mutation	SNP	C	T	c.9874G>A	p.D3292N	49,33	sk-mel-147-mr_SK-Mel-147-MR	50,32	sk-mel-147-p_SK-Mel-147-P
PPIG	9360	2	170493981	170493981	Missense_Mutation	SNP	A	C	c.2213A>C	p.K738T	19,22	sk-mel-147-mr_SK-Mel-147-MR	26,33	sk-mel-147-p_SK-Mel-147-P
CCDC173	129881	2	170518803	170518803	Missense_Mutation	SNP	C	T	c.806G>A	p.R269K	27,29	sk-mel-147-mr_SK-Mel-147-MR	44,53	sk-mel-147-p_SK-Mel-147-P
ITGA6	3655	2	173356018	173356018	Missense_Mutation	SNP	C	T	c.2965C>T	p.L989F	163,163	sk-mel-147-mr_SK-Mel-147-MR	183,166	sk-mel-147-p_SK-Mel-147-P
TTN	7273	2	179402519	179402519	Missense_Mutation	SNP	T	C	c.94492A>G	p.K31498E	87,61	sk-mel-147-mr_SK-Mel-147-MR	93,65	sk-mel-147-p_SK-Mel-147-P
TTN	7273	2	179416591	179416591	Missense_Mutation	SNP	C	T	c.86113G>A	p.D28705N	64,68	sk-mel-147-mr_SK-Mel-147-MR	83,62	sk-mel-147-p_SK-Mel-147-P
TTN	7273	2	179544765	179544765	Missense_Mutation	SNP	C	T	c.32485G>A	p.E10829K	32,46	sk-mel-147-mr_SK-Mel-147-MR	43,50	sk-mel-147-p_SK-Mel-147-P
TTN	7273	2	179569025	179569025	Missense_Mutation	SNP	A	C	c.29121T>G	p.N9707K	90,110	sk-mel-147-mr_SK-Mel-147-MR	92,87	sk-mel-147-p_SK-Mel-147-P
CCDC141	285025	2	179826117	179826117	Missense_Mutation	SNP	G	A	c.620C>T	p.P207L	52,42	sk-mel-147-mr_SK-Mel-147-MR	58,68	sk-mel-147-p_SK-Mel-147-P
ZNF804A	91752	2	185801942	185801942	Missense_Mutation	SNP	C	T	c.1819C>T	p.H607Y	36,38	sk-mel-147-mr_SK-Mel-147-MR	50,46	sk-mel-147-p_SK-Mel-147-P
FSIP2	401024	2	186666964	186666964	Missense_Mutation	SNP	G	A	c.12931G>A	p.E4311K	56,45	sk-mel-147-mr_SK-Mel-147-MR	68,71	sk-mel-147-p_SK-Mel-147-P
FSIP2	401024	2	186670016	186670016	Missense_Mutation	SNP	T	A	c.15983T>A	p.I5328N	54,55	sk-mel-147-mr_SK-Mel-147-MR	65,43	sk-mel-147-p_SK-Mel-147-P
DNAH7	56171	2	196922782	196922782	Missense_Mutation	SNP	G	A	c.74C>T	p.S25F	30,38	sk-mel-147-mr_SK-Mel-147-MR	39,36	sk-mel-147-p_SK-Mel-147-P
CPS1	1373	2	211455536	211455536	Missense_Mutation	SNP	G	A	c.853G>A	p.D285N	36,30	sk-mel-147-mr_SK-Mel-147-MR	36,25	sk-mel-147-p_SK-Mel-147-P
ERBB4	2066	2	212566730	212566730	Missense_Mutation	SNP	C	G	c.1451G>C	p.R484T	52,32	sk-mel-147-mr_SK-Mel-147-MR	47,38	sk-mel-147-p_SK-Mel-147-P
BARD1	580	2	215632255	215632256	Missense_Mutation	DNP	CA	TG	c.1518_1519TG>CA	p.V507M	81,70	sk-mel-147-mr_SK-Mel-147-MR	64,68	sk-mel-147-p_SK-Mel-147-P
GLB1L	79411	2	220102258	220102258	Missense_Mutation	SNP	A	C	c.1665T>G	p.F555L	37,34	sk-mel-147-mr_SK-Mel-147-MR	29,31	sk-mel-147-p_SK-Mel-147-P
DNER	92737	2	230252987	230252987	Missense_Mutation	SNP	C	T	c.1849G>A	p.E617K	42,32	sk-mel-147-mr_SK-Mel-147-MR	41,40	sk-mel-147-p_SK-Mel-147-P
NCL	4691	2	232321739	232321739	Missense_Mutation	SNP	G	A	c.1544C>T	p.P515L	26,22	sk-mel-147-mr_SK-Mel-147-MR	46,27	sk-mel-147-p_SK-Mel-147-P
ECEL1	9427	2	233347155	233347155	Missense_Mutation	SNP	G	A	c.1769C>T	p.P590L	76,88	sk-mel-147-mr_SK-Mel-147-MR	54,77	sk-mel-147-p_SK-Mel-147-P
UGT1A5	54579	2	234621827	234621827	Missense_Mutation	SNP	G	A	c.190G>A	p.E64K	70,78	sk-mel-147-mr_SK-Mel-147-MR	68,87	sk-mel-147-p_SK-Mel-147-P
TRPM8	79054	2	234846016	234846016	Missense_Mutation	SNP	G	A	c.211G>A	p.G71S	53,66	sk-mel-147-mr_SK-Mel-147-MR	51,56	sk-mel-147-p_SK-Mel-147-P
ACKR3	57007	2	237489778	237489778	Missense_Mutation	SNP	C	T	c.670C>T	p.P224S	100,96	sk-mel-147-mr_SK-Mel-147-MR	96,102	sk-mel-147-p_SK-Mel-147-P
COL6A3	1293	2	238275470	238275470	Missense_Mutation	SNP	C	T	c.5360G>A	p.G1787E	259,242	sk-mel-147-mr_SK-Mel-147-MR	218,265	sk-mel-147-p_SK-Mel-147-P
COL6A3	1293	2	238296405	238296405	Missense_Mutation	SNP	C	T	c.1132G>A	p.G378S	165,162	sk-mel-147-mr_SK-Mel-147-MR	169,173	sk-mel-147-p_SK-Mel-147-P
PRR21	643905	2	240981375	240981375	Missense_Mutation	SNP	T	A	c.1025A>T	p.K342M	0,341	sk-mel-147-mr_SK-Mel-147-MR	0,365	sk-mel-147-p_SK-Mel-147-P
SEPT2	4735	2	242277096	242277096	Missense_Mutation	SNP	C	T	c.485C>T	p.P162L	27,33	sk-mel-147-mr_SK-Mel-147-MR	33,31	sk-mel-147-p_SK-Mel-147-P
CXXC11	0	2	242814105	242814105	Missense_Mutation	SNP	C	T	c.398C>T	p.A133V	98,95	sk-mel-147-mr_SK-Mel-147-MR	87,75	sk-mel-147-p_SK-Mel-147-P
IQSEC1	9922	3	12977748	12977749	Missense_Mutation	DNP	GG	AT	c.809_810CC>AT	p.A270D	134,49	sk-mel-147-mr_SK-Mel-147-MR	78,75	sk-mel-147-p_SK-Mel-147-P
NUP210	23225	3	13381494	13381494	Missense_Mutation	SNP	G	T	c.3331C>A	p.L1111I	52,127	sk-mel-147-mr_SK-Mel-147-MR	91,83	sk-mel-147-p_SK-Mel-147-P
NUP210	23225	3	13417907	13417907	Missense_Mutation	SNP	G	A	c.1177C>T	p.P393S	84,27	sk-mel-147-mr_SK-Mel-147-MR	61,70	sk-mel-147-p_SK-Mel-147-P
ZNF385D	79750	3	21467063	21467063	Missense_Mutation	SNP	C	T	c.773G>A	p.G258E	27,100	sk-mel-147-mr_SK-Mel-147-MR	84,75	sk-mel-147-p_SK-Mel-147-P
OSBPL10	114884	3	31725372	31725372	Missense_Mutation	SNP	G	A	c.1480C>T	p.P494S	139,61	sk-mel-147-mr_SK-Mel-147-MR	100,105	sk-mel-147-p_SK-Mel-147-P
ARPP21	10777	3	35730828	35730828	Missense_Mutation	SNP	G	A	c.436G>A	p.G146S	37,105	sk-mel-147-mr_SK-Mel-147-MR	104,81	sk-mel-147-p_SK-Mel-147-P
DCLK3	85443	3	36780041	36780041	Missense_Mutation	SNP	G	A	c.110C>T	p.P37L	52,139	sk-mel-147-mr_SK-Mel-147-MR	100,94	sk-mel-147-p_SK-Mel-147-P
SCN5A	6331	3	38592800	38592800	Missense_Mutation	SNP	A	T	c.5063T>A	p.I1688N	74,155	sk-mel-147-mr_SK-Mel-147-MR	141,119	sk-mel-147-p_SK-Mel-147-P
SCN5A	6331	3	38603913	38603913	Missense_Mutation	SNP	C	T	c.3956G>A	p.G1319D	36,71	sk-mel-147-mr_SK-Mel-147-MR	62,39	sk-mel-147-p_SK-Mel-147-P
SCN5A	6331	3	38647450	38647450	Missense_Mutation	SNP	C	T	c.1330G>A	p.E444K	34,103	sk-mel-147-mr_SK-Mel-147-MR	73,62	sk-mel-147-p_SK-Mel-147-P
SCN10A	6336	3	38739276	38739276	Missense_Mutation	SNP	A	G	c.5435T>C	p.L1812P	50,53	sk-mel-147-mr_SK-Mel-147-MR	83,17	sk-mel-147-p_SK-Mel-147-P
TTC21A	199223	3	39161462	39161462	Missense_Mutation	SNP	C	T	c.875C>T	p.P292L	28,64	sk-mel-147-mr_SK-Mel-147-MR	55,45	sk-mel-147-p_SK-Mel-147-P
CCR8	1237	3	39374093	39374093	Nonsense_Mutation	SNP	C	T	c.271C>T	p.Q91*	109,43	sk-mel-147-mr_SK-Mel-147-MR	60,84	sk-mel-147-p_SK-Mel-147-P
ACKR2	1238	3	42906724	42906724	Missense_Mutation	SNP	G	A	c.730G>A	p.G244S	197,60	sk-mel-147-mr_SK-Mel-147-MR	119,119	sk-mel-147-p_SK-Mel-147-P
ABHD5	51099	3	43732527	43732527	Missense_Mutation	SNP	G	A	c.43G>A	p.E15K	99,24	sk-mel-147-mr_SK-Mel-147-MR	52,62	sk-mel-147-p_SK-Mel-147-P
KIF15	56992	3	44843388	44843389	Missense_Mutation	DNP	CC	TT	c.1431_1432CC>TT	p.R478W	51,12	sk-mel-147-mr_SK-Mel-147-MR	45,40	sk-mel-147-p_SK-Mel-147-P
CCR9	10803	3	45942464	45942464	Missense_Mutation	SNP	G	A	c.184G>A	p.G62S	194,47	sk-mel-147-mr_SK-Mel-147-MR	109,140	sk-mel-147-p_SK-Mel-147-P
CCR5	1234	3	46415177	46415177	Missense_Mutation	SNP	G	A	c.784G>A	p.E262K	149,45	sk-mel-147-mr_SK-Mel-147-MR	109,91	sk-mel-147-p_SK-Mel-147-P
PTH1R	5745	3	46944986	46944986	Missense_Mutation	SNP	G	A	c.1622G>A	p.G541E	125,50	sk-mel-147-mr_SK-Mel-147-MR	89,75	sk-mel-147-p_SK-Mel-147-P
SMARCC1	6599	3	47747972	47747972	Nonsense_Mutation	SNP	G	A	c.967C>T	p.R323*	24,52	sk-mel-147-mr_SK-Mel-147-MR	48,37	sk-mel-147-p_SK-Mel-147-P
COL7A1	1294	3	48622501	48622502	Frame_Shift_Ins	INS	-	C	c.3942_3943insG	p.N1315fs	29,11	sk-mel-147-mr_SK-Mel-147-MR	24,26	sk-mel-147-p_SK-Mel-147-P
WDR6	11180	3	49050837	49050837	Missense_Mutation	SNP	G	T	c.1870G>T	p.D624Y	77,67	sk-mel-147-mr_SK-Mel-147-MR	122,33	sk-mel-147-p_SK-Mel-147-P
BSN	8927	3	49699813	49699814	Missense_Mutation	DNP	GG	AA	c.10535_10536GG>AA	p.G3512E	57,180	sk-mel-147-mr_SK-Mel-147-MR	84,132	sk-mel-147-p_SK-Mel-147-P
SEMA3F	6405	3	50224067	50224067	Missense_Mutation	SNP	C	T	c.1835C>T	p.S612F	97,26	sk-mel-147-mr_SK-Mel-147-MR	70,73	sk-mel-147-p_SK-Mel-147-P
DOCK3	1795	3	51127688	51127688	Missense_Mutation	SNP	G	A	c.619G>A	p.E207K	82,30	sk-mel-147-mr_SK-Mel-147-MR	68,52	sk-mel-147-p_SK-Mel-147-P
DNAH1	25981	3	52356510	52356510	Missense_Mutation	SNP	C	T	c.52C>T	p.P18S	57,19	sk-mel-147-mr_SK-Mel-147-MR	44,43	sk-mel-147-p_SK-Mel-147-P
DNAH1	25981	3	52425615	52425615	Missense_Mutation	SNP	C	T	c.10048C>T	p.P3350S	53,140	sk-mel-147-mr_SK-Mel-147-MR	92,101	sk-mel-147-p_SK-Mel-147-P
CACNA1D	776	3	53531440	53531440	Missense_Mutation	SNP	C	T	c.329C>T	p.S110L	43,83	sk-mel-147-mr_SK-Mel-147-MR	79,91	sk-mel-147-p_SK-Mel-147-P
CACNA2D3	55799	3	54871214	54871214	Missense_Mutation	SNP	T	A	c.1427T>A	p.M476K	55,124	sk-mel-147-mr_SK-Mel-147-MR	115,103	sk-mel-147-p_SK-Mel-147-P
CACNA2D3	55799	3	54922037	54922038	Missense_Mutation	DNP	CC	TT	c.2108_2109CC>TT	p.P703L	56,142	sk-mel-147-mr_SK-Mel-147-MR	84,80	sk-mel-147-p_SK-Mel-147-P
ERC2	26059	3	56468479	56468479	Nonsense_Mutation	SNP	C	T	c.557G>A	p.W186*	39,126	sk-mel-147-mr_SK-Mel-147-MR	86,86	sk-mel-147-p_SK-Mel-147-P
ADAMTS9	56999	3	64599027	64599027	Nonsense_Mutation	SNP	C	T	c.3348G>A	p.W1116*	104,40	sk-mel-147-mr_SK-Mel-147-MR	44,66	sk-mel-147-p_SK-Mel-147-P
CNTN3	5067	3	74411080	74411080	Missense_Mutation	SNP	G	A	c.1325C>T	p.S442F	82,28	sk-mel-147-mr_SK-Mel-147-MR	50,77	sk-mel-147-p_SK-Mel-147-P
HTR1F	3355	3	88040987	88040987	Missense_Mutation	SNP	G	A	c.1088G>A	p.R363Q	59,15	sk-mel-147-mr_SK-Mel-147-MR	42,29	sk-mel-147-p_SK-Mel-147-P
EPHA3	2042	3	89499393	89499393	Nonsense_Mutation	SNP	C	T	c.2563C>T	p.Q855*	64,19	sk-mel-147-mr_SK-Mel-147-MR	60,49	sk-mel-147-p_SK-Mel-147-P
NSUN3	63899	3	93813892	93813893	Missense_Mutation	DNP	CC	GT	c.637_638CC>GT	p.P213V	43,52	sk-mel-147-mr_SK-Mel-147-MR	43,19	sk-mel-147-p_SK-Mel-147-P
OR5K3	403277	3	98110269	98110269	Missense_Mutation	SNP	C	T	c.760C>T	p.L254F	123,120	sk-mel-147-mr_SK-Mel-147-MR	74,70	sk-mel-147-p_SK-Mel-147-P
COL8A1	1295	3	99513733	99513733	Missense_Mutation	SNP	C	T	c.988C>T	p.P330S	200,223	sk-mel-147-mr_SK-Mel-147-MR	148,127	sk-mel-147-p_SK-Mel-147-P
MORC1	27136	3	108746689	108746689	Missense_Mutation	SNP	C	T	c.1613G>A	p.S538N	66,48	sk-mel-147-mr_SK-Mel-147-MR	47,32	sk-mel-147-p_SK-Mel-147-P
GAP43	2596	3	115395160	115395160	Missense_Mutation	SNP	G	A	c.331G>A	p.E111K	62,50	sk-mel-147-mr_SK-Mel-147-MR	44,39	sk-mel-147-p_SK-Mel-147-P
RABL3	285282	3	120449619	120449619	Missense_Mutation	SNP	G	A	c.62C>T	p.S21L	68,62	sk-mel-147-mr_SK-Mel-147-MR	39,46	sk-mel-147-p_SK-Mel-147-P
STXBP5L	9515	3	120977994	120977994	Missense_Mutation	SNP	C	T	c.1937C>T	p.A646V	52,62	sk-mel-147-mr_SK-Mel-147-MR	27,36	sk-mel-147-p_SK-Mel-147-P
MYLK	4638	3	123332971	123332971	Missense_Mutation	SNP	C	T	c.5726G>A	p.G1909E	101,115	sk-mel-147-mr_SK-Mel-147-MR	70,72	sk-mel-147-p_SK-Mel-147-P
MYLK	4638	3	123419589	123419589	Missense_Mutation	SNP	G	A	c.2726C>T	p.T909I	165,118	sk-mel-147-mr_SK-Mel-147-MR	111,78	sk-mel-147-p_SK-Mel-147-P
ALDH1L1	10840	3	125854396	125854396	Missense_Mutation	SNP	C	T	c.1454G>A	p.R485Q	380,170	sk-mel-147-mr_SK-Mel-147-MR	321,78	sk-mel-147-p_SK-Mel-147-P
KBTBD12	166348	3	127703069	127703069	Missense_Mutation	SNP	G	A	c.1820G>A	p.R607Q	64,54	sk-mel-147-mr_SK-Mel-147-MR	39,34	sk-mel-147-p_SK-Mel-147-P
EEFSEC	60678	3	128060557	128060557	Missense_Mutation	SNP	C	T	c.1268C>T	p.P423L	208,195	sk-mel-147-mr_SK-Mel-147-MR	134,130	sk-mel-147-p_SK-Mel-147-P
COPG1	22820	3	128979229	128979229	Missense_Mutation	SNP	C	T	c.925C>T	p.R309C	159,143	sk-mel-147-mr_SK-Mel-147-MR	83,102	sk-mel-147-p_SK-Mel-147-P
COL6A5	256076	3	130188278	130188278	Nonsense_Mutation	SNP	G	A	c.7430G>A	p.W2477*	75,69	sk-mel-147-mr_SK-Mel-147-MR	41,58	sk-mel-147-p_SK-Mel-147-P
COL6A6	131873	3	130282361	130282361	Missense_Mutation	SNP	G	A	c.514G>A	p.E172K	83,72	sk-mel-147-mr_SK-Mel-147-MR	68,58	sk-mel-147-p_SK-Mel-147-P
COL6A6	131873	3	130286953	130286953	Missense_Mutation	SNP	G	A	c.1906G>A	p.E636K	66,42	sk-mel-147-mr_SK-Mel-147-MR	48,29	sk-mel-147-p_SK-Mel-147-P
NME9	347736	3	138038367	138038367	Nonsense_Mutation	SNP	G	A	c.148C>T	p.Q50*	96,83	sk-mel-147-mr_SK-Mel-147-MR	58,69	sk-mel-147-p_SK-Mel-147-P
PIK3CB	5291	3	138426011	138426011	Missense_Mutation	SNP	G	A	c.1520C>T	p.P507L	65,42	sk-mel-147-mr_SK-Mel-147-MR	53,27	sk-mel-147-p_SK-Mel-147-P
PRR23B	389151	3	138738801	138738801	Missense_Mutation	SNP	G	A	c.703C>T	p.P235S	108,96	sk-mel-147-mr_SK-Mel-147-MR	80,59	sk-mel-147-p_SK-Mel-147-P
PRR23C	389152	3	138763066	138763066	Missense_Mutation	SNP	C	T	c.397G>A	p.E133K	427,425	sk-mel-147-mr_SK-Mel-147-MR	284,276	sk-mel-147-p_SK-Mel-147-P
ZBTB38	253461	3	141162633	141162633	Missense_Mutation	SNP	G	A	c.1403G>A	p.S468N	99,97	sk-mel-147-mr_SK-Mel-147-MR	95,75	sk-mel-147-p_SK-Mel-147-P
XRN1	54464	3	142123860	142123860	Missense_Mutation	SNP	T	C	c.1772A>G	p.K591R	99,104	sk-mel-147-mr_SK-Mel-147-MR	63,88	sk-mel-147-p_SK-Mel-147-P
LRRIQ4	344657	3	169548337	169548337	Missense_Mutation	SNP	G	A	c.1252G>A	p.G418R	55,83	sk-mel-147-mr_SK-Mel-147-MR	44,44	sk-mel-147-p_SK-Mel-147-P
NAALADL2	254827	3	175042079	175042079	Missense_Mutation	SNP	G	A	c.1055G>A	p.G352E	50,62	sk-mel-147-mr_SK-Mel-147-MR	40,35	sk-mel-147-p_SK-Mel-147-P
KLHL24	54800	3	183390148	183390148	Missense_Mutation	SNP	G	A	c.1478G>A	p.R493K	106,84	sk-mel-147-mr_SK-Mel-147-MR	88,76	sk-mel-147-p_SK-Mel-147-P
AP2M1	1173	3	183899704	183899704	Missense_Mutation	SNP	C	T	c.832C>T	p.R278C	219,171	sk-mel-147-mr_SK-Mel-147-MR	125,115	sk-mel-147-p_SK-Mel-147-P
MAGEF1	64110	3	184429133	184429134	In_Frame_Ins	INS	-	TCC	c.476_477insGGA	p.158_159insE	6,177	sk-mel-147-mr_SK-Mel-147-MR	1,103	sk-mel-147-p_SK-Mel-147-P
EHHADH	1962	3	184910124	184910124	Missense_Mutation	SNP	C	T	c.2062G>A	p.D688N	116,94	sk-mel-147-mr_SK-Mel-147-MR	49,47	sk-mel-147-p_SK-Mel-147-P
LEPREL1	55214	3	189704666	189704666	Splice_Site	SNP	C	T	c.1099G>A	p.D367N	40,36	sk-mel-147-mr_SK-Mel-147-MR	19,31	sk-mel-147-p_SK-Mel-147-P
OPA1	4976	3	193336667	193336667	Missense_Mutation	SNP	A	G	c.566A>G	p.E189G	48,40	sk-mel-147-mr_SK-Mel-147-MR	39,29	sk-mel-147-p_SK-Mel-147-P
LSG1	55341	3	194373832	194373833	Missense_Mutation	DNP	TG	CA	c.798_799CA>TG	p.K267E	147,112	sk-mel-147-mr_SK-Mel-147-MR	82,85	sk-mel-147-p_SK-Mel-147-P
MUC4	4585	3	195481129	195481129	Missense_Mutation	SNP	C	T	c.2575G>A	p.E859K	141,141	sk-mel-147-mr_SK-Mel-147-MR	92,97	sk-mel-147-p_SK-Mel-147-P
NRROS	375387	3	196387061	196387061	Missense_Mutation	SNP	C	T	c.547C>T	p.L183F	310,277	sk-mel-147-mr_SK-Mel-147-MR	217,226	sk-mel-147-p_SK-Mel-147-P
PIGZ	80235	3	196674972	196674973	Missense_Mutation	DNP	CT	TC	c.795_796AG>GA	p.A266T	0,439	sk-mel-147-mr_SK-Mel-147-MR	0,295	sk-mel-147-p_SK-Mel-147-P
KIAA0226	9711	3	197428620	197428620	Missense_Mutation	SNP	G	A	c.686C>T	p.S229F	88,84	sk-mel-147-mr_SK-Mel-147-MR	78,53	sk-mel-147-p_SK-Mel-147-P
ZNF721	170960	4	435581	435581	Missense_Mutation	SNP	G	T	c.2639C>A	p.P880H	60,112	sk-mel-147-mr_SK-Mel-147-MR	62,107	sk-mel-147-p_SK-Mel-147-P
PSAPL1	768239	4	7436066	7436066	Missense_Mutation	SNP	C	T	c.541G>A	p.G181R	68,134	sk-mel-147-mr_SK-Mel-147-MR	71,124	sk-mel-147-p_SK-Mel-147-P
DRD5	1816	4	9784866	9784866	Missense_Mutation	SNP	G	A	c.1213G>A	p.E405K	111,151	sk-mel-147-mr_SK-Mel-147-MR	88,162	sk-mel-147-p_SK-Mel-147-P
WDR1	9948	4	10090328	10090328	Missense_Mutation	SNP	G	A	c.596C>T	p.P199L	45,70	sk-mel-147-mr_SK-Mel-147-MR	32,79	sk-mel-147-p_SK-Mel-147-P
FBXL5	26234	4	15632348	15632348	Missense_Mutation	SNP	C	T	c.833G>A	p.R278K	30,51	sk-mel-147-mr_SK-Mel-147-MR	44,76	sk-mel-147-p_SK-Mel-147-P
SLIT2	9353	4	20544164	20544164	Missense_Mutation	SNP	T	C	c.2191T>C	p.C731R	70,34	sk-mel-147-mr_SK-Mel-147-MR	101,40	sk-mel-147-p_SK-Mel-147-P
SLIT2	9353	4	20620403	20620403	Missense_Mutation	SNP	G	A	c.4361G>A	p.R1454Q	27,15	sk-mel-147-mr_SK-Mel-147-MR	27,15	sk-mel-147-p_SK-Mel-147-P
CHRNA9	55584	4	40351329	40351330	Missense_Mutation	DNP	GG	AA	c.796_797GG>AA	p.G266K	72,47	sk-mel-147-mr_SK-Mel-147-MR	55,42	sk-mel-147-p_SK-Mel-147-P
BEND4	389206	4	42119639	42119639	Missense_Mutation	SNP	C	T	c.1501G>A	p.G501R	55,21	sk-mel-147-mr_SK-Mel-147-MR	76,26	sk-mel-147-p_SK-Mel-147-P
GRXCR1	389207	4	42965087	42965087	Missense_Mutation	SNP	G	A	c.563G>A	p.R188Q	88,37	sk-mel-147-mr_SK-Mel-147-MR	82,36	sk-mel-147-p_SK-Mel-147-P
SCFD2	152579	4	54231474	54231474	Missense_Mutation	SNP	A	C	c.635T>G	p.L212R	87,157	sk-mel-147-mr_SK-Mel-147-MR	99,174	sk-mel-147-p_SK-Mel-147-P
PDGFRA	5156	4	55144565	55144565	Missense_Mutation	SNP	G	A	c.2039G>A	p.G680E	27,17	sk-mel-147-mr_SK-Mel-147-MR	30,11	sk-mel-147-p_SK-Mel-147-P
KDR	3791	4	55956220	55956220	Missense_Mutation	SNP	C	T	c.3095G>A	p.R1032Q	20,53	sk-mel-147-mr_SK-Mel-147-MR	26,59	sk-mel-147-p_SK-Mel-147-P
EPHA5	2044	4	66217130	66217130	Missense_Mutation	SNP	G	A	c.2485C>T	p.P829S	50,24	sk-mel-147-mr_SK-Mel-147-MR	49,22	sk-mel-147-p_SK-Mel-147-P
UGT2B4	7363	4	70361026	70361026	Missense_Mutation	SNP	C	T	c.554G>A	p.G185E	68,28	sk-mel-147-mr_SK-Mel-147-MR	65,30	sk-mel-147-p_SK-Mel-147-P
SULT1E1	6783	4	70715156	70715156	Splice_Site	SNP	C	T	c.495G>A	p.Q165Q	47,16	sk-mel-147-mr_SK-Mel-147-MR	43,31	sk-mel-147-p_SK-Mel-147-P
SLC4A4	8671	4	72363290	72363290	Missense_Mutation	SNP	G	A	c.2047G>A	p.G683R	69,30	sk-mel-147-mr_SK-Mel-147-MR	78,37	sk-mel-147-p_SK-Mel-147-P
SLC4A4	8671	4	72399977	72399977	Missense_Mutation	SNP	C	T	c.2314C>T	p.P772S	42,20	sk-mel-147-mr_SK-Mel-147-MR	59,32	sk-mel-147-p_SK-Mel-147-P
AFM	173	4	74365763	74365763	Nonsense_Mutation	SNP	C	T	c.1465C>T	p.R489*	27,48	sk-mel-147-mr_SK-Mel-147-MR	28,65	sk-mel-147-p_SK-Mel-147-P
FAM47E-STBD1	100631383	4	77230969	77230969	Missense_Mutation	SNP	C	T	c.893C>T	p.P298L	89,50	sk-mel-147-mr_SK-Mel-147-MR	90,51	sk-mel-147-p_SK-Mel-147-P
HPSE	10855	4	84230577	84230577	Missense_Mutation	SNP	G	A	c.962C>T	p.S321L	32,43	sk-mel-147-mr_SK-Mel-147-MR	33,54	sk-mel-147-p_SK-Mel-147-P
WDFY3	23001	4	85716030	85716030	Splice_Site	SNP	A	C			39,22	sk-mel-147-mr_SK-Mel-147-MR	42,12	sk-mel-147-p_SK-Mel-147-P
WDFY3	23001	4	85752605	85752605	Missense_Mutation	SNP	G	A	c.730C>T	p.R244C	37,46	sk-mel-147-mr_SK-Mel-147-MR	43,51	sk-mel-147-p_SK-Mel-147-P
KLHL8	57563	4	88099725	88099725	Missense_Mutation	SNP	G	A	c.1000C>T	p.R334C	38,16	sk-mel-147-mr_SK-Mel-147-MR	45,18	sk-mel-147-p_SK-Mel-147-P
TET2	54790	4	106158183	106158183	Missense_Mutation	SNP	G	A	c.3084G>A	p.M1028I	22,40	sk-mel-147-mr_SK-Mel-147-MR	22,44	sk-mel-147-p_SK-Mel-147-P
ETNPPL	64850	4	109681017	109681017	Missense_Mutation	SNP	C	T	c.223G>A	p.E75K	24,32	sk-mel-147-mr_SK-Mel-147-MR	20,65	sk-mel-147-p_SK-Mel-147-P
CFI	3426	4	110685831	110685831	Missense_Mutation	SNP	G	A	c.344C>T	p.S115F	31,60	sk-mel-147-mr_SK-Mel-147-MR	36,58	sk-mel-147-p_SK-Mel-147-P
NDST3	9348	4	119064807	119064808	Missense_Mutation	DNP	GG	AA	c.1507_1508GG>AA	p.G503K	35,21	sk-mel-147-mr_SK-Mel-147-MR	27,13	sk-mel-147-p_SK-Mel-147-P
NDST3	9348	4	119161686	119161686	Missense_Mutation	SNP	G	A	c.2126G>A	p.R709Q	55,61	sk-mel-147-mr_SK-Mel-147-MR	40,85	sk-mel-147-p_SK-Mel-147-P
USP53	54532	4	120213909	120213909	Missense_Mutation	SNP	C	T	c.2765C>T	p.P922L	34,49	sk-mel-147-mr_SK-Mel-147-MR	32,53	sk-mel-147-p_SK-Mel-147-P
NDNF	79625	4	121958120	121958120	Missense_Mutation	SNP	C	T	c.1006G>A	p.E336K	60,30	sk-mel-147-mr_SK-Mel-147-MR	56,36	sk-mel-147-p_SK-Mel-147-P
TNIP3	79931	4	122063021	122063021	Missense_Mutation	SNP	G	A	c.1066C>T	p.P356S	7,32	sk-mel-147-mr_SK-Mel-147-MR	7,32	sk-mel-147-p_SK-Mel-147-P
IL2	3558	4	123377346	123377346	Missense_Mutation	SNP	G	A	c.160C>T	p.P54S	20,9	sk-mel-147-mr_SK-Mel-147-MR	24,9	sk-mel-147-p_SK-Mel-147-P
ANKRD50	57182	4	125599965	125599966	Missense_Mutation	DNP	CC	TT	c.607_608GG>AA	p.G203N	37,53	sk-mel-147-mr_SK-Mel-147-MR	33,50	sk-mel-147-p_SK-Mel-147-P
FAT4	79633	4	126371692	126371692	Missense_Mutation	SNP	G	A	c.9521G>A	p.R3174K	27,65	sk-mel-147-mr_SK-Mel-147-MR	33,61	sk-mel-147-p_SK-Mel-147-P
FHDC1	85462	4	153897481	153897481	Missense_Mutation	SNP	C	T	c.3038C>T	p.P1013L	155,58	sk-mel-147-mr_SK-Mel-147-MR	159,81	sk-mel-147-p_SK-Mel-147-P
DCHS2	54798	4	155219170	155219170	Missense_Mutation	SNP	G	A	c.4931C>T	p.P1644L	47,25	sk-mel-147-mr_SK-Mel-147-MR	56,31	sk-mel-147-p_SK-Mel-147-P
RXFP1	59350	4	159493927	159493927	Nonsense_Mutation	SNP	C	T	c.127C>T	p.Q43*	43,73	sk-mel-147-mr_SK-Mel-147-MR	51,84	sk-mel-147-p_SK-Mel-147-P
VEGFC	7424	4	177649011	177649011	Missense_Mutation	SNP	G	A	c.473C>T	p.S158F	96,32	sk-mel-147-mr_SK-Mel-147-MR	71,48	sk-mel-147-p_SK-Mel-147-P
TENM3	55714	4	183714478	183714478	Missense_Mutation	SNP	G	A	c.6653G>A	p.S2218N	75,28	sk-mel-147-mr_SK-Mel-147-MR	70,29	sk-mel-147-p_SK-Mel-147-P
TENM3	55714	4	183721232	183721232	Missense_Mutation	SNP	G	A	c.7828G>A	p.G2610S	79,36	sk-mel-147-mr_SK-Mel-147-MR	83,29	sk-mel-147-p_SK-Mel-147-P
FAT1	2195	4	187630735	187630735	Missense_Mutation	SNP	A	G	c.247T>C	p.F83L	38,82	sk-mel-147-mr_SK-Mel-147-MR	59,76	sk-mel-147-p_SK-Mel-147-P
TRIML2	205860	4	189026074	189026074	Missense_Mutation	SNP	C	T	c.52G>A	p.E18K	25,45	sk-mel-147-mr_SK-Mel-147-MR	24,45	sk-mel-147-p_SK-Mel-147-P
IRX2	153572	5	2751286	2751286	Missense_Mutation	SNP	G	A	c.242C>T	p.S81F	13,7	sk-mel-147-mr_SK-Mel-147-MR	1,10	sk-mel-147-p_SK-Mel-147-P
CTNND2	1501	5	11117578	11117578	Missense_Mutation	SNP	C	T	c.2261G>A	p.S754N	149,258	sk-mel-147-mr_SK-Mel-147-MR	155,298	sk-mel-147-p_SK-Mel-147-P
DNAH5	1767	5	13891131	13891131	Missense_Mutation	SNP	G	C	c.2531C>G	p.P844R	98,51	sk-mel-147-mr_SK-Mel-147-MR	96,71	sk-mel-147-p_SK-Mel-147-P
TRIO	7204	5	14474120	14474120	Missense_Mutation	SNP	G	A	c.5997G>A	p.M1999I	76,18	sk-mel-147-mr_SK-Mel-147-MR	49,13	sk-mel-147-p_SK-Mel-147-P
FAM105A	54491	5	14601178	14601178	Missense_Mutation	SNP	G	A	c.169G>A	p.A57T	100,62	sk-mel-147-mr_SK-Mel-147-MR	102,53	sk-mel-147-p_SK-Mel-147-P
CDH9	1007	5	26881619	26881619	Missense_Mutation	SNP	C	T	c.1996G>A	p.E666K	77,70	sk-mel-147-mr_SK-Mel-147-MR	73,90	sk-mel-147-p_SK-Mel-147-P
CDH9	1007	5	26885945	26885945	Missense_Mutation	SNP	C	T	c.1660G>A	p.D554N	42,27	sk-mel-147-mr_SK-Mel-147-MR	65,45	sk-mel-147-p_SK-Mel-147-P
C5orf42	65250	5	37169059	37169059	Missense_Mutation	SNP	G	A	c.7067C>T	p.S2356F	125,135	sk-mel-147-mr_SK-Mel-147-MR	128,135	sk-mel-147-p_SK-Mel-147-P
NUP155	9631	5	37341273	37341273	Missense_Mutation	SNP	G	A	c.1165C>T	p.H389Y	80,57	sk-mel-147-mr_SK-Mel-147-MR	83,82	sk-mel-147-p_SK-Mel-147-P
LIFR	3977	5	38481851	38481851	Missense_Mutation	SNP	G	A	c.3140C>T	p.S1047F	69,64	sk-mel-147-mr_SK-Mel-147-MR	66,59	sk-mel-147-p_SK-Mel-147-P
MROH2B	133558	5	41018066	41018066	Missense_Mutation	SNP	C	T	c.2770G>A	p.E924K	21,27	sk-mel-147-mr_SK-Mel-147-MR	23,38	sk-mel-147-p_SK-Mel-147-P
MROH2B	133558	5	41061715	41061716	Missense_Mutation	DNP	CA	TG	c.571_572TG>CA	p.W191Q	57,61	sk-mel-147-mr_SK-Mel-147-MR	54,62	sk-mel-147-p_SK-Mel-147-P
AC022431.2	0	5	55809608	55809608	Missense_Mutation	SNP	C	T	c.350G>A	p.S117N	33,39	sk-mel-147-mr_SK-Mel-147-MR	42,33	sk-mel-147-p_SK-Mel-147-P
IPO11	51194	5	61887477	61887477	Missense_Mutation	SNP	C	T	c.2656C>T	p.P886S	55,59	sk-mel-147-mr_SK-Mel-147-MR	78,53	sk-mel-147-p_SK-Mel-147-P
HTR1A	3350	5	63257494	63257494	Missense_Mutation	SNP	G	A	c.53C>T	p.P18L	83,52	sk-mel-147-mr_SK-Mel-147-MR	75,65	sk-mel-147-p_SK-Mel-147-P
ZNF366	167465	5	71740011	71740011	Missense_Mutation	SNP	C	T	c.1807G>A	p.V603M	143,98	sk-mel-147-mr_SK-Mel-147-MR	105,98	sk-mel-147-p_SK-Mel-147-P
TMEM174	134288	5	72469897	72469897	Missense_Mutation	SNP	G	A	c.637G>A	p.D213N	24,21	sk-mel-147-mr_SK-Mel-147-MR	27,28	sk-mel-147-p_SK-Mel-147-P
GFM2	84340	5	74059521	74059521	Missense_Mutation	SNP	G	A	c.47C>T	p.P16L	36,38	sk-mel-147-mr_SK-Mel-147-MR	32,42	sk-mel-147-p_SK-Mel-147-P
FAM169A	26049	5	74078914	74078914	Missense_Mutation	SNP	G	A	c.1306C>T	p.L436F	46,28	sk-mel-147-mr_SK-Mel-147-MR	48,48	sk-mel-147-p_SK-Mel-147-P
POC5	134359	5	74998465	74998465	Missense_Mutation	SNP	C	T	c.478G>A	p.E160K	40,42	sk-mel-147-mr_SK-Mel-147-MR	48,46	sk-mel-147-p_SK-Mel-147-P
IQGAP2	10788	5	75954316	75954316	Missense_Mutation	SNP	C	A	c.2353C>A	p.R785S	58,22	sk-mel-147-mr_SK-Mel-147-MR	55,20	sk-mel-147-p_SK-Mel-147-P
ZBED3	84327	5	76373240	76373241	Missense_Mutation	DNP	AG	GC	c.463_464CT>GC	p.L155A	17,5	sk-mel-147-mr_SK-Mel-147-MR	8,5	sk-mel-147-p_SK-Mel-147-P
WDR41	55255	5	76736727	76736727	Missense_Mutation	SNP	G	A	c.793C>T	p.P265S	39,57	sk-mel-147-mr_SK-Mel-147-MR	49,46	sk-mel-147-p_SK-Mel-147-P
VCAN	1462	5	82816890	82816890	Missense_Mutation	SNP	G	A	c.2765G>A	p.G922E	46,55	sk-mel-147-mr_SK-Mel-147-MR	64,45	sk-mel-147-p_SK-Mel-147-P
ST8SIA4	7903	5	100147726	100147726	Missense_Mutation	SNP	G	A	c.905C>T	p.P302L	35,49	sk-mel-147-mr_SK-Mel-147-MR	62,42	sk-mel-147-p_SK-Mel-147-P
SLCO4C1	353189	5	101597671	101597671	Nonsense_Mutation	SNP	C	T	c.966G>A	p.W322*	31,26	sk-mel-147-mr_SK-Mel-147-MR	41,31	sk-mel-147-p_SK-Mel-147-P
TMEM232	642987	5	109940878	109940878	Missense_Mutation	SNP	G	A	c.1208C>T	p.P403L	57,46	sk-mel-147-mr_SK-Mel-147-MR	50,54	sk-mel-147-p_SK-Mel-147-P
CAMK4	814	5	110712621	110712621	Missense_Mutation	SNP	G	A	c.367G>A	p.G123R	81,57	sk-mel-147-mr_SK-Mel-147-MR	72,64	sk-mel-147-p_SK-Mel-147-P
EPB41L4A	64097	5	111541137	111541137	Missense_Mutation	SNP	C	T	c.1243G>A	p.E415K	73,88	sk-mel-147-mr_SK-Mel-147-MR	96,83	sk-mel-147-p_SK-Mel-147-P
EPB41L4A	64097	5	111570360	111570360	Missense_Mutation	SNP	G	A	c.1058C>T	p.P353L	51,43	sk-mel-147-mr_SK-Mel-147-MR	64,55	sk-mel-147-p_SK-Mel-147-P
SLC12A2	6558	5	127483393	127483393	Missense_Mutation	SNP	C	T	c.1853C>T	p.S618F	50,54	sk-mel-147-mr_SK-Mel-147-MR	69,65	sk-mel-147-p_SK-Mel-147-P
TRPC7	57113	5	135692631	135692631	Missense_Mutation	SNP	C	T	c.445G>A	p.D149N	180,194	sk-mel-147-mr_SK-Mel-147-MR	205,185	sk-mel-147-p_SK-Mel-147-P
PCDHA5	56143	5	140201806	140201806	Missense_Mutation	SNP	C	T	c.446C>T	p.S149L	57,72	sk-mel-147-mr_SK-Mel-147-MR	63,67	sk-mel-147-p_SK-Mel-147-P
PCDHA9	9752	5	140230370	140230371	Missense_Mutation	DNP	AA	CC	c.2290_2291AA>CC	p.K764P	0,286	sk-mel-147-mr_SK-Mel-147-MR	0,270	sk-mel-147-p_SK-Mel-147-P
PCDHA12	56137	5	140256729	140256729	Missense_Mutation	SNP	G	A	c.1672G>A	p.E558K	168,134	sk-mel-147-mr_SK-Mel-147-MR	163,119	sk-mel-147-p_SK-Mel-147-P
PCDHB1	29930	5	140432665	140432665	Missense_Mutation	SNP	G	A	c.1610G>A	p.G537E	111,97	sk-mel-147-mr_SK-Mel-147-MR	92,105	sk-mel-147-p_SK-Mel-147-P
PCDHB3	56132	5	140482336	140482336	Missense_Mutation	SNP	C	A	c.2103C>A	p.F701L	35,19	sk-mel-147-mr_SK-Mel-147-MR	18,21	sk-mel-147-p_SK-Mel-147-P
PCDHB7	56129	5	140554330	140554330	Missense_Mutation	SNP	G	C	c.1914G>C	p.Q638H	358,53	sk-mel-147-mr_SK-Mel-147-MR	352,36	sk-mel-147-p_SK-Mel-147-P
PCDHB8	56128	5	140559231	140559231	Missense_Mutation	SNP	C	T	c.1616C>T	p.S539F	594,105	sk-mel-147-mr_SK-Mel-147-MR	540,110	sk-mel-147-p_SK-Mel-147-P
PCDHB16	57717	5	140562262	140562262	Missense_Mutation	SNP	C	T	c.128C>T	p.S43F	51,56	sk-mel-147-mr_SK-Mel-147-MR	71,64	sk-mel-147-p_SK-Mel-147-P
SLC25A2	83884	5	140683312	140683312	Missense_Mutation	SNP	G	A	c.121C>T	p.P41S	139,148	sk-mel-147-mr_SK-Mel-147-MR	153,137	sk-mel-147-p_SK-Mel-147-P
PCDHGA4	56111	5	140735339	140735339	Missense_Mutation	SNP	A	G	c.572A>G	p.Y191C	57,47	sk-mel-147-mr_SK-Mel-147-MR	75,62	sk-mel-147-p_SK-Mel-147-P
KCTD16	57528	5	143853508	143853508	Missense_Mutation	SNP	C	T	c.1118C>T	p.S373F	59,46	sk-mel-147-mr_SK-Mel-147-MR	52,45	sk-mel-147-p_SK-Mel-147-P
POU4F3	5459	5	145719811	145719811	Missense_Mutation	SNP	G	A	c.821G>A	p.R274Q	210,211	sk-mel-147-mr_SK-Mel-147-MR	198,238	sk-mel-147-p_SK-Mel-147-P
HMGXB3	22993	5	149429836	149429836	Missense_Mutation	SNP	C	T	c.3223C>T	p.L1075F	62,67	sk-mel-147-mr_SK-Mel-147-MR	51,59	sk-mel-147-p_SK-Mel-147-P
ANXA6	309	5	150510829	150510829	Missense_Mutation	SNP	G	A	c.758C>T	p.P253L	66,70	sk-mel-147-mr_SK-Mel-147-MR	78,70	sk-mel-147-p_SK-Mel-147-P
SOX30	11063	5	157078598	157078599	Missense_Mutation	DNP	GG	AA	c.488_489CC>TT	p.S163F	101,126	sk-mel-147-mr_SK-Mel-147-MR	77,107	sk-mel-147-p_SK-Mel-147-P
FAM196B	100131897	5	169310157	169310157	Missense_Mutation	SNP	G	A	c.746C>T	p.P249L	52,55	sk-mel-147-mr_SK-Mel-147-MR	42,37	sk-mel-147-p_SK-Mel-147-P
BOD1	91272	5	173036385	173036385	Missense_Mutation	SNP	G	A	c.415C>T	p.P139S	40,30	sk-mel-147-mr_SK-Mel-147-MR	41,29	sk-mel-147-p_SK-Mel-147-P
FAM153B	202134	5	175523844	175523844	Missense_Mutation	SNP	T	G	c.382T>G	p.L128V	163,77	sk-mel-147-mr_SK-Mel-147-MR	166,76	sk-mel-147-p_SK-Mel-147-P
N4BP3	23138	5	177548345	177548345	Nonsense_Mutation	SNP	C	T	c.1099C>T	p.R367*	184,196	sk-mel-147-mr_SK-Mel-147-MR	157,159	sk-mel-147-p_SK-Mel-147-P
ADAMTS2	9509	5	178608149	178608149	Missense_Mutation	SNP	T	C	c.899A>G	p.E300G	100,95	sk-mel-147-mr_SK-Mel-147-MR	106,106	sk-mel-147-p_SK-Mel-147-P
RNF130	55819	5	179467525	179467525	Missense_Mutation	SNP	A	C	c.370T>G	p.F124V	29,31	sk-mel-147-mr_SK-Mel-147-MR	28,38	sk-mel-147-p_SK-Mel-147-P
ZFP62	643836	5	180276606	180276606	Missense_Mutation	SNP	G	A	c.1889C>T	p.S630L	71,59	sk-mel-147-mr_SK-Mel-147-MR	74,71	sk-mel-147-p_SK-Mel-147-P
SLC22A23	63027	6	3287094	3287094	Splice_Site	SNP	G	A	c.1545C>T	p.N515N	177,155	sk-mel-147-mr_SK-Mel-147-MR	183,149	sk-mel-147-p_SK-Mel-147-P
NRN1	51299	6	6002614	6002614	Missense_Mutation	SNP	C	T	c.172G>A	p.D58N	155,158	sk-mel-147-mr_SK-Mel-147-MR	141,145	sk-mel-147-p_SK-Mel-147-P
DSP	1832	6	7584130	7584130	Missense_Mutation	SNP	G	A	c.6635G>A	p.G2212E	88,80	sk-mel-147-mr_SK-Mel-147-MR	90,90	sk-mel-147-p_SK-Mel-147-P
BTN1A1	696	6	26505206	26505206	Missense_Mutation	SNP	T	G	c.481T>G	p.C161G	138,64	sk-mel-147-mr_SK-Mel-147-MR	126,66	sk-mel-147-p_SK-Mel-147-P
ZKSCAN3	80317	6	28331127	28331128	Missense_Mutation	DNP	AA	GC	c.598_599AA>GC	p.K200A	0,209	sk-mel-147-mr_SK-Mel-147-MR	0,196	sk-mel-147-p_SK-Mel-147-P
GPX6	257202	6	28472192	28472192	Missense_Mutation	SNP	C	T	c.443G>A	p.G148E	69,41	sk-mel-147-mr_SK-Mel-147-MR	97,44	sk-mel-147-p_SK-Mel-147-P
OR2J2	26707	6	29141936	29141936	Missense_Mutation	SNP	T	A	c.524T>A	p.V175E	523,104	sk-mel-147-mr_SK-Mel-147-MR	523,95	sk-mel-147-p_SK-Mel-147-P
OR5V1	81696	6	29323851	29323851	Missense_Mutation	SNP	C	T	c.122G>A	p.G41E	106,54	sk-mel-147-mr_SK-Mel-147-MR	100,43	sk-mel-147-p_SK-Mel-147-P
HLA-G	3135	6	29796515	29796515	Missense_Mutation	SNP	G	C	c.539G>C	p.R180T	346,53	sk-mel-147-mr_SK-Mel-147-MR	357,54	sk-mel-147-p_SK-Mel-147-P
PPP1R10	5514	6	30576621	30576621	Missense_Mutation	SNP	G	A	c.265C>T	p.P89S	84,31	sk-mel-147-mr_SK-Mel-147-MR	94,44	sk-mel-147-p_SK-Mel-147-P
GTF2H4	2968	6	30878444	30878445	Missense_Mutation	DNP	GG	TA	c.377_378GG>TA	p.G126V	120,48	sk-mel-147-mr_SK-Mel-147-MR	115,50	sk-mel-147-p_SK-Mel-147-P
GTF2H4	2968	6	30878718	30878718	Splice_Site	SNP	G	C	c.560G>C	p.S187T	111,44	sk-mel-147-mr_SK-Mel-147-MR	103,57	sk-mel-147-p_SK-Mel-147-P
TNXB	7148	6	32065783	32065783	Missense_Mutation	SNP	C	T	c.193G>A	p.E65K	166,113	sk-mel-147-mr_SK-Mel-147-MR	134,103	sk-mel-147-p_SK-Mel-147-P
ZBTB22	9278	6	33283246	33283246	Missense_Mutation	SNP	T	A	c.1448A>T	p.N483I	277,141	sk-mel-147-mr_SK-Mel-147-MR	272,119	sk-mel-147-p_SK-Mel-147-P
BAK1	578	6	33543704	33543704	Splice_Site	SNP	C	T	c.72G>A	p.E24E	97,48	sk-mel-147-mr_SK-Mel-147-MR	115,43	sk-mel-147-p_SK-Mel-147-P
TCP11	6954	6	35108632	35108632	Missense_Mutation	SNP	C	T	c.16G>A	p.E6K	220,108	sk-mel-147-mr_SK-Mel-147-MR	270,123	sk-mel-147-p_SK-Mel-147-P
ZNF76	7629	6	35260531	35260531	Missense_Mutation	SNP	G	A	c.1132G>A	p.E378K	366,70	sk-mel-147-mr_SK-Mel-147-MR	333,79	sk-mel-147-p_SK-Mel-147-P
CLPSL1	340204	6	35754851	35754851	Missense_Mutation	SNP	C	T	c.176C>T	p.S59L	370,75	sk-mel-147-mr_SK-Mel-147-MR	349,85	sk-mel-147-p_SK-Mel-147-P
SLC26A8	116369	6	35987363	35987363	Missense_Mutation	SNP	C	T	c.122G>A	p.R41K	84,26	sk-mel-147-mr_SK-Mel-147-MR	78,30	sk-mel-147-p_SK-Mel-147-P
PI16	221476	6	36926940	36926940	Missense_Mutation	SNP	C	T	c.191C>T	p.A64V	164,83	sk-mel-147-mr_SK-Mel-147-MR	138,55	sk-mel-147-p_SK-Mel-147-P
GLP1R	2740	6	39024215	39024215	Missense_Mutation	SNP	G	A	c.121G>A	p.E41K	100,56	sk-mel-147-mr_SK-Mel-147-MR	98,41	sk-mel-147-p_SK-Mel-147-P
DAAM2	23500	6	39856486	39856486	Missense_Mutation	SNP	G	A	c.2092G>A	p.A698T	179,83	sk-mel-147-mr_SK-Mel-147-MR	164,93	sk-mel-147-p_SK-Mel-147-P
ABCC10	89845	6	43400392	43400392	Missense_Mutation	SNP	C	T	c.674C>T	p.S225F	142,148	sk-mel-147-mr_SK-Mel-147-MR	142,143	sk-mel-147-p_SK-Mel-147-P
C6orf223	221416	6	43970719	43970720	Missense_Mutation	DNP	GC	TT	c.585_586GC>TT	p.195_196KP>NS	156,135	sk-mel-147-mr_SK-Mel-147-MR	109,123	sk-mel-147-p_SK-Mel-147-P
SLC35B2	347734	6	44223306	44223307	Missense_Mutation	DNP	CC	TT	c.435_436GG>AA	p.G146S	96,91	sk-mel-147-mr_SK-Mel-147-MR	115,98	sk-mel-147-p_SK-Mel-147-P
GLYATL3	389396	6	49479726	49479726	Missense_Mutation	SNP	C	T	c.23C>T	p.T8I	40,32	sk-mel-147-mr_SK-Mel-147-MR	39,38	sk-mel-147-p_SK-Mel-147-P
EFHC1	114327	6	52319029	52319029	Missense_Mutation	SNP	C	T	c.860C>T	p.P287L	30,46	sk-mel-147-mr_SK-Mel-147-MR	60,54	sk-mel-147-p_SK-Mel-147-P
COL21A1	81578	6	55924020	55924020	Missense_Mutation	SNP	C	T	c.2629G>A	p.E877K	48,79	sk-mel-147-mr_SK-Mel-147-MR	64,61	sk-mel-147-p_SK-Mel-147-P
DST	667	6	56371323	56371323	Missense_Mutation	SNP	G	C	c.18422C>G	p.S6141C	69,64	sk-mel-147-mr_SK-Mel-147-MR	65,71	sk-mel-147-p_SK-Mel-147-P
KIAA1009	0	6	84859330	84859330	Missense_Mutation	SNP	T	A	c.3722A>T	p.N1241I	76,38	sk-mel-147-mr_SK-Mel-147-MR	82,59	sk-mel-147-p_SK-Mel-147-P
SNX14	57231	6	86238072	86238072	Missense_Mutation	SNP	G	A	c.1903C>T	p.P635S	131,60	sk-mel-147-mr_SK-Mel-147-MR	154,80	sk-mel-147-p_SK-Mel-147-P
SNX14	57231	6	86284078	86284078	Missense_Mutation	SNP	C	A	c.159G>T	p.M53I	30,104	sk-mel-147-mr_SK-Mel-147-MR	58,111	sk-mel-147-p_SK-Mel-147-P
CGA	1081	6	87796057	87796057	Missense_Mutation	SNP	G	A	c.184C>T	p.P62S	203,93	sk-mel-147-mr_SK-Mel-147-MR	217,99	sk-mel-147-p_SK-Mel-147-P
ZNF292	23036	6	87967174	87967174	Missense_Mutation	SNP	C	T	c.3827C>T	p.P1276L	152,70	sk-mel-147-mr_SK-Mel-147-MR	171,83	sk-mel-147-p_SK-Mel-147-P
C6orf165	154313	6	88173801	88173801	Missense_Mutation	SNP	A	C	c.1702A>C	p.N568H	130,43	sk-mel-147-mr_SK-Mel-147-MR	124,58	sk-mel-147-p_SK-Mel-147-P
CNR1	1268	6	88854756	88854756	Missense_Mutation	SNP	C	T	c.238G>A	p.E80K	152,89	sk-mel-147-mr_SK-Mel-147-MR	140,89	sk-mel-147-p_SK-Mel-147-P
GABRR2	2570	6	89967534	89967534	Missense_Mutation	SNP	T	C	c.1253A>G	p.N418S	61,79	sk-mel-147-mr_SK-Mel-147-MR	71,68	sk-mel-147-p_SK-Mel-147-P
RRAGD	58528	6	90089016	90089016	Missense_Mutation	SNP	G	A	c.686C>T	p.A229V	50,32	sk-mel-147-mr_SK-Mel-147-MR	46,51	sk-mel-147-p_SK-Mel-147-P
EPHA7	2045	6	93967869	93967869	Missense_Mutation	SNP	C	T	c.2058G>A	p.M686I	98,67	sk-mel-147-mr_SK-Mel-147-MR	81,80	sk-mel-147-p_SK-Mel-147-P
LIN28B	389421	6	105474192	105474192	Missense_Mutation	SNP	G	A	c.218G>A	p.G73E	0,33	sk-mel-147-mr_SK-Mel-147-MR	0,39	sk-mel-147-p_SK-Mel-147-P
MICAL1	64780	6	109767930	109767931	Missense_Mutation	DNP	GC	TT	c.2272_2273GC>AA	p.A758K	0,62	sk-mel-147-mr_SK-Mel-147-MR	0,55	sk-mel-147-p_SK-Mel-147-P
LAMA4	3910	6	112508769	112508770	Missense_Mutation	DNP	TG	GT	c.848_849CA>AC	p.A283D	0,75	sk-mel-147-mr_SK-Mel-147-MR	0,76	sk-mel-147-p_SK-Mel-147-P
TSPYL1	7259	6	116599896	116599896	Missense_Mutation	SNP	G	T	c.1098C>A	p.F366L	0,68	sk-mel-147-mr_SK-Mel-147-MR	0,69	sk-mel-147-p_SK-Mel-147-P
FAM184A	79632	6	119345804	119345804	Missense_Mutation	SNP	C	T	c.334G>A	p.E112K	0,55	sk-mel-147-mr_SK-Mel-147-MR	0,56	sk-mel-147-p_SK-Mel-147-P
KIAA0408	9729	6	127768632	127768632	Missense_Mutation	SNP	G	A	c.832C>T	p.P278S	0,55	sk-mel-147-mr_SK-Mel-147-MR	0,71	sk-mel-147-p_SK-Mel-147-P
SOGA3	387104	6	127797352	127797352	Missense_Mutation	SNP	C	T	c.1819G>A	p.E607K	0,133	sk-mel-147-mr_SK-Mel-147-MR	0,104	sk-mel-147-p_SK-Mel-147-P
PTPRK	5796	6	128298085	128298085	Missense_Mutation	SNP	C	T	c.3823G>A	p.E1275K	0,72	sk-mel-147-mr_SK-Mel-147-MR	1,90	sk-mel-147-p_SK-Mel-147-P
LAMA2	3908	6	129636744	129636744	Missense_Mutation	SNP	G	A	c.3679G>A	p.D1227N	0,74	sk-mel-147-mr_SK-Mel-147-MR	0,49	sk-mel-147-p_SK-Mel-147-P
L3MBTL3	84456	6	130415458	130415458	Missense_Mutation	SNP	C	T	c.1682C>T	p.P561L	0,73	sk-mel-147-mr_SK-Mel-147-MR	0,76	sk-mel-147-p_SK-Mel-147-P
CCDC28A	25901	6	139097289	139097289	Missense_Mutation	SNP	C	T	c.302C>T	p.P101L	0,51	sk-mel-147-mr_SK-Mel-147-MR	0,73	sk-mel-147-p_SK-Mel-147-P
SYNE1	23345	6	152655309	152655309	Nonsense_Mutation	SNP	C	A	c.12628G>T	p.E4210*	0,74	sk-mel-147-mr_SK-Mel-147-MR	0,54	sk-mel-147-p_SK-Mel-147-P
ZDHHC14	79683	6	157803099	157803099	Missense_Mutation	SNP	C	G	c.46C>G	p.Q16E	0,41	sk-mel-147-mr_SK-Mel-147-MR	0,30	sk-mel-147-p_SK-Mel-147-P
TTLL2	83887	6	167753788	167753788	Missense_Mutation	SNP	G	A	c.400G>A	p.E134K	0,130	sk-mel-147-mr_SK-Mel-147-MR	0,148	sk-mel-147-p_SK-Mel-147-P
FAM20C	56975	7	286468	286469	Frame_Shift_Ins	INS	-	GACAGGTGAGCCCTTCCTTCCTCCCTCCATCCGC	c.951_952insGACAGGTGAGCCCTTCCTTCCTCCCTCCATCCGC	p.-318fs	115,59	sk-mel-147-mr_SK-Mel-147-MR	114,48	sk-mel-147-p_SK-Mel-147-P
BRAT1	221927	7	2578237	2578238	Missense_Mutation	DNP	TC	CT	c.1931_1932GA>AG	p.R644Q	207,190	sk-mel-147-mr_SK-Mel-147-MR	194,180	sk-mel-147-p_SK-Mel-147-P
TNRC18	84629	7	5410313	5410313	Missense_Mutation	SNP	C	A	c.3912G>T	p.Q1304H	124,40	sk-mel-147-mr_SK-Mel-147-MR	122,41	sk-mel-147-p_SK-Mel-147-P
RAC1	5879	7	6414399	6414399	Missense_Mutation	SNP	C	G	c.33C>G	p.D11E	18,4	sk-mel-147-mr_SK-Mel-147-MR	21,8	sk-mel-147-p_SK-Mel-147-P
VWDE	221806	7	12391259	12391259	Missense_Mutation	SNP	C	A	c.3826G>T	p.D1276Y	73,60	sk-mel-147-mr_SK-Mel-147-MR	72,59	sk-mel-147-p_SK-Mel-147-P
DGKB	1607	7	14652972	14652972	Missense_Mutation	SNP	C	T	c.1354G>A	p.G452R	34,37	sk-mel-147-mr_SK-Mel-147-MR	35,29	sk-mel-147-p_SK-Mel-147-P
STK31	56164	7	23775193	23775193	Missense_Mutation	SNP	G	A	c.520G>A	p.E174K	58,48	sk-mel-147-mr_SK-Mel-147-MR	54,63	sk-mel-147-p_SK-Mel-147-P
WIPF3	644150	7	29929018	29929018	Missense_Mutation	SNP	C	T	c.1346C>T	p.P449L	51,61	sk-mel-147-mr_SK-Mel-147-MR	49,43	sk-mel-147-p_SK-Mel-147-P
AQP1	358	7	30961804	30961804	Missense_Mutation	SNP	C	T	c.508C>T	p.L170F	179,172	sk-mel-147-mr_SK-Mel-147-MR	170,155	sk-mel-147-p_SK-Mel-147-P
ABCA13	154664	7	48273620	48273620	Missense_Mutation	SNP	G	A	c.769G>A	p.V257I	35,36	sk-mel-147-mr_SK-Mel-147-MR	45,45	sk-mel-147-p_SK-Mel-147-P
COBL	23242	7	51097120	51097120	Missense_Mutation	SNP	G	A	c.1673C>T	p.S558F	94,78	sk-mel-147-mr_SK-Mel-147-MR	98,94	sk-mel-147-p_SK-Mel-147-P
ZNF679	168417	7	63727118	63727201	In_Frame_Del	DEL	TCATAAGAGGATTCATACTGGAGAGGAACCCTACAAATGTGAAGAATGTGACAAAGCTTTTAAGTGGTCCTCAAGTCTTGCTAA	-	c.1107_1190delTCATAAGAGGATTCATACTGGAGAGGAACCCTACAAATGTGAAGAATGTGACAAAGCTTTTAAGTGGTCCTCAAGTCTTGCTAA	p.HKRIHTGEEPYKCEECDKAFKWSSSLAN370del	209,33	sk-mel-147-mr_SK-Mel-147-MR	306,47	sk-mel-147-p_SK-Mel-147-P
ZNF736	728927	7	63809499	63809499	Missense_Mutation	SNP	A	G	c.1258A>G	p.T420A	83,31	sk-mel-147-mr_SK-Mel-147-MR	51,67	sk-mel-147-p_SK-Mel-147-P
GSAP	54103	7	76955591	76955591	Splice_Site	SNP	C	T			13,8	sk-mel-147-mr_SK-Mel-147-MR	16,15	sk-mel-147-p_SK-Mel-147-P
TMEM60	85025	7	77423489	77423489	Nonsense_Mutation	SNP	G	A	c.202C>T	p.R68*	26,57	sk-mel-147-mr_SK-Mel-147-MR	58,55	sk-mel-147-p_SK-Mel-147-P
MAGI2	9863	7	77824302	77824302	Missense_Mutation	SNP	G	A	c.2158C>T	p.P720S	34,62	sk-mel-147-mr_SK-Mel-147-MR	73,62	sk-mel-147-p_SK-Mel-147-P
SEMA3E	9723	7	83029532	83029532	Missense_Mutation	SNP	G	A	c.1178C>T	p.T393I	15,46	sk-mel-147-mr_SK-Mel-147-MR	63,42	sk-mel-147-p_SK-Mel-147-P
STEAP2	261729	7	89861844	89861844	Missense_Mutation	SNP	G	A	c.1379G>A	p.R460Q	33,77	sk-mel-147-mr_SK-Mel-147-MR	73,67	sk-mel-147-p_SK-Mel-147-P
LMTK2	22853	7	97823070	97823070	Missense_Mutation	SNP	G	A	c.3293G>A	p.G1098D	63,154	sk-mel-147-mr_SK-Mel-147-MR	124,113	sk-mel-147-p_SK-Mel-147-P
TECPR1	25851	7	97860589	97860589	Nonsense_Mutation	SNP	G	A	c.2071C>T	p.Q691*	273,134	sk-mel-147-mr_SK-Mel-147-MR	390,138	sk-mel-147-p_SK-Mel-147-P
TFR2	7036	7	100226927	100226928	Missense_Mutation	DNP	TC	GT	c.1338_1339GA>AC	p.T447P	40,57	sk-mel-147-mr_SK-Mel-147-MR	72,71	sk-mel-147-p_SK-Mel-147-P
MUC3A	4584	7	100551905	100551905	Missense_Mutation	SNP	G	A	c.656G>A	p.G219E	36,84	sk-mel-147-mr_SK-Mel-147-MR	82,88	sk-mel-147-p_SK-Mel-147-P
MUC12	10071	7	100639710	100639710	Missense_Mutation	SNP	C	A	c.6295C>A	p.P2099T	492,31	sk-mel-147-mr_SK-Mel-147-MR	604,43	sk-mel-147-p_SK-Mel-147-P
MUC17	140453	7	100675976	100675976	Missense_Mutation	SNP	G	A	c.1279G>A	p.A427T	402,157	sk-mel-147-mr_SK-Mel-147-MR	397,398	sk-mel-147-p_SK-Mel-147-P
MUC17	140453	7	100682894	100682894	Missense_Mutation	SNP	C	T	c.8197C>T	p.P2733S	510,389	sk-mel-147-mr_SK-Mel-147-MR	691,374	sk-mel-147-p_SK-Mel-147-P
MUC17	140453	7	100686667	100686667	Missense_Mutation	SNP	A	T	c.11970A>T	p.E3990D	136,63	sk-mel-147-mr_SK-Mel-147-MR	135,124	sk-mel-147-p_SK-Mel-147-P
CUX1	1523	7	101821748	101821748	Splice_Site	SNP	G	A			21,47	sk-mel-147-mr_SK-Mel-147-MR	38,43	sk-mel-147-p_SK-Mel-147-P
RELN	5649	7	103214615	103214615	Missense_Mutation	SNP	C	T	c.4435G>A	p.D1479N	38,13	sk-mel-147-mr_SK-Mel-147-MR	41,23	sk-mel-147-p_SK-Mel-147-P
RELN	5649	7	103230227	103230227	Missense_Mutation	SNP	G	A	c.3961C>T	p.L1321F	49,74	sk-mel-147-mr_SK-Mel-147-MR	80,78	sk-mel-147-p_SK-Mel-147-P
NAMPT	10135	7	105913064	105913064	Missense_Mutation	SNP	G	A	c.359C>T	p.P120L	31,70	sk-mel-147-mr_SK-Mel-147-MR	72,67	sk-mel-147-p_SK-Mel-147-P
DOCK4	9732	7	111508093	111508093	Missense_Mutation	SNP	G	A	c.2227C>T	p.R743C	90,49	sk-mel-147-mr_SK-Mel-147-MR	97,85	sk-mel-147-p_SK-Mel-147-P
PTPRZ1	5803	7	121652161	121652161	Missense_Mutation	SNP	C	T	c.3061C>T	p.P1021S	53,40	sk-mel-147-mr_SK-Mel-147-MR	68,62	sk-mel-147-p_SK-Mel-147-P
RNF148	378925	7	122342218	122342218	Missense_Mutation	SNP	G	A	c.587C>T	p.T196I	54,22	sk-mel-147-mr_SK-Mel-147-MR	67,49	sk-mel-147-p_SK-Mel-147-P
SLC13A1	6561	7	122769443	122769443	Missense_Mutation	SNP	G	A	c.1025C>T	p.P342L	40,17	sk-mel-147-mr_SK-Mel-147-MR	46,44	sk-mel-147-p_SK-Mel-147-P
GRM8	2918	7	126173744	126173744	Missense_Mutation	SNP	C	T	c.1692G>A	p.M564I	58,113	sk-mel-147-mr_SK-Mel-147-MR	128,112	sk-mel-147-p_SK-Mel-147-P
SND1	27044	7	127631012	127631012	Missense_Mutation	SNP	C	T	c.1682C>T	p.P561L	49,26	sk-mel-147-mr_SK-Mel-147-MR	40,38	sk-mel-147-p_SK-Mel-147-P
PLXNA4	91584	7	131866214	131866214	Missense_Mutation	SNP	G	A	c.3418C>T	p.P1140S	74,109	sk-mel-147-mr_SK-Mel-147-MR	143,96	sk-mel-147-p_SK-Mel-147-P
PLXNA4	91584	7	131895862	131895862	Missense_Mutation	SNP	G	A	c.2138C>T	p.P713L	51,80	sk-mel-147-mr_SK-Mel-147-MR	84,65	sk-mel-147-p_SK-Mel-147-P
KIAA1549	57670	7	138604022	138604022	Missense_Mutation	SNP	G	A	c.350C>T	p.T117I	49,74	sk-mel-147-mr_SK-Mel-147-MR	80,71	sk-mel-147-p_SK-Mel-147-P
ADCK2	90956	7	140373480	140373480	Missense_Mutation	SNP	A	G	c.350A>G	p.Y117C	125,54	sk-mel-147-mr_SK-Mel-147-MR	105,90	sk-mel-147-p_SK-Mel-147-P
MGAM	8972	7	141754626	141754626	Missense_Mutation	SNP	C	T	c.3232C>T	p.P1078S	152,69	sk-mel-147-mr_SK-Mel-147-MR	150,153	sk-mel-147-p_SK-Mel-147-P
RP11-1220K2.2	0	7	141847309	141847309	Missense_Mutation	SNP	C	T	c.1570C>T	p.H524Y	58,31	sk-mel-147-mr_SK-Mel-147-MR	70,64	sk-mel-147-p_SK-Mel-147-P
OR2A2	442361	7	143806907	143806907	Missense_Mutation	SNP	C	T	c.232C>T	p.P78S	53,119	sk-mel-147-mr_SK-Mel-147-MR	140,113	sk-mel-147-p_SK-Mel-147-P
CNTNAP2	26047	7	146471444	146471444	Missense_Mutation	SNP	C	T	c.179C>T	p.P60L	18,37	sk-mel-147-mr_SK-Mel-147-MR	44,42	sk-mel-147-p_SK-Mel-147-P
AOC1	26	7	150556055	150556056	Missense_Mutation	DNP	CG	GC	c.1775_1776CG>GC	p.T592S	0,126	sk-mel-147-mr_SK-Mel-147-MR	0,180	sk-mel-147-p_SK-Mel-147-P
GALNTL5	168391	7	151711778	151711778	Missense_Mutation	SNP	G	A	c.1076G>A	p.G359E	38,9	sk-mel-147-mr_SK-Mel-147-MR	14,35	sk-mel-147-p_SK-Mel-147-P
KMT2C	58508	7	151860685	151860685	Missense_Mutation	SNP	G	A	c.9977C>T	p.P3326L	29,56	sk-mel-147-mr_SK-Mel-147-MR	89,64	sk-mel-147-p_SK-Mel-147-P
BLACE	338436	7	155150546	155150546	Missense_Mutation	SNP	G	A	c.329C>T	p.P110L	43,94	sk-mel-147-mr_SK-Mel-147-MR	94,81	sk-mel-147-p_SK-Mel-147-P
C7orf13	129790	7	156432728	156432728	Missense_Mutation	SNP	C	A	c.621G>T	p.W207C	117,223	sk-mel-147-mr_SK-Mel-147-MR	232,185	sk-mel-147-p_SK-Mel-147-P
CSMD1	64478	8	2806844	2806844	Missense_Mutation	SNP	C	T	c.10382G>A	p.G3461E	35,32	sk-mel-147-mr_SK-Mel-147-MR	54,38	sk-mel-147-p_SK-Mel-147-P
CSMD1	64478	8	3200950	3200950	Missense_Mutation	SNP	G	A	c.3500C>T	p.S1167F	42,56	sk-mel-147-mr_SK-Mel-147-MR	46,44	sk-mel-147-p_SK-Mel-147-P
SGK223	0	8	8175869	8175869	Missense_Mutation	SNP	G	A	c.4016C>T	p.S1339L	53,71	sk-mel-147-mr_SK-Mel-147-MR	69,59	sk-mel-147-p_SK-Mel-147-P
SGK223	0	8	8235485	8235485	Missense_Mutation	SNP	G	A	c.434C>T	p.P145L	155,148	sk-mel-147-mr_SK-Mel-147-MR	171,152	sk-mel-147-p_SK-Mel-147-P
RP1L1	94137	8	10466515	10466515	Missense_Mutation	SNP	C	T	c.5093G>A	p.G1698E	114,90	sk-mel-147-mr_SK-Mel-147-MR	122,98	sk-mel-147-p_SK-Mel-147-P
FAM167A	83648	8	11281961	11281961	Missense_Mutation	SNP	G	A	c.566C>T	p.S189F	109,94	sk-mel-147-mr_SK-Mel-147-MR	131,98	sk-mel-147-p_SK-Mel-147-P
DLC1	10395	8	13356818	13356819	Missense_Mutation	DNP	TT	CG	c.762_763AA>CG	p.254_255QN>HD	0,132	sk-mel-147-mr_SK-Mel-147-MR	0,143	sk-mel-147-p_SK-Mel-147-P
PSD3	23362	8	18729817	18729818	Missense_Mutation	DNP	GT	AG	c.556_557AC>CT	p.T186L	0,93	sk-mel-147-mr_SK-Mel-147-MR	0,110	sk-mel-147-p_SK-Mel-147-P
INTS10	55174	8	19687956	19687956	Missense_Mutation	SNP	C	T	c.1180C>T	p.R394C	33,46	sk-mel-147-mr_SK-Mel-147-MR	46,46	sk-mel-147-p_SK-Mel-147-P
NKX2-6	137814	8	23560117	23560118	Missense_Mutation	DNP	GG	AA	c.752_753CC>TT	p.P251L	184,138	sk-mel-147-mr_SK-Mel-147-MR	168,179	sk-mel-147-p_SK-Mel-147-P
ADAMDEC1	27299	8	24261579	24261579	Missense_Mutation	SNP	G	A	c.1384G>A	p.G462R	66,75	sk-mel-147-mr_SK-Mel-147-MR	72,72	sk-mel-147-p_SK-Mel-147-P
PTK2B	2185	8	27288469	27288469	Missense_Mutation	SNP	A	C	c.746A>C	p.K249T	100,116	sk-mel-147-mr_SK-Mel-147-MR	123,101	sk-mel-147-p_SK-Mel-147-P
PTK2B	2185	8	27289825	27289825	Missense_Mutation	SNP	C	T	c.934C>T	p.P312S	111,92	sk-mel-147-mr_SK-Mel-147-MR	121,99	sk-mel-147-p_SK-Mel-147-P
ZNF395	55893	8	28217164	28217164	Missense_Mutation	SNP	C	T	c.418G>A	p.G140R	141,117	sk-mel-147-mr_SK-Mel-147-MR	151,143	sk-mel-147-p_SK-Mel-147-P
EXTL3	2137	8	28574573	28574573	Missense_Mutation	SNP	C	T	c.997C>T	p.P333S	108,128	sk-mel-147-mr_SK-Mel-147-MR	133,112	sk-mel-147-p_SK-Mel-147-P
EXTL3	2137	8	28575671	28575671	Missense_Mutation	SNP	C	T	c.2095C>T	p.P699S	71,75	sk-mel-147-mr_SK-Mel-147-MR	78,84	sk-mel-147-p_SK-Mel-147-P
TEX15	56154	8	30695242	30695242	Missense_Mutation	SNP	G	A	c.7409C>T	p.S2470L	94,56	sk-mel-147-mr_SK-Mel-147-MR	84,76	sk-mel-147-p_SK-Mel-147-P
NRG1	3084	8	32617905	32617905	Missense_Mutation	SNP	G	A	c.1249G>A	p.D417N	34,29	sk-mel-147-mr_SK-Mel-147-MR	50,38	sk-mel-147-p_SK-Mel-147-P
RB1CC1	9821	8	53586610	53586610	Missense_Mutation	SNP	G	A	c.797C>T	p.S266F	74,92	sk-mel-147-mr_SK-Mel-147-MR	102,86	sk-mel-147-p_SK-Mel-147-P
RP1	6101	8	55537301	55537301	Missense_Mutation	SNP	G	A	c.859G>A	p.D287N	34,45	sk-mel-147-mr_SK-Mel-147-MR	53,46	sk-mel-147-p_SK-Mel-147-P
TRIM55	84675	8	67064665	67064665	Missense_Mutation	SNP	G	A	c.1039G>A	p.G347R	31,27	sk-mel-147-mr_SK-Mel-147-MR	40,37	sk-mel-147-p_SK-Mel-147-P
TRPA1	8989	8	72951200	72951200	Missense_Mutation	SNP	G	A	c.2195C>T	p.P732L	46,57	sk-mel-147-mr_SK-Mel-147-MR	47,58	sk-mel-147-p_SK-Mel-147-P
CDH17	1015	8	95164286	95164286	Missense_Mutation	SNP	G	A	c.1606C>T	p.P536S	63,45	sk-mel-147-mr_SK-Mel-147-MR	62,65	sk-mel-147-p_SK-Mel-147-P
KCNS2	3788	8	99440259	99440259	Missense_Mutation	SNP	G	A	c.52G>A	p.E18K	99,84	sk-mel-147-mr_SK-Mel-147-MR	101,96	sk-mel-147-p_SK-Mel-147-P
PABPC1	26986	8	101719201	101719201	Missense_Mutation	SNP	A	G	c.1361T>C	p.I454T	158,42	sk-mel-147-mr_SK-Mel-147-MR	185,28	sk-mel-147-p_SK-Mel-147-P
LRP12	29967	8	105509468	105509468	Missense_Mutation	SNP	G	A	c.1312C>T	p.H438Y	104,93	sk-mel-147-mr_SK-Mel-147-MR	140,113	sk-mel-147-p_SK-Mel-147-P
TRHR	7201	8	110100405	110100405	Missense_Mutation	SNP	C	T	c.664C>T	p.P222S	32,33	sk-mel-147-mr_SK-Mel-147-MR	39,43	sk-mel-147-p_SK-Mel-147-P
CSMD3	114788	8	113564925	113564925	Missense_Mutation	SNP	C	T	c.4259G>A	p.G1420E	57,60	sk-mel-147-mr_SK-Mel-147-MR	70,52	sk-mel-147-p_SK-Mel-147-P
KLHL38	340359	8	124664873	124664874	Missense_Mutation	DNP	AT	GC	c.293_294AT>GC	p.H98R	0,162	sk-mel-147-mr_SK-Mel-147-MR	1,148	sk-mel-147-p_SK-Mel-147-P
MTSS1	9788	8	125580658	125580658	Nonsense_Mutation	SNP	G	A	c.580C>T	p.R194*	33,24	sk-mel-147-mr_SK-Mel-147-MR	46,35	sk-mel-147-p_SK-Mel-147-P
ADCY8	114	8	131916274	131916274	Missense_Mutation	SNP	G	A	c.1655C>T	p.S552F	72,74	sk-mel-147-mr_SK-Mel-147-MR	71,94	sk-mel-147-p_SK-Mel-147-P
FAM135B	51059	8	139164862	139164862	Missense_Mutation	SNP	C	T	c.1856G>A	p.G619E	77,68	sk-mel-147-mr_SK-Mel-147-MR	86,75	sk-mel-147-p_SK-Mel-147-P
FAM135B	51059	8	139165082	139165082	Missense_Mutation	SNP	C	T	c.1636G>A	p.G546R	46,72	sk-mel-147-mr_SK-Mel-147-MR	62,59	sk-mel-147-p_SK-Mel-147-P
C8orf17	100507249	8	140944588	140944588	Missense_Mutation	SNP	G	A	c.59G>A	p.G20E	72,63	sk-mel-147-mr_SK-Mel-147-MR	54,54	sk-mel-147-p_SK-Mel-147-P
TRAPPC9	83696	8	141461197	141461197	Missense_Mutation	SNP	C	A	c.276G>T	p.W92C	160,53	sk-mel-147-mr_SK-Mel-147-MR	158,47	sk-mel-147-p_SK-Mel-147-P
DENND3	22898	8	142166039	142166039	Missense_Mutation	SNP	C	T	c.926C>T	p.P309L	59,34	sk-mel-147-mr_SK-Mel-147-MR	50,42	sk-mel-147-p_SK-Mel-147-P
BAI1	575	8	143561140	143561140	Missense_Mutation	SNP	C	T	c.1813C>T	p.P605S	53,31	sk-mel-147-mr_SK-Mel-147-MR	51,48	sk-mel-147-p_SK-Mel-147-P
ZC3H3	23144	8	144620365	144620365	Missense_Mutation	SNP	G	A	c.1172C>T	p.S391F	88,56	sk-mel-147-mr_SK-Mel-147-MR	76,80	sk-mel-147-p_SK-Mel-147-P
EPPK1	83481	8	144940230	144940230	Missense_Mutation	SNP	G	C	c.7192C>G	p.L2398V	317,35	sk-mel-147-mr_SK-Mel-147-MR	352,43	sk-mel-147-p_SK-Mel-147-P
PLEC	5339	8	144994608	144994609	Missense_Mutation	DNP	CC	TT	c.9791_9792GG>AA	p.R3264Q	76,56	sk-mel-147-mr_SK-Mel-147-MR	67,54	sk-mel-147-p_SK-Mel-147-P
PLEC	5339	8	144999979	144999979	Missense_Mutation	SNP	C	T	c.4529G>A	p.R1510Q	87,98	sk-mel-147-mr_SK-Mel-147-MR	85,88	sk-mel-147-p_SK-Mel-147-P
SPATC1	375686	8	145095513	145095513	Missense_Mutation	SNP	C	T	c.811C>T	p.P271S	163,137	sk-mel-147-mr_SK-Mel-147-MR	204,172	sk-mel-147-p_SK-Mel-147-P
SPATC1	375686	8	145095945	145095945	Missense_Mutation	SNP	A	G	c.1243A>G	p.M415V	189,154	sk-mel-147-mr_SK-Mel-147-MR	189,206	sk-mel-147-p_SK-Mel-147-P
DOCK8	81704	9	289557	289557	Missense_Mutation	SNP	G	A	c.380G>A	p.R127H	0,73	sk-mel-147-mr_SK-Mel-147-MR	0,75	sk-mel-147-p_SK-Mel-147-P
DMRT2	10655	9	1056684	1056684	Missense_Mutation	SNP	C	T	c.1097C>T	p.S366L	0,122	sk-mel-147-mr_SK-Mel-147-MR	0,128	sk-mel-147-p_SK-Mel-147-P
PTPRD	5789	9	8518303	8518303	Missense_Mutation	SNP	G	A	c.1088C>T	p.S363F	0,100	sk-mel-147-mr_SK-Mel-147-MR	0,92	sk-mel-147-p_SK-Mel-147-P
FREM1	158326	9	14737506	14737507	Missense_Mutation	DNP	TG	GA	c.6427_6428CA>TC	p.Q2143S	0,53	sk-mel-147-mr_SK-Mel-147-MR	0,62	sk-mel-147-p_SK-Mel-147-P
FREM1	158326	9	14775862	14775862	Missense_Mutation	SNP	C	T	c.4782G>A	p.M1594I	0,75	sk-mel-147-mr_SK-Mel-147-MR	0,91	sk-mel-147-p_SK-Mel-147-P
ADAMTSL1	92949	9	18504872	18504873	Missense_Mutation	DNP	GA	TC	c.109_110GA>TC	p.D37S	0,128	sk-mel-147-mr_SK-Mel-147-MR	0,128	sk-mel-147-p_SK-Mel-147-P
DENND4C	55667	9	19346912	19346912	Missense_Mutation	SNP	C	T	c.3290C>T	p.S1097L	0,58	sk-mel-147-mr_SK-Mel-147-MR	0,68	sk-mel-147-p_SK-Mel-147-P
FOCAD	54914	9	20929480	20929480	Missense_Mutation	SNP	A	G	c.3202A>G	p.M1068V	0,64	sk-mel-147-mr_SK-Mel-147-MR	0,72	sk-mel-147-p_SK-Mel-147-P
TEK	7010	9	27169625	27169625	Missense_Mutation	SNP	G	A	c.626G>A	p.R209Q	55,50	sk-mel-147-mr_SK-Mel-147-MR	55,41	sk-mel-147-p_SK-Mel-147-P
C9orf24	84688	9	34385683	34385695	Frame_Shift_Del	DEL	ATATGGACCCCCT	-	c.220_232delAGGGGGTCCATAT	p.RGSIS74fs	0,55	sk-mel-147-mr_SK-Mel-147-MR	0,71	sk-mel-147-p_SK-Mel-147-P
TRPM3	80036	9	73152197	73152197	Missense_Mutation	SNP	C	T	c.3796G>A	p.A1266T	61,101	sk-mel-147-mr_SK-Mel-147-MR	86,96	sk-mel-147-p_SK-Mel-147-P
PCSK5	5125	9	78796411	78796411	Missense_Mutation	SNP	G	A	c.2101G>A	p.G701S	46,22	sk-mel-147-mr_SK-Mel-147-MR	40,40	sk-mel-147-p_SK-Mel-147-P
GNA14	9630	9	80144086	80144086	Missense_Mutation	SNP	C	T	c.208G>A	p.G70R	30,54	sk-mel-147-mr_SK-Mel-147-MR	80,60	sk-mel-147-p_SK-Mel-147-P
CEP78	84131	9	80881589	80881589	Missense_Mutation	SNP	A	G	c.2029A>G	p.R677G	43,19	sk-mel-147-mr_SK-Mel-147-MR	31,37	sk-mel-147-p_SK-Mel-147-P
KIF27	55582	9	86504134	86504134	Missense_Mutation	SNP	C	T	c.1844G>A	p.R615Q	80,39	sk-mel-147-mr_SK-Mel-147-MR	81,100	sk-mel-147-p_SK-Mel-147-P
SPATA31E1	286234	9	90502097	90502097	Missense_Mutation	SNP	C	T	c.2695C>T	p.P899S	90,151	sk-mel-147-mr_SK-Mel-147-MR	199,205	sk-mel-147-p_SK-Mel-147-P
SUSD3	203328	9	95846874	95846874	Missense_Mutation	SNP	G	A	c.613G>A	p.D205N	51,106	sk-mel-147-mr_SK-Mel-147-MR	130,113	sk-mel-147-p_SK-Mel-147-P
HEMGN	55363	9	100693459	100693459	Missense_Mutation	SNP	C	T	c.218G>A	p.R73Q	39,15	sk-mel-147-mr_SK-Mel-147-MR	46,54	sk-mel-147-p_SK-Mel-147-P
COL15A1	1306	9	101824311	101824311	Missense_Mutation	SNP	G	A	c.3461G>A	p.G1154E	96,34	sk-mel-147-mr_SK-Mel-147-MR	85,84	sk-mel-147-p_SK-Mel-147-P
OR13C8	138802	9	107332146	107332146	Missense_Mutation	SNP	G	A	c.698G>A	p.G233E	33,74	sk-mel-147-mr_SK-Mel-147-MR	69,71	sk-mel-147-p_SK-Mel-147-P
OR13C9	286362	9	107380251	107380251	Missense_Mutation	SNP	G	A	c.235C>T	p.P79S	101,178	sk-mel-147-mr_SK-Mel-147-MR	204,199	sk-mel-147-p_SK-Mel-147-P
ZNF462	58499	9	109691511	109691511	Missense_Mutation	SNP	C	T	c.5318C>T	p.S1773F	111,74	sk-mel-147-mr_SK-Mel-147-MR	119,141	sk-mel-147-p_SK-Mel-147-P
SVEP1	79987	9	113194248	113194248	Missense_Mutation	SNP	G	A	c.5300C>T	p.S1767F	53,27	sk-mel-147-mr_SK-Mel-147-MR	47,48	sk-mel-147-p_SK-Mel-147-P
TNFSF15	9966	9	117552841	117552841	Missense_Mutation	SNP	G	A	c.647C>T	p.A216V	59,41	sk-mel-147-mr_SK-Mel-147-MR	79,87	sk-mel-147-p_SK-Mel-147-P
TNFSF15	9966	9	117555839	117555839	Missense_Mutation	SNP	C	T	c.220G>A	p.G74R	31,56	sk-mel-147-mr_SK-Mel-147-MR	54,59	sk-mel-147-p_SK-Mel-147-P
PAPPA	5069	9	118950059	118950059	Missense_Mutation	SNP	C	T	c.1042C>T	p.R348C	145,61	sk-mel-147-mr_SK-Mel-147-MR	138,163	sk-mel-147-p_SK-Mel-147-P
ASTN2	23245	9	119770430	119770430	Missense_Mutation	SNP	C	T	c.1532G>A	p.R511K	50,17	sk-mel-147-mr_SK-Mel-147-MR	74,50	sk-mel-147-p_SK-Mel-147-P
TLR4	7099	9	120475190	120475190	Missense_Mutation	SNP	G	A	c.784G>A	p.E262K	37,84	sk-mel-147-mr_SK-Mel-147-MR	79,108	sk-mel-147-p_SK-Mel-147-P
BRINP1	1620	9	121930446	121930446	Missense_Mutation	SNP	C	T	c.1202G>A	p.G401E	60,65	sk-mel-147-mr_SK-Mel-147-MR	89,55	sk-mel-147-p_SK-Mel-147-P
DAB2IP	153090	9	124522221	124522221	Missense_Mutation	SNP	C	A	c.673C>A	p.L225M	87,32	sk-mel-147-mr_SK-Mel-147-MR	95,103	sk-mel-147-p_SK-Mel-147-P
OR1N1	138883	9	125288671	125288671	Missense_Mutation	SNP	C	T	c.902G>A	p.R301K	21,48	sk-mel-147-mr_SK-Mel-147-MR	40,50	sk-mel-147-p_SK-Mel-147-P
CDK9	1025	9	130549810	130549810	Missense_Mutation	SNP	C	T	c.188C>T	p.A63V	53,32	sk-mel-147-mr_SK-Mel-147-MR	59,49	sk-mel-147-p_SK-Mel-147-P
PIP5KL1	138429	9	130687429	130687429	Missense_Mutation	SNP	C	T	c.874G>A	p.D292N	62,145	sk-mel-147-mr_SK-Mel-147-MR	139,136	sk-mel-147-p_SK-Mel-147-P
TBC1D13	54662	9	131559354	131559354	Missense_Mutation	SNP	C	T	c.404C>T	p.S135F	49,144	sk-mel-147-mr_SK-Mel-147-MR	148,130	sk-mel-147-p_SK-Mel-147-P
NUP214	8021	9	134026049	134026050	Missense_Mutation	DNP	CC	TT	c.2174_2175CC>TT	p.S725F	28,69	sk-mel-147-mr_SK-Mel-147-MR	71,66	sk-mel-147-p_SK-Mel-147-P
SOHLH1	402381	9	138586966	138586967	Missense_Mutation	DNP	GC	AA	c.804_805GC>TT	p.P269S	0,50	sk-mel-147-mr_SK-Mel-147-MR	0,63	sk-mel-147-p_SK-Mel-147-P
KCNT1	57582	9	138649014	138649014	Missense_Mutation	SNP	G	A	c.556G>A	p.E186K	201,91	sk-mel-147-mr_SK-Mel-147-MR	216,211	sk-mel-147-p_SK-Mel-147-P
NACC2	138151	9	138903462	138903462	Missense_Mutation	SNP	G	A	c.1664C>T	p.P555L	58,105	sk-mel-147-mr_SK-Mel-147-MR	91,99	sk-mel-147-p_SK-Mel-147-P
AGPAT2	10555	9	139571937	139571937	Missense_Mutation	SNP	C	T	c.254G>A	p.R85K	61,122	sk-mel-147-mr_SK-Mel-147-MR	136,136	sk-mel-147-p_SK-Mel-147-P
DIP2C	22982	10	410386	410386	Missense_Mutation	SNP	C	T	c.2405G>A	p.R802H	1,339	sk-mel-147-mr_SK-Mel-147-MR	0,372	sk-mel-147-p_SK-Mel-147-P
TAF3	83860	10	8007559	8007560	Missense_Mutation	DNP	GT	CC	c.2086_2087GT>CC	p.V696P	0,77	sk-mel-147-mr_SK-Mel-147-MR	0,64	sk-mel-147-p_SK-Mel-147-P
CUBN	8029	10	17169826	17169826	Splice_Site	SNP	A	G			0,145	sk-mel-147-mr_SK-Mel-147-MR	0,146	sk-mel-147-p_SK-Mel-147-P
C10orf112	0	10	19498470	19498470	Missense_Mutation	SNP	G	A	c.740G>A	p.G247E	0,185	sk-mel-147-mr_SK-Mel-147-MR	0,192	sk-mel-147-p_SK-Mel-147-P
PLXDC2	84898	10	20335861	20335861	Missense_Mutation	SNP	G	A	c.388G>A	p.D130N	0,85	sk-mel-147-mr_SK-Mel-147-MR	0,88	sk-mel-147-p_SK-Mel-147-P
ARMC3	219681	10	23235087	23235087	Missense_Mutation	SNP	G	A	c.63G>A	p.M21I	0,50	sk-mel-147-mr_SK-Mel-147-MR	0,75	sk-mel-147-p_SK-Mel-147-P
ARHGAP21	57584	10	24922338	24922338	Nonsense_Mutation	SNP	G	A	c.433C>T	p.Q145*	0,76	sk-mel-147-mr_SK-Mel-147-MR	0,92	sk-mel-147-p_SK-Mel-147-P
ANKRD30A	91074	10	37506697	37506697	Missense_Mutation	SNP	G	A	c.2990G>A	p.G997E	0,22	sk-mel-147-mr_SK-Mel-147-MR	0,44	sk-mel-147-p_SK-Mel-147-P
ZNF33B	7582	10	43088979	43088979	Missense_Mutation	SNP	C	G	c.1419G>C	p.E473D	0,98	sk-mel-147-mr_SK-Mel-147-MR	0,98	sk-mel-147-p_SK-Mel-147-P
GDF2	2658	10	48414237	48414237	Missense_Mutation	SNP	C	T	c.631G>A	p.V211M	1,170	sk-mel-147-mr_SK-Mel-147-MR	0,131	sk-mel-147-p_SK-Mel-147-P
FRMPD2	143162	10	49395264	49395264	Missense_Mutation	SNP	G	A	c.2237C>T	p.S746F	0,152	sk-mel-147-mr_SK-Mel-147-MR	0,122	sk-mel-147-p_SK-Mel-147-P
WDFY4	57705	10	49984906	49984906	Missense_Mutation	SNP	C	T	c.2975C>T	p.S992L	0,265	sk-mel-147-mr_SK-Mel-147-MR	0,278	sk-mel-147-p_SK-Mel-147-P
LRRC18	474354	10	50122019	50122019	Missense_Mutation	SNP	A	C	c.182T>G	p.L61R	0,187	sk-mel-147-mr_SK-Mel-147-MR	0,155	sk-mel-147-p_SK-Mel-147-P
CHAT	1103	10	50824609	50824610	Missense_Mutation	DNP	CC	TT	c.348_349CC>TT	p.R117C	0,132	sk-mel-147-mr_SK-Mel-147-MR	0,163	sk-mel-147-p_SK-Mel-147-P
A1CF	29974	10	52573662	52573662	Missense_Mutation	SNP	C	T	c.1302G>A	p.M434I	0,108	sk-mel-147-mr_SK-Mel-147-MR	0,110	sk-mel-147-p_SK-Mel-147-P
COL13A1	1305	10	71678837	71678837	Missense_Mutation	SNP	G	A	c.1049G>A	p.G350E	1,99	sk-mel-147-mr_SK-Mel-147-MR	0,94	sk-mel-147-p_SK-Mel-147-P
H2AFY2	55506	10	71835478	71835478	Missense_Mutation	SNP	A	G	c.64A>G	p.I22V	0,125	sk-mel-147-mr_SK-Mel-147-MR	2,147	sk-mel-147-p_SK-Mel-147-P
SLC29A3	55315	10	73115941	73115942	Missense_Mutation	DNP	TG	CA	c.714_715TG>CA	p.V239I	0,157	sk-mel-147-mr_SK-Mel-147-MR	0,160	sk-mel-147-p_SK-Mel-147-P
MSS51	118490	10	75187483	75187483	Nonsense_Mutation	SNP	G	A	c.265C>T	p.R89*	0,90	sk-mel-147-mr_SK-Mel-147-MR	0,95	sk-mel-147-p_SK-Mel-147-P
DLG5	9231	10	79581042	79581042	Missense_Mutation	SNP	C	T	c.3200G>A	p.R1067H	0,140	sk-mel-147-mr_SK-Mel-147-MR	0,118	sk-mel-147-p_SK-Mel-147-P
ZMIZ1	57178	10	81053292	81053292	Missense_Mutation	SNP	G	A	c.1112G>A	p.R371Q	0,321	sk-mel-147-mr_SK-Mel-147-MR	0,315	sk-mel-147-p_SK-Mel-147-P
MAT1A	4143	10	82036163	82036163	Missense_Mutation	SNP	G	A	c.737C>T	p.P246L	0,183	sk-mel-147-mr_SK-Mel-147-MR	1,136	sk-mel-147-p_SK-Mel-147-P
MMRN2	79812	10	88717153	88717153	Missense_Mutation	SNP	C	T	c.146G>A	p.G49D	0,32	sk-mel-147-mr_SK-Mel-147-MR	0,32	sk-mel-147-p_SK-Mel-147-P
PTEN	5728	10	89685315	89685315	Splice_Site	SNP	G	A			0,195	sk-mel-147-mr_SK-Mel-147-MR	0,172	sk-mel-147-p_SK-Mel-147-P
CEP55	55165	10	95275274	95275274	Missense_Mutation	SNP	A	G	c.641A>G	p.H214R	0,138	sk-mel-147-mr_SK-Mel-147-MR	0,122	sk-mel-147-p_SK-Mel-147-P
TBC1D12	23232	10	96162995	96162995	Missense_Mutation	SNP	G	A	c.625G>A	p.A209T	0,75	sk-mel-147-mr_SK-Mel-147-MR	0,72	sk-mel-147-p_SK-Mel-147-P
C10orf131	100127889	10	97697821	97697822	Missense_Mutation	DNP	AG	CA	c.386_387AG>CA	p.E129A	0,75	sk-mel-147-mr_SK-Mel-147-MR	0,70	sk-mel-147-p_SK-Mel-147-P
CNNM1	26507	10	101090322	101090322	Missense_Mutation	SNP	C	T	c.1178C>T	p.T393M	0,306	sk-mel-147-mr_SK-Mel-147-MR	0,257	sk-mel-147-p_SK-Mel-147-P
PKD2L1	9033	10	102089635	102089635	Missense_Mutation	SNP	C	A	c.226G>T	p.G76C	0,128	sk-mel-147-mr_SK-Mel-147-MR	0,119	sk-mel-147-p_SK-Mel-147-P
AS3MT	57412	10	104632857	104632857	Missense_Mutation	SNP	G	A	c.325G>A	p.E109K	0,154	sk-mel-147-mr_SK-Mel-147-MR	0,165	sk-mel-147-p_SK-Mel-147-P
ITPRIP	85450	10	106075458	106075458	Missense_Mutation	SNP	C	T	c.352G>A	p.G118S	0,271	sk-mel-147-mr_SK-Mel-147-MR	0,237	sk-mel-147-p_SK-Mel-147-P
DUSP5	1847	10	112266822	112266823	Missense_Mutation	DNP	GC	AT	c.658_659GC>AT	p.A220M	0,130	sk-mel-147-mr_SK-Mel-147-MR	0,157	sk-mel-147-p_SK-Mel-147-P
RBM20	282996	10	112581304	112581304	Missense_Mutation	SNP	T	G	c.2927T>G	p.I976S	144,123	sk-mel-147-mr_SK-Mel-147-MR	168,131	sk-mel-147-p_SK-Mel-147-P
TECTB	6975	10	114053512	114053512	Missense_Mutation	SNP	T	A	c.500T>A	p.I167N	0,65	sk-mel-147-mr_SK-Mel-147-MR	0,62	sk-mel-147-p_SK-Mel-147-P
TDRD1	56165	10	115973240	115973240	Missense_Mutation	SNP	C	T	c.1967C>T	p.S656F	0,100	sk-mel-147-mr_SK-Mel-147-MR	0,110	sk-mel-147-p_SK-Mel-147-P
ABLIM1	3983	10	116207668	116207668	Nonsense_Mutation	SNP	C	T	c.1706G>A	p.W569*	0,140	sk-mel-147-mr_SK-Mel-147-MR	0,190	sk-mel-147-p_SK-Mel-147-P
FGFR2	2263	10	123243237	123243237	Missense_Mutation	SNP	C	T	c.2276G>A	p.R759Q	0,80	sk-mel-147-mr_SK-Mel-147-MR	0,82	sk-mel-147-p_SK-Mel-147-P
AL450307.1	0	10	133608291	133608292	Missense_Mutation	DNP	TT	GG	c.84_85AA>CC	p.28_29RS>SR	0,141	sk-mel-147-mr_SK-Mel-147-MR	0,135	sk-mel-147-p_SK-Mel-147-P
KNDC1	85442	10	135012429	135012430	Missense_Mutation	DNP	TT	AC	c.2417_2418TT>AC	p.V806D	0,269	sk-mel-147-mr_SK-Mel-147-MR	0,207	sk-mel-147-p_SK-Mel-147-P
KNDC1	85442	10	135027192	135027192	Missense_Mutation	SNP	G	A	c.4487G>A	p.R1496Q	0,181	sk-mel-147-mr_SK-Mel-147-MR	0,157	sk-mel-147-p_SK-Mel-147-P
NLRP6	171389	11	280816	280817	Missense_Mutation	DNP	AT	TC	c.1082_1083AT>TC	p.Y361F	0,303	sk-mel-147-mr_SK-Mel-147-MR	0,279	sk-mel-147-p_SK-Mel-147-P
B4GALNT4	338707	11	373104	373105	Missense_Mutation	DNP	CC	TT	c.523_524CC>TT	p.P175L	166,129	sk-mel-147-mr_SK-Mel-147-MR	192,132	sk-mel-147-p_SK-Mel-147-P
IRF7	3665	11	612770	612770	Missense_Mutation	SNP	C	T	c.1387G>A	p.E463K	35,44	sk-mel-147-mr_SK-Mel-147-MR	26,38	sk-mel-147-p_SK-Mel-147-P
MUC2	4583	11	1078607	1078607	Missense_Mutation	SNP	C	T	c.815C>T	p.S272F	80,68	sk-mel-147-mr_SK-Mel-147-MR	56,57	sk-mel-147-p_SK-Mel-147-P
MUC5B	727897	11	1258203	1258203	Missense_Mutation	SNP	G	A	c.3106G>A	p.D1036N	248,261	sk-mel-147-mr_SK-Mel-147-MR	252,233	sk-mel-147-p_SK-Mel-147-P
KRTAP5-1	387264	11	1606121	1606150	In_Frame_Del	DEL	CCACAGCCACCCTTGGATCCCCCACAAGAG	-	c.330_359delCTCTTGTGGGGGATCCAAGGGTGGCTGTGG	p.110_120GSCGGSKGGCG>G	0,44	sk-mel-147-mr_SK-Mel-147-MR	0,43	sk-mel-147-p_SK-Mel-147-P
IFITM10	402778	11	1771662	1771662	Missense_Mutation	SNP	C	T	c.11G>A	p.G4E	151,165	sk-mel-147-mr_SK-Mel-147-MR	156,148	sk-mel-147-p_SK-Mel-147-P
OR52I1	390037	11	4615773	4615773	Missense_Mutation	SNP	C	T	c.505C>T	p.H169Y	174,159	sk-mel-147-mr_SK-Mel-147-MR	189,199	sk-mel-147-p_SK-Mel-147-P
OR51M1	390059	11	5411579	5411580	Missense_Mutation	DNP	GT	AC	c.951_952GT>AC	p.F318L	0,145	sk-mel-147-mr_SK-Mel-147-MR	0,161	sk-mel-147-p_SK-Mel-147-P
OR52N4	390072	11	5776059	5776059	Missense_Mutation	SNP	C	T	c.89C>T	p.S30F	66,42	sk-mel-147-mr_SK-Mel-147-MR	52,50	sk-mel-147-p_SK-Mel-147-P
OR10A2	341276	11	6891343	6891343	Missense_Mutation	SNP	C	A	c.358C>A	p.P120T	213,132	sk-mel-147-mr_SK-Mel-147-MR	217,161	sk-mel-147-p_SK-Mel-147-P
OR10A2	341276	11	6891406	6891406	Missense_Mutation	SNP	C	T	c.421C>T	p.P141S	217,154	sk-mel-147-mr_SK-Mel-147-MR	207,215	sk-mel-147-p_SK-Mel-147-P
OR2D2	120776	11	6912858	6912858	Missense_Mutation	SNP	T	A	c.874A>T	p.N292Y	71,62	sk-mel-147-mr_SK-Mel-147-MR	57,71	sk-mel-147-p_SK-Mel-147-P
ZNF214	7761	11	7021620	7021620	Missense_Mutation	SNP	G	A	c.1294C>T	p.H432Y	60,63	sk-mel-147-mr_SK-Mel-147-MR	59,68	sk-mel-147-p_SK-Mel-147-P
RBMXL2	27288	11	7110833	7110833	Missense_Mutation	SNP	C	T	c.482C>T	p.P161L	37,34	sk-mel-147-mr_SK-Mel-147-MR	33,22	sk-mel-147-p_SK-Mel-147-P
ST5	6764	11	8718160	8718160	Missense_Mutation	SNP	C	G	c.3106G>C	p.E1036Q	19,12	sk-mel-147-mr_SK-Mel-147-MR	23,15	sk-mel-147-p_SK-Mel-147-P
SBF2	81846	11	9867118	9867118	Missense_Mutation	SNP	G	A	c.3104C>T	p.S1035F	114,103	sk-mel-147-mr_SK-Mel-147-MR	131,110	sk-mel-147-p_SK-Mel-147-P
AMPD3	272	11	10503733	10503733	Missense_Mutation	SNP	C	T	c.577C>T	p.P193S	11,12	sk-mel-147-mr_SK-Mel-147-MR	27,15	sk-mel-147-p_SK-Mel-147-P
MRVI1	10335	11	10622534	10622534	Missense_Mutation	SNP	C	T	c.1867G>A	p.D623N	77,63	sk-mel-147-mr_SK-Mel-147-MR	76,72	sk-mel-147-p_SK-Mel-147-P
MRVI1	10335	11	10645358	10645358	Missense_Mutation	SNP	G	A	c.1333C>T	p.P445S	67,67	sk-mel-147-mr_SK-Mel-147-MR	55,54	sk-mel-147-p_SK-Mel-147-P
USP47	55031	11	11941998	11941998	Missense_Mutation	SNP	C	T	c.1235C>T	p.P412L	47,61	sk-mel-147-mr_SK-Mel-147-MR	90,79	sk-mel-147-p_SK-Mel-147-P
PLEKHA7	144100	11	16848031	16848031	Missense_Mutation	SNP	G	A	c.979C>T	p.R327C	169,152	sk-mel-147-mr_SK-Mel-147-MR	167,139	sk-mel-147-p_SK-Mel-147-P
PIK3C2A	5286	11	17190915	17190915	Missense_Mutation	SNP	G	A	c.374C>T	p.P125L	58,59	sk-mel-147-mr_SK-Mel-147-MR	81,56	sk-mel-147-p_SK-Mel-147-P
SLC6A5	9152	11	20628568	20628568	Missense_Mutation	SNP	C	T	c.695C>T	p.P232L	100,69	sk-mel-147-mr_SK-Mel-147-MR	88,67	sk-mel-147-p_SK-Mel-147-P
SLC5A12	159963	11	26734223	26734223	Missense_Mutation	SNP	G	A	c.370C>T	p.R124C	89,86	sk-mel-147-mr_SK-Mel-147-MR	78,88	sk-mel-147-p_SK-Mel-147-P
RAG2	5897	11	36614187	36614187	Missense_Mutation	SNP	C	T	c.1532G>A	p.G511E	60,69	sk-mel-147-mr_SK-Mel-147-MR	49,64	sk-mel-147-p_SK-Mel-147-P
OR4C12	283093	11	50003975	50003975	Missense_Mutation	SNP	C	T	c.63G>A	p.M21I	41,27	sk-mel-147-mr_SK-Mel-147-MR	31,29	sk-mel-147-p_SK-Mel-147-P
OR5D13	390142	11	55541569	55541569	Missense_Mutation	SNP	C	T	c.656C>T	p.S219L	62,44	sk-mel-147-mr_SK-Mel-147-MR	51,55	sk-mel-147-p_SK-Mel-147-P
OR5F1	338674	11	55761234	55761234	Missense_Mutation	SNP	A	G	c.868T>C	p.Y290H	28,24	sk-mel-147-mr_SK-Mel-147-MR	28,33	sk-mel-147-p_SK-Mel-147-P
OR5R1	219479	11	56185234	56185234	Missense_Mutation	SNP	G	A	c.475C>T	p.H159Y	57,54	sk-mel-147-mr_SK-Mel-147-MR	60,57	sk-mel-147-p_SK-Mel-147-P
OR5R1	219479	11	56185587	56185587	Missense_Mutation	SNP	C	T	c.122G>A	p.G41D	53,63	sk-mel-147-mr_SK-Mel-147-MR	51,47	sk-mel-147-p_SK-Mel-147-P
OR10W1	81341	11	58035043	58035043	Missense_Mutation	SNP	A	C	c.288T>G	p.I96M	105,101	sk-mel-147-mr_SK-Mel-147-MR	95,99	sk-mel-147-p_SK-Mel-147-P
CD6	923	11	60776306	60776307	Missense_Mutation	DNP	CG	TC	c.770_771CG>TC	p.A257V	122,134	sk-mel-147-mr_SK-Mel-147-MR	110,123	sk-mel-147-p_SK-Mel-147-P
ATL3	25923	11	63410966	63410966	Splice_Site	SNP	A	C	c.713T>G	p.V238G	29,33	sk-mel-147-mr_SK-Mel-147-MR	30,31	sk-mel-147-p_SK-Mel-147-P
CCDC88B	283234	11	64111874	64111874	Missense_Mutation	SNP	G	A	c.1861G>A	p.G621R	98,86	sk-mel-147-mr_SK-Mel-147-MR	90,81	sk-mel-147-p_SK-Mel-147-P
ATG2A	23130	11	64663985	64663986	Missense_Mutation	DNP	GG	AT	c.5375_5376CC>AT	p.S1792Y	187,165	sk-mel-147-mr_SK-Mel-147-MR	182,189	sk-mel-147-p_SK-Mel-147-P
NPAS4	266743	11	66191118	66191118	Nonsense_Mutation	SNP	G	A	c.878G>A	p.W293*	33,35	sk-mel-147-mr_SK-Mel-147-MR	34,30	sk-mel-147-p_SK-Mel-147-P
RBM4	5936	11	66411364	66411384	In_Frame_Del	DEL	GCTGCTGCTGCAGCAGCAGCC	-	c.856_876delGCTGCTGCTGCAGCAGCAGCC	p.AAAAAAA286del	259,6	sk-mel-147-mr_SK-Mel-147-MR	174,4	sk-mel-147-p_SK-Mel-147-P
ANO1	55107	11	70034049	70034050	Missense_Mutation	DNP	CC	TT	c.2900_2901CC>TT	p.A967V	78,84	sk-mel-147-mr_SK-Mel-147-MR	94,94	sk-mel-147-p_SK-Mel-147-P
ARAP1	116985	11	72399509	72399509	Missense_Mutation	SNP	G	A	c.4061C>T	p.P1354L	70,84	sk-mel-147-mr_SK-Mel-147-MR	74,83	sk-mel-147-p_SK-Mel-147-P
PRKRIR	5612	11	76062563	76062563	Missense_Mutation	SNP	G	A	c.1631C>T	p.T544I	31,45	sk-mel-147-mr_SK-Mel-147-MR	37,44	sk-mel-147-p_SK-Mel-147-P
MYO7A	4647	11	76913454	76913454	Missense_Mutation	SNP	C	T	c.5153C>T	p.S1718F	67,58	sk-mel-147-mr_SK-Mel-147-MR	72,57	sk-mel-147-p_SK-Mel-147-P
TENM4	26011	11	78380933	78380933	Missense_Mutation	SNP	C	T	c.6457G>A	p.E2153K	97,70	sk-mel-147-mr_SK-Mel-147-MR	81,87	sk-mel-147-p_SK-Mel-147-P
TENM4	26011	11	78412590	78412590	Missense_Mutation	SNP	C	T	c.5068G>A	p.G1690R	101,83	sk-mel-147-mr_SK-Mel-147-MR	106,96	sk-mel-147-p_SK-Mel-147-P
FAT3	120114	11	92600091	92600091	Missense_Mutation	SNP	A	G	c.11843A>G	p.Q3948R	0,148	sk-mel-147-mr_SK-Mel-147-MR	0,148	sk-mel-147-p_SK-Mel-147-P
FOLR4	390243	11	94039746	94039746	Missense_Mutation	SNP	C	T	c.206C>T	p.S69F	0,85	sk-mel-147-mr_SK-Mel-147-MR	0,87	sk-mel-147-p_SK-Mel-147-P
FOLR4	390243	11	94040385	94040385	Missense_Mutation	SNP	G	A	c.382G>A	p.D128N	1,87	sk-mel-147-mr_SK-Mel-147-MR	0,112	sk-mel-147-p_SK-Mel-147-P
GRIA4	2893	11	105623806	105623806	Missense_Mutation	SNP	C	T	c.347C>T	p.S116F	0,62	sk-mel-147-mr_SK-Mel-147-MR	0,65	sk-mel-147-p_SK-Mel-147-P
KBTBD3	143879	11	105924340	105924340	Missense_Mutation	SNP	C	T	c.1076G>A	p.R359Q	0,66	sk-mel-147-mr_SK-Mel-147-MR	0,68	sk-mel-147-p_SK-Mel-147-P
KMT2A	4297	11	118373329	118373329	Missense_Mutation	SNP	C	T	c.6713C>T	p.S2238L	1,55	sk-mel-147-mr_SK-Mel-147-MR	0,58	sk-mel-147-p_SK-Mel-147-P
RNF26	79102	11	119206335	119206335	Missense_Mutation	SNP	C	T	c.503C>T	p.A168V	0,131	sk-mel-147-mr_SK-Mel-147-MR	1,144	sk-mel-147-p_SK-Mel-147-P
RNF26	79102	11	119206917	119206917	Missense_Mutation	SNP	C	T	c.1085C>T	p.P362L	0,94	sk-mel-147-mr_SK-Mel-147-MR	0,92	sk-mel-147-p_SK-Mel-147-P
ARHGEF12	23365	11	120312465	120312465	Missense_Mutation	SNP	G	A	c.1142G>A	p.R381H	0,43	sk-mel-147-mr_SK-Mel-147-MR	0,56	sk-mel-147-p_SK-Mel-147-P
OR10G4	390264	11	123886307	123886308	Missense_Mutation	DNP	CA	TG	c.26_27CA>TG	p.A9V	0,325	sk-mel-147-mr_SK-Mel-147-MR	1,326	sk-mel-147-p_SK-Mel-147-P
OR8B4	283162	11	124293851	124293851	Missense_Mutation	SNP	C	T	c.917G>A	p.R306K	0,50	sk-mel-147-mr_SK-Mel-147-MR	0,56	sk-mel-147-p_SK-Mel-147-P
OR8B8	26493	11	124310669	124310669	Missense_Mutation	SNP	G	A	c.313C>T	p.L105F	0,98	sk-mel-147-mr_SK-Mel-147-MR	0,65	sk-mel-147-p_SK-Mel-147-P
ST3GAL4	6484	11	126276908	126276908	Missense_Mutation	SNP	C	T	c.172C>T	p.L58F	0,35	sk-mel-147-mr_SK-Mel-147-MR	0,63	sk-mel-147-p_SK-Mel-147-P
ST14	6768	11	130079708	130079708	Missense_Mutation	SNP	C	G	c.2558C>G	p.T853S	0,62	sk-mel-147-mr_SK-Mel-147-MR	0,54	sk-mel-147-p_SK-Mel-147-P
IGSF9B	22997	11	133799582	133799582	Nonsense_Mutation	SNP	G	A	c.1615C>T	p.Q539*	0,58	sk-mel-147-mr_SK-Mel-147-MR	0,41	sk-mel-147-p_SK-Mel-147-P
CACNA1C	775	12	2690776	2690776	Missense_Mutation	SNP	A	G	c.1916A>G	p.N639S	70,51	sk-mel-147-mr_SK-Mel-147-MR	55,57	sk-mel-147-p_SK-Mel-147-P
PRMT8	56341	12	3686076	3686076	Missense_Mutation	SNP	G	A	c.752G>A	p.R251Q	115,101	sk-mel-147-mr_SK-Mel-147-MR	112,49	sk-mel-147-p_SK-Mel-147-P
NDUFA9	4704	12	4791465	4791465	Splice_Site	SNP	C	T	c.895C>T	p.R299*	43,30	sk-mel-147-mr_SK-Mel-147-MR	36,58	sk-mel-147-p_SK-Mel-147-P
KCNA6	3742	12	4919931	4919931	Missense_Mutation	SNP	G	A	c.724G>A	p.E242K	198,176	sk-mel-147-mr_SK-Mel-147-MR	138,175	sk-mel-147-p_SK-Mel-147-P
NTF3	4908	12	5604016	5604016	Missense_Mutation	SNP	C	G	c.636C>G	p.H212Q	76,69	sk-mel-147-mr_SK-Mel-147-MR	56,55	sk-mel-147-p_SK-Mel-147-P
CD4	920	12	6909554	6909554	Missense_Mutation	SNP	C	T	c.131C>T	p.S44F	76,74	sk-mel-147-mr_SK-Mel-147-MR	86,56	sk-mel-147-p_SK-Mel-147-P
CD4	920	12	6923970	6923970	Missense_Mutation	SNP	C	T	c.419C>T	p.T140I	80,77	sk-mel-147-mr_SK-Mel-147-MR	77,70	sk-mel-147-p_SK-Mel-147-P
C1S	716	12	7169796	7169796	Missense_Mutation	SNP	C	T	c.23C>T	p.S8L	35,26	sk-mel-147-mr_SK-Mel-147-MR	27,30	sk-mel-147-p_SK-Mel-147-P
C1RL	51279	12	7252332	7252332	Missense_Mutation	SNP	C	T	c.641G>A	p.G214E	60,56	sk-mel-147-mr_SK-Mel-147-MR	56,43	sk-mel-147-p_SK-Mel-147-P
ACSM4	341392	12	7459315	7459315	Missense_Mutation	SNP	G	A	c.388G>A	p.V130I	78,57	sk-mel-147-mr_SK-Mel-147-MR	49,46	sk-mel-147-p_SK-Mel-147-P
NANOGNB	360030	12	7922603	7922603	Nonsense_Mutation	SNP	C	T	c.127C>T	p.Q43*	18,25	sk-mel-147-mr_SK-Mel-147-MR	28,20	sk-mel-147-p_SK-Mel-147-P
A2M	2	12	9247644	9247644	Missense_Mutation	SNP	G	A	c.2050C>T	p.R684C	51,45	sk-mel-147-mr_SK-Mel-147-MR	59,41	sk-mel-147-p_SK-Mel-147-P
A2M	2	12	9259092	9259092	Missense_Mutation	SNP	C	T	c.989G>A	p.G330E	90,82	sk-mel-147-mr_SK-Mel-147-MR	68,80	sk-mel-147-p_SK-Mel-147-P
KLRF1	51348	12	9994981	9994981	Missense_Mutation	SNP	C	T	c.539C>T	p.S180F	56,81	sk-mel-147-mr_SK-Mel-147-MR	99,54	sk-mel-147-p_SK-Mel-147-P
KLRF2	100431172	12	10037592	10037592	Missense_Mutation	SNP	C	T	c.130C>T	p.L44F	49,60	sk-mel-147-mr_SK-Mel-147-MR	58,34	sk-mel-147-p_SK-Mel-147-P
ARHGDIB	397	12	15100860	15100860	Missense_Mutation	SNP	C	T	c.289G>A	p.E97K	55,68	sk-mel-147-mr_SK-Mel-147-MR	45,44	sk-mel-147-p_SK-Mel-147-P
PTPRO	5800	12	15654908	15654909	Missense_Mutation	DNP	CC	TT	c.1016_1017CC>TT	p.S339F	51,45	sk-mel-147-mr_SK-Mel-147-MR	53,47	sk-mel-147-p_SK-Mel-147-P
PIK3C2G	5288	12	18656214	18656214	Splice_Site	SNP	G	A			25,33	sk-mel-147-mr_SK-Mel-147-MR	23,33	sk-mel-147-p_SK-Mel-147-P
PDE3A	5139	12	20790115	20790115	Missense_Mutation	SNP	C	T	c.2083C>T	p.P695S	34,35	sk-mel-147-mr_SK-Mel-147-MR	38,22	sk-mel-147-p_SK-Mel-147-P
SLCO1A2	6579	12	21457408	21457408	Missense_Mutation	SNP	G	A	c.542C>T	p.S181F	42,42	sk-mel-147-mr_SK-Mel-147-MR	34,44	sk-mel-147-p_SK-Mel-147-P
IPO8	10526	12	30837302	30837302	Missense_Mutation	SNP	C	T	c.256G>A	p.E86K	75,76	sk-mel-147-mr_SK-Mel-147-MR	70,91	sk-mel-147-p_SK-Mel-147-P
SYT10	341359	12	33560277	33560277	Missense_Mutation	SNP	C	T	c.524G>A	p.R175Q	62,76	sk-mel-147-mr_SK-Mel-147-MR	68,52	sk-mel-147-p_SK-Mel-147-P
KIF21A	55605	12	39763635	39763635	Nonsense_Mutation	SNP	G	A	c.346C>T	p.R116*	43,50	sk-mel-147-mr_SK-Mel-147-MR	39,49	sk-mel-147-p_SK-Mel-147-P
CNTN1	1272	12	41419033	41419033	Missense_Mutation	SNP	G	A	c.2605G>A	p.E869K	42,41	sk-mel-147-mr_SK-Mel-147-MR	35,38	sk-mel-147-p_SK-Mel-147-P
ADAMTS20	80070	12	43826245	43826245	Missense_Mutation	SNP	T	A	c.2958A>T	p.E986D	39,37	sk-mel-147-mr_SK-Mel-147-MR	45,47	sk-mel-147-p_SK-Mel-147-P
ADAMTS20	80070	12	43860573	43860573	Missense_Mutation	SNP	G	A	c.1249C>T	p.P417S	29,34	sk-mel-147-mr_SK-Mel-147-MR	49,29	sk-mel-147-p_SK-Mel-147-P
ARID2	196528	12	46285682	46285682	Missense_Mutation	SNP	C	T	c.5042C>T	p.S1681F	49,45	sk-mel-147-mr_SK-Mel-147-MR	45,57	sk-mel-147-p_SK-Mel-147-P
SLC38A4	55089	12	47163162	47163162	Nonsense_Mutation	SNP	C	T	c.1349G>A	p.W450*	82,84	sk-mel-147-mr_SK-Mel-147-MR	77,93	sk-mel-147-p_SK-Mel-147-P
SPATS2	65244	12	49919848	49919848	Missense_Mutation	SNP	C	T	c.1448C>T	p.S483L	105,111	sk-mel-147-mr_SK-Mel-147-MR	106,118	sk-mel-147-p_SK-Mel-147-P
FAM186B	84070	12	49993805	49993805	Missense_Mutation	SNP	C	T	c.1618G>A	p.E540K	102,128	sk-mel-147-mr_SK-Mel-147-MR	86,104	sk-mel-147-p_SK-Mel-147-P
FAM186A	121006	12	50744176	50744176	Missense_Mutation	SNP	C	T	c.6439G>A	p.D2147N	45,57	sk-mel-147-mr_SK-Mel-147-MR	49,43	sk-mel-147-p_SK-Mel-147-P
FAM186A	121006	12	50746917	50746917	Missense_Mutation	SNP	A	G	c.3698T>C	p.L1233P	213,240	sk-mel-147-mr_SK-Mel-147-MR	237,213	sk-mel-147-p_SK-Mel-147-P
SLC4A8	9498	12	51853762	51853762	Missense_Mutation	SNP	C	T	c.883C>T	p.P295S	37,33	sk-mel-147-mr_SK-Mel-147-MR	45,28	sk-mel-147-p_SK-Mel-147-P
KRT4	3851	12	53207583	53207584	In_Frame_Ins	INS	-	CACCAAAGCCACCAGTGCCGAAACCAGCTCCGAAGCCGCCGG	c.259_260insCCGGCGGCTTCGGAGCTGGTTTCGGCACTGGTGGCTTTGGTG	p.86_87insAGGFGAGFGTGGFG	53,192	sk-mel-147-mr_SK-Mel-147-MR	51,181	sk-mel-147-p_SK-Mel-147-P
NEUROD4	58158	12	55420683	55420683	Missense_Mutation	SNP	T	G	c.460T>G	p.F154V	132,41	sk-mel-147-mr_SK-Mel-147-MR	91,37	sk-mel-147-p_SK-Mel-147-P
PMEL	6490	12	56350952	56350952	Missense_Mutation	SNP	C	T	c.1135G>A	p.V379M	62,88	sk-mel-147-mr_SK-Mel-147-MR	48,66	sk-mel-147-p_SK-Mel-147-P
DPY19L2	283417	12	63989755	63989755	Missense_Mutation	SNP	G	C	c.1524C>G	p.I508M	36,31	sk-mel-147-mr_SK-Mel-147-MR	26,26	sk-mel-147-p_SK-Mel-147-P
MSRB3	253827	12	65857005	65857005	Missense_Mutation	SNP	C	T	c.482C>T	p.S161L	77,90	sk-mel-147-mr_SK-Mel-147-MR	84,73	sk-mel-147-p_SK-Mel-147-P
DYRK2	8445	12	68051327	68051328	Missense_Mutation	DNP	CC	TT	c.640_641CC>TT	p.P214F	122,94	sk-mel-147-mr_SK-Mel-147-MR	72,117	sk-mel-147-p_SK-Mel-147-P
CPM	1368	12	69265563	69265563	Splice_Site	SNP	C	T			40,36	sk-mel-147-mr_SK-Mel-147-MR	37,50	sk-mel-147-p_SK-Mel-147-P
KCNMB4	27345	12	70824299	70824299	Missense_Mutation	SNP	G	A	c.499G>A	p.E167K	92,84	sk-mel-147-mr_SK-Mel-147-MR	105,74	sk-mel-147-p_SK-Mel-147-P
TRHDE	29953	12	72771831	72771832	Missense_Mutation	DNP	CC	TT	c.1110_1111CC>TT	p.H371Y	59,60	sk-mel-147-mr_SK-Mel-147-MR	49,50	sk-mel-147-p_SK-Mel-147-P
PHLDA1	22822	12	76424936	76424940	Frame_Shift_Del	DEL	GTTGC	-	c.582_586delGCAAC	p.QQQ194fs	188,7	sk-mel-147-mr_SK-Mel-147-MR	169,5	sk-mel-147-p_SK-Mel-147-P
PHLDA1	22822	12	76424938	76424940	In_Frame_Del	DEL	TGC	-	c.582_584delGCA	p.194_195QQ>Q	0,194	sk-mel-147-mr_SK-Mel-147-MR	1,155	sk-mel-147-p_SK-Mel-147-P
ACSS3	79611	12	81647288	81647288	Missense_Mutation	SNP	G	A	c.1834G>A	p.E612K	61,45	sk-mel-147-mr_SK-Mel-147-MR	73,62	sk-mel-147-p_SK-Mel-147-P
C12orf55	0	12	96927986	96927986	Missense_Mutation	SNP	A	T	c.1686A>T	p.L562F	32,27	sk-mel-147-mr_SK-Mel-147-MR	26,29	sk-mel-147-p_SK-Mel-147-P
C12orf55	0	12	96974789	96974789	Missense_Mutation	SNP	G	A	c.2981G>A	p.G994E	67,46	sk-mel-147-mr_SK-Mel-147-MR	56,47	sk-mel-147-p_SK-Mel-147-P
C12orf55	0	12	96983251	96983251	Missense_Mutation	SNP	C	T	c.3122C>T	p.S1041L	34,41	sk-mel-147-mr_SK-Mel-147-MR	33,32	sk-mel-147-p_SK-Mel-147-P
ANKS1B	56899	12	99793526	99793526	Missense_Mutation	SNP	A	T	c.1639T>A	p.Y547N	68,74	sk-mel-147-mr_SK-Mel-147-MR	66,50	sk-mel-147-p_SK-Mel-147-P
ANO4	121601	12	101133709	101133709	Missense_Mutation	SNP	C	T	c.184C>T	p.P62S	155,95	sk-mel-147-mr_SK-Mel-147-MR	132,86	sk-mel-147-p_SK-Mel-147-P
MYBPC1	4604	12	102074236	102074236	Missense_Mutation	SNP	G	A	c.3341G>A	p.G1114E	66,58	sk-mel-147-mr_SK-Mel-147-MR	74,46	sk-mel-147-p_SK-Mel-147-P
RP11-552I14.1	0	12	103561822	103561822	Missense_Mutation	SNP	G	A	c.107G>A	p.G36E	24,32	sk-mel-147-mr_SK-Mel-147-MR	21,27	sk-mel-147-p_SK-Mel-147-P
NUAK1	9891	12	106461134	106461135	Missense_Mutation	DNP	AA	CC	c.1431_1432TT>GG	p.Y478D	138,115	sk-mel-147-mr_SK-Mel-147-MR	83,80	sk-mel-147-p_SK-Mel-147-P
CUX2	23316	12	111742107	111742107	Missense_Mutation	SNP	G	A	c.847G>A	p.G283R	84,65	sk-mel-147-mr_SK-Mel-147-MR	61,49	sk-mel-147-p_SK-Mel-147-P
ALDH2	217	12	112221031	112221031	Missense_Mutation	SNP	G	A	c.289G>A	p.D97N	95,95	sk-mel-147-mr_SK-Mel-147-MR	92,73	sk-mel-147-p_SK-Mel-147-P
HECTD4	283450	12	112677784	112677784	Missense_Mutation	SNP	G	A	c.3740C>T	p.A1247V	46,45	sk-mel-147-mr_SK-Mel-147-MR	55,47	sk-mel-147-p_SK-Mel-147-P
RPH3A	22895	12	113304580	113304580	Missense_Mutation	SNP	G	A	c.379G>A	p.G127R	72,59	sk-mel-147-mr_SK-Mel-147-MR	61,40	sk-mel-147-p_SK-Mel-147-P
TBX3	6926	12	115112427	115112427	Missense_Mutation	SNP	C	T	c.1313G>A	p.S438N	128,100	sk-mel-147-mr_SK-Mel-147-MR	93,80	sk-mel-147-p_SK-Mel-147-P
TESC	54997	12	117494645	117494645	Nonsense_Mutation	SNP	G	A	c.175C>T	p.R59*	50,52	sk-mel-147-mr_SK-Mel-147-MR	67,31	sk-mel-147-p_SK-Mel-147-P
PEBP1	5037	12	118582507	118582507	Missense_Mutation	SNP	C	T	c.463C>T	p.R155C	81,96	sk-mel-147-mr_SK-Mel-147-MR	107,77	sk-mel-147-p_SK-Mel-147-P
CCDC60	160777	12	119954500	119954500	Missense_Mutation	SNP	G	A	c.956G>A	p.R319K	57,48	sk-mel-147-mr_SK-Mel-147-MR	35,50	sk-mel-147-p_SK-Mel-147-P
RNF10	9921	12	120995259	120995259	Missense_Mutation	SNP	G	A	c.820G>A	p.D274N	78,64	sk-mel-147-mr_SK-Mel-147-MR	74,71	sk-mel-147-p_SK-Mel-147-P
ORAI1	84876	12	122079080	122079080	Missense_Mutation	SNP	C	T	c.443C>T	p.P148L	137,108	sk-mel-147-mr_SK-Mel-147-MR	90,115	sk-mel-147-p_SK-Mel-147-P
SETD1B	23067	12	122252070	122252070	Missense_Mutation	SNP	C	T	c.1949C>T	p.P650L	42,53	sk-mel-147-mr_SK-Mel-147-MR	45,38	sk-mel-147-p_SK-Mel-147-P
OGFOD2	79676	12	123463524	123463525	Frame_Shift_Ins	INS	-	G	c.756_757insG	p.G253fs	117,122	sk-mel-147-mr_SK-Mel-147-MR	111,133	sk-mel-147-p_SK-Mel-147-P
DNAH10	196385	12	124297881	124297881	Missense_Mutation	SNP	G	A	c.2961G>A	p.M987I	64,68	sk-mel-147-mr_SK-Mel-147-MR	58,65	sk-mel-147-p_SK-Mel-147-P
DNAH10	196385	12	124352095	124352095	Missense_Mutation	SNP	G	A	c.6895G>A	p.G2299R	30,22	sk-mel-147-mr_SK-Mel-147-MR	23,21	sk-mel-147-p_SK-Mel-147-P
FBRSL1	57666	12	133084872	133084872	Missense_Mutation	SNP	C	T	c.425C>T	p.P142L	131,36	sk-mel-147-mr_SK-Mel-147-MR	114,37	sk-mel-147-p_SK-Mel-147-P
TUBA3C	7278	13	19753621	19753621	Missense_Mutation	SNP	C	T	c.86G>A	p.G29E	280,150	sk-mel-147-mr_SK-Mel-147-MR	293,145	sk-mel-147-p_SK-Mel-147-P
IFT88	8100	13	21173678	21173678	Missense_Mutation	SNP	A	T	c.813A>T	p.Q271H	34,16	sk-mel-147-mr_SK-Mel-147-MR	37,23	sk-mel-147-p_SK-Mel-147-P
LNX2	222484	13	28134007	28134007	Missense_Mutation	SNP	G	A	c.1340C>T	p.P447L	26,58	sk-mel-147-mr_SK-Mel-147-MR	37,65	sk-mel-147-p_SK-Mel-147-P
FLT1	2321	13	28964197	28964197	Missense_Mutation	SNP	C	T	c.1705G>A	p.E569K	32,67	sk-mel-147-mr_SK-Mel-147-MR	34,57	sk-mel-147-p_SK-Mel-147-P
STARD13	90627	13	33703483	33703483	Missense_Mutation	SNP	G	A	c.1331C>T	p.P444L	109,50	sk-mel-147-mr_SK-Mel-147-MR	133,63	sk-mel-147-p_SK-Mel-147-P
STARD13	90627	13	33703732	33703732	Missense_Mutation	SNP	C	T	c.1082G>A	p.G361D	94,135	sk-mel-147-mr_SK-Mel-147-MR	91,150	sk-mel-147-p_SK-Mel-147-P
STARD13	90627	13	33704305	33704305	Missense_Mutation	SNP	C	T	c.509G>A	p.G170E	101,52	sk-mel-147-mr_SK-Mel-147-MR	96,45	sk-mel-147-p_SK-Mel-147-P
POSTN	10631	13	38151929	38151929	Missense_Mutation	SNP	G	A	c.1969C>T	p.R657C	33,12	sk-mel-147-mr_SK-Mel-147-MR	45,21	sk-mel-147-p_SK-Mel-147-P
DGKH	160851	13	42740746	42740746	Missense_Mutation	SNP	C	T	c.1054C>T	p.R352C	71,29	sk-mel-147-mr_SK-Mel-147-MR	84,41	sk-mel-147-p_SK-Mel-147-P
ZC3H13	23091	13	46559624	46559625	Missense_Mutation	DNP	GG	AA	c.1527_1528CC>TT	p.R510C	38,92	sk-mel-147-mr_SK-Mel-147-MR	61,96	sk-mel-147-p_SK-Mel-147-P
RCBTB2	1102	13	49086299	49086299	Missense_Mutation	SNP	C	G	c.528G>C	p.W176C	14,28	sk-mel-147-mr_SK-Mel-147-MR	26,30	sk-mel-147-p_SK-Mel-147-P
FAM124A	220108	13	51855082	51855082	Missense_Mutation	SNP	C	T	c.1331C>T	p.P444L	82,49	sk-mel-147-mr_SK-Mel-147-MR	98,49	sk-mel-147-p_SK-Mel-147-P
DIAPH3	81624	13	60557939	60557939	Nonsense_Mutation	SNP	G	A	c.1444C>T	p.R482*	47,31	sk-mel-147-mr_SK-Mel-147-MR	47,27	sk-mel-147-p_SK-Mel-147-P
PCDH20	64881	13	61986082	61986082	Missense_Mutation	SNP	C	T	c.2150G>A	p.G717E	37,24	sk-mel-147-mr_SK-Mel-147-MR	40,18	sk-mel-147-p_SK-Mel-147-P
MYCBP2	23077	13	77847641	77847641	Missense_Mutation	SNP	G	A	c.797C>T	p.T266I	20,12	sk-mel-147-mr_SK-Mel-147-MR	26,15	sk-mel-147-p_SK-Mel-147-P
NALCN	259232	13	102029150	102029150	Missense_Mutation	SNP	G	A	c.545C>T	p.S182F	30,73	sk-mel-147-mr_SK-Mel-147-MR	40,69	sk-mel-147-p_SK-Mel-147-P
COL4A2	1284	13	111144447	111144447	Missense_Mutation	SNP	C	T	c.3485C>T	p.S1162L	59,33	sk-mel-147-mr_SK-Mel-147-MR	84,37	sk-mel-147-p_SK-Mel-147-P
TEP1	7011	14	20839453	20839453	Missense_Mutation	SNP	G	A	c.7241C>T	p.P2414L	46,43	sk-mel-147-mr_SK-Mel-147-MR	54,57	sk-mel-147-p_SK-Mel-147-P
KLHL33	123103	14	20897749	20897749	Missense_Mutation	SNP	C	T	c.961G>A	p.D321N	67,80	sk-mel-147-mr_SK-Mel-147-MR	82,69	sk-mel-147-p_SK-Mel-147-P
RPGRIP1	57096	14	21794050	21794050	Missense_Mutation	SNP	G	A	c.2428G>A	p.G810S	95,122	sk-mel-147-mr_SK-Mel-147-MR	125,114	sk-mel-147-p_SK-Mel-147-P
SLC22A17	51310	14	23817154	23817154	Missense_Mutation	SNP	G	A	c.890C>T	p.S297F	119,104	sk-mel-147-mr_SK-Mel-147-MR	131,117	sk-mel-147-p_SK-Mel-147-P
CTSG	1511	14	25043466	25043467	Missense_Mutation	DNP	CC	TT	c.578_579GG>AA	p.R193Q	112,92	sk-mel-147-mr_SK-Mel-147-MR	100,87	sk-mel-147-p_SK-Mel-147-P
MBIP	51562	14	36781195	36781195	Missense_Mutation	SNP	G	A	c.607C>T	p.P203S	45,41	sk-mel-147-mr_SK-Mel-147-MR	40,41	sk-mel-147-p_SK-Mel-147-P
TTC6	319089	14	38194183	38194184	Missense_Mutation	DNP	GG	AA	c.1794_1795GG>AA	p.E599K	52,49	sk-mel-147-mr_SK-Mel-147-MR	46,53	sk-mel-147-p_SK-Mel-147-P
RTN1	6252	14	60212887	60212887	Missense_Mutation	SNP	G	A	c.554C>T	p.P185L	54,39	sk-mel-147-mr_SK-Mel-147-MR	53,44	sk-mel-147-p_SK-Mel-147-P
MTHFD1	4522	14	64898517	64898517	Missense_Mutation	SNP	C	T	c.1600C>T	p.R534C	73,64	sk-mel-147-mr_SK-Mel-147-MR	86,84	sk-mel-147-p_SK-Mel-147-P
SPTB	6710	14	65249166	65249166	Missense_Mutation	SNP	C	T	c.4108G>A	p.E1370K	128,155	sk-mel-147-mr_SK-Mel-147-MR	153,141	sk-mel-147-p_SK-Mel-147-P
SPTB	6710	14	65260490	65260490	Missense_Mutation	SNP	C	T	c.1891G>A	p.A631T	91,113	sk-mel-147-mr_SK-Mel-147-MR	128,112	sk-mel-147-p_SK-Mel-147-P
TMEM63C	57156	14	77699815	77699815	Missense_Mutation	SNP	C	T	c.514C>T	p.R172W	129,99	sk-mel-147-mr_SK-Mel-147-MR	116,117	sk-mel-147-p_SK-Mel-147-P
VIPAS39	63894	14	77895439	77895439	Splice_Site	SNP	C	T			59,56	sk-mel-147-mr_SK-Mel-147-MR	61,66	sk-mel-147-p_SK-Mel-147-P
EML5	161436	14	89087161	89087161	Missense_Mutation	SNP	A	T	c.5288T>A	p.L1763Q	67,52	sk-mel-147-mr_SK-Mel-147-MR	66,48	sk-mel-147-p_SK-Mel-147-P
CATSPERB	79820	14	92136225	92136225	Missense_Mutation	SNP	G	A	c.1220C>T	p.S407L	43,41	sk-mel-147-mr_SK-Mel-147-MR	44,43	sk-mel-147-p_SK-Mel-147-P
PPP4R4	57718	14	94716540	94716540	Missense_Mutation	SNP	G	A	c.1643G>A	p.R548Q	41,45	sk-mel-147-mr_SK-Mel-147-MR	55,71	sk-mel-147-p_SK-Mel-147-P
PPP4R4	57718	14	94741834	94741834	Missense_Mutation	SNP	A	C	c.2573A>C	p.D858A	52,43	sk-mel-147-mr_SK-Mel-147-MR	59,47	sk-mel-147-p_SK-Mel-147-P
SERPINA3	12	14	95085740	95085740	Missense_Mutation	SNP	G	A	c.852G>A	p.M284I	47,61	sk-mel-147-mr_SK-Mel-147-MR	59,54	sk-mel-147-p_SK-Mel-147-P
RTL1	388015	14	101350168	101350168	Missense_Mutation	SNP	C	T	c.958G>A	p.E320K	95,98	sk-mel-147-mr_SK-Mel-147-MR	73,146	sk-mel-147-p_SK-Mel-147-P
DYNC1H1	1778	14	102483744	102483744	Missense_Mutation	SNP	C	G	c.8080C>G	p.R2694G	59,61	sk-mel-147-mr_SK-Mel-147-MR	46,97	sk-mel-147-p_SK-Mel-147-P
DYNC1H1	1778	14	102483816	102483817	Missense_Mutation	DNP	CC	TT	c.8152_8153CC>TT	p.P2718F	39,36	sk-mel-147-mr_SK-Mel-147-MR	59,27	sk-mel-147-p_SK-Mel-147-P
KLC1	3831	14	104139370	104139370	Missense_Mutation	SNP	C	T	c.1007C>T	p.P336L	40,23	sk-mel-147-mr_SK-Mel-147-MR	55,23	sk-mel-147-p_SK-Mel-147-P
AHNAK2	113146	14	105412541	105412542	Missense_Mutation	DNP	CA	TG	c.9246_9247TG>CA	p.V3083I	348,103	sk-mel-147-mr_SK-Mel-147-MR	420,83	sk-mel-147-p_SK-Mel-147-P
AHNAK2	113146	14	105417102	105417103	Missense_Mutation	DNP	TG	CA	c.4685_4686CA>TG	p.P1562L	0,273	sk-mel-147-mr_SK-Mel-147-MR	0,199	sk-mel-147-p_SK-Mel-147-P
GPR132	29933	14	105518083	105518083	Missense_Mutation	SNP	G	A	c.391C>T	p.L131F	125,155	sk-mel-147-mr_SK-Mel-147-MR	182,109	sk-mel-147-p_SK-Mel-147-P
GOLGA6L2	283685	15	23685922	23685923	In_Frame_Ins	INS	-	CCGCATCTTCTCCTCCTGCTT	c.1699_1700insAAGCAGGAGGAGAAGATGCGG	p.566_567insEAGGEDA	117,38	sk-mel-147-mr_SK-Mel-147-MR	108,47	sk-mel-147-p_SK-Mel-147-P
GOLGA6L2	283685	15	23686673	23686673	Missense_Mutation	SNP	G	A	c.949C>T	p.R317W	32,49	sk-mel-147-mr_SK-Mel-147-MR	39,50	sk-mel-147-p_SK-Mel-147-P
ATP10A	57194	15	25940212	25940212	Missense_Mutation	SNP	C	T	c.2842G>A	p.G948S	103,106	sk-mel-147-mr_SK-Mel-147-MR	96,73	sk-mel-147-p_SK-Mel-147-P
GABRG3	2567	15	27572138	27572139	Missense_Mutation	DNP	CC	TT	c.453_454CC>TT	p.R152W	64,64	sk-mel-147-mr_SK-Mel-147-MR	69,61	sk-mel-147-p_SK-Mel-147-P
FAM189A1	23359	15	29418573	29418574	Missense_Mutation	DNP	AT	GC	c.1124_1125AT>GC	p.H375R	0,53	sk-mel-147-mr_SK-Mel-147-MR	0,50	sk-mel-147-p_SK-Mel-147-P
MTMR10	54893	15	31253232	31253232	Missense_Mutation	SNP	C	T	c.610G>A	p.G204R	80,90	sk-mel-147-mr_SK-Mel-147-MR	68,71	sk-mel-147-p_SK-Mel-147-P
EIF2AK4	440275	15	40301896	40301896	Missense_Mutation	SNP	C	G	c.3658C>G	p.L1220V	53,53	sk-mel-147-mr_SK-Mel-147-MR	50,43	sk-mel-147-p_SK-Mel-147-P
ZNF106	64397	15	42743406	42743406	Missense_Mutation	SNP	G	A	c.995C>T	p.S332F	100,101	sk-mel-147-mr_SK-Mel-147-MR	82,82	sk-mel-147-p_SK-Mel-147-P
STARD9	57519	15	42979454	42979454	Missense_Mutation	SNP	C	T	c.5678C>T	p.S1893F	45,54	sk-mel-147-mr_SK-Mel-147-MR	46,50	sk-mel-147-p_SK-Mel-147-P
TGM5	9333	15	43531427	43531427	Missense_Mutation	SNP	T	G	c.1039A>C	p.K347Q	76,56	sk-mel-147-mr_SK-Mel-147-MR	74,56	sk-mel-147-p_SK-Mel-147-P
MAP1A	4130	15	43817746	43817746	Missense_Mutation	SNP	G	A	c.4075G>A	p.E1359K	61,44	sk-mel-147-mr_SK-Mel-147-MR	65,52	sk-mel-147-p_SK-Mel-147-P
TNFAIP8L3	388121	15	51350638	51350638	Missense_Mutation	SNP	G	A	c.319C>T	p.P107S	39,22	sk-mel-147-mr_SK-Mel-147-MR	32,21	sk-mel-147-p_SK-Mel-147-P
FAM214A	56204	15	52901283	52901284	Missense_Mutation	DNP	TT	CC	c.1827_1828AA>GG	p.T610A	99,108	sk-mel-147-mr_SK-Mel-147-MR	116,111	sk-mel-147-p_SK-Mel-147-P
UNC13C	440279	15	54799378	54799378	Missense_Mutation	SNP	G	A	c.5365G>A	p.D1789N	57,36	sk-mel-147-mr_SK-Mel-147-MR	64,62	sk-mel-147-p_SK-Mel-147-P
UNC13C	440279	15	54919153	54919153	Missense_Mutation	SNP	G	A	c.6487G>A	p.G2163R	138,78	sk-mel-147-mr_SK-Mel-147-MR	108,84	sk-mel-147-p_SK-Mel-147-P
ZNF280D	54816	15	56974620	56974620	Missense_Mutation	SNP	G	A	c.836C>T	p.S279L	46,57	sk-mel-147-mr_SK-Mel-147-MR	57,35	sk-mel-147-p_SK-Mel-147-P
PLEKHO2	80301	15	65157612	65157612	Missense_Mutation	SNP	C	T	c.998C>T	p.P333L	158,158	sk-mel-147-mr_SK-Mel-147-MR	124,136	sk-mel-147-p_SK-Mel-147-P
MEGF11	84465	15	66210327	66210327	Nonsense_Mutation	SNP	C	T	c.2063G>A	p.W688*	123,150	sk-mel-147-mr_SK-Mel-147-MR	102,122	sk-mel-147-p_SK-Mel-147-P
SKOR1	390598	15	68123212	68123212	Missense_Mutation	SNP	G	A	c.2572G>A	p.E858K	127,98	sk-mel-147-mr_SK-Mel-147-MR	109,105	sk-mel-147-p_SK-Mel-147-P
MYO9A	4649	15	72192074	72192074	Missense_Mutation	SNP	T	C	c.3424A>G	p.I1142V	29,26	sk-mel-147-mr_SK-Mel-147-MR	22,40	sk-mel-147-p_SK-Mel-147-P
ISLR2	57611	15	74425994	74425994	Missense_Mutation	SNP	G	A	c.899G>A	p.G300E	144,87	sk-mel-147-mr_SK-Mel-147-MR	105,113	sk-mel-147-p_SK-Mel-147-P
CSPG4	1464	15	75981934	75981934	Missense_Mutation	SNP	C	T	c.1472G>A	p.R491Q	217,101	sk-mel-147-mr_SK-Mel-147-MR	199,76	sk-mel-147-p_SK-Mel-147-P
PSTPIP1	9051	15	77317878	77317878	Missense_Mutation	SNP	T	A	c.287T>A	p.L96Q	33,53	sk-mel-147-mr_SK-Mel-147-MR	34,32	sk-mel-147-p_SK-Mel-147-P
CHRNA3	1136	15	78894437	78894437	Missense_Mutation	SNP	C	T	c.547G>A	p.D183N	141,139	sk-mel-147-mr_SK-Mel-147-MR	150,125	sk-mel-147-p_SK-Mel-147-P
MESDC2	23184	15	81271589	81271589	Nonsense_Mutation	SNP	G	A	c.676C>T	p.R226*	102,118	sk-mel-147-mr_SK-Mel-147-MR	98,93	sk-mel-147-p_SK-Mel-147-P
ADAMTSL3	57188	15	84488713	84488713	Missense_Mutation	SNP	T	G	c.514T>G	p.L172V	94,32	sk-mel-147-mr_SK-Mel-147-MR	113,31	sk-mel-147-p_SK-Mel-147-P
CRTC3	64784	15	91150632	91150632	Missense_Mutation	SNP	C	T	c.499C>T	p.H167Y	121,80	sk-mel-147-mr_SK-Mel-147-MR	99,84	sk-mel-147-p_SK-Mel-147-P
CERS3	204219	15	100943022	100943022	Missense_Mutation	SNP	C	T	c.1048G>A	p.E350K	65,67	sk-mel-147-mr_SK-Mel-147-MR	77,49	sk-mel-147-p_SK-Mel-147-P
LRRK1	79705	15	101565029	101565029	Missense_Mutation	SNP	G	A	c.2089G>A	p.V697I	0,264	sk-mel-147-mr_SK-Mel-147-MR	0,263	sk-mel-147-p_SK-Mel-147-P
MPG	4350	16	129448	129448	Missense_Mutation	SNP	A	C	c.64A>C	p.K22Q	102,57	sk-mel-147-mr_SK-Mel-147-MR	132,56	sk-mel-147-p_SK-Mel-147-P
TMEM8A	58986	16	425215	425215	Missense_Mutation	SNP	G	A	c.1357C>T	p.R453C	46,105	sk-mel-147-mr_SK-Mel-147-MR	41,81	sk-mel-147-p_SK-Mel-147-P
DECR2	26063	16	457559	457559	Splice_Site	SNP	C	T	c.336C>T	p.N112N	95,130	sk-mel-147-mr_SK-Mel-147-MR	79,117	sk-mel-147-p_SK-Mel-147-P
WDR90	197335	16	709110	709111	Missense_Mutation	DNP	CC	TT	c.3036_3037CC>TT	p.P1013S	135,280	sk-mel-147-mr_SK-Mel-147-MR	141,293	sk-mel-147-p_SK-Mel-147-P
TELO2	9894	16	1544301	1544302	Missense_Mutation	DNP	GA	CG	c.19_20GA>CG	p.E7R	270,97	sk-mel-147-mr_SK-Mel-147-MR	271,120	sk-mel-147-p_SK-Mel-147-P
CRAMP1L	57585	16	1716151	1716151	Missense_Mutation	SNP	C	T	c.2830C>T	p.P944S	71,139	sk-mel-147-mr_SK-Mel-147-MR	69,122	sk-mel-147-p_SK-Mel-147-P
FLYWCH1	84256	16	2983265	2983265	Missense_Mutation	SNP	G	A	c.931G>A	p.G311S	58,99	sk-mel-147-mr_SK-Mel-147-MR	56,100	sk-mel-147-p_SK-Mel-147-P
PPL	5493	16	4945648	4945648	Missense_Mutation	SNP	C	T	c.1042G>A	p.G348S	23,51	sk-mel-147-mr_SK-Mel-147-MR	41,54	sk-mel-147-p_SK-Mel-147-P
RBFOX1	54715	16	7568234	7568234	Missense_Mutation	SNP	C	T	c.113C>T	p.P38L	278,144	sk-mel-147-mr_SK-Mel-147-MR	216,111	sk-mel-147-p_SK-Mel-147-P
TMEM114	283953	16	8622176	8622176	Nonsense_Mutation	SNP	C	T	c.51G>A	p.W17*	19,59	sk-mel-147-mr_SK-Mel-147-MR	29,47	sk-mel-147-p_SK-Mel-147-P
ABAT	18	16	8870228	8870229	Missense_Mutation	DNP	GG	AA	c.1150_1151GG>AA	p.G384K	65,20	sk-mel-147-mr_SK-Mel-147-MR	62,33	sk-mel-147-p_SK-Mel-147-P
GRIN2A	2903	16	9857878	9857878	Missense_Mutation	SNP	C	T	c.3523G>A	p.E1175K	90,183	sk-mel-147-mr_SK-Mel-147-MR	92,171	sk-mel-147-p_SK-Mel-147-P
TXNDC11	51061	16	11792013	11792013	Missense_Mutation	SNP	G	A	c.1156C>T	p.P386S	17,25	sk-mel-147-mr_SK-Mel-147-MR	22,40	sk-mel-147-p_SK-Mel-147-P
SMG1	23049	16	18863406	18863406	Missense_Mutation	SNP	G	A	c.5035C>T	p.R1679W	9,29	sk-mel-147-mr_SK-Mel-147-MR	9,20	sk-mel-147-p_SK-Mel-147-P
TMC5	79838	16	19451806	19451806	Missense_Mutation	SNP	C	T	c.446C>T	p.S149F	101,34	sk-mel-147-mr_SK-Mel-147-MR	98,31	sk-mel-147-p_SK-Mel-147-P
NPIPB5	100132247	16	22545865	22545865	Missense_Mutation	SNP	G	C	c.1561G>C	p.A521P	734,139	sk-mel-147-mr_SK-Mel-147-MR	718,140	sk-mel-147-p_SK-Mel-147-P
NPIPB5	100132247	16	22545897	22545897	Missense_Mutation	SNP	G	T	c.1593G>T	p.K531N	734,93	sk-mel-147-mr_SK-Mel-147-MR	699,99	sk-mel-147-p_SK-Mel-147-P
C16orf54	283897	16	29755942	29755942	Missense_Mutation	SNP	G	A	c.331C>T	p.P111S	14,29	sk-mel-147-mr_SK-Mel-147-MR	11,25	sk-mel-147-p_SK-Mel-147-P
C16orf54	283897	16	29756232	29756232	Missense_Mutation	SNP	C	T	c.41G>A	p.G14E	15,42	sk-mel-147-mr_SK-Mel-147-MR	14,27	sk-mel-147-p_SK-Mel-147-P
BCKDK	10295	16	31123258	31123258	Missense_Mutation	SNP	C	T	c.1004C>T	p.T335I	69,119	sk-mel-147-mr_SK-Mel-147-MR	76,142	sk-mel-147-p_SK-Mel-147-P
SALL1	6299	16	51175117	51175117	Missense_Mutation	SNP	G	A	c.1016C>T	p.P339L	29,126	sk-mel-147-mr_SK-Mel-147-MR	38,114	sk-mel-147-p_SK-Mel-147-P
IRX6	79190	16	55360369	55360369	Missense_Mutation	SNP	T	G	c.167T>G	p.L56R	233,54	sk-mel-147-mr_SK-Mel-147-MR	205,47	sk-mel-147-p_SK-Mel-147-P
IRX6	79190	16	55362613	55362613	Splice_Site	SNP	A	C	c.723A>C	p.E241D	71,17	sk-mel-147-mr_SK-Mel-147-MR	67,16	sk-mel-147-p_SK-Mel-147-P
CES1	1066	16	55857549	55857549	Missense_Mutation	SNP	G	A	c.449C>T	p.S150L	484,365	sk-mel-147-mr_SK-Mel-147-MR	510,318	sk-mel-147-p_SK-Mel-147-P
NLRC5	84166	16	57071113	57071114	Missense_Mutation	DNP	TA	CG	c.2718_2719TA>CG	p.N907D	0,106	sk-mel-147-mr_SK-Mel-147-MR	1,118	sk-mel-147-p_SK-Mel-147-P
PRSS54	221191	16	58324903	58324903	Missense_Mutation	SNP	C	G	c.223G>C	p.E75Q	217,37	sk-mel-147-mr_SK-Mel-147-MR	202,44	sk-mel-147-p_SK-Mel-147-P
CNOT1	23019	16	58592425	58592425	Nonsense_Mutation	SNP	G	A	c.2284C>T	p.Q762*	69,17	sk-mel-147-mr_SK-Mel-147-MR	89,17	sk-mel-147-p_SK-Mel-147-P
RRAD	6236	16	66957590	66957591	Missense_Mutation	DNP	CC	TT	c.477_478GG>AA	p.159_160MA>IT	522,128	sk-mel-147-mr_SK-Mel-147-MR	549,127	sk-mel-147-p_SK-Mel-147-P
TMED6	146456	16	69381813	69381813	Missense_Mutation	SNP	G	T	c.367C>A	p.Q123K	122,27	sk-mel-147-mr_SK-Mel-147-MR	122,40	sk-mel-147-p_SK-Mel-147-P
ATXN1L	342371	16	71885697	71885697	Missense_Mutation	SNP	C	G	c.2054C>G	p.S685C	41,184	sk-mel-147-mr_SK-Mel-147-MR	39,172	sk-mel-147-p_SK-Mel-147-P
IST1	9798	16	71956512	71956517	In_Frame_Del	DEL	ATGCCC	-	c.688_693delATGCCC	p.MP238del	1,342	sk-mel-147-mr_SK-Mel-147-MR	0,446	sk-mel-147-p_SK-Mel-147-P
CDH13	1012	16	83711970	83711970	Missense_Mutation	SNP	C	T	c.1442C>T	p.P481L	140,52	sk-mel-147-mr_SK-Mel-147-MR	138,71	sk-mel-147-p_SK-Mel-147-P
OSGIN1	29948	16	83984776	83984776	Missense_Mutation	SNP	A	C	c.101A>C	p.N34T	52,108	sk-mel-147-mr_SK-Mel-147-MR	55,108	sk-mel-147-p_SK-Mel-147-P
ADAD2	161931	16	84224913	84224913	Missense_Mutation	SNP	G	A	c.77G>A	p.S26N	33,17	sk-mel-147-mr_SK-Mel-147-MR	36,17	sk-mel-147-p_SK-Mel-147-P
ADAD2	161931	16	84224967	84224967	Missense_Mutation	SNP	G	A	c.131G>A	p.G44E	37,59	sk-mel-147-mr_SK-Mel-147-MR	27,45	sk-mel-147-p_SK-Mel-147-P
ADAD2	161931	16	84225057	84225057	Missense_Mutation	SNP	G	A	c.221G>A	p.G74E	97,48	sk-mel-147-mr_SK-Mel-147-MR	81,43	sk-mel-147-p_SK-Mel-147-P
ASPA	443	17	3397659	3397659	Missense_Mutation	SNP	C	T	c.650C>T	p.P217L	50,18	sk-mel-147-mr_SK-Mel-147-MR	50,35	sk-mel-147-p_SK-Mel-147-P
XAF1	54739	17	6674025	6674025	Missense_Mutation	SNP	C	T	c.571C>T	p.P191S	31,80	sk-mel-147-mr_SK-Mel-147-MR	98,68	sk-mel-147-p_SK-Mel-147-P
POLR2A	5430	17	7405002	7405002	Missense_Mutation	SNP	C	T	c.2303C>T	p.S768F	61,23	sk-mel-147-mr_SK-Mel-147-MR	41,50	sk-mel-147-p_SK-Mel-147-P
DNAH2	146754	17	7701141	7701141	Missense_Mutation	SNP	G	A	c.8224G>A	p.E2742K	38,75	sk-mel-147-mr_SK-Mel-147-MR	76,51	sk-mel-147-p_SK-Mel-147-P
MYH8	4626	17	10312881	10312881	Missense_Mutation	SNP	C	T	c.1612G>A	p.E538K	45,80	sk-mel-147-mr_SK-Mel-147-MR	79,57	sk-mel-147-p_SK-Mel-147-P
SHISA6	388336	17	11459129	11459129	Missense_Mutation	SNP	A	G	c.872A>G	p.Q291R	64,35	sk-mel-147-mr_SK-Mel-147-MR	66,45	sk-mel-147-p_SK-Mel-147-P
DNAH9	1770	17	11795128	11795128	Missense_Mutation	SNP	G	A	c.11147G>A	p.R3716K	44,68	sk-mel-147-mr_SK-Mel-147-MR	67,59	sk-mel-147-p_SK-Mel-147-P
MYOCD	93649	17	12649264	12649264	Missense_Mutation	SNP	C	T	c.1000C>T	p.P334S	66,47	sk-mel-147-mr_SK-Mel-147-MR	79,81	sk-mel-147-p_SK-Mel-147-P
MYOCD	93649	17	12655875	12655875	Missense_Mutation	SNP	C	T	c.1270C>T	p.P424S	173,68	sk-mel-147-mr_SK-Mel-147-MR	157,178	sk-mel-147-p_SK-Mel-147-P
ZNF624	57547	17	16537190	16537190	Missense_Mutation	SNP	C	T	c.362G>A	p.R121K	67,41	sk-mel-147-mr_SK-Mel-147-MR	61,76	sk-mel-147-p_SK-Mel-147-P
KCNJ12	3768	17	21319007	21319008	Missense_Mutation	DNP	GG	AC	c.353_354GG>AC	p.R118H	207,143	sk-mel-147-mr_SK-Mel-147-MR	251,155	sk-mel-147-p_SK-Mel-147-P
SARM1	23098	17	26708550	26708551	Missense_Mutation	DNP	TC	CG	c.697_698TC>CG	p.S233R	0,150	sk-mel-147-mr_SK-Mel-147-MR	0,117	sk-mel-147-p_SK-Mel-147-P
PIGS	94005	17	26885559	26885559	Missense_Mutation	SNP	G	A	c.869C>T	p.S290F	23,29	sk-mel-147-mr_SK-Mel-147-MR	58,42	sk-mel-147-p_SK-Mel-147-P
SPACA3	124912	17	31324746	31324746	Missense_Mutation	SNP	C	T	c.598C>T	p.H200Y	83,62	sk-mel-147-mr_SK-Mel-147-MR	58,60	sk-mel-147-p_SK-Mel-147-P
UNC45B	146862	17	33513391	33513391	Missense_Mutation	SNP	T	C	c.2609T>C	p.V870A	39,83	sk-mel-147-mr_SK-Mel-147-MR	91,64	sk-mel-147-p_SK-Mel-147-P
C17orf50	146853	17	34091038	34091038	Missense_Mutation	SNP	C	T	c.26C>T	p.P9L	33,13	sk-mel-147-mr_SK-Mel-147-MR	23,24	sk-mel-147-p_SK-Mel-147-P
LHX1	3975	17	35300209	35300210	Missense_Mutation	DNP	CC	TT	c.1002_1003CC>TT	p.H335Y	80,172	sk-mel-147-mr_SK-Mel-147-MR	130,115	sk-mel-147-p_SK-Mel-147-P
AATF	26574	17	35413918	35413918	Missense_Mutation	SNP	C	T	c.1637C>T	p.S546F	55,105	sk-mel-147-mr_SK-Mel-147-MR	73,62	sk-mel-147-p_SK-Mel-147-P
FBXO47	494188	17	37101330	37101330	Missense_Mutation	SNP	G	A	c.676C>T	p.H226Y	42,39	sk-mel-147-mr_SK-Mel-147-MR	28,31	sk-mel-147-p_SK-Mel-147-P
THRA	7067	17	38240181	38240181	Nonsense_Mutation	SNP	C	T	c.316C>T	p.Q106*	102,93	sk-mel-147-mr_SK-Mel-147-MR	88,86	sk-mel-147-p_SK-Mel-147-P
CASC3	22794	17	38319066	38319066	Nonsense_Mutation	SNP	C	T	c.697C>T	p.R233*	37,24	sk-mel-147-mr_SK-Mel-147-MR	37,23	sk-mel-147-p_SK-Mel-147-P
KRTAP4-3	85290	17	39324366	39324366	Missense_Mutation	SNP	C	T	c.59G>A	p.G20D	102,99	sk-mel-147-mr_SK-Mel-147-MR	64,82	sk-mel-147-p_SK-Mel-147-P
KRTAP4-2	85291	17	39334133	39334133	Missense_Mutation	SNP	T	C	c.284A>G	p.Y95C	0,155	sk-mel-147-mr_SK-Mel-147-MR	0,110	sk-mel-147-p_SK-Mel-147-P
KRT34	3885	17	39534348	39534348	Missense_Mutation	SNP	C	T	c.1274G>A	p.G425E	54,34	sk-mel-147-mr_SK-Mel-147-MR	49,24	sk-mel-147-p_SK-Mel-147-P
KRT35	3886	17	39637078	39637078	Missense_Mutation	SNP	C	T	c.272G>A	p.G91D	167,145	sk-mel-147-mr_SK-Mel-147-MR	164,136	sk-mel-147-p_SK-Mel-147-P
NT5C3B	115024	17	39985157	39985157	Missense_Mutation	SNP	G	A	c.452C>T	p.P151L	85,64	sk-mel-147-mr_SK-Mel-147-MR	67,49	sk-mel-147-p_SK-Mel-147-P
AOC2	314	17	41001646	41001646	Missense_Mutation	SNP	G	A	c.1903G>A	p.E635K	48,40	sk-mel-147-mr_SK-Mel-147-MR	40,22	sk-mel-147-p_SK-Mel-147-P
FMNL1	752	17	43318778	43318779	Missense_Mutation	DNP	GC	CG	c.1362_1363GC>CG	p.P455A	0,113	sk-mel-147-mr_SK-Mel-147-MR	0,93	sk-mel-147-p_SK-Mel-147-P
FMNL1	752	17	43322475	43322475	Splice_Site	SNP	G	A	c.2728G>A	p.V910M	143,130	sk-mel-147-mr_SK-Mel-147-MR	148,117	sk-mel-147-p_SK-Mel-147-P
HOXB1	3211	17	46606997	46606997	Missense_Mutation	SNP	G	A	c.818C>T	p.P273L	89,100	sk-mel-147-mr_SK-Mel-147-MR	92,56	sk-mel-147-p_SK-Mel-147-P
COL1A1	1277	17	48269882	48269882	Missense_Mutation	SNP	G	A	c.1937C>T	p.P646L	122,108	sk-mel-147-mr_SK-Mel-147-MR	82,137	sk-mel-147-p_SK-Mel-147-P
TMEM92	162461	17	48355100	48355100	Splice_Site	SNP	C	T	c.94C>T	p.L32F	84,119	sk-mel-147-mr_SK-Mel-147-MR	98,87	sk-mel-147-p_SK-Mel-147-P
ABCC3	8714	17	48755525	48755525	Missense_Mutation	SNP	G	A	c.3650G>A	p.G1217E	66,66	sk-mel-147-mr_SK-Mel-147-MR	83,54	sk-mel-147-p_SK-Mel-147-P
WFIKKN2	124857	17	48913351	48913351	Missense_Mutation	SNP	C	T	c.53C>T	p.A18V	115,140	sk-mel-147-mr_SK-Mel-147-MR	146,88	sk-mel-147-p_SK-Mel-147-P
KIF2B	84643	17	51902199	51902199	Missense_Mutation	SNP	C	T	c.1805C>T	p.P602L	33,20	sk-mel-147-mr_SK-Mel-147-MR	29,16	sk-mel-147-p_SK-Mel-147-P
SCPEP1	59342	17	55062811	55062811	Missense_Mutation	SNP	C	T	c.298C>T	p.P100S	32,33	sk-mel-147-mr_SK-Mel-147-MR	23,14	sk-mel-147-p_SK-Mel-147-P
ABCA8	10351	17	66877332	66877332	Missense_Mutation	SNP	C	T	c.3847G>A	p.G1283R	27,21	sk-mel-147-mr_SK-Mel-147-MR	41,32	sk-mel-147-p_SK-Mel-147-P
ABCA10	10349	17	67160274	67160274	Missense_Mutation	SNP	C	T	c.3304G>A	p.D1102N	47,64	sk-mel-147-mr_SK-Mel-147-MR	74,34	sk-mel-147-p_SK-Mel-147-P
FADS6	283985	17	72889676	72889677	In_Frame_Ins	INS	-	GGCTCCGTAGGTTCCATGGGCTCCGTAGGTTCCATC	c.17_18insGATGGAACCTACGGAGCCCATGGAACCTACGGAGCC	p.6_6P>PMEPTEPMEPTEP	99,187	sk-mel-147-mr_SK-Mel-147-MR	78,141	sk-mel-147-p_SK-Mel-147-P
KCTD2	23510	17	73058234	73058234	Missense_Mutation	SNP	C	T	c.656C>T	p.S219F	42,40	sk-mel-147-mr_SK-Mel-147-MR	44,29	sk-mel-147-p_SK-Mel-147-P
GGA3	23163	17	73235032	73235032	Missense_Mutation	SNP	G	A	c.1913C>T	p.P638L	90,57	sk-mel-147-mr_SK-Mel-147-MR	93,63	sk-mel-147-p_SK-Mel-147-P
FOXJ1	2302	17	74133493	74133493	Missense_Mutation	SNP	C	T	c.1207G>A	p.G403R	43,25	sk-mel-147-mr_SK-Mel-147-MR	31,24	sk-mel-147-p_SK-Mel-147-P
QRICH2	84074	17	74288565	74288567	In_Frame_Del	DEL	TGA	-	c.1743_1745delTCA	p.H581del	0,1065	sk-mel-147-mr_SK-Mel-147-MR	1,976	sk-mel-147-p_SK-Mel-147-P
DNAH17	8632	17	76491127	76491128	Missense_Mutation	DNP	TG	CC	c.5940_5941CA>GG	p.M1981V	0,138	sk-mel-147-mr_SK-Mel-147-MR	0,114	sk-mel-147-p_SK-Mel-147-P
TIMP2	7077	17	76851887	76851887	Missense_Mutation	SNP	C	T	c.525G>A	p.M175I	112,110	sk-mel-147-mr_SK-Mel-147-MR	151,95	sk-mel-147-p_SK-Mel-147-P
RBFOX3	146713	17	77111686	77111686	Missense_Mutation	SNP	G	A	c.112C>T	p.P38S	96,109	sk-mel-147-mr_SK-Mel-147-MR	90,121	sk-mel-147-p_SK-Mel-147-P
CBX4	8535	17	77808511	77808511	Missense_Mutation	SNP	A	T	c.930T>A	p.F310L	100,101	sk-mel-147-mr_SK-Mel-147-MR	92,55	sk-mel-147-p_SK-Mel-147-P
CARD14	79092	17	78169021	78169021	Missense_Mutation	SNP	C	T	c.1388C>T	p.S463F	97,76	sk-mel-147-mr_SK-Mel-147-MR	67,90	sk-mel-147-p_SK-Mel-147-P
AATK	9625	17	79096367	79096367	Missense_Mutation	SNP	C	T	c.1369G>A	p.G457S	126,109	sk-mel-147-mr_SK-Mel-147-MR	106,85	sk-mel-147-p_SK-Mel-147-P
PIEZO2	63895	18	10758105	10758105	Missense_Mutation	SNP	G	A	c.3710C>T	p.S1237F	47,20	sk-mel-147-mr_SK-Mel-147-MR	46,24	sk-mel-147-p_SK-Mel-147-P
ANKRD62	342850	18	12096199	12096199	Missense_Mutation	SNP	G	A	c.512G>A	p.G171E	42,24	sk-mel-147-mr_SK-Mel-147-MR	71,37	sk-mel-147-p_SK-Mel-147-P
ANKRD62	342850	18	12097733	12097733	Missense_Mutation	SNP	G	A	c.709G>A	p.G237R	38,88	sk-mel-147-mr_SK-Mel-147-MR	43,75	sk-mel-147-p_SK-Mel-147-P
ANKRD30B	374860	18	14852306	14852306	Missense_Mutation	SNP	C	T	c.4006C>T	p.P1336S	13,13	sk-mel-147-mr_SK-Mel-147-MR	23,17	sk-mel-147-p_SK-Mel-147-P
TMEM241	85019	18	20932177	20932177	Missense_Mutation	SNP	A	G	c.748T>C	p.W250R	59,34	sk-mel-147-mr_SK-Mel-147-MR	63,31	sk-mel-147-p_SK-Mel-147-P
DSC3	1825	18	28602302	28602302	Splice_Site	SNP	C	T	c.942G>A	p.E314E	11,38	sk-mel-147-mr_SK-Mel-147-MR	13,36	sk-mel-147-p_SK-Mel-147-P
DSC2	1824	18	28671043	28671043	Missense_Mutation	SNP	G	A	c.422C>T	p.P141L	37,15	sk-mel-147-mr_SK-Mel-147-MR	54,32	sk-mel-147-p_SK-Mel-147-P
DSC1	1823	18	28725645	28725645	Missense_Mutation	SNP	G	A	c.868C>T	p.H290Y	73,47	sk-mel-147-mr_SK-Mel-147-MR	105,35	sk-mel-147-p_SK-Mel-147-P
ZSCAN30	100101467	18	32844210	32844211	Missense_Mutation	DNP	CC	TT	c.106_107GG>AA	p.G36N	50,70	sk-mel-147-mr_SK-Mel-147-MR	53,80	sk-mel-147-p_SK-Mel-147-P
SLC39A6	25800	18	33706614	33706614	Missense_Mutation	SNP	C	G	c.357G>C	p.E119D	0,181	sk-mel-147-mr_SK-Mel-147-MR	0,235	sk-mel-147-p_SK-Mel-147-P
RIT2	6014	18	40323574	40323574	Missense_Mutation	SNP	C	T	c.538G>A	p.E180K	69,33	sk-mel-147-mr_SK-Mel-147-MR	81,45	sk-mel-147-p_SK-Mel-147-P
SETBP1	26040	18	42530423	42530423	Missense_Mutation	SNP	C	T	c.1118C>T	p.S373F	26,36	sk-mel-147-mr_SK-Mel-147-MR	16,42	sk-mel-147-p_SK-Mel-147-P
ST8SIA5	29906	18	44268815	44268815	Missense_Mutation	SNP	C	T	c.379G>A	p.G127R	55,122	sk-mel-147-mr_SK-Mel-147-MR	62,120	sk-mel-147-p_SK-Mel-147-P
DYM	54808	18	46889592	46889592	Missense_Mutation	SNP	C	G	c.433G>C	p.E145Q	32,12	sk-mel-147-mr_SK-Mel-147-MR	34,16	sk-mel-147-p_SK-Mel-147-P
DCC	1630	18	50731734	50731734	Splice_Site	SNP	G	A	c.1722G>A	p.Q574Q	23,38	sk-mel-147-mr_SK-Mel-147-MR	21,41	sk-mel-147-p_SK-Mel-147-P
ALPK2	115701	18	56246326	56246326	Missense_Mutation	SNP	G	A	c.1682C>T	p.T561I	66,128	sk-mel-147-mr_SK-Mel-147-MR	69,120	sk-mel-147-p_SK-Mel-147-P
CCBE1	147372	18	57103374	57103374	Splice_Site	SNP	C	T			25,41	sk-mel-147-mr_SK-Mel-147-MR	32,42	sk-mel-147-p_SK-Mel-147-P
DOT1L	84444	19	2214535	2214536	Missense_Mutation	DNP	GG	AA	c.1863_1864GG>AA	p.E622K	57,176	sk-mel-147-mr_SK-Mel-147-MR	61,177	sk-mel-147-p_SK-Mel-147-P
TMPRSS9	360200	19	2410334	2410334	Missense_Mutation	SNP	C	T	c.1094C>T	p.S365L	148,44	sk-mel-147-mr_SK-Mel-147-MR	157,55	sk-mel-147-p_SK-Mel-147-P
LMNB2	84823	19	2434506	2434506	Missense_Mutation	SNP	G	A	c.929C>T	p.A310V	85,31	sk-mel-147-mr_SK-Mel-147-MR	97,32	sk-mel-147-p_SK-Mel-147-P
ZNF556	80032	19	2878017	2878017	Missense_Mutation	SNP	G	A	c.1061G>A	p.R354K	51,134	sk-mel-147-mr_SK-Mel-147-MR	40,112	sk-mel-147-p_SK-Mel-147-P
ZBTB7A	51341	19	4047850	4047850	Missense_Mutation	SNP	C	G	c.1655G>C	p.G552A	46,138	sk-mel-147-mr_SK-Mel-147-MR	43,135	sk-mel-147-p_SK-Mel-147-P
SIRT6	51548	19	4174813	4174813	Missense_Mutation	SNP	G	A	c.869C>T	p.P290L	15,33	sk-mel-147-mr_SK-Mel-147-MR	14,50	sk-mel-147-p_SK-Mel-147-P
ANKRD24	170961	19	4216940	4216940	Missense_Mutation	SNP	A	C	c.1783A>C	p.K595Q	43,94	sk-mel-147-mr_SK-Mel-147-MR	38,100	sk-mel-147-p_SK-Mel-147-P
C3	718	19	6684648	6684648	Missense_Mutation	SNP	T	C	c.4043A>G	p.Y1348C	62,46	sk-mel-147-mr_SK-Mel-147-MR	64,57	sk-mel-147-p_SK-Mel-147-P
MCOLN1	57192	19	7590020	7590020	Missense_Mutation	SNP	C	A	c.205C>A	p.Q69K	55,130	sk-mel-147-mr_SK-Mel-147-MR	51,181	sk-mel-147-p_SK-Mel-147-P
ADAMTS10	81794	19	8650372	8650372	Missense_Mutation	SNP	G	A	c.2833C>T	p.P945S	114,41	sk-mel-147-mr_SK-Mel-147-MR	126,39	sk-mel-147-p_SK-Mel-147-P
MUC16	94025	19	9010685	9010686	Missense_Mutation	DNP	CC	TT	c.38975_38976GG>AA	p.G12992E	192,59	sk-mel-147-mr_SK-Mel-147-MR	181,64	sk-mel-147-p_SK-Mel-147-P
MUC16	94025	19	9046578	9046578	Missense_Mutation	SNP	C	T	c.35053G>A	p.D11685N	220,84	sk-mel-147-mr_SK-Mel-147-MR	240,75	sk-mel-147-p_SK-Mel-147-P
MUC16	94025	19	9057547	9057547	Missense_Mutation	SNP	C	T	c.29899G>A	p.A9967T	132,38	sk-mel-147-mr_SK-Mel-147-MR	139,49	sk-mel-147-p_SK-Mel-147-P
MUC16	94025	19	9061858	9061858	Missense_Mutation	SNP	C	T	c.25588G>A	p.G8530R	54,131	sk-mel-147-mr_SK-Mel-147-MR	50,135	sk-mel-147-p_SK-Mel-147-P
MUC16	94025	19	9063081	9063081	Missense_Mutation	SNP	C	T	c.24365G>A	p.G8122E	73,199	sk-mel-147-mr_SK-Mel-147-MR	73,212	sk-mel-147-p_SK-Mel-147-P
MUC16	94025	19	9063183	9063183	Missense_Mutation	SNP	A	C	c.24263T>G	p.V8088G	47,197	sk-mel-147-mr_SK-Mel-147-MR	58,181	sk-mel-147-p_SK-Mel-147-P
MUC16	94025	19	9063550	9063550	Missense_Mutation	SNP	C	T	c.23896G>A	p.E7966K	54,156	sk-mel-147-mr_SK-Mel-147-MR	50,160	sk-mel-147-p_SK-Mel-147-P
MUC16	94025	19	9063738	9063738	Missense_Mutation	SNP	A	G	c.23708T>C	p.I7903T	62,140	sk-mel-147-mr_SK-Mel-147-MR	55,153	sk-mel-147-p_SK-Mel-147-P
MUC16	94025	19	9067885	9067885	Missense_Mutation	SNP	T	G	c.19561A>C	p.T6521P	132,34	sk-mel-147-mr_SK-Mel-147-MR	132,38	sk-mel-147-p_SK-Mel-147-P
MUC16	94025	19	9071745	9071745	Missense_Mutation	SNP	G	A	c.15701C>T	p.S5234F	31,130	sk-mel-147-mr_SK-Mel-147-MR	43,126	sk-mel-147-p_SK-Mel-147-P
MUC16	94025	19	9072100	9072100	Missense_Mutation	SNP	C	T	c.15346G>A	p.E5116K	73,16	sk-mel-147-mr_SK-Mel-147-MR	72,14	sk-mel-147-p_SK-Mel-147-P
MUC16	94025	19	9091478	9091478	Missense_Mutation	SNP	G	A	c.337C>T	p.P113S	108,38	sk-mel-147-mr_SK-Mel-147-MR	112,42	sk-mel-147-p_SK-Mel-147-P
OR7D2	162998	19	9297116	9297116	Missense_Mutation	SNP	G	A	c.659G>A	p.R220Q	75,28	sk-mel-147-mr_SK-Mel-147-MR	99,20	sk-mel-147-p_SK-Mel-147-P
OR7E24	26648	19	9362416	9362416	Missense_Mutation	SNP	C	T	c.697C>T	p.L233F	31,103	sk-mel-147-mr_SK-Mel-147-MR	41,108	sk-mel-147-p_SK-Mel-147-P
ZNF559	84527	19	9453337	9453337	Missense_Mutation	SNP	C	G	c.1210C>G	p.P404A	24,50	sk-mel-147-mr_SK-Mel-147-MR	28,90	sk-mel-147-p_SK-Mel-147-P
ZNF266	10781	19	9524463	9524463	Missense_Mutation	SNP	A	G	c.1138T>C	p.Y380H	139,32	sk-mel-147-mr_SK-Mel-147-MR	132,40	sk-mel-147-p_SK-Mel-147-P
DOCK6	57572	19	11344034	11344034	Missense_Mutation	SNP	G	A	c.2563C>T	p.P855S	22,61	sk-mel-147-mr_SK-Mel-147-MR	18,61	sk-mel-147-p_SK-Mel-147-P
HOOK2	29911	19	12885654	12885654	Missense_Mutation	SNP	G	T	c.103C>A	p.L35I	114,33	sk-mel-147-mr_SK-Mel-147-MR	96,32	sk-mel-147-p_SK-Mel-147-P
MAST1	22983	19	12954347	12954347	Missense_Mutation	SNP	G	A	c.253G>A	p.D85N	55,163	sk-mel-147-mr_SK-Mel-147-MR	58,175	sk-mel-147-p_SK-Mel-147-P
CYP4F22	126410	19	15648351	15648351	Missense_Mutation	SNP	G	A	c.427G>A	p.G143R	155,51	sk-mel-147-mr_SK-Mel-147-MR	169,50	sk-mel-147-p_SK-Mel-147-P
HSH2D	84941	19	16268056	16268056	Missense_Mutation	SNP	G	A	c.511G>A	p.E171K	172,66	sk-mel-147-mr_SK-Mel-147-MR	162,55	sk-mel-147-p_SK-Mel-147-P
NCAN	1463	19	19338961	19338961	Nonsense_Mutation	SNP	G	A	c.2532G>A	p.W844*	49,136	sk-mel-147-mr_SK-Mel-147-MR	43,145	sk-mel-147-p_SK-Mel-147-P
HAPLN4	404037	19	19369464	19369464	Missense_Mutation	SNP	G	A	c.685C>T	p.P229S	156,429	sk-mel-147-mr_SK-Mel-147-MR	169,455	sk-mel-147-p_SK-Mel-147-P
ZNF708	7562	19	21476848	21476848	Missense_Mutation	SNP	G	A	c.920C>T	p.P307L	114,311	sk-mel-147-mr_SK-Mel-147-MR	111,299	sk-mel-147-p_SK-Mel-147-P
ZNF676	163223	19	22362861	22362861	Missense_Mutation	SNP	C	T	c.1658G>A	p.R553K	248,187	sk-mel-147-mr_SK-Mel-147-MR	275,131	sk-mel-147-p_SK-Mel-147-P
ZNF729	100287226	19	22497495	22497495	Missense_Mutation	SNP	C	T	c.1276C>T	p.H426Y	218,299	sk-mel-147-mr_SK-Mel-147-MR	142,295	sk-mel-147-p_SK-Mel-147-P
ZNF729	100287226	19	22499286	22499286	Missense_Mutation	SNP	G	A	c.3067G>A	p.E1023K	268,175	sk-mel-147-mr_SK-Mel-147-MR	273,117	sk-mel-147-p_SK-Mel-147-P
ZNF681	148213	19	23928066	23928066	Nonsense_Mutation	SNP	G	A	c.286C>T	p.Q96*	69,49	sk-mel-147-mr_SK-Mel-147-MR	87,33	sk-mel-147-p_SK-Mel-147-P
ZNF536	9745	19	31040036	31040036	Missense_Mutation	SNP	G	A	c.3510G>A	p.M1170I	157,235	sk-mel-147-mr_SK-Mel-147-MR	132,252	sk-mel-147-p_SK-Mel-147-P
MAG	4099	19	35786589	35786590	Missense_Mutation	DNP	CC	TT	c.120_121CC>TT	p.P41S	153,91	sk-mel-147-mr_SK-Mel-147-MR	147,71	sk-mel-147-p_SK-Mel-147-P
ZNF565	147929	19	36674305	36674305	Missense_Mutation	SNP	A	G	c.683T>C	p.I228T	97,70	sk-mel-147-mr_SK-Mel-147-MR	119,51	sk-mel-147-p_SK-Mel-147-P
ZNF790	388536	19	37309406	37309406	Missense_Mutation	SNP	C	G	c.1840G>C	p.E614Q	60,86	sk-mel-147-mr_SK-Mel-147-MR	55,103	sk-mel-147-p_SK-Mel-147-P
HKR1	284459	19	37853188	37853188	Missense_Mutation	SNP	C	T	c.491C>T	p.P164L	34,60	sk-mel-147-mr_SK-Mel-147-MR	39,75	sk-mel-147-p_SK-Mel-147-P
SIPA1L3	23094	19	38573157	38573157	Missense_Mutation	SNP	C	T	c.952C>T	p.P318S	275,186	sk-mel-147-mr_SK-Mel-147-MR	278,180	sk-mel-147-p_SK-Mel-147-P
CATSPERG	57828	19	38828249	38828249	Missense_Mutation	SNP	C	T	c.287C>T	p.P96L	167,97	sk-mel-147-mr_SK-Mel-147-MR	176,121	sk-mel-147-p_SK-Mel-147-P
RYR1	6261	19	38964125	38964125	Missense_Mutation	SNP	C	T	c.3874C>T	p.L1292F	98,166	sk-mel-147-mr_SK-Mel-147-MR	93,146	sk-mel-147-p_SK-Mel-147-P
TIMM50	92609	19	39976352	39976353	Frame_Shift_Ins	INS	-	G	c.397_398insG	p.C133fs	109,121	sk-mel-147-mr_SK-Mel-147-MR	122,129	sk-mel-147-p_SK-Mel-147-P
LGALS14	56891	19	40199865	40199865	Missense_Mutation	SNP	A	G	c.332A>G	p.N111S	47,46	sk-mel-147-mr_SK-Mel-147-MR	56,61	sk-mel-147-p_SK-Mel-147-P
FCGBP	8857	19	40368498	40368499	Missense_Mutation	DNP	AA	CC	c.12849_12850TT>GG	p.S4284A	0,134	sk-mel-147-mr_SK-Mel-147-MR	0,95	sk-mel-147-p_SK-Mel-147-P
AKT2	208	19	40739818	40739818	Missense_Mutation	SNP	G	C	c.1407C>G	p.H469Q	46,70	sk-mel-147-mr_SK-Mel-147-MR	42,74	sk-mel-147-p_SK-Mel-147-P
ITPKC	80271	19	41242981	41242981	Missense_Mutation	SNP	C	T	c.1765C>T	p.H589Y	156,93	sk-mel-147-mr_SK-Mel-147-MR	164,91	sk-mel-147-p_SK-Mel-147-P
AXL	558	19	41727896	41727896	Missense_Mutation	SNP	T	G	c.521T>G	p.L174R	113,70	sk-mel-147-mr_SK-Mel-147-MR	100,56	sk-mel-147-p_SK-Mel-147-P
ZNF574	64763	19	42585385	42585385	Missense_Mutation	SNP	C	T	c.2627C>T	p.P876L	96,116	sk-mel-147-mr_SK-Mel-147-MR	80,117	sk-mel-147-p_SK-Mel-147-P
PSG11	5680	19	43519483	43519483	Missense_Mutation	SNP	G	A	c.749C>T	p.S250F	185,123	sk-mel-147-mr_SK-Mel-147-MR	204,127	sk-mel-147-p_SK-Mel-147-P
PSG11	5680	19	43529026	43529027	Missense_Mutation	DNP	CA	TG	c.246_247TG>CA	p.V83I	0,379	sk-mel-147-mr_SK-Mel-147-MR	0,382	sk-mel-147-p_SK-Mel-147-P
PSG4	5672	19	43708115	43708115	Missense_Mutation	SNP	C	T	c.353G>A	p.G118E	269,141	sk-mel-147-mr_SK-Mel-147-MR	310,160	sk-mel-147-p_SK-Mel-147-P
RSPH6A	81492	19	46307574	46307574	Missense_Mutation	SNP	G	A	c.1589C>T	p.P530L	50,59	sk-mel-147-mr_SK-Mel-147-MR	35,52	sk-mel-147-p_SK-Mel-147-P
NANOS2	339345	19	46417813	46417813	Missense_Mutation	SNP	C	T	c.139G>A	p.D47N	168,111	sk-mel-147-mr_SK-Mel-147-MR	167,119	sk-mel-147-p_SK-Mel-147-P
ARHGAP35	2909	19	47423674	47423674	Missense_Mutation	SNP	C	A	c.1742C>A	p.P581Q	93,119	sk-mel-147-mr_SK-Mel-147-MR	83,107	sk-mel-147-p_SK-Mel-147-P
TSKS	60385	19	50248568	50248568	Missense_Mutation	SNP	C	T	c.1078G>A	p.G360S	81,114	sk-mel-147-mr_SK-Mel-147-MR	81,122	sk-mel-147-p_SK-Mel-147-P
PTOV1	53635	19	50361227	50361227	Missense_Mutation	SNP	G	A	c.871G>A	p.E291K	132,96	sk-mel-147-mr_SK-Mel-147-MR	139,87	sk-mel-147-p_SK-Mel-147-P
LRRC4B	94030	19	51021057	51021057	Missense_Mutation	SNP	A	G	c.1913T>C	p.V638A	0,148	sk-mel-147-mr_SK-Mel-147-MR	0,122	sk-mel-147-p_SK-Mel-147-P
SHANK1	50944	19	51172366	51172366	Missense_Mutation	SNP	C	T	c.2851G>A	p.G951R	46,24	sk-mel-147-mr_SK-Mel-147-MR	34,15	sk-mel-147-p_SK-Mel-147-P
CD33	945	19	51742873	51742873	Missense_Mutation	SNP	C	T	c.1025C>T	p.S342F	67,41	sk-mel-147-mr_SK-Mel-147-MR	46,35	sk-mel-147-p_SK-Mel-147-P
SIGLEC12	89858	19	52003227	52003227	Missense_Mutation	SNP	C	T	c.755G>A	p.R252K	154,82	sk-mel-147-mr_SK-Mel-147-MR	141,86	sk-mel-147-p_SK-Mel-147-P
SIGLEC12	89858	19	52004604	52004604	Missense_Mutation	SNP	C	T	c.384G>A	p.M128I	59,113	sk-mel-147-mr_SK-Mel-147-MR	41,102	sk-mel-147-p_SK-Mel-147-P
SIGLEC6	946	19	52034135	52034135	Missense_Mutation	SNP	G	A	c.506C>T	p.P169L	80,78	sk-mel-147-mr_SK-Mel-147-MR	60,96	sk-mel-147-p_SK-Mel-147-P
ZNF600	162966	19	53268918	53268918	Missense_Mutation	SNP	A	C	c.2091T>G	p.N697K	113,131	sk-mel-147-mr_SK-Mel-147-MR	118,150	sk-mel-147-p_SK-Mel-147-P
LILRA6	79168	19	54745664	54745664	Missense_Mutation	SNP	C	T	c.446G>A	p.G149E	261,45	sk-mel-147-mr_SK-Mel-147-MR	295,46	sk-mel-147-p_SK-Mel-147-P
LILRB1	10859	19	55143156	55143157	Missense_Mutation	DNP	TG	CA	c.276_277TG>CA	p.A93T	407,228	sk-mel-147-mr_SK-Mel-147-MR	315,209	sk-mel-147-p_SK-Mel-147-P
LILRB4	11006	19	55175679	55175679	Missense_Mutation	SNP	T	G	c.398T>G	p.L133R	324,164	sk-mel-147-mr_SK-Mel-147-MR	256,166	sk-mel-147-p_SK-Mel-147-P
ZNF524	147807	19	56114007	56114007	Missense_Mutation	SNP	C	T	c.529C>T	p.R177C	177,119	sk-mel-147-mr_SK-Mel-147-MR	154,91	sk-mel-147-p_SK-Mel-147-P
NLRP4	147945	19	56372869	56372869	Nonsense_Mutation	SNP	G	A	c.1974G>A	p.W658*	104,168	sk-mel-147-mr_SK-Mel-147-MR	123,165	sk-mel-147-p_SK-Mel-147-P
NLRP13	126204	19	56419195	56419195	Missense_Mutation	SNP	C	T	c.2410G>A	p.A804T	97,55	sk-mel-147-mr_SK-Mel-147-MR	92,56	sk-mel-147-p_SK-Mel-147-P
NLRP13	126204	19	56443359	56443359	Splice_Site	SNP	C	T	c.319G>A	p.E107K	53,21	sk-mel-147-mr_SK-Mel-147-MR	47,33	sk-mel-147-p_SK-Mel-147-P
ZNF470	388566	19	57089896	57089896	Missense_Mutation	SNP	C	T	c.2099C>T	p.T700I	70,34	sk-mel-147-mr_SK-Mel-147-MR	99,30	sk-mel-147-p_SK-Mel-147-P
PEG3	5178	19	57327889	57327889	Missense_Mutation	SNP	A	T	c.1921T>A	p.S641T	53,94	sk-mel-147-mr_SK-Mel-147-MR	52,75	sk-mel-147-p_SK-Mel-147-P
ZSCAN18	65982	19	58596525	58596525	Missense_Mutation	SNP	C	T	c.1060G>A	p.V354I	199,49	sk-mel-147-mr_SK-Mel-147-MR	187,32	sk-mel-147-p_SK-Mel-147-P
TCF15	6939	20	590542	590543	Missense_Mutation	DNP	CG	GC	c.339_340CG>GC	p.V114L	0,263	sk-mel-147-mr_SK-Mel-147-MR	0,232	sk-mel-147-p_SK-Mel-147-P
PLCB1	23236	20	8721042	8721042	Missense_Mutation	SNP	C	T	c.2360C>T	p.P787L	85,34	sk-mel-147-mr_SK-Mel-147-MR	84,38	sk-mel-147-p_SK-Mel-147-P
PLCB4	5332	20	9319671	9319671	Missense_Mutation	SNP	C	T	c.356C>T	p.P119L	49,54	sk-mel-147-mr_SK-Mel-147-MR	47,52	sk-mel-147-p_SK-Mel-147-P
PLCB4	5332	20	9434098	9434098	Missense_Mutation	SNP	G	A	c.2949G>A	p.M983I	41,93	sk-mel-147-mr_SK-Mel-147-MR	46,76	sk-mel-147-p_SK-Mel-147-P
FLRT3	23767	20	14307864	14307864	Missense_Mutation	SNP	C	T	c.289G>A	p.E97K	139,78	sk-mel-147-mr_SK-Mel-147-MR	166,72	sk-mel-147-p_SK-Mel-147-P
SYNDIG1	79953	20	24523819	24523819	Missense_Mutation	SNP	G	A	c.86G>A	p.R29K	149,63	sk-mel-147-mr_SK-Mel-147-MR	139,75	sk-mel-147-p_SK-Mel-147-P
APMAP	57136	20	24944585	24944585	Missense_Mutation	SNP	G	A	c.1115C>T	p.A372V	117,193	sk-mel-147-mr_SK-Mel-147-MR	128,180	sk-mel-147-p_SK-Mel-147-P
PTPRT	11122	20	41385153	41385153	Missense_Mutation	SNP	G	A	c.808C>T	p.R270C	136,52	sk-mel-147-mr_SK-Mel-147-MR	106,54	sk-mel-147-p_SK-Mel-147-P
TTPAL	79183	20	43118041	43118041	Missense_Mutation	SNP	T	G	c.888T>G	p.D296E	298,133	sk-mel-147-mr_SK-Mel-147-MR	282,159	sk-mel-147-p_SK-Mel-147-P
KCNS1	3787	20	43726980	43726980	Missense_Mutation	SNP	C	T	c.433G>A	p.E145K	246,129	sk-mel-147-mr_SK-Mel-147-MR	179,117	sk-mel-147-p_SK-Mel-147-P
OCSTAMP	128506	20	45174285	45174285	Nonsense_Mutation	SNP	C	T	c.728G>A	p.W243*	49,117	sk-mel-147-mr_SK-Mel-147-MR	54,87	sk-mel-147-p_SK-Mel-147-P
PREX1	57580	20	47256403	47256403	Missense_Mutation	SNP	G	A	c.3805C>T	p.R1269C	110,215	sk-mel-147-mr_SK-Mel-147-MR	95,185	sk-mel-147-p_SK-Mel-147-P
CSE1L	1434	20	47705890	47705890	Missense_Mutation	SNP	C	T	c.1928C>T	p.A643V	153,66	sk-mel-147-mr_SK-Mel-147-MR	131,62	sk-mel-147-p_SK-Mel-147-P
ADNP	23394	20	49509144	49509144	Missense_Mutation	SNP	G	A	c.2107C>T	p.P703S	80,134	sk-mel-147-mr_SK-Mel-147-MR	72,122	sk-mel-147-p_SK-Mel-147-P
KCNG1	3755	20	49626263	49626263	Missense_Mutation	SNP	G	A	c.613C>T	p.R205C	130,275	sk-mel-147-mr_SK-Mel-147-MR	101,178	sk-mel-147-p_SK-Mel-147-P
SALL4	57167	20	50406699	50406700	Nonsense_Mutation	DNP	GG	AT	c.2322_2323CC>AT	p.774_775SR>R*	127,252	sk-mel-147-mr_SK-Mel-147-MR	129,227	sk-mel-147-p_SK-Mel-147-P
TSHZ2	128553	20	51871165	51871165	Missense_Mutation	SNP	G	A	c.1168G>A	p.D390N	106,214	sk-mel-147-mr_SK-Mel-147-MR	104,178	sk-mel-147-p_SK-Mel-147-P
CBLN4	140689	20	54575842	54575842	Missense_Mutation	SNP	C	T	c.353G>A	p.G118E	49,126	sk-mel-147-mr_SK-Mel-147-MR	55,83	sk-mel-147-p_SK-Mel-147-P
LAMA5	3911	20	60892456	60892456	Missense_Mutation	SNP	C	T	c.7456G>A	p.E2486K	214,98	sk-mel-147-mr_SK-Mel-147-MR	170,93	sk-mel-147-p_SK-Mel-147-P
RBBP8NL	140893	20	60988914	60988914	Missense_Mutation	SNP	G	A	c.1493C>T	p.T498I	29,35	sk-mel-147-mr_SK-Mel-147-MR	15,31	sk-mel-147-p_SK-Mel-147-P
DIDO1	11083	20	61528177	61528177	Missense_Mutation	SNP	G	A	c.1760C>T	p.P587L	206,87	sk-mel-147-mr_SK-Mel-147-MR	210,76	sk-mel-147-p_SK-Mel-147-P
DIDO1	11083	20	61542376	61542376	Missense_Mutation	SNP	G	A	c.589C>T	p.P197S	116,241	sk-mel-147-mr_SK-Mel-147-MR	116,209	sk-mel-147-p_SK-Mel-147-P
TPTE	7179	21	10920116	10920116	Missense_Mutation	SNP	C	T	c.1138G>A	p.E380K	93,9	sk-mel-147-mr_SK-Mel-147-MR	102,17	sk-mel-147-p_SK-Mel-147-P
TPTE	7179	21	10942756	10942756	Nonsense_Mutation	SNP	G	A	c.685C>T	p.R229*	220,46	sk-mel-147-mr_SK-Mel-147-MR	219,67	sk-mel-147-p_SK-Mel-147-P
TPTE	7179	21	10942770	10942770	Missense_Mutation	SNP	G	A	c.671C>T	p.S224L	212,44	sk-mel-147-mr_SK-Mel-147-MR	208,66	sk-mel-147-p_SK-Mel-147-P
TPTE	7179	21	10943003	10943003	Missense_Mutation	SNP	C	T	c.584G>A	p.R195Q	73,10	sk-mel-147-mr_SK-Mel-147-MR	91,23	sk-mel-147-p_SK-Mel-147-P
NCAM2	4685	21	22849744	22849745	Missense_Mutation	DNP	CC	TT	c.2029_2030CC>TT	p.P677L	19,60	sk-mel-147-mr_SK-Mel-147-MR	32,77	sk-mel-147-p_SK-Mel-147-P
SCAF4	57466	21	33064186	33064186	Missense_Mutation	SNP	G	A	c.1672C>T	p.R558C	19,48	sk-mel-147-mr_SK-Mel-147-MR	32,70	sk-mel-147-p_SK-Mel-147-P
DSCAM	1826	21	41385227	41385227	Missense_Mutation	SNP	C	T	c.5773G>A	p.G1925R	50,99	sk-mel-147-mr_SK-Mel-147-MR	43,116	sk-mel-147-p_SK-Mel-147-P
DSCAM	1826	21	41414529	41414529	Missense_Mutation	SNP	C	T	c.5455G>A	p.E1819K	120,75	sk-mel-147-mr_SK-Mel-147-MR	142,69	sk-mel-147-p_SK-Mel-147-P
UMODL1	89766	21	43543244	43543244	Missense_Mutation	SNP	G	A	c.3131G>A	p.G1044E	113,180	sk-mel-147-mr_SK-Mel-147-MR	101,229	sk-mel-147-p_SK-Mel-147-P
ABCG1	9619	21	43716487	43716488	Missense_Mutation	DNP	CC	TT	c.2022_2023CC>TT	p.R675W	63,33	sk-mel-147-mr_SK-Mel-147-MR	82,29	sk-mel-147-p_SK-Mel-147-P
TMPRSS3	64699	21	43808549	43808549	Frame_Shift_Del	DEL	A	-	c.409delT	p.Y137fs	33,60	sk-mel-147-mr_SK-Mel-147-MR	43,89	sk-mel-147-p_SK-Mel-147-P
COL6A1	1291	21	47406520	47406520	Missense_Mutation	SNP	G	A	c.509G>A	p.G170E	90,58	sk-mel-147-mr_SK-Mel-147-MR	118,54	sk-mel-147-p_SK-Mel-147-P
CLTCL1	8218	22	19196485	19196485	Missense_Mutation	SNP	C	T	c.3389G>A	p.R1130K	40,51	sk-mel-147-mr_SK-Mel-147-MR	40,59	sk-mel-147-p_SK-Mel-147-P
CLTCL1	8218	22	19220951	19220951	Missense_Mutation	SNP	T	A	c.1362A>T	p.E454D	98,67	sk-mel-147-mr_SK-Mel-147-MR	81,88	sk-mel-147-p_SK-Mel-147-P
TBX1	6899	22	19748485	19748485	Missense_Mutation	SNP	C	T	c.92C>T	p.A31V	5,6	sk-mel-147-mr_SK-Mel-147-MR	2,2	sk-mel-147-p_SK-Mel-147-P
TBX1	6899	22	19751835	19751835	Missense_Mutation	SNP	G	A	c.670G>A	p.D224N	247,245	sk-mel-147-mr_SK-Mel-147-MR	225,210	sk-mel-147-p_SK-Mel-147-P
FAM230A	653203	22	20709347	20709347	Missense_Mutation	SNP	C	T	c.1079C>T	p.P360L	107,83	sk-mel-147-mr_SK-Mel-147-MR	89,76	sk-mel-147-p_SK-Mel-147-P
SUSD2	56241	22	24579157	24579158	Missense_Mutation	DNP	GA	TC	c.209_210GA>TC	p.G70V	184,52	sk-mel-147-mr_SK-Mel-147-MR	176,35	sk-mel-147-p_SK-Mel-147-P
PES1	23481	22	30975809	30975809	Missense_Mutation	SNP	G	A	c.866C>T	p.T289I	92,73	sk-mel-147-mr_SK-Mel-147-MR	71,80	sk-mel-147-p_SK-Mel-147-P
INPP5J	27124	22	31524589	31524589	Missense_Mutation	SNP	G	A	c.2142G>A	p.M714I	118,116	sk-mel-147-mr_SK-Mel-147-MR	103,124	sk-mel-147-p_SK-Mel-147-P
MYH9	4627	22	36716873	36716873	Missense_Mutation	SNP	G	A	c.838C>T	p.L280F	20,15	sk-mel-147-mr_SK-Mel-147-MR	28,21	sk-mel-147-p_SK-Mel-147-P
TRIOBP	11078	22	38120752	38120752	Missense_Mutation	SNP	C	T	c.2189C>T	p.P730L	365,406	sk-mel-147-mr_SK-Mel-147-MR	452,391	sk-mel-147-p_SK-Mel-147-P
TRIOBP	11078	22	38131006	38131007	Missense_Mutation	DNP	CC	TT	c.4663_4664CC>TT	p.P1555F	193,187	sk-mel-147-mr_SK-Mel-147-MR	222,160	sk-mel-147-p_SK-Mel-147-P
EP300	2033	22	41543880	41543880	Missense_Mutation	SNP	C	T	c.2171C>T	p.P724L	47,45	sk-mel-147-mr_SK-Mel-147-MR	51,54	sk-mel-147-p_SK-Mel-147-P
EFCAB6	64800	22	43996046	43996046	Missense_Mutation	SNP	C	T	c.2779G>A	p.D927N	24,51	sk-mel-147-mr_SK-Mel-147-MR	37,44	sk-mel-147-p_SK-Mel-147-P
SBF1	6305	22	50903124	50903124	Missense_Mutation	SNP	G	A	c.1475C>T	p.P492L	190,136	sk-mel-147-mr_SK-Mel-147-MR	165,132	sk-mel-147-p_SK-Mel-147-P
MIOX	55586	22	50926460	50926460	Missense_Mutation	SNP	A	T	c.323A>T	p.K108M	66,80	sk-mel-147-mr_SK-Mel-147-MR	49,67	sk-mel-147-p_SK-Mel-147-P
EGFL6	25975	X	13636038	13636038	Missense_Mutation	SNP	C	T	c.968C>T	p.S323F	0,103	sk-mel-147-mr_SK-Mel-147-MR	0,73	sk-mel-147-p_SK-Mel-147-P
DCAF8L2	347442	X	27766187	27766187	Missense_Mutation	SNP	G	A	c.1175G>A	p.R392K	0,69	sk-mel-147-mr_SK-Mel-147-MR	0,54	sk-mel-147-p_SK-Mel-147-P
MAGEB10	139422	X	27840013	27840013	Missense_Mutation	SNP	G	A	c.590G>A	p.G197D	0,120	sk-mel-147-mr_SK-Mel-147-MR	0,69	sk-mel-147-p_SK-Mel-147-P
DCAF8L1	139425	X	27999354	27999354	Missense_Mutation	SNP	G	T	c.98C>A	p.T33K	0,109	sk-mel-147-mr_SK-Mel-147-MR	0,83	sk-mel-147-p_SK-Mel-147-P
CHST7	56548	X	46434058	46434058	Missense_Mutation	SNP	C	T	c.692C>T	p.P231L	0,218	sk-mel-147-mr_SK-Mel-147-MR	0,122	sk-mel-147-p_SK-Mel-147-P
ZNF81	347344	X	47775540	47775540	Missense_Mutation	SNP	A	G	c.1495A>G	p.I499V	0,72	sk-mel-147-mr_SK-Mel-147-MR	0,71	sk-mel-147-p_SK-Mel-147-P
GPKOW	27238	X	48973501	48973501	Missense_Mutation	SNP	G	A	c.796C>T	p.P266S	0,174	sk-mel-147-mr_SK-Mel-147-MR	0,88	sk-mel-147-p_SK-Mel-147-P
CCDC22	28952	X	49103192	49103192	Splice_Site	SNP	G	A	c.715G>A	p.E239K	0,55	sk-mel-147-mr_SK-Mel-147-MR	0,34	sk-mel-147-p_SK-Mel-147-P
GAGE12I	26748	X	49218375	49218375	Frame_Shift_Del	DEL	C	-	c.140delC	p.A47fs	0,10	sk-mel-147-mr_SK-Mel-147-MR	0,7	sk-mel-147-p_SK-Mel-147-P
GAGE12I	26748	X	49218377	49218377	Missense_Mutation	SNP	A	C	c.142A>C	p.T48P	0,10	sk-mel-147-mr_SK-Mel-147-MR	0,7	sk-mel-147-p_SK-Mel-147-P
APEX2	27301	X	55033290	55033290	Missense_Mutation	SNP	C	T	c.979C>T	p.R327C	0,115	sk-mel-147-mr_SK-Mel-147-MR	0,87	sk-mel-147-p_SK-Mel-147-P
MAGEH1	28986	X	55479357	55479357	Missense_Mutation	SNP	C	G	c.550C>G	p.R184G	0,169	sk-mel-147-mr_SK-Mel-147-MR	0,128	sk-mel-147-p_SK-Mel-147-P
ASB12	142689	X	63444743	63444743	Missense_Mutation	SNP	T	C	c.761A>G	p.D254G	0,89	sk-mel-147-mr_SK-Mel-147-MR	0,48	sk-mel-147-p_SK-Mel-147-P
KIAA2022	340533	X	73963307	73963307	Missense_Mutation	SNP	G	A	c.1085C>T	p.S362F	0,71	sk-mel-147-mr_SK-Mel-147-MR	0,71	sk-mel-147-p_SK-Mel-147-P
PCDH11X	27328	X	91873373	91873373	Missense_Mutation	SNP	C	T	c.3478C>T	p.H1160Y	0,378	sk-mel-147-mr_SK-Mel-147-MR	0,237	sk-mel-147-p_SK-Mel-147-P
NRK	203447	X	105193586	105193586	Missense_Mutation	SNP	C	T	c.4373C>T	p.P1458L	0,68	sk-mel-147-mr_SK-Mel-147-MR	0,40	sk-mel-147-p_SK-Mel-147-P
TEX13B	56156	X	107224729	107224729	Missense_Mutation	SNP	C	T	c.520G>A	p.G174R	0,162	sk-mel-147-mr_SK-Mel-147-MR	0,91	sk-mel-147-p_SK-Mel-147-P
CHRDL1	91851	X	109963087	109963087	Missense_Mutation	SNP	C	T	c.496G>A	p.D166N	0,84	sk-mel-147-mr_SK-Mel-147-MR	0,66	sk-mel-147-p_SK-Mel-147-P
CAPN6	827	X	110496372	110496372	Missense_Mutation	SNP	G	A	c.370C>T	p.R124C	0,126	sk-mel-147-mr_SK-Mel-147-MR	0,91	sk-mel-147-p_SK-Mel-147-P
HS6ST2	90161	X	132092548	132092549	Missense_Mutation	DNP	GG	AA	c.82_83CC>TT	p.P28F	11,255	sk-mel-147-mr_SK-Mel-147-MR	0,151	sk-mel-147-p_SK-Mel-147-P
GPR112	139378	X	135431830	135431830	Missense_Mutation	SNP	C	T	c.5965C>T	p.P1989S	0,83	sk-mel-147-mr_SK-Mel-147-MR	0,74	sk-mel-147-p_SK-Mel-147-P
MAGEC3	139081	X	140984916	140984916	Missense_Mutation	SNP	G	A	c.1372G>A	p.E458K	0,66	sk-mel-147-mr_SK-Mel-147-MR	0,38	sk-mel-147-p_SK-Mel-147-P
SPANXN2	494119	X	142795496	142795496	Missense_Mutation	SNP	G	A	c.182C>T	p.T61M	0,143	sk-mel-147-mr_SK-Mel-147-MR	0,75	sk-mel-147-p_SK-Mel-147-P
GABRQ	55879	X	151815503	151815503	Missense_Mutation	SNP	T	A	c.401T>A	p.M134K	0,146	sk-mel-147-mr_SK-Mel-147-MR	0,127	sk-mel-147-p_SK-Mel-147-P
HCFC1	3054	X	153220560	153220560	Missense_Mutation	SNP	T	G	c.3290A>C	p.N1097T	0,124	sk-mel-147-mr_SK-Mel-147-MR	0,97	sk-mel-147-p_SK-Mel-147-P
PLXNA3	55558	X	153688579	153688579	Missense_Mutation	SNP	G	A	c.56G>A	p.G19D	3,124	sk-mel-147-mr_SK-Mel-147-MR	2,81	sk-mel-147-p_SK-Mel-147-P

## Sheet: WES SK-MEL-2 MR vs P unique
Hugo_Symbol	Entrez_Gene_Id	Chromosome	Start_Position	End_Position	Variant_Classification	Variant_Type	Reference_Allele	Tumor_Seq_Allele2	cDNA_Change	Protein_Change	allelic_depth	Tumor_Sample_Barcode	Matched_Norm_Sample_Barcode
CROCC	9696	1	17265608	17265608	Frame_Shift_Del	DEL	G	-	c.1579delG	p.A527fs	87,7	sk-mel-2_SK-Mel-2-MR	sk-mel-2_SK-MEL-2P
CROCC	9696	1	17265609	17265609	Missense_Mutation	SNP	C	A	c.1580C>A	p.A527D	87,8	sk-mel-2_SK-Mel-2-MR	sk-mel-2_SK-MEL-2P
NBPF3	84224	1	21806710	21806710	Missense_Mutation	SNP	T	G	c.1375T>G	p.L459V	37,7	sk-mel-2_SK-Mel-2-MR	sk-mel-2_SK-MEL-2P
CASQ2	845	1	116243875	116243877	In_Frame_Del	DEL	TCG	-	c.1185_1187delCGA	p.395_396DD>D	309,5	sk-mel-2_SK-Mel-2-MR	sk-mel-2_SK-MEL-2P
PHGDH	26227	1	120279743	120279743	Missense_Mutation	SNP	C	G	c.799C>G	p.P267A	610,25	sk-mel-2_SK-Mel-2-MR	sk-mel-2_SK-MEL-2P
ANKRD36C	400986	2	96517518	96517518	Missense_Mutation	SNP	A	G	c.5237T>C	p.V1746A	110,5	sk-mel-2_SK-Mel-2-MR	sk-mel-2_SK-MEL-2P
MYO3B	140469	2	171323186	171323186	Nonsense_Mutation	SNP	T	A	c.2979T>A	p.Y993*	77,25	sk-mel-2_SK-Mel-2-MR	sk-mel-2_SK-MEL-2P
EPHA4	2043	2	222428855	222428855	Frame_Shift_Del	DEL	T	-	c.419delA	p.N140fs	164,5	sk-mel-2_SK-Mel-2-MR	sk-mel-2_SK-MEL-2P
EPHA4	2043	2	222429113	222429113	Splice_Site	SNP	C	A	c.161G>T	p.W54L	83,24	sk-mel-2_SK-Mel-2-MR	sk-mel-2_SK-MEL-2P
LRRN1	57633	3	3887896	3887896	Missense_Mutation	SNP	C	G	c.1571C>G	p.T524S	148,49	sk-mel-2_SK-Mel-2-MR	sk-mel-2_SK-MEL-2P
ASB14	142686	3	57312551	57312551	Missense_Mutation	SNP	A	G	c.1285T>C	p.Y429H	184,6	sk-mel-2_SK-Mel-2-MR	sk-mel-2_SK-MEL-2P
FBN2	2201	5	127654646	127654646	Missense_Mutation	SNP	T	C	c.4519A>G	p.N1507D	241,9	sk-mel-2_SK-Mel-2-MR	sk-mel-2_SK-MEL-2P
HSPA4	3308	5	132428465	132428465	Missense_Mutation	SNP	A	G	c.1634A>G	p.E545G	23,15	sk-mel-2_SK-Mel-2-MR	sk-mel-2_SK-MEL-2P
ADAMTS2	9509	5	178559313	178559313	Splice_Site	DEL	T	-			211,7	sk-mel-2_SK-Mel-2-MR	sk-mel-2_SK-MEL-2P
CBY3	646019	5	179105675	179105675	Missense_Mutation	SNP	G	A	c.638C>T	p.A213V	504,6	sk-mel-2_SK-Mel-2-MR	sk-mel-2_SK-MEL-2P
ACTB	60	7	5567668	5567668	Missense_Mutation	SNP	G	C	c.951C>G	p.I317M	243,11	sk-mel-2_SK-Mel-2-MR	sk-mel-2_SK-MEL-2P
TRA2A	29896	7	23545421	23545421	Missense_Mutation	SNP	G	A	c.782C>T	p.P261L	75,21	sk-mel-2_SK-Mel-2-MR	sk-mel-2_SK-MEL-2P
EIF4H	7458	7	73604165	73604165	Missense_Mutation	SNP	G	A	c.326G>A	p.R109Q	137,4	sk-mel-2_SK-Mel-2-MR	sk-mel-2_SK-MEL-2P
MTERF	0	7	91504045	91504045	Missense_Mutation	SNP	C	T	c.63G>A	p.M21I	41,17	sk-mel-2_SK-Mel-2-MR	sk-mel-2_SK-MEL-2P
TNFSF8	944	9	117680420	117680420	Splice_Site	SNP	T	C			103,19	sk-mel-2_SK-Mel-2-MR	sk-mel-2_SK-MEL-2P
RABGAP1	23637	9	125852054	125852055	Frame_Shift_Ins	INS	-	A	c.2442_2443insA	p.K815fs	108,14	sk-mel-2_SK-Mel-2-MR	sk-mel-2_SK-MEL-2P
SKIDA1	387640	10	21806685	21806685	Missense_Mutation	SNP	C	A	c.67G>T	p.G23W	170,51	sk-mel-2_SK-Mel-2-MR	sk-mel-2_SK-MEL-2P
C10orf2	56652	10	102748653	102748653	Missense_Mutation	SNP	A	G	c.686A>G	p.D229G	241,6	sk-mel-2_SK-Mel-2-MR	sk-mel-2_SK-MEL-2P
CDHR5	53841	11	618999	619000	Missense_Mutation	DNP	CC	GT	c.1559_1560GG>AC	p.G520D	202,4	sk-mel-2_SK-Mel-2-MR	sk-mel-2_SK-MEL-2P
HBE1	3046	11	5290811	5290811	Missense_Mutation	SNP	G	T	c.188C>A	p.A63D	161,103	sk-mel-2_SK-Mel-2-MR	sk-mel-2_SK-MEL-2P
APLNR	187	11	57003548	57003548	Missense_Mutation	SNP	A	G	c.931T>C	p.F311L	196,6	sk-mel-2_SK-Mel-2-MR	sk-mel-2_SK-MEL-2P
MS4A5	64232	11	60201237	60201237	Splice_Site	SNP	G	C			154,4	sk-mel-2_SK-Mel-2-MR	sk-mel-2_SK-MEL-2P
ZBTB16	7704	11	114118088	114118088	Splice_Site	SNP	G	T			47,3	sk-mel-2_SK-Mel-2-MR	sk-mel-2_SK-MEL-2P
ADAMTS15	170689	11	130331515	130331515	Splice_Site	SNP	G	T	c.1089G>T	p.L363L	68,7	sk-mel-2_SK-Mel-2-MR	sk-mel-2_SK-MEL-2P
UCHL3	7347	13	76140933	76140933	Nonsense_Mutation	SNP	G	T	c.286G>T	p.G96*	149,4	sk-mel-2_SK-Mel-2-MR	sk-mel-2_SK-MEL-2P
WDHD1	11169	14	55422301	55422301	Missense_Mutation	SNP	G	A	c.3028C>T	p.P1010S	177,30	sk-mel-2_SK-Mel-2-MR	sk-mel-2_SK-MEL-2P
IRF2BPL	64207	14	77493762	77493767	In_Frame_Del	DEL	TGCTGC	-	c.369_374delGCAGCA	p.123_125QQQ>Q	19,3	sk-mel-2_SK-Mel-2-MR	sk-mel-2_SK-MEL-2P
NPIPB11	728888	16	29392798	29392798	Missense_Mutation	SNP	G	A	c.3455C>T	p.S1152L	81,5	sk-mel-2_SK-Mel-2-MR	sk-mel-2_SK-MEL-2P
MTSS1L	92154	16	70698101	70698101	Missense_Mutation	SNP	G	A	c.1723C>T	p.R575C	237,4	sk-mel-2_SK-Mel-2-MR	sk-mel-2_SK-MEL-2P
KRTAP17-1	83902	17	39471857	39471857	Missense_Mutation	SNP	G	T	c.46C>A	p.Q16K	106,56	sk-mel-2_SK-Mel-2-MR	sk-mel-2_SK-MEL-2P
ZNF610	162963	19	52869460	52869460	Nonsense_Mutation	SNP	C	T	c.829C>T	p.R277*	107,4	sk-mel-2_SK-Mel-2-MR	sk-mel-2_SK-MEL-2P
TRPM2	7226	21	45838400	45838400	Missense_Mutation	SNP	G	C	c.3423G>C	p.K1141N	241,5	sk-mel-2_SK-Mel-2-MR	sk-mel-2_SK-MEL-2P
CHM	1121	X	85218822	85218822	Missense_Mutation	SNP	C	T	c.550G>A	p.D184N	98,8	sk-mel-2_SK-Mel-2-MR	sk-mel-2_SK-MEL-2P

## Sheet: WES SK-MEL-2 MR vs P common
Hugo_Symbol	Entrez_Gene_Id	Chromosome	Start_Position	End_Position	Variant_Classification	Variant_Type	Reference_Allele	Tumor_Seq_Allele2	cDNA_Change	Protein_Change	allelic_depth-sk-mel-2-mr	Tumor_Sample_Barcode-sk-mel-2-mr	allelic_depth-sk-mel-2p	Tumor_Sample_Barcode-sk-mel-2p
PEX10	5192	1	2343884	2343884	Missense_Mutation	SNP	A	G	c.58T>C	p.Y20H	13,22	sk-mel-2-mr_SK-Mel-2-MR	20,12	sk-mel-2p_SK-MEL-2P
PANK4	55229	1	2449991	2449991	Missense_Mutation	SNP	C	G	c.1081G>C	p.A361P	97,173	sk-mel-2-mr_SK-Mel-2-MR	184,89	sk-mel-2p_SK-MEL-2P
PLEKHG5	57449	1	6531091	6531091	Missense_Mutation	SNP	C	T	c.1519G>A	p.G507S	102,37	sk-mel-2-mr_SK-Mel-2-MR	67,69	sk-mel-2p_SK-MEL-2P
TAS1R1	80835	1	6638977	6638977	Missense_Mutation	SNP	A	G	c.1859A>G	p.Y620C	118,33	sk-mel-2-mr_SK-Mel-2-MR	63,50	sk-mel-2p_SK-MEL-2P
PEX14	5195	1	10684414	10684414	Missense_Mutation	SNP	A	G	c.505A>G	p.T169A	145,33	sk-mel-2-mr_SK-Mel-2-MR	98,59	sk-mel-2p_SK-MEL-2P
CLCNKB	1188	1	16375063	16375064	Missense_Mutation	DNP	CA	GC	c.641_642CA>GC	p.A214G	0,359	sk-mel-2-mr_SK-Mel-2-MR	0,301	sk-mel-2p_SK-MEL-2P
NBPF1	55672	1	16892256	16892256	Missense_Mutation	SNP	T	A	c.2936A>T	p.Q979L	284,18	sk-mel-2-mr_SK-Mel-2-MR	282,23	sk-mel-2p_SK-MEL-2P
NBPF1	55672	1	16901655	16901655	Missense_Mutation	SNP	G	A	c.2189C>T	p.P730L	130,105	sk-mel-2-mr_SK-Mel-2-MR	240,78	sk-mel-2p_SK-MEL-2P
NBPF1	55672	1	16901668	16901668	Missense_Mutation	SNP	T	C	c.2176A>G	p.K726E	125,108	sk-mel-2-mr_SK-Mel-2-MR	232,75	sk-mel-2p_SK-MEL-2P
TMCO4	255104	1	20020993	20020994	Missense_Mutation	DNP	AC	GT	c.1433_1434GT>AC	p.R478H	0,213	sk-mel-2-mr_SK-Mel-2-MR	0,177	sk-mel-2p_SK-MEL-2P
KIF17	57576	1	21014417	21014417	Missense_Mutation	SNP	C	T	c.1402G>A	p.V468I	72,39	sk-mel-2-mr_SK-Mel-2-MR	56,42	sk-mel-2p_SK-MEL-2P
EPHB2	2048	1	23191451	23191451	Missense_Mutation	SNP	C	T	c.1049C>T	p.S350F	172,70	sk-mel-2-mr_SK-Mel-2-MR	94,90	sk-mel-2p_SK-MEL-2P
TCEB3	6924	1	24077958	24077958	Missense_Mutation	SNP	A	G	c.941A>G	p.N314S	41,108	sk-mel-2-mr_SK-Mel-2-MR	57,58	sk-mel-2p_SK-MEL-2P
CNR2	1269	1	24201919	24201920	Missense_Mutation	DNP	TT	CC	c.188_189AA>GG	p.Q63R	0,155	sk-mel-2-mr_SK-Mel-2-MR	0,151	sk-mel-2p_SK-MEL-2P
MAP3K6	9064	1	27687256	27687256	Missense_Mutation	SNP	C	T	c.1994G>A	p.G665D	123,58	sk-mel-2-mr_SK-Mel-2-MR	96,78	sk-mel-2p_SK-MEL-2P
SPOCD1	90853	1	32256322	32256322	Missense_Mutation	SNP	G	T	c.3533C>A	p.P1178H	97,41	sk-mel-2-mr_SK-Mel-2-MR	72,78	sk-mel-2p_SK-MEL-2P
SPOCD1	90853	1	32259361	32259361	Missense_Mutation	SNP	C	T	c.2521G>A	p.E841K	186,53	sk-mel-2-mr_SK-Mel-2-MR	119,113	sk-mel-2p_SK-MEL-2P
TFAP2E	339488	1	36039531	36039531	Missense_Mutation	SNP	C	T	c.31C>T	p.R11C	2,11	sk-mel-2-mr_SK-Mel-2-MR	7,6	sk-mel-2p_SK-MEL-2P
OXCT2	64064	1	40235655	40235655	Missense_Mutation	SNP	C	T	c.1273G>A	p.D425N	42,96	sk-mel-2-mr_SK-Mel-2-MR	67,78	sk-mel-2p_SK-MEL-2P
SPATA6	54558	1	48771535	48771535	Missense_Mutation	SNP	C	T	c.1210G>A	p.E404K	52,77	sk-mel-2-mr_SK-Mel-2-MR	62,49	sk-mel-2p_SK-MEL-2P
ECHDC2	55268	1	53370712	53370713	Missense_Mutation	DNP	CC	TT	c.507_508GG>AA	p.G170R	114,46	sk-mel-2-mr_SK-Mel-2-MR	56,76	sk-mel-2p_SK-MEL-2P
TTC22	55001	1	55247331	55247331	Missense_Mutation	SNP	G	A	c.1295C>T	p.P432L	29,64	sk-mel-2-mr_SK-Mel-2-MR	49,47	sk-mel-2p_SK-MEL-2P
DAB1	1600	1	57480606	57480606	Missense_Mutation	SNP	G	A	c.1493C>T	p.S498F	29,116	sk-mel-2-mr_SK-Mel-2-MR	87,107	sk-mel-2p_SK-MEL-2P
TRMT13	54482	1	100598866	100598867	Missense_Mutation	DNP	GC	AT	c.142_143GC>AT	p.A48M	0,176	sk-mel-2-mr_SK-Mel-2-MR	0,212	sk-mel-2p_SK-MEL-2P
NTNG1	22854	1	107867532	107867532	Missense_Mutation	SNP	A	T	c.875A>T	p.K292M	77,9	sk-mel-2-mr_SK-Mel-2-MR	38,6	sk-mel-2p_SK-MEL-2P
SLC6A17	388662	1	110709719	110709720	Missense_Mutation	DNP	TG	CA	c.168_169TG>CA	p.A57T	0,169	sk-mel-2-mr_SK-Mel-2-MR	0,292	sk-mel-2p_SK-MEL-2P
WDR77	79084	1	111984666	111984666	Missense_Mutation	SNP	C	T	c.850G>A	p.D284N	85,35	sk-mel-2-mr_SK-Mel-2-MR	137,63	sk-mel-2p_SK-MEL-2P
MAGI3	260425	1	114165503	114165503	Missense_Mutation	SNP	G	A	c.1247G>A	p.S416N	87,172	sk-mel-2-mr_SK-Mel-2-MR	365,107	sk-mel-2p_SK-MEL-2P
MAGI3	260425	1	114214398	114214398	Missense_Mutation	SNP	G	T	c.2858G>T	p.S953I	30,71	sk-mel-2-mr_SK-Mel-2-MR	148,40	sk-mel-2p_SK-MEL-2P
PHTF1	10745	1	114243489	114243489	Frame_Shift_Del	DEL	A	-	c.1973delT	p.L659fs	58,23	sk-mel-2-mr_SK-Mel-2-MR	145,41	sk-mel-2p_SK-MEL-2P
BCAS2	10286	1	115112669	115112669	Nonsense_Mutation	SNP	C	T	c.495G>A	p.W165*	630,18	sk-mel-2-mr_SK-Mel-2-MR	130,21	sk-mel-2p_SK-MEL-2P
NRAS	4893	1	115256529	115256529	Missense_Mutation	SNP	T	C	c.182A>G	p.Q61R	78,1086	sk-mel-2-mr_SK-Mel-2-MR	77,256	sk-mel-2p_SK-MEL-2P
PTGFRN	5738	1	117487710	117487711	Missense_Mutation	DNP	AT	GA	c.828_829AT>GA	p.S277T	0,189	sk-mel-2-mr_SK-Mel-2-MR	0,335	sk-mel-2p_SK-MEL-2P
NOTCH2	4853	1	120465373	120465373	Missense_Mutation	SNP	G	A	c.4888C>T	p.R1630C	461,41	sk-mel-2-mr_SK-Mel-2-MR	128,32	sk-mel-2p_SK-MEL-2P
PDE4DIP	9659	1	144866643	144866643	Missense_Mutation	SNP	G	A	c.5599C>T	p.R1867C	130,812	sk-mel-2-mr_SK-Mel-2-MR	196,304	sk-mel-2p_SK-MEL-2P
NOTCH2NL	388677	1	145281543	145281543	Missense_Mutation	SNP	C	T	c.473C>T	p.T158I	2005,115	sk-mel-2-mr_SK-Mel-2-MR	1110,256	sk-mel-2p_SK-MEL-2P
ITGA10	8515	1	145527998	145527998	Frame_Shift_Del	DEL	G	-	c.235delG	p.G80fs	43,26	sk-mel-2-mr_SK-Mel-2-MR	49,34	sk-mel-2p_SK-MEL-2P
MTMR11	10903	1	149903307	149903307	Missense_Mutation	SNP	G	A	c.1135C>T	p.R379C	0,57	sk-mel-2-mr_SK-Mel-2-MR	8,82	sk-mel-2p_SK-MEL-2P
TARS2	80222	1	150460490	150460490	Missense_Mutation	SNP	G	C	c.223G>C	p.A75P	37,6	sk-mel-2-mr_SK-Mel-2-MR	46,26	sk-mel-2p_SK-MEL-2P
TARS2	80222	1	150460505	150460505	Missense_Mutation	SNP	C	T	c.238C>T	p.P80S	32,5	sk-mel-2-mr_SK-Mel-2-MR	39,24	sk-mel-2p_SK-MEL-2P
FLG	2312	1	152281007	152281008	Missense_Mutation	DNP	AA	GG	c.6354_6355TT>CC	p.Y2119H	317,307	sk-mel-2-mr_SK-Mel-2-MR	414,354	sk-mel-2p_SK-MEL-2P
FLG	2312	1	152281039	152281039	Missense_Mutation	SNP	G	A	c.6323C>T	p.A2108V	371,350	sk-mel-2-mr_SK-Mel-2-MR	469,389	sk-mel-2p_SK-MEL-2P
LCE2B	26239	1	152659471	152659471	Missense_Mutation	SNP	T	G	c.152T>G	p.I51S	0,313	sk-mel-2-mr_SK-Mel-2-MR	27,284	sk-mel-2p_SK-MEL-2P
NPR1	4881	1	153652209	153652209	Missense_Mutation	SNP	G	A	c.625G>A	p.D209N	58,90	sk-mel-2-mr_SK-Mel-2-MR	150,58	sk-mel-2p_SK-MEL-2P
SHE	126669	1	154473991	154473991	Missense_Mutation	SNP	G	T	c.512C>A	p.S171Y	80,33	sk-mel-2-mr_SK-Mel-2-MR	109,64	sk-mel-2p_SK-MEL-2P
CCT3	7203	1	156287015	156287015	Missense_Mutation	SNP	G	A	c.916C>T	p.R306W	26,71	sk-mel-2-mr_SK-Mel-2-MR	91,33	sk-mel-2p_SK-MEL-2P
SPTA1	6708	1	158612738	158612738	Missense_Mutation	SNP	C	T	c.4471G>A	p.D1491N	0,75	sk-mel-2-mr_SK-Mel-2-MR	9,79	sk-mel-2p_SK-MEL-2P
IFI16	3428	1	159023515	159023515	Splice_Site	SNP	G	A			85,45	sk-mel-2-mr_SK-Mel-2-MR	93,55	sk-mel-2p_SK-MEL-2P
ADAMTS4	9507	1	161163934	161163934	Missense_Mutation	SNP	G	A	c.1339C>T	p.R447C	80,43	sk-mel-2-mr_SK-Mel-2-MR	91,76	sk-mel-2p_SK-MEL-2P
FMO2	2327	1	171168584	171168585	Missense_Mutation	DNP	CA	TG	c.584_585CA>TG	p.S195L	0,66	sk-mel-2-mr_SK-Mel-2-MR	6,81	sk-mel-2p_SK-MEL-2P
APOBEC4	403314	1	183617879	183617880	Missense_Mutation	DNP	CC	AT	c.37_38GG>AT	p.G13I	0,103	sk-mel-2-mr_SK-Mel-2-MR	13,122	sk-mel-2p_SK-MEL-2P
DENND1B	163486	1	197641284	197641284	Missense_Mutation	SNP	A	G	c.179T>C	p.V60A	62,19	sk-mel-2-mr_SK-Mel-2-MR	84,31	sk-mel-2p_SK-MEL-2P
IGFN1	91156	1	201174324	201174324	Missense_Mutation	SNP	G	T	c.1031G>T	p.R344L	39,74	sk-mel-2-mr_SK-Mel-2-MR	89,72	sk-mel-2p_SK-MEL-2P
TMEM183A	92703	1	202990048	202990048	Missense_Mutation	SNP	C	T	c.917C>T	p.P306L	0,156	sk-mel-2-mr_SK-Mel-2-MR	13,200	sk-mel-2p_SK-MEL-2P
PPFIA4	8497	1	203037613	203037613	Missense_Mutation	SNP	C	T	c.3115C>T	p.H1039Y	40,78	sk-mel-2-mr_SK-Mel-2-MR	70,57	sk-mel-2p_SK-MEL-2P
DYRK3	8444	1	206821258	206821258	Missense_Mutation	SNP	A	T	c.715A>T	p.M239L	0,98	sk-mel-2-mr_SK-Mel-2-MR	9,118	sk-mel-2p_SK-MEL-2P
INTS7	25896	1	212151810	212151810	Missense_Mutation	SNP	T	C	c.1274A>G	p.H425R	0,107	sk-mel-2-mr_SK-Mel-2-MR	9,154	sk-mel-2p_SK-MEL-2P
PROX1	5629	1	214169999	214169999	Missense_Mutation	SNP	T	G	c.121T>G	p.F41V	0,110	sk-mel-2-mr_SK-Mel-2-MR	13,132	sk-mel-2p_SK-MEL-2P
USH2A	7399	1	216538379	216538379	Missense_Mutation	SNP	G	A	c.700C>T	p.H234Y	0,92	sk-mel-2-mr_SK-Mel-2-MR	13,119	sk-mel-2p_SK-MEL-2P
ZP4	57829	1	238050736	238050736	Missense_Mutation	SNP	T	C	c.679A>G	p.M227V	0,71	sk-mel-2-mr_SK-Mel-2-MR	8,102	sk-mel-2p_SK-MEL-2P
FMN2	56776	1	240370985	240370985	Missense_Mutation	SNP	C	T	c.2873C>T	p.P958L	1,54	sk-mel-2-mr_SK-Mel-2-MR	4,29	sk-mel-2p_SK-MEL-2P
NLRP3	114548	1	247588138	247588138	Missense_Mutation	SNP	C	A	c.1393C>A	p.H465N	141,58	sk-mel-2-mr_SK-Mel-2-MR	117,133	sk-mel-2p_SK-MEL-2P
OR1C1	26188	1	247920913	247920913	Frame_Shift_Del	DEL	G	-	c.796delC	p.H266fs	46,31	sk-mel-2-mr_SK-Mel-2-MR	58,52	sk-mel-2p_SK-MEL-2P
OR2T3	343173	1	248637416	248637417	Missense_Mutation	DNP	GC	CT	c.765_766GC>CT	p.L256F	74,155	sk-mel-2-mr_SK-Mel-2-MR	169,190	sk-mel-2p_SK-MEL-2P
MYT1L	23040	2	1947044	1947044	Missense_Mutation	SNP	G	T	c.215C>A	p.A72D	71,50	sk-mel-2-mr_SK-Mel-2-MR	102,39	sk-mel-2p_SK-MEL-2P
KIDINS220	57498	2	8877018	8877018	Missense_Mutation	SNP	A	G	c.3697T>C	p.Y1233H	38,26	sk-mel-2-mr_SK-Mel-2-MR	66,17	sk-mel-2p_SK-MEL-2P
MYCN	4613	2	16082442	16082442	Missense_Mutation	SNP	G	A	c.256G>A	p.E86K	83,129	sk-mel-2-mr_SK-Mel-2-MR	111,161	sk-mel-2p_SK-MEL-2P
GAREML	150946	2	26407616	26407616	Missense_Mutation	SNP	T	C	c.899T>C	p.V300A	53,105	sk-mel-2-mr_SK-Mel-2-MR	67,115	sk-mel-2p_SK-MEL-2P
ALK	238	2	29754800	29754800	Missense_Mutation	SNP	G	A	c.1135C>T	p.P379S	52,69	sk-mel-2-mr_SK-Mel-2-MR	106,49	sk-mel-2p_SK-MEL-2P
BIRC6	57448	2	32740127	32740127	Missense_Mutation	SNP	T	C	c.10639T>C	p.C3547R	70,50	sk-mel-2-mr_SK-Mel-2-MR	79,67	sk-mel-2p_SK-MEL-2P
CDKL4	344387	2	39406410	39406410	Missense_Mutation	SNP	T	C	c.845A>G	p.E282G	28,49	sk-mel-2-mr_SK-Mel-2-MR	46,46	sk-mel-2p_SK-MEL-2P
MSH2	4436	2	47703668	47703668	Missense_Mutation	SNP	C	T	c.2168C>T	p.S723F	65,31	sk-mel-2-mr_SK-Mel-2-MR	75,48	sk-mel-2p_SK-MEL-2P
CLHC1	130162	2	55402954	55402954	Missense_Mutation	SNP	A	C	c.1733T>G	p.V578G	95,47	sk-mel-2-mr_SK-Mel-2-MR	114,89	sk-mel-2p_SK-MEL-2P
EHBP1	23301	2	63101527	63101527	Missense_Mutation	SNP	T	A	c.1150T>A	p.L384M	28,21	sk-mel-2-mr_SK-Mel-2-MR	38,27	sk-mel-2p_SK-MEL-2P
SERTAD2	9792	2	64863534	64863534	Missense_Mutation	SNP	A	G	c.472T>C	p.S158P	85,48	sk-mel-2-mr_SK-Mel-2-MR	154,67	sk-mel-2p_SK-MEL-2P
ACTR2	10097	2	65478209	65478209	Missense_Mutation	SNP	G	A	c.424G>A	p.A142T	41,77	sk-mel-2-mr_SK-Mel-2-MR	51,67	sk-mel-2p_SK-MEL-2P
ETAA1	54465	2	67632315	67632315	Missense_Mutation	SNP	A	G	c.2501A>G	p.Q834R	26,55	sk-mel-2-mr_SK-Mel-2-MR	69,33	sk-mel-2p_SK-MEL-2P
PROKR1	10887	2	68882028	68882028	Missense_Mutation	SNP	C	T	c.502C>T	p.H168Y	43,77	sk-mel-2-mr_SK-Mel-2-MR	69,100	sk-mel-2p_SK-MEL-2P
ZNF638	27332	2	71650549	71650549	Frame_Shift_Del	DEL	A	-	c.3905delA	p.E1302fs	31,37	sk-mel-2-mr_SK-Mel-2-MR	28,31	sk-mel-2p_SK-MEL-2P
NOTO	344022	2	73435689	73435689	Missense_Mutation	SNP	G	A	c.544G>A	p.V182M	61,83	sk-mel-2-mr_SK-Mel-2-MR	75,52	sk-mel-2p_SK-MEL-2P
DNAH6	1768	2	84912587	84912587	Missense_Mutation	SNP	G	A	c.7054G>A	p.E2352K	64,78	sk-mel-2-mr_SK-Mel-2-MR	55,35	sk-mel-2p_SK-MEL-2P
ANKRD36	375248	2	97864333	97864334	Missense_Mutation	DNP	CC	AT	c.2693_2694CC>AT	p.A898D	0,181	sk-mel-2-mr_SK-Mel-2-MR	0,172	sk-mel-2p_SK-MEL-2P
VWA3B	200403	2	98907035	98907035	Missense_Mutation	SNP	A	C	c.3107A>C	p.K1036T	32,27	sk-mel-2-mr_SK-Mel-2-MR	29,25	sk-mel-2p_SK-MEL-2P
DDX18	8886	2	118583050	118583050	Missense_Mutation	SNP	A	G	c.1396A>G	p.T466A	36,47	sk-mel-2-mr_SK-Mel-2-MR	43,39	sk-mel-2p_SK-MEL-2P
AMER3	205147	2	131521456	131521456	Missense_Mutation	SNP	A	G	c.1811A>G	p.E604G	0,128	sk-mel-2-mr_SK-Mel-2-MR	0,101	sk-mel-2p_SK-MEL-2P
ZRANB3	84083	2	136033313	136033313	Missense_Mutation	SNP	T	C	c.979A>G	p.K327E	0,40	sk-mel-2-mr_SK-Mel-2-MR	0,27	sk-mel-2p_SK-MEL-2P
ARHGAP15	55843	2	143973959	143973959	Missense_Mutation	SNP	G	A	c.241G>A	p.E81K	75,71	sk-mel-2-mr_SK-Mel-2-MR	56,71	sk-mel-2p_SK-MEL-2P
GALNT5	11227	2	158142577	158142577	Missense_Mutation	SNP	C	T	c.1672C>T	p.R558W	35,37	sk-mel-2-mr_SK-Mel-2-MR	46,43	sk-mel-2p_SK-MEL-2P
CYTIP	9595	2	158272547	158272547	Missense_Mutation	SNP	G	A	c.722C>T	p.S241F	81,65	sk-mel-2-mr_SK-Mel-2-MR	69,94	sk-mel-2p_SK-MEL-2P
TANC1	85461	2	160086653	160086654	Missense_Mutation	DNP	CA	TG	c.4716_4717CA>TG	p.T1573A	0,236	sk-mel-2-mr_SK-Mel-2-MR	0,225	sk-mel-2p_SK-MEL-2P
KCNH7	90134	2	163256950	163256950	Splice_Site	SNP	A	G	c.2156T>C	p.V719A	30,30	sk-mel-2-mr_SK-Mel-2-MR	27,35	sk-mel-2p_SK-MEL-2P
NOSTRIN	115677	2	169721377	169721377	Missense_Mutation	SNP	G	A	c.1418G>A	p.G473E	0,102	sk-mel-2-mr_SK-Mel-2-MR	0,83	sk-mel-2p_SK-MEL-2P
SSB	6741	2	170666907	170666907	Missense_Mutation	SNP	A	T	c.784A>T	p.I262L	20,32	sk-mel-2-mr_SK-Mel-2-MR	26,12	sk-mel-2p_SK-MEL-2P
RAPGEF4	11069	2	173825958	173825958	Splice_Site	SNP	T	C			48,45	sk-mel-2-mr_SK-Mel-2-MR	37,49	sk-mel-2p_SK-MEL-2P
TTN	7273	2	179436134	179436134	Missense_Mutation	SNP	G	A	c.69802C>T	p.P23268S	66,61	sk-mel-2-mr_SK-Mel-2-MR	63,61	sk-mel-2p_SK-MEL-2P
TTN	7273	2	179575533	179575533	Missense_Mutation	SNP	C	T	c.27340G>A	p.A9114T	97,93	sk-mel-2-mr_SK-Mel-2-MR	75,79	sk-mel-2p_SK-MEL-2P
FSIP2	401024	2	186664694	186664694	Missense_Mutation	SNP	G	A	c.10661G>A	p.G3554E	51,57	sk-mel-2-mr_SK-Mel-2-MR	49,59	sk-mel-2p_SK-MEL-2P
CASP8	841	2	202139661	202139661	Missense_Mutation	SNP	G	T	c.645G>T	p.Q215H	46,54	sk-mel-2-mr_SK-Mel-2-MR	48,22	sk-mel-2p_SK-MEL-2P
NRP2	8828	2	206628557	206628557	Missense_Mutation	SNP	A	G	c.2204A>G	p.E735G	138,99	sk-mel-2-mr_SK-Mel-2-MR	110,107	sk-mel-2p_SK-MEL-2P
PLEKHM3	389072	2	208795821	208795821	Missense_Mutation	SNP	A	C	c.1715T>G	p.F572C	31,64	sk-mel-2-mr_SK-Mel-2-MR	41,78	sk-mel-2p_SK-MEL-2P
BARD1	580	2	215632255	215632256	Missense_Mutation	DNP	CA	TG	c.1518_1519TG>CA	p.V507M	85,69	sk-mel-2-mr_SK-Mel-2-MR	70,73	sk-mel-2p_SK-MEL-2P
MARCH4	57574	2	217124208	217124208	Missense_Mutation	SNP	T	G	c.1060A>C	p.T354P	69,67	sk-mel-2-mr_SK-Mel-2-MR	53,64	sk-mel-2p_SK-MEL-2P
SLC16A14	151473	2	230911094	230911094	Missense_Mutation	SNP	C	T	c.748G>A	p.D250N	97,94	sk-mel-2-mr_SK-Mel-2-MR	105,108	sk-mel-2p_SK-MEL-2P
ARMC9	80210	2	232087474	232087475	Missense_Mutation	DNP	AT	GA	c.538_539AT>GA	p.I180E	0,72	sk-mel-2-mr_SK-Mel-2-MR	0,65	sk-mel-2p_SK-MEL-2P
ALPPL2	251	2	233271766	233271766	Splice_Site	SNP	G	C			164,153	sk-mel-2-mr_SK-Mel-2-MR	175,119	sk-mel-2p_SK-MEL-2P
ALPPL2	251	2	233274325	233274325	Missense_Mutation	SNP	G	A	c.1342G>A	p.G448R	219,245	sk-mel-2-mr_SK-Mel-2-MR	208,194	sk-mel-2p_SK-MEL-2P
PRR21	643905	2	240981375	240981375	Missense_Mutation	SNP	T	A	c.1025A>T	p.K342M	177,162	sk-mel-2-mr_SK-Mel-2-MR	147,129	sk-mel-2p_SK-MEL-2P
LRRN1	57633	3	3886392	3886392	Missense_Mutation	SNP	A	C	c.67A>C	p.T23P	57,87	sk-mel-2-mr_SK-Mel-2-MR	51,32	sk-mel-2p_SK-MEL-2P
ATP2B2	491	3	10401798	10401798	Missense_Mutation	SNP	T	G	c.1669A>C	p.K557Q	37,35	sk-mel-2-mr_SK-Mel-2-MR	30,12	sk-mel-2p_SK-MEL-2P
TMEM40	55287	3	12791274	12791274	Missense_Mutation	SNP	T	C	c.58A>G	p.T20A	142,76	sk-mel-2-mr_SK-Mel-2-MR	60,73	sk-mel-2p_SK-MEL-2P
CAND2	23066	3	12858739	12858739	Missense_Mutation	SNP	C	T	c.2308C>T	p.P770S	94,81	sk-mel-2-mr_SK-Mel-2-MR	47,67	sk-mel-2p_SK-MEL-2P
UBE2E2	7325	3	23574162	23574162	Missense_Mutation	SNP	A	G	c.478A>G	p.I160V	35,34	sk-mel-2-mr_SK-Mel-2-MR	72,24	sk-mel-2p_SK-MEL-2P
KIF15	56992	3	44826400	44826400	Missense_Mutation	SNP	A	G	c.425A>G	p.Y142C	31,56	sk-mel-2-mr_SK-Mel-2-MR	73,24	sk-mel-2p_SK-MEL-2P
KIF15	56992	3	44827909	44827909	Missense_Mutation	SNP	T	C	c.482T>C	p.L161P	44,86	sk-mel-2-mr_SK-Mel-2-MR	140,36	sk-mel-2p_SK-MEL-2P
SETD2	29072	3	47163967	47163968	Missense_Mutation	DNP	CC	TT	c.2158_2159GG>AA	p.G720K	0,153	sk-mel-2-mr_SK-Mel-2-MR	82,122	sk-mel-2p_SK-MEL-2P
IL17RB	55540	3	53889347	53889347	Frame_Shift_Del	DEL	A	-	c.508delA	p.K172fs	27,18	sk-mel-2-mr_SK-Mel-2-MR	40,34	sk-mel-2p_SK-MEL-2P
ADAMTS9	56999	3	64526862	64526863	Missense_Mutation	DNP	GC	TT	c.5429_5430GC>AA	p.R1810Q	0,85	sk-mel-2-mr_SK-Mel-2-MR	53,79	sk-mel-2p_SK-MEL-2P
TMF1	7110	3	69084206	69084206	Missense_Mutation	SNP	A	G	c.2212T>C	p.Y738H	107,83	sk-mel-2-mr_SK-Mel-2-MR	152,78	sk-mel-2p_SK-MEL-2P
OR5K4	403278	3	98073592	98073592	Frame_Shift_Del	DEL	A	-	c.895delA	p.K300fs	0,77	sk-mel-2-mr_SK-Mel-2-MR	0,89	sk-mel-2p_SK-MEL-2P
ZBTB11	27107	3	101384167	101384167	Missense_Mutation	SNP	C	T	c.1264G>A	p.E422K	93,86	sk-mel-2-mr_SK-Mel-2-MR	158,47	sk-mel-2p_SK-MEL-2P
ARHGAP31	57514	3	119101141	119101141	Missense_Mutation	SNP	C	T	c.434C>T	p.T145I	117,50	sk-mel-2-mr_SK-Mel-2-MR	121,61	sk-mel-2p_SK-MEL-2P
POLQ	10721	3	121206359	121206359	Nonsense_Mutation	SNP	G	A	c.5419C>T	p.Q1807*	63,168	sk-mel-2-mr_SK-Mel-2-MR	97,122	sk-mel-2p_SK-MEL-2P
ADCY5	111	3	123166939	123166939	Missense_Mutation	SNP	G	A	c.454C>T	p.R152C	7,15	sk-mel-2-mr_SK-Mel-2-MR	12,4	sk-mel-2p_SK-MEL-2P
C3orf27	23434	3	128292476	128292476	Missense_Mutation	SNP	G	T	c.97C>A	p.P33T	108,24	sk-mel-2-mr_SK-Mel-2-MR	119,72	sk-mel-2p_SK-MEL-2P
DNAJC13	23317	3	132209811	132209811	Missense_Mutation	SNP	T	C	c.3539T>C	p.L1180S	25,32	sk-mel-2-mr_SK-Mel-2-MR	34,8	sk-mel-2p_SK-MEL-2P
PPP2R3A	5523	3	135825137	135825137	Missense_Mutation	SNP	A	G	c.3302A>G	p.E1101G	61,15	sk-mel-2-mr_SK-Mel-2-MR	65,33	sk-mel-2p_SK-MEL-2P
STAG1	10274	3	136088025	136088025	Missense_Mutation	SNP	C	G	c.2470G>C	p.G824R	47,34	sk-mel-2-mr_SK-Mel-2-MR	65,27	sk-mel-2p_SK-MEL-2P
ARHGEF26	26084	3	153839959	153839960	Missense_Mutation	DNP	CT	TC	c.178_179CT>TC	p.L60S	66,174	sk-mel-2-mr_SK-Mel-2-MR	97,138	sk-mel-2p_SK-MEL-2P
ARHGEF26	26084	3	153847496	153847496	Missense_Mutation	SNP	C	G	c.1257C>G	p.S419R	111,30	sk-mel-2-mr_SK-Mel-2-MR	132,25	sk-mel-2p_SK-MEL-2P
GPR149	344758	3	154146608	154146608	Frame_Shift_Del	DEL	C	-	c.797delG	p.G266fs	115,41	sk-mel-2-mr_SK-Mel-2-MR	136,70	sk-mel-2p_SK-MEL-2P
SLITRK3	22865	3	164906212	164906212	Missense_Mutation	SNP	C	T	c.2407G>A	p.E803K	193,81	sk-mel-2-mr_SK-Mel-2-MR	244,116	sk-mel-2p_SK-MEL-2P
MECOM	2122	3	168833257	168833257	Frame_Shift_Del	DEL	T	-	c.1839delA	p.K613fs	207,69	sk-mel-2-mr_SK-Mel-2-MR	234,95	sk-mel-2p_SK-MEL-2P
MYNN	55892	3	169504301	169504301	Missense_Mutation	SNP	G	T	c.1668G>T	p.K556N	168,44	sk-mel-2-mr_SK-Mel-2-MR	160,73	sk-mel-2p_SK-MEL-2P
CLDN11	5010	3	170140951	170140951	Splice_Site	SNP	G	A	c.227G>A	p.G76D	135,319	sk-mel-2-mr_SK-Mel-2-MR	242,377	sk-mel-2p_SK-MEL-2P
PLD1	5337	3	171362724	171362724	Missense_Mutation	SNP	T	G	c.2519A>C	p.Q840P	132,49	sk-mel-2-mr_SK-Mel-2-MR	130,64	sk-mel-2p_SK-MEL-2P
MAGEF1	64110	3	184429183	184429183	Missense_Mutation	SNP	A	G	c.427T>C	p.Y143H	128,37	sk-mel-2-mr_SK-Mel-2-MR	109,92	sk-mel-2p_SK-MEL-2P
IGF2BP2	10644	3	185407273	185407273	Missense_Mutation	SNP	G	A	c.547C>T	p.P183S	1,161	sk-mel-2-mr_SK-Mel-2-MR	63,176	sk-mel-2p_SK-MEL-2P
LSG1	55341	3	194373832	194373833	Missense_Mutation	DNP	TG	CA	c.798_799CA>TG	p.K267E	0,165	sk-mel-2-mr_SK-Mel-2-MR	0,280	sk-mel-2p_SK-MEL-2P
NRROS	375387	3	196388325	196388325	Frame_Shift_Del	DEL	G	-	c.1811delG	p.W604fs	184,57	sk-mel-2-mr_SK-Mel-2-MR	183,122	sk-mel-2p_SK-MEL-2P
PIGZ	80235	3	196674972	196674973	Missense_Mutation	DNP	CT	TC	c.795_796AG>GA	p.A266T	0,262	sk-mel-2-mr_SK-Mel-2-MR	0,308	sk-mel-2p_SK-MEL-2P
ZNF732	654254	4	266131	266131	Missense_Mutation	SNP	C	T	c.515G>A	p.C172Y	97,94	sk-mel-2-mr_SK-Mel-2-MR	90,82	sk-mel-2p_SK-MEL-2P
IDUA	3425	4	994683	994683	Missense_Mutation	SNP	G	A	c.399G>A	p.M133I	36,46	sk-mel-2-mr_SK-Mel-2-MR	42,32	sk-mel-2p_SK-MEL-2P
CRIPAK	285464	4	1388350	1388351	Frame_Shift_Ins	INS	-	TGCCCATGTGGAGTGCCCGCCTGCTCACACA	c.51_52insTGCCCATGTGGAGTGCCCGCCTGCTCACACA	p.-18fs	1,445	sk-mel-2-mr_SK-Mel-2-MR	0,407	sk-mel-2p_SK-MEL-2P
HGFAC	3083	4	3447873	3447873	Missense_Mutation	SNP	T	C	c.1207T>C	p.F403L	143,141	sk-mel-2-mr_SK-Mel-2-MR	139,124	sk-mel-2p_SK-MEL-2P
ADRA2C	152	4	3768661	3768661	Missense_Mutation	SNP	G	A	c.328G>A	p.A110T	102,104	sk-mel-2-mr_SK-Mel-2-MR	94,101	sk-mel-2p_SK-MEL-2P
JAKMIP1	152789	4	6107216	6107216	Missense_Mutation	SNP	C	T	c.608G>A	p.R203H	14,12	sk-mel-2-mr_SK-Mel-2-MR	23,16	sk-mel-2p_SK-MEL-2P
NKX3-2	579	4	13543796	13543796	Missense_Mutation	SNP	G	A	c.823C>T	p.P275S	93,88	sk-mel-2-mr_SK-Mel-2-MR	107,116	sk-mel-2p_SK-MEL-2P
KCNIP4	80333	4	20760515	20760515	Splice_Site	SNP	T	C			69,54	sk-mel-2-mr_SK-Mel-2-MR	68,63	sk-mel-2p_SK-MEL-2P
NSUN7	79730	4	40810662	40810662	Missense_Mutation	SNP	C	A	c.1863C>A	p.N621K	135,102	sk-mel-2-mr_SK-Mel-2-MR	111,115	sk-mel-2p_SK-MEL-2P
ATP10D	57205	4	47517591	47517591	Missense_Mutation	SNP	T	C	c.389T>C	p.V130A	114,99	sk-mel-2-mr_SK-Mel-2-MR	89,89	sk-mel-2p_SK-MEL-2P
CORIN	10699	4	47628488	47628488	Missense_Mutation	SNP	C	A	c.2249G>T	p.W750L	72,61	sk-mel-2-mr_SK-Mel-2-MR	79,56	sk-mel-2p_SK-MEL-2P
LRRC66	339977	4	52860589	52860589	Missense_Mutation	SNP	C	T	c.2599G>A	p.D867N	37,45	sk-mel-2-mr_SK-Mel-2-MR	34,33	sk-mel-2p_SK-MEL-2P
CXCL1	2919	4	74735430	74735430	Missense_Mutation	SNP	C	A	c.145C>A	p.L49M	170,78	sk-mel-2-mr_SK-Mel-2-MR	170,83	sk-mel-2p_SK-MEL-2P
ANTXR2	118429	4	80905990	80905991	Missense_Mutation	DNP	CG	GT	c.1068_1069CG>AC	p.A357P	63,34	sk-mel-2-mr_SK-Mel-2-MR	59,42	sk-mel-2p_SK-MEL-2P
PPP3CA	5530	4	101953457	101953457	Missense_Mutation	SNP	C	T	c.1306G>A	p.V436I	67,32	sk-mel-2-mr_SK-Mel-2-MR	74,64	sk-mel-2p_SK-MEL-2P
NPNT	255743	4	106863545	106863545	Missense_Mutation	SNP	G	A	c.845G>A	p.G282E	33,64	sk-mel-2-mr_SK-Mel-2-MR	56,51	sk-mel-2p_SK-MEL-2P
PAPSS1	9061	4	108614998	108614998	Missense_Mutation	SNP	C	T	c.340G>A	p.A114T	44,51	sk-mel-2-mr_SK-Mel-2-MR	47,45	sk-mel-2p_SK-MEL-2P
SEC24B	10427	4	110415851	110415851	Missense_Mutation	SNP	T	C	c.1327T>C	p.S443P	70,38	sk-mel-2-mr_SK-Mel-2-MR	44,62	sk-mel-2p_SK-MEL-2P
CFI	3426	4	110670693	110670693	Missense_Mutation	SNP	G	C	c.1006C>G	p.R336G	70,36	sk-mel-2-mr_SK-Mel-2-MR	80,60	sk-mel-2p_SK-MEL-2P
USP53	54532	4	120181055	120181055	Missense_Mutation	SNP	C	T	c.650C>T	p.T217I	61,29	sk-mel-2-mr_SK-Mel-2-MR	39,38	sk-mel-2p_SK-MEL-2P
EXOSC9	5393	4	122723894	122723894	Frame_Shift_Del	DEL	T	-	c.227delT	p.L76fs	32,66	sk-mel-2-mr_SK-Mel-2-MR	68,53	sk-mel-2p_SK-MEL-2P
BBS7	55212	4	122774218	122774218	Missense_Mutation	SNP	C	T	c.742G>A	p.D248N	68,38	sk-mel-2-mr_SK-Mel-2-MR	74,43	sk-mel-2p_SK-MEL-2P
ELF2	1998	4	140046363	140046363	Missense_Mutation	SNP	C	T	c.193G>A	p.D65N	30,58	sk-mel-2-mr_SK-Mel-2-MR	48,30	sk-mel-2p_SK-MEL-2P
SETD7	80854	4	140417653	140417653	Missense_Mutation	SNP	T	C	c.943A>G	p.T315A	37,58	sk-mel-2-mr_SK-Mel-2-MR	79,41	sk-mel-2p_SK-MEL-2P
DCHS2	54798	4	155243515	155243515	Missense_Mutation	SNP	G	A	c.2779C>T	p.P927S	68,39	sk-mel-2-mr_SK-Mel-2-MR	59,59	sk-mel-2p_SK-MEL-2P
NPY5R	4889	4	164272326	164272326	Missense_Mutation	SNP	G	A	c.901G>A	p.E301K	60,19	sk-mel-2-mr_SK-Mel-2-MR	56,66	sk-mel-2p_SK-MEL-2P
TMEM192	201931	4	166024160	166024160	Missense_Mutation	SNP	C	G	c.116G>C	p.R39T	22,31	sk-mel-2-mr_SK-Mel-2-MR	22,17	sk-mel-2p_SK-MEL-2P
ADAM29	11086	4	175896890	175896890	Missense_Mutation	SNP	C	T	c.214C>T	p.L72F	38,18	sk-mel-2-mr_SK-Mel-2-MR	27,41	sk-mel-2p_SK-MEL-2P
TENM3	55714	4	183673008	183673008	Missense_Mutation	SNP	T	C	c.3685T>C	p.Y1229H	51,88	sk-mel-2-mr_SK-Mel-2-MR	89,91	sk-mel-2p_SK-MEL-2P
MTNR1A	4543	4	187455288	187455288	Missense_Mutation	SNP	A	G	c.608T>C	p.V203A	91,30	sk-mel-2-mr_SK-Mel-2-MR	84,76	sk-mel-2p_SK-MEL-2P
ZFP42	132625	4	188924330	188924330	Missense_Mutation	SNP	G	A	c.369G>A	p.M123I	51,30	sk-mel-2-mr_SK-Mel-2-MR	41,39	sk-mel-2p_SK-MEL-2P
SPEF2	79925	5	35709073	35709073	Missense_Mutation	SNP	G	A	c.2689G>A	p.E897K	0,37	sk-mel-2-mr_SK-Mel-2-MR	0,28	sk-mel-2p_SK-MEL-2P
OSMR	9180	5	38924525	38924525	Splice_Site	SNP	T	C	c.1872T>C	p.A624A	0,42	sk-mel-2-mr_SK-Mel-2-MR	0,26	sk-mel-2p_SK-MEL-2P
ITGA2	3673	5	52363034	52363034	Missense_Mutation	SNP	T	C	c.2030T>C	p.L677P	53,58	sk-mel-2-mr_SK-Mel-2-MR	79,29	sk-mel-2p_SK-MEL-2P
MOCS2	4338	5	52397308	52397308	Frame_Shift_Del	DEL	T	-	c.258delA	p.K86fs	60,55	sk-mel-2-mr_SK-Mel-2-MR	70,50	sk-mel-2p_SK-MEL-2P
ZSWIM6	57688	5	60768732	60768732	Nonsense_Mutation	SNP	C	T	c.901C>T	p.Q301*	44,58	sk-mel-2-mr_SK-Mel-2-MR	43,63	sk-mel-2p_SK-MEL-2P
ADAMTS6	11174	5	64766846	64766846	Missense_Mutation	SNP	T	C	c.221A>G	p.D74G	117,118	sk-mel-2-mr_SK-Mel-2-MR	100,85	sk-mel-2p_SK-MEL-2P
ZNF366	167465	5	71757256	71757256	Missense_Mutation	SNP	G	A	c.68C>T	p.P23L	155,138	sk-mel-2-mr_SK-Mel-2-MR	140,126	sk-mel-2p_SK-MEL-2P
TNPO1	3842	5	72161546	72161546	Missense_Mutation	SNP	C	T	c.586C>T	p.P196S	163,118	sk-mel-2-mr_SK-Mel-2-MR	137,127	sk-mel-2p_SK-MEL-2P
ANKRD31	256006	5	74442006	74442006	Missense_Mutation	SNP	G	A	c.3230C>T	p.S1077L	82,73	sk-mel-2-mr_SK-Mel-2-MR	67,72	sk-mel-2p_SK-MEL-2P
ZBED3	84327	5	76373240	76373241	Missense_Mutation	DNP	AG	GC	c.463_464CT>GC	p.L155A	9,8	sk-mel-2-mr_SK-Mel-2-MR	11,6	sk-mel-2p_SK-MEL-2P
AP3B1	8546	5	77334907	77334907	Frame_Shift_Del	DEL	T	-	c.2769delA	p.K923fs	28,47	sk-mel-2-mr_SK-Mel-2-MR	25,37	sk-mel-2p_SK-MEL-2P
CMYA5	202333	5	79030688	79030688	Missense_Mutation	SNP	G	A	c.6100G>A	p.E2034K	35,42	sk-mel-2-mr_SK-Mel-2-MR	27,34	sk-mel-2p_SK-MEL-2P
HAPLN1	1404	5	82948383	82948383	Missense_Mutation	SNP	C	T	c.361G>A	p.D121N	108,84	sk-mel-2-mr_SK-Mel-2-MR	84,69	sk-mel-2p_SK-MEL-2P
ERAP2	64167	5	96219540	96219540	Missense_Mutation	SNP	C	T	c.620C>T	p.A207V	91,32	sk-mel-2-mr_SK-Mel-2-MR	94,31	sk-mel-2p_SK-MEL-2P
DMXL1	1657	5	118485022	118485022	Missense_Mutation	SNP	C	T	c.3500C>T	p.P1167L	112,58	sk-mel-2-mr_SK-Mel-2-MR	147,45	sk-mel-2p_SK-MEL-2P
CAMLG	819	5	134079695	134079695	Missense_Mutation	SNP	C	T	c.652C>T	p.L218F	61,90	sk-mel-2-mr_SK-Mel-2-MR	67,108	sk-mel-2p_SK-MEL-2P
PKD2L2	27039	5	137230168	137230168	Missense_Mutation	SNP	C	T	c.394C>T	p.R132C	93,56	sk-mel-2-mr_SK-Mel-2-MR	112,53	sk-mel-2p_SK-MEL-2P
NME5	8382	5	137451371	137451371	Nonstop_Mutation	SNP	T	A	c.638A>T	p.*213L	110,56	sk-mel-2-mr_SK-Mel-2-MR	96,66	sk-mel-2p_SK-MEL-2P
PCDHA6	56142	5	140207692	140207692	Missense_Mutation	SNP	G	A	c.16G>A	p.E6K	123,57	sk-mel-2-mr_SK-Mel-2-MR	121,57	sk-mel-2p_SK-MEL-2P
PCDHAC2	56134	5	140347474	140347474	Missense_Mutation	SNP	C	T	c.1123C>T	p.P375S	167,95	sk-mel-2-mr_SK-Mel-2-MR	180,100	sk-mel-2p_SK-MEL-2P
PCDHB4	56131	5	140503471	140503471	Missense_Mutation	SNP	G	C	c.1891G>C	p.E631Q	34,60	sk-mel-2-mr_SK-Mel-2-MR	31,58	sk-mel-2p_SK-MEL-2P
PCDHB14	56122	5	140603613	140603613	Missense_Mutation	SNP	A	C	c.536A>C	p.Y179S	126,58	sk-mel-2-mr_SK-Mel-2-MR	131,56	sk-mel-2p_SK-MEL-2P
PCDHGB2	56103	5	140741368	140741368	Missense_Mutation	SNP	A	G	c.1666A>G	p.N556D	301,154	sk-mel-2-mr_SK-Mel-2-MR	371,106	sk-mel-2p_SK-MEL-2P
PCDHGA9	56107	5	140783903	140783903	Missense_Mutation	SNP	C	T	c.1384C>T	p.P462S	129,42	sk-mel-2-mr_SK-Mel-2-MR	149,61	sk-mel-2p_SK-MEL-2P
PCDH1	5097	5	141242873	141242873	Missense_Mutation	SNP	T	C	c.3023A>G	p.D1008G	132,24	sk-mel-2-mr_SK-Mel-2-MR	116,56	sk-mel-2p_SK-MEL-2P
KCTD16	57528	5	143853385	143853385	Missense_Mutation	SNP	C	T	c.995C>T	p.P332L	54,88	sk-mel-2-mr_SK-Mel-2-MR	54,120	sk-mel-2p_SK-MEL-2P
SPINK1	6690	5	147211119	147211119	Missense_Mutation	SNP	G	A	c.22C>T	p.L8F	70,75	sk-mel-2-mr_SK-Mel-2-MR	52,100	sk-mel-2p_SK-MEL-2P
SPINK5	11005	5	147505293	147505293	Missense_Mutation	SNP	G	T	c.2747G>T	p.C916F	100,50	sk-mel-2-mr_SK-Mel-2-MR	144,28	sk-mel-2p_SK-MEL-2P
SYNPO	11346	5	150029026	150029026	Missense_Mutation	SNP	G	A	c.1921G>A	p.D641N	138,73	sk-mel-2-mr_SK-Mel-2-MR	169,80	sk-mel-2p_SK-MEL-2P
CCDC69	26112	5	150563972	150563972	Frame_Shift_Del	DEL	T	-	c.646delA	p.I216fs	62,36	sk-mel-2-mr_SK-Mel-2-MR	51,38	sk-mel-2p_SK-MEL-2P
FAT2	2196	5	150911222	150911222	Missense_Mutation	SNP	G	A	c.9737C>T	p.P3246L	36,68	sk-mel-2-mr_SK-Mel-2-MR	51,109	sk-mel-2p_SK-MEL-2P
SAP30L	79685	5	153826328	153826328	Missense_Mutation	SNP	T	C	c.164T>C	p.I55T	173,66	sk-mel-2-mr_SK-Mel-2-MR	160,79	sk-mel-2p_SK-MEL-2P
HAVCR1	26762	5	156479568	156479569	In_Frame_Ins	INS	-	GTT	c.476_477insAAC	p.159_159T>TT	0,704	sk-mel-2-mr_SK-Mel-2-MR	0,863	sk-mel-2p_SK-MEL-2P
GABRA6	2559	5	161115971	161115971	Frame_Shift_Del	DEL	T	-	c.242delT	p.V81fs	123,35	sk-mel-2-mr_SK-Mel-2-MR	102,42	sk-mel-2p_SK-MEL-2P
TENM2	57451	5	167645530	167645530	Missense_Mutation	SNP	C	T	c.4634C>T	p.S1545F	130,94	sk-mel-2-mr_SK-Mel-2-MR	160,83	sk-mel-2p_SK-MEL-2P
DOCK2	1794	5	169423139	169423139	Missense_Mutation	SNP	T	C	c.3043T>C	p.F1015L	38,39	sk-mel-2-mr_SK-Mel-2-MR	65,38	sk-mel-2p_SK-MEL-2P
DOCK2	1794	5	169469036	169469036	Missense_Mutation	SNP	C	A	c.3776C>A	p.A1259E	71,118	sk-mel-2-mr_SK-Mel-2-MR	60,106	sk-mel-2p_SK-MEL-2P
EFCAB9	285588	5	171627681	171627681	Missense_Mutation	SNP	C	T	c.397C>T	p.L133F	130,81	sk-mel-2-mr_SK-Mel-2-MR	164,97	sk-mel-2p_SK-MEL-2P
MAML1	9794	5	179201340	179201340	Missense_Mutation	SNP	C	T	c.2513C>T	p.S838F	98,181	sk-mel-2-mr_SK-Mel-2-MR	100,230	sk-mel-2p_SK-MEL-2P
TRIM52	84851	5	180687429	180687431	In_Frame_Del	DEL	TCT	-	c.384_386delAGA	p.128_129EE>E	211,134	sk-mel-2-mr_SK-Mel-2-MR	232,138	sk-mel-2p_SK-MEL-2P
CDYL	9425	6	4952642	4952642	Splice_Site	SNP	T	C	c.1637T>C	p.V546A	53,76	sk-mel-2-mr_SK-Mel-2-MR	56,42	sk-mel-2p_SK-MEL-2P
OR14J1	442191	6	29275271	29275271	Missense_Mutation	SNP	G	A	c.805G>A	p.D269N	122,107	sk-mel-2-mr_SK-Mel-2-MR	108,85	sk-mel-2p_SK-MEL-2P
VARS	7407	6	31762843	31762844	Missense_Mutation	DNP	GG	CT	c.151_152CC>AG	p.P51S	0,98	sk-mel-2-mr_SK-Mel-2-MR	0,78	sk-mel-2p_SK-MEL-2P
ZBTB12	221527	6	31867710	31867710	Missense_Mutation	SNP	A	C	c.1373T>G	p.I458S	31,39	sk-mel-2-mr_SK-Mel-2-MR	51,20	sk-mel-2p_SK-MEL-2P
HLA-DQB1	3119	6	32629809	32629809	Missense_Mutation	SNP	C	T	c.326G>A	p.R109H	124,125	sk-mel-2-mr_SK-Mel-2-MR	124,112	sk-mel-2p_SK-MEL-2P
BTBD9	114781	6	38561930	38561930	Missense_Mutation	SNP	T	C	c.359A>G	p.Y120C	47,54	sk-mel-2-mr_SK-Mel-2-MR	59,45	sk-mel-2p_SK-MEL-2P
DAAM2	23500	6	39824205	39824205	Missense_Mutation	SNP	C	T	c.127C>T	p.P43S	53,58	sk-mel-2-mr_SK-Mel-2-MR	58,35	sk-mel-2p_SK-MEL-2P
ABCC10	89845	6	43410713	43410713	Missense_Mutation	SNP	G	T	c.2232G>T	p.K744N	141,124	sk-mel-2-mr_SK-Mel-2-MR	140,138	sk-mel-2p_SK-MEL-2P
POLH	5429	6	43572426	43572426	Missense_Mutation	SNP	G	T	c.959G>T	p.G320V	93,68	sk-mel-2-mr_SK-Mel-2-MR	55,44	sk-mel-2p_SK-MEL-2P
GPR111	222611	6	47649221	47649222	Missense_Mutation	DNP	CT	TG	c.926_927CT>TG	p.S309L	52,41	sk-mel-2-mr_SK-Mel-2-MR	41,38	sk-mel-2p_SK-MEL-2P
GPR111	222611	6	47649573	47649574	Missense_Mutation	DNP	CA	TG	c.1278_1279CA>TG	p.K427E	0,74	sk-mel-2-mr_SK-Mel-2-MR	0,89	sk-mel-2p_SK-MEL-2P
PGK2	5232	6	49754280	49754281	Missense_Mutation	DNP	GG	AA	c.620_621CC>TT	p.P207L	52,49	sk-mel-2-mr_SK-Mel-2-MR	43,44	sk-mel-2p_SK-MEL-2P
GSTA4	2941	6	52850324	52850324	Missense_Mutation	SNP	A	G	c.197T>C	p.V66A	51,42	sk-mel-2-mr_SK-Mel-2-MR	57,55	sk-mel-2p_SK-MEL-2P
KLHL31	401265	6	53519203	53519203	Missense_Mutation	SNP	C	A	c.868G>T	p.D290Y	92,98	sk-mel-2-mr_SK-Mel-2-MR	104,50	sk-mel-2p_SK-MEL-2P
EYS	346007	6	65301030	65301030	Missense_Mutation	SNP	C	T	c.4730G>A	p.S1577N	91,114	sk-mel-2-mr_SK-Mel-2-MR	63,82	sk-mel-2p_SK-MEL-2P
CGA	1081	6	87795552	87795552	Splice_Site	SNP	C	T			47,38	sk-mel-2-mr_SK-Mel-2-MR	30,24	sk-mel-2p_SK-MEL-2P
ZNF292	23036	6	87969896	87969897	Nonsense_Mutation	DNP	CC	TT	c.6549_6550CC>TT	p.Q2184*	97,93	sk-mel-2-mr_SK-Mel-2-MR	81,63	sk-mel-2p_SK-MEL-2P
RNGTT	8732	6	89614484	89614484	Missense_Mutation	SNP	G	T	c.634C>A	p.P212T	42,61	sk-mel-2-mr_SK-Mel-2-MR	49,37	sk-mel-2p_SK-MEL-2P
LAMA4	3910	6	112508769	112508770	Missense_Mutation	DNP	TG	GT	c.848_849CA>AC	p.A283D	0,178	sk-mel-2-mr_SK-Mel-2-MR	1,131	sk-mel-2p_SK-MEL-2P
DSE	29940	6	116754661	116754661	Nonsense_Mutation	SNP	G	T	c.1066G>T	p.G356*	73,47	sk-mel-2-mr_SK-Mel-2-MR	52,23	sk-mel-2p_SK-MEL-2P
FAM184A	79632	6	119324123	119324123	Nonsense_Mutation	SNP	G	A	c.2029C>T	p.R677*	67,95	sk-mel-2-mr_SK-Mel-2-MR	40,43	sk-mel-2p_SK-MEL-2P
SERINC1	57515	6	122768123	122768123	Missense_Mutation	SNP	A	C	c.1022T>G	p.V341G	83,54	sk-mel-2-mr_SK-Mel-2-MR	67,36	sk-mel-2p_SK-MEL-2P
PTPRK	5796	6	128304413	128304413	Missense_Mutation	SNP	G	A	c.3358C>T	p.R1120W	70,47	sk-mel-2-mr_SK-Mel-2-MR	44,44	sk-mel-2p_SK-MEL-2P
PTPRK	5796	6	128320022	128320022	Missense_Mutation	SNP	G	A	c.2519C>T	p.S840F	35,33	sk-mel-2-mr_SK-Mel-2-MR	14,26	sk-mel-2p_SK-MEL-2P
L3MBTL3	84456	6	130370482	130370482	Missense_Mutation	SNP	A	G	c.158A>G	p.E53G	76,73	sk-mel-2-mr_SK-Mel-2-MR	22,37	sk-mel-2p_SK-MEL-2P
VNN1	8876	6	133034967	133034967	Nonsense_Mutation	SNP	G	A	c.208C>T	p.Q70*	42,28	sk-mel-2-mr_SK-Mel-2-MR	34,28	sk-mel-2p_SK-MEL-2P
ZBTB2	57621	6	151694636	151694636	Missense_Mutation	SNP	G	A	c.137C>T	p.S46F	76,90	sk-mel-2-mr_SK-Mel-2-MR	37,58	sk-mel-2p_SK-MEL-2P
TMEM181	57583	6	159005013	159005013	Missense_Mutation	SNP	C	T	c.607C>T	p.P203S	88,95	sk-mel-2-mr_SK-Mel-2-MR	72,46	sk-mel-2p_SK-MEL-2P
EZR	7430	6	159206584	159206584	Missense_Mutation	SNP	G	A	c.224C>T	p.P75L	214,122	sk-mel-2-mr_SK-Mel-2-MR	130,108	sk-mel-2p_SK-MEL-2P
FNDC1	84624	6	159646676	159646676	Missense_Mutation	SNP	G	A	c.994G>A	p.E332K	56,75	sk-mel-2-mr_SK-Mel-2-MR	31,53	sk-mel-2p_SK-MEL-2P
SDIM1	100505705	6	166308090	166308091	Missense_Mutation	DNP	AT	TC	c.63_64AT>GA	p.Y22N	0,185	sk-mel-2-mr_SK-Mel-2-MR	0,99	sk-mel-2p_SK-MEL-2P
PRKAR1B	5575	7	720280	720281	Frame_Shift_Ins	INS	-	G	c.260_261insC	p.P87fs	147,9	sk-mel-2-mr_SK-Mel-2-MR	146,75	sk-mel-2p_SK-MEL-2P
MIOS	54468	7	7612122	7612122	Missense_Mutation	SNP	C	T	c.16C>T	p.P6S	71,36	sk-mel-2-mr_SK-Mel-2-MR	102,34	sk-mel-2p_SK-MEL-2P
VWDE	221806	7	12420231	12420231	Missense_Mutation	SNP	G	A	c.670C>T	p.H224Y	62,66	sk-mel-2-mr_SK-Mel-2-MR	47,121	sk-mel-2p_SK-MEL-2P
ITGB8	3696	7	20420326	20420326	Missense_Mutation	SNP	A	C	c.673A>C	p.I225L	33,62	sk-mel-2-mr_SK-Mel-2-MR	30,108	sk-mel-2p_SK-MEL-2P
EVX1	2128	7	27286021	27286021	Missense_Mutation	SNP	G	A	c.1201G>A	p.E401K	30,39	sk-mel-2-mr_SK-Mel-2-MR	31,53	sk-mel-2p_SK-MEL-2P
GPR141	353345	7	37780140	37780140	Missense_Mutation	SNP	T	C	c.145T>C	p.S49P	37,53	sk-mel-2-mr_SK-Mel-2-MR	107,58	sk-mel-2p_SK-MEL-2P
POLD2	5425	7	44156424	44156424	Missense_Mutation	SNP	T	C	c.772A>G	p.I258V	49,4	sk-mel-2-mr_SK-Mel-2-MR	41,30	sk-mel-2p_SK-MEL-2P
MYO1G	64005	7	45005383	45005383	Missense_Mutation	SNP	C	T	c.2234G>A	p.R745K	62,70	sk-mel-2-mr_SK-Mel-2-MR	120,76	sk-mel-2p_SK-MEL-2P
PKD1L1	168507	7	47879248	47879248	Missense_Mutation	SNP	T	G	c.5565A>C	p.Q1855H	69,3	sk-mel-2-mr_SK-Mel-2-MR	92,56	sk-mel-2p_SK-MEL-2P
ABCA13	154664	7	48626860	48626860	Frame_Shift_Del	DEL	G	-	c.14616delG	p.V4872fs	71,36	sk-mel-2-mr_SK-Mel-2-MR	122,36	sk-mel-2p_SK-MEL-2P
ZNF716	441234	7	57528441	57528441	Missense_Mutation	SNP	C	T	c.274C>T	p.H92Y	68,31	sk-mel-2-mr_SK-Mel-2-MR	77,40	sk-mel-2p_SK-MEL-2P
PCLO	27445	7	82586088	82586088	Frame_Shift_Del	DEL	T	-	c.4181delA	p.K1394fs	39,22	sk-mel-2-mr_SK-Mel-2-MR	71,22	sk-mel-2p_SK-MEL-2P
KIAA1324L	222223	7	86542435	86542435	Missense_Mutation	SNP	G	T	c.1817C>A	p.A606D	40,75	sk-mel-2-mr_SK-Mel-2-MR	123,31	sk-mel-2p_SK-MEL-2P
CROT	54677	7	87006717	87006717	Missense_Mutation	SNP	C	T	c.929C>T	p.S310F	67,29	sk-mel-2-mr_SK-Mel-2-MR	30,111	sk-mel-2p_SK-MEL-2P
COL1A2	1278	7	94038882	94038882	Missense_Mutation	SNP	C	T	c.898C>T	p.P300S	76,44	sk-mel-2-mr_SK-Mel-2-MR	44,131	sk-mel-2p_SK-MEL-2P
PTCD1	26024	7	99023145	99023145	Missense_Mutation	SNP	G	A	c.1010C>T	p.P337L	28,41	sk-mel-2-mr_SK-Mel-2-MR	91,28	sk-mel-2p_SK-MEL-2P
TFR2	7036	7	100225433	100225433	Missense_Mutation	SNP	G	A	c.1616C>T	p.P539L	37,61	sk-mel-2-mr_SK-Mel-2-MR	124,38	sk-mel-2p_SK-MEL-2P
GIGYF1	64599	7	100284376	100284376	Missense_Mutation	SNP	T	C	c.590A>G	p.N197S	144,59	sk-mel-2-mr_SK-Mel-2-MR	165,117	sk-mel-2p_SK-MEL-2P
MUC17	140453	7	100675976	100675976	Missense_Mutation	SNP	G	A	c.1279G>A	p.A427T	223,429	sk-mel-2-mr_SK-Mel-2-MR	773,223	sk-mel-2p_SK-MEL-2P
VGF	7425	7	100806648	100806648	Missense_Mutation	SNP	G	A	c.1477C>T	p.P493S	15,9	sk-mel-2-mr_SK-Mel-2-MR	15,16	sk-mel-2p_SK-MEL-2P
RELN	5649	7	103338341	103338341	Missense_Mutation	SNP	C	T	c.1102G>A	p.D368N	105,42	sk-mel-2-mr_SK-Mel-2-MR	43,198	sk-mel-2p_SK-MEL-2P
SLC26A4	5172	7	107323665	107323665	Nonsense_Mutation	SNP	C	T	c.784C>T	p.Q262*	16,33	sk-mel-2-mr_SK-Mel-2-MR	50,20	sk-mel-2p_SK-MEL-2P
CFTR	1080	7	117180377	117180377	Missense_Mutation	SNP	C	T	c.1093C>T	p.L365F	70,56	sk-mel-2-mr_SK-Mel-2-MR	133,31	sk-mel-2p_SK-MEL-2P
PTPRZ1	5803	7	121636538	121636538	Missense_Mutation	SNP	A	G	c.1031A>G	p.E344G	150,36	sk-mel-2-mr_SK-Mel-2-MR	142,121	sk-mel-2p_SK-MEL-2P
CADPS2	93664	7	122047677	122047677	Missense_Mutation	SNP	T	A	c.2663A>T	p.D888V	91,71	sk-mel-2-mr_SK-Mel-2-MR	40,182	sk-mel-2p_SK-MEL-2P
SLC13A1	6561	7	122763232	122763232	Missense_Mutation	SNP	C	A	c.1298G>T	p.W433L	34,36	sk-mel-2-mr_SK-Mel-2-MR	20,58	sk-mel-2p_SK-MEL-2P
HYAL4	23553	7	123509034	123509034	Missense_Mutation	SNP	C	T	c.707C>T	p.S236L	38,25	sk-mel-2-mr_SK-Mel-2-MR	79,19	sk-mel-2p_SK-MEL-2P
PRRT4	401399	7	127999687	127999687	Missense_Mutation	SNP	G	A	c.359C>T	p.S120L	109,31	sk-mel-2-mr_SK-Mel-2-MR	95,53	sk-mel-2p_SK-MEL-2P
CCDC136	64753	7	128454916	128454917	Frame_Shift_Ins	INS	-	A	c.2988_2989insA	p.K997fs	49,43	sk-mel-2-mr_SK-Mel-2-MR	67,16	sk-mel-2p_SK-MEL-2P
EXOC4	60412	7	133682285	133682285	Frame_Shift_Del	DEL	C	-	c.2247delC	p.L749fs	169,75	sk-mel-2-mr_SK-Mel-2-MR	256,24	sk-mel-2p_SK-MEL-2P
KIAA1549	57670	7	138602940	138602940	Missense_Mutation	SNP	G	A	c.1432C>T	p.P478S	376,37	sk-mel-2-mr_SK-Mel-2-MR	167,81	sk-mel-2p_SK-MEL-2P
UBN2	254048	7	138958066	138958066	Frame_Shift_Del	DEL	A	-	c.1739delA	p.E580fs	44,111	sk-mel-2-mr_SK-Mel-2-MR	37,41	sk-mel-2p_SK-MEL-2P
UBN2	254048	7	138964107	138964107	Splice_Site	SNP	G	A			63,119	sk-mel-2-mr_SK-Mel-2-MR	53,40	sk-mel-2p_SK-MEL-2P
C7orf55-LUC7L2	100996928	7	139086952	139086952	Missense_Mutation	SNP	G	A	c.325G>A	p.A109T	36,103	sk-mel-2-mr_SK-Mel-2-MR	35,22	sk-mel-2p_SK-MEL-2P
KLRG2	346689	7	139138903	139138903	Missense_Mutation	SNP	G	A	c.1063C>T	p.P355S	40,105	sk-mel-2-mr_SK-Mel-2-MR	17,51	sk-mel-2p_SK-MEL-2P
TAS2R38	5726	7	141672850	141672850	Missense_Mutation	SNP	C	T	c.640G>A	p.G214R	188,34	sk-mel-2-mr_SK-Mel-2-MR	103,18	sk-mel-2p_SK-MEL-2P
RP11-1220K2.2	0	7	141816746	141816746	Missense_Mutation	SNP	C	T	c.73C>T	p.L25F	70,163	sk-mel-2-mr_SK-Mel-2-MR	80,17	sk-mel-2p_SK-MEL-2P
RP11-1220K2.2	0	7	141870011	141870011	Missense_Mutation	SNP	A	T	c.3164A>T	p.K1055I	206,43	sk-mel-2-mr_SK-Mel-2-MR	83,23	sk-mel-2p_SK-MEL-2P
RP11-1220K2.2	0	7	141898451	141898451	Missense_Mutation	SNP	C	A	c.4960C>A	p.L1654M	303,75	sk-mel-2-mr_SK-Mel-2-MR	126,31	sk-mel-2p_SK-MEL-2P
EPHB6	2051	7	142566454	142566454	Missense_Mutation	SNP	C	T	c.2243C>T	p.T748M	387,82	sk-mel-2-mr_SK-Mel-2-MR	180,42	sk-mel-2p_SK-MEL-2P
AOC1	26	7	150556055	150556056	Missense_Mutation	DNP	CG	GC	c.1775_1776CG>GC	p.T592S	0,106	sk-mel-2-mr_SK-Mel-2-MR	0,185	sk-mel-2p_SK-MEL-2P
GALNT11	63917	7	151797909	151797909	Missense_Mutation	SNP	G	A	c.322G>A	p.E108K	81,39	sk-mel-2-mr_SK-Mel-2-MR	115,59	sk-mel-2p_SK-MEL-2P
EN2	2020	7	155251649	155251649	Missense_Mutation	SNP	G	A	c.577G>A	p.V193M	46,28	sk-mel-2-mr_SK-Mel-2-MR	77,40	sk-mel-2p_SK-MEL-2P
NCAPG2	54892	7	158494533	158494533	Missense_Mutation	SNP	A	T	c.58T>A	p.L20M	40,80	sk-mel-2-mr_SK-Mel-2-MR	176,36	sk-mel-2p_SK-MEL-2P
SGK223	0	8	8235335	8235335	Missense_Mutation	SNP	A	G	c.584T>C	p.F195S	242,115	sk-mel-2-mr_SK-Mel-2-MR	246,172	sk-mel-2p_SK-MEL-2P
RP1L1	94137	8	10467637	10467638	In_Frame_Ins	INS	-	CCTCTAACTGCACCCTCTCTTCTTGCAGCCCTTCTATTACTTTAGTCC	c.3970_3971insGGACTAAAGTAATAGAAGGGCTGCAAGAAGAGAGGGTGCAGTTAGAGG	p.1323_1324insGTKVIEGLQEERVQLE	61,296	sk-mel-2-mr_SK-Mel-2-MR	65,311	sk-mel-2p_SK-MEL-2P
MTMR9	66036	8	11167122	11167122	Missense_Mutation	SNP	T	C	c.896T>C	p.L299S	45,15	sk-mel-2-mr_SK-Mel-2-MR	30,13	sk-mel-2p_SK-MEL-2P
PSD3	23362	8	18729817	18729818	Missense_Mutation	DNP	GT	AG	c.556_557AC>CT	p.T186L	0,101	sk-mel-2-mr_SK-Mel-2-MR	0,120	sk-mel-2p_SK-MEL-2P
HR	55806	8	21984573	21984573	Missense_Mutation	SNP	G	A	c.1382C>T	p.S461L	34,22	sk-mel-2-mr_SK-Mel-2-MR	40,45	sk-mel-2p_SK-MEL-2P
ADAMDEC1	27299	8	24255254	24255254	Missense_Mutation	SNP	C	T	c.686C>T	p.A229V	53,24	sk-mel-2-mr_SK-Mel-2-MR	49,45	sk-mel-2p_SK-MEL-2P
ADAMDEC1	27299	8	24256926	24256926	Missense_Mutation	SNP	G	A	c.950G>A	p.R317Q	42,77	sk-mel-2-mr_SK-Mel-2-MR	61,57	sk-mel-2p_SK-MEL-2P
CDCA2	157313	8	25317996	25317996	Missense_Mutation	SNP	C	T	c.158C>T	p.S53L	62,34	sk-mel-2-mr_SK-Mel-2-MR	73,53	sk-mel-2p_SK-MEL-2P
SCARA3	51435	8	27528627	27528627	Missense_Mutation	SNP	G	A	c.1580G>A	p.S527N	29,8	sk-mel-2-mr_SK-Mel-2-MR	26,12	sk-mel-2p_SK-MEL-2P
ESCO2	157570	8	27637747	27637747	Frame_Shift_Del	DEL	T	-	c.918delT	p.A306fs	60,26	sk-mel-2-mr_SK-Mel-2-MR	61,35	sk-mel-2p_SK-MEL-2P
GOT1L1	137362	8	37793331	37793331	Missense_Mutation	SNP	C	T	c.820G>A	p.V274I	46,17	sk-mel-2-mr_SK-Mel-2-MR	55,33	sk-mel-2p_SK-MEL-2P
ADAM18	8749	8	39495188	39495188	Missense_Mutation	SNP	A	T	c.793A>T	p.I265F	45,49	sk-mel-2-mr_SK-Mel-2-MR	65,47	sk-mel-2p_SK-MEL-2P
ANK1	286	8	41581999	41582000	Nonsense_Mutation	DNP	CC	TA	c.685_686GG>TA	p.G229*	13,38	sk-mel-2-mr_SK-Mel-2-MR	21,27	sk-mel-2p_SK-MEL-2P
SOX17	64321	8	55371663	55371663	Missense_Mutation	SNP	T	G	c.353T>G	p.V118G	39,61	sk-mel-2-mr_SK-Mel-2-MR	61,54	sk-mel-2p_SK-MEL-2P
SOX17	64321	8	55372344	55372344	Missense_Mutation	SNP	G	A	c.1034G>A	p.G345D	174,88	sk-mel-2-mr_SK-Mel-2-MR	141,144	sk-mel-2p_SK-MEL-2P
SGK3	23678	8	67726143	67726143	Missense_Mutation	SNP	G	C	c.309G>C	p.R103S	27,48	sk-mel-2-mr_SK-Mel-2-MR	31,27	sk-mel-2p_SK-MEL-2P
LRRCC1	85444	8	86057700	86057700	Missense_Mutation	SNP	T	A	c.3053T>A	p.I1018N	40,18	sk-mel-2-mr_SK-Mel-2-MR	39,28	sk-mel-2p_SK-MEL-2P
CPNE3	8895	8	87570561	87570561	Nonsense_Mutation	SNP	C	T	c.1537C>T	p.Q513*	63,17	sk-mel-2-mr_SK-Mel-2-MR	39,35	sk-mel-2p_SK-MEL-2P
MATN2	4147	8	99019811	99019811	Missense_Mutation	SNP	G	A	c.1555G>A	p.D519N	89,43	sk-mel-2-mr_SK-Mel-2-MR	97,82	sk-mel-2p_SK-MEL-2P
ODF1	4956	8	103573006	103573006	Missense_Mutation	SNP	G	A	c.647G>A	p.S216N	143,96	sk-mel-2-mr_SK-Mel-2-MR	119,149	sk-mel-2p_SK-MEL-2P
RIMS2	9699	8	104987704	104987704	Missense_Mutation	SNP	C	T	c.2231C>T	p.S744L	33,75	sk-mel-2-mr_SK-Mel-2-MR	68,59	sk-mel-2p_SK-MEL-2P
ABRA	137735	8	107781887	107781887	Missense_Mutation	SNP	C	T	c.532G>A	p.E178K	182,75	sk-mel-2-mr_SK-Mel-2-MR	153,133	sk-mel-2p_SK-MEL-2P
ABRA	137735	8	107781901	107781901	Missense_Mutation	SNP	C	T	c.518G>A	p.G173D	199,77	sk-mel-2-mr_SK-Mel-2-MR	202,91	sk-mel-2p_SK-MEL-2P
PKHD1L1	93035	8	110505956	110505956	Missense_Mutation	SNP	C	T	c.10303C>T	p.R3435C	56,20	sk-mel-2-mr_SK-Mel-2-MR	45,41	sk-mel-2p_SK-MEL-2P
COL14A1	7373	8	121353582	121353583	Missense_Mutation	DNP	GG	AA	c.4804_4805GG>AA	p.G1602K	75,28	sk-mel-2-mr_SK-Mel-2-MR	61,49	sk-mel-2p_SK-MEL-2P
FAM83A	84985	8	124195245	124195245	Missense_Mutation	SNP	A	G	c.149A>G	p.Y50C	44,76	sk-mel-2-mr_SK-Mel-2-MR	81,48	sk-mel-2p_SK-MEL-2P
FAM83A	84985	8	124219769	124219769	Missense_Mutation	SNP	G	T	c.1146G>T	p.Q382H	86,36	sk-mel-2-mr_SK-Mel-2-MR	69,67	sk-mel-2p_SK-MEL-2P
ZHX1	11244	8	124266380	124266380	Missense_Mutation	SNP	C	T	c.1807G>A	p.A603T	52,31	sk-mel-2-mr_SK-Mel-2-MR	40,42	sk-mel-2p_SK-MEL-2P
KLHL38	340359	8	124664873	124664874	Missense_Mutation	DNP	AT	GC	c.293_294AT>GC	p.H98R	0,116	sk-mel-2-mr_SK-Mel-2-MR	0,145	sk-mel-2p_SK-MEL-2P
AC138647.1	0	8	142528430	142528430	Missense_Mutation	SNP	A	G	c.182A>G	p.D61G	91,119	sk-mel-2-mr_SK-Mel-2-MR	95,81	sk-mel-2p_SK-MEL-2P
PLEC	5339	8	144998986	144998986	Missense_Mutation	SNP	G	C	c.5522C>G	p.T1841S	88,54	sk-mel-2-mr_SK-Mel-2-MR	64,59	sk-mel-2p_SK-MEL-2P
PLEC	5339	8	144999401	144999401	Missense_Mutation	SNP	C	A	c.5107G>T	p.A1703S	63,36	sk-mel-2-mr_SK-Mel-2-MR	29,45	sk-mel-2p_SK-MEL-2P
PLEC	5339	8	145012825	145012825	Missense_Mutation	SNP	T	C	c.559A>G	p.K187E	80,127	sk-mel-2-mr_SK-Mel-2-MR	151,71	sk-mel-2p_SK-MEL-2P
KIAA1875	340390	8	145162690	145162690	Missense_Mutation	SNP	C	A	c.37C>A	p.L13I	61,98	sk-mel-2-mr_SK-Mel-2-MR	100,96	sk-mel-2p_SK-MEL-2P
TEK	7010	9	27217710	27217710	Missense_Mutation	SNP	G	A	c.3016G>A	p.A1006T	57,39	sk-mel-2-mr_SK-Mel-2-MR	52,31	sk-mel-2p_SK-MEL-2P
RUSC2	9853	9	35547009	35547009	Missense_Mutation	SNP	G	A	c.491G>A	p.S164N	80,81	sk-mel-2-mr_SK-Mel-2-MR	98,89	sk-mel-2p_SK-MEL-2P
GCNT1	2650	9	79117955	79117955	Missense_Mutation	SNP	G	A	c.658G>A	p.D220N	66,24	sk-mel-2-mr_SK-Mel-2-MR	40,49	sk-mel-2p_SK-MEL-2P
ROR2	4920	9	94486089	94486089	Missense_Mutation	SNP	T	C	c.2687A>G	p.D896G	57,78	sk-mel-2-mr_SK-Mel-2-MR	89,59	sk-mel-2p_SK-MEL-2P
FANCC	2176	9	97864116	97864116	Missense_Mutation	SNP	T	A	c.1550A>T	p.E517V	30,24	sk-mel-2-mr_SK-Mel-2-MR	47,28	sk-mel-2p_SK-MEL-2P
PTCH1	5727	9	98268811	98268812	Missense_Mutation	DNP	CC	TT	c.271_272GG>AA	p.G91N	27,23	sk-mel-2-mr_SK-Mel-2-MR	32,21	sk-mel-2p_SK-MEL-2P
ZNF510	22869	9	99522615	99522615	Missense_Mutation	SNP	G	A	c.497C>T	p.A166V	104,42	sk-mel-2-mr_SK-Mel-2-MR	80,52	sk-mel-2p_SK-MEL-2P
NCBP1	4686	9	100410395	100410395	Missense_Mutation	SNP	G	A	c.787G>A	p.A263T	46,74	sk-mel-2-mr_SK-Mel-2-MR	50,53	sk-mel-2p_SK-MEL-2P
CYLC2	1539	9	105767709	105767709	Missense_Mutation	SNP	G	A	c.796G>A	p.E266K	16,8	sk-mel-2-mr_SK-Mel-2-MR	16,17	sk-mel-2p_SK-MEL-2P
ACTL7A	10881	9	111624664	111624664	Frame_Shift_Del	DEL	C	-	c.62delC	p.A21fs	63,98	sk-mel-2-mr_SK-Mel-2-MR	94,76	sk-mel-2p_SK-MEL-2P
FAM206A	54942	9	111701554	111701554	Splice_Site	SNP	T	C			55,35	sk-mel-2-mr_SK-Mel-2-MR	36,49	sk-mel-2p_SK-MEL-2P
SVEP1	79987	9	113198743	113198743	Missense_Mutation	SNP	C	T	c.4681G>A	p.G1561R	34,47	sk-mel-2-mr_SK-Mel-2-MR	37,24	sk-mel-2p_SK-MEL-2P
TNFSF8	944	9	117668111	117668112	Nonsense_Mutation	DNP	GG	AA	c.306_307CC>TT	p.Q103*	46,27	sk-mel-2-mr_SK-Mel-2-MR	32,33	sk-mel-2p_SK-MEL-2P
OR1L1	26737	9	125424061	125424061	Missense_Mutation	SNP	G	A	c.217G>A	p.D73N	134,127	sk-mel-2-mr_SK-Mel-2-MR	108,97	sk-mel-2p_SK-MEL-2P
OR5C1	392391	9	125551569	125551569	Missense_Mutation	SNP	G	A	c.358G>A	p.A120T	129,97	sk-mel-2-mr_SK-Mel-2-MR	114,54	sk-mel-2p_SK-MEL-2P
LHX2	9355	9	126794952	126794952	Missense_Mutation	SNP	G	A	c.1187G>A	p.S396N	190,195	sk-mel-2-mr_SK-Mel-2-MR	140,147	sk-mel-2p_SK-MEL-2P
LAMC3	10319	9	133901819	133901820	Missense_Mutation	DNP	CC	AG	c.521_522CC>AG	p.P174Q	256,131	sk-mel-2-mr_SK-Mel-2-MR	160,187	sk-mel-2p_SK-MEL-2P
POMT1	10585	9	134385435	134385436	Missense_Mutation	DNP	CA	TG	c.751_752CA>TG	p.Q251W	99,47	sk-mel-2-mr_SK-Mel-2-MR	70,65	sk-mel-2p_SK-MEL-2P
DDX31	64794	9	135521380	135521380	Missense_Mutation	SNP	T	C	c.1597A>G	p.T533A	11,13	sk-mel-2-mr_SK-Mel-2-MR	5,8	sk-mel-2p_SK-MEL-2P
COL5A1	1289	9	137703185	137703185	Splice_Site	SNP	G	A	c.3529G>A	p.G1177S	59,39	sk-mel-2-mr_SK-Mel-2-MR	43,57	sk-mel-2p_SK-MEL-2P
SOHLH1	402381	9	138590255	138590255	Missense_Mutation	SNP	C	A	c.265G>T	p.D89Y	102,141	sk-mel-2-mr_SK-Mel-2-MR	121,122	sk-mel-2p_SK-MEL-2P
GPSM1	26086	9	139231418	139231418	Missense_Mutation	SNP	A	T	c.467A>T	p.Y156F	144,86	sk-mel-2-mr_SK-Mel-2-MR	130,108	sk-mel-2p_SK-MEL-2P
SEC16A	9919	9	139371326	139371326	Missense_Mutation	SNP	G	A	c.208C>T	p.P70S	23,56	sk-mel-2-mr_SK-Mel-2-MR	40,31	sk-mel-2p_SK-MEL-2P
MAMDC4	158056	9	139752657	139752657	Missense_Mutation	SNP	C	T	c.2603C>T	p.A868V	136,222	sk-mel-2-mr_SK-Mel-2-MR	174,165	sk-mel-2p_SK-MEL-2P
ABCA2	20	9	139908316	139908316	Missense_Mutation	SNP	G	A	c.4412C>T	p.A1471V	129,92	sk-mel-2-mr_SK-Mel-2-MR	122,102	sk-mel-2p_SK-MEL-2P
C9orf169	0	9	140120293	140120293	Missense_Mutation	SNP	G	T	c.220G>T	p.G74W	90,129	sk-mel-2-mr_SK-Mel-2-MR	128,102	sk-mel-2p_SK-MEL-2P
ENTPD8	377841	9	140330622	140330622	Missense_Mutation	SNP	G	A	c.893C>T	p.P298L	30,58	sk-mel-2-mr_SK-Mel-2-MR	62,59	sk-mel-2p_SK-MEL-2P
MLLT10	8028	10	21962711	21962711	Missense_Mutation	SNP	T	C	c.1484T>C	p.V495A	24,40	sk-mel-2-mr_SK-Mel-2-MR	60,12	sk-mel-2p_SK-MEL-2P
OTUD1	220213	10	23729170	23729170	Frame_Shift_Del	DEL	C	-	c.784delC	p.P263fs	36,45	sk-mel-2-mr_SK-Mel-2-MR	35,30	sk-mel-2p_SK-MEL-2P
KIAA1217	56243	10	24727376	24727376	Missense_Mutation	SNP	C	T	c.814C>T	p.H272Y	60,59	sk-mel-2-mr_SK-Mel-2-MR	57,53	sk-mel-2p_SK-MEL-2P
ARHGAP21	57584	10	24910228	24910228	Missense_Mutation	SNP	G	A	c.596C>T	p.P199L	37,33	sk-mel-2-mr_SK-Mel-2-MR	31,41	sk-mel-2p_SK-MEL-2P
PRTFDC1	56952	10	25144285	25144285	Missense_Mutation	SNP	A	G	c.515T>C	p.V172A	41,42	sk-mel-2-mr_SK-Mel-2-MR	42,31	sk-mel-2p_SK-MEL-2P
MYO3A	53904	10	26357747	26357748	Missense_Mutation	DNP	CG	TA	c.1104_1105CG>TA	p.V369I	0,168	sk-mel-2-mr_SK-Mel-2-MR	0,149	sk-mel-2p_SK-MEL-2P
PTCHD3	374308	10	27687357	27687357	Missense_Mutation	SNP	C	T	c.2170G>A	p.D724N	58,65	sk-mel-2-mr_SK-Mel-2-MR	57,54	sk-mel-2p_SK-MEL-2P
ZNF22	7570	10	45499106	45499106	Missense_Mutation	SNP	A	T	c.290A>T	p.N97I	62,58	sk-mel-2-mr_SK-Mel-2-MR	53,56	sk-mel-2p_SK-MEL-2P
ANTXRL	195977	10	47667298	47667298	Missense_Mutation	SNP	C	T	c.436C>T	p.P146S	167,57	sk-mel-2-mr_SK-Mel-2-MR	100,60	sk-mel-2p_SK-MEL-2P
BICC1	80114	10	60558974	60558974	Missense_Mutation	SNP	G	T	c.1687G>T	p.G563C	22,22	sk-mel-2-mr_SK-Mel-2-MR	29,30	sk-mel-2p_SK-MEL-2P
ZNF365	22891	10	64136065	64136065	Missense_Mutation	SNP	G	A	c.113G>A	p.R38K	69,59	sk-mel-2-mr_SK-Mel-2-MR	53,64	sk-mel-2p_SK-MEL-2P
JMJD1C	221037	10	64952755	64952755	Missense_Mutation	SNP	A	G	c.6019T>C	p.S2007P	70,53	sk-mel-2-mr_SK-Mel-2-MR	56,52	sk-mel-2p_SK-MEL-2P
TET1	80312	10	70412302	70412302	Missense_Mutation	SNP	A	G	c.4412A>G	p.Y1471C	62,50	sk-mel-2-mr_SK-Mel-2-MR	41,52	sk-mel-2p_SK-MEL-2P
SLC29A3	55315	10	73115941	73115942	Missense_Mutation	DNP	TG	CA	c.714_715TG>CA	p.V239I	0,135	sk-mel-2-mr_SK-Mel-2-MR	0,153	sk-mel-2p_SK-MEL-2P
ZSWIM8	23053	10	75557012	75557012	Missense_Mutation	SNP	C	A	c.3401C>A	p.P1134H	99,136	sk-mel-2-mr_SK-Mel-2-MR	150,79	sk-mel-2p_SK-MEL-2P
C10orf11	83938	10	77542766	77542766	Missense_Mutation	SNP	T	A	c.33T>A	p.H11Q	51,64	sk-mel-2-mr_SK-Mel-2-MR	66,58	sk-mel-2p_SK-MEL-2P
SFTPA2	729238	10	81317014	81317014	Nonsense_Mutation	SNP	C	T	c.698G>A	p.W233*	174,116	sk-mel-2-mr_SK-Mel-2-MR	169,184	sk-mel-2p_SK-MEL-2P
NUTM2B	729262	10	81471604	81471604	Missense_Mutation	SNP	T	C	c.2000T>C	p.V667A	85,35	sk-mel-2-mr_SK-Mel-2-MR	109,39	sk-mel-2p_SK-MEL-2P
TM9SF3	56889	10	98321832	98321832	Missense_Mutation	SNP	T	C	c.485A>G	p.E162G	33,66	sk-mel-2-mr_SK-Mel-2-MR	74,42	sk-mel-2p_SK-MEL-2P
C10orf12	26148	10	98742252	98742252	Missense_Mutation	SNP	G	A	c.1105G>A	p.G369R	32,75	sk-mel-2-mr_SK-Mel-2-MR	54,75	sk-mel-2p_SK-MEL-2P
MMS19	64210	10	99230592	99230618	Splice_Site	DEL	CTGGATACCATGGGGATCATTAGGTGG	-	c.685_711delCCACCTAATGATCCCCATGGTATCCAG	p.PPNDPHGIQ229del	52,14	sk-mel-2-mr_SK-Mel-2-MR	61,33	sk-mel-2p_SK-MEL-2P
R3HCC1L	27291	10	99995885	99995885	Nonsense_Mutation	SNP	C	T	c.2233C>T	p.R745*	60,38	sk-mel-2-mr_SK-Mel-2-MR	60,45	sk-mel-2p_SK-MEL-2P
LOXL4	84171	10	100010849	100010849	Missense_Mutation	SNP	G	A	c.2173C>T	p.R725W	64,76	sk-mel-2-mr_SK-Mel-2-MR	94,73	sk-mel-2p_SK-MEL-2P
KAZALD1	81621	10	102822392	102822392	Missense_Mutation	SNP	G	A	c.43G>A	p.V15M	9,21	sk-mel-2-mr_SK-Mel-2-MR	45,11	sk-mel-2p_SK-MEL-2P
GBF1	8729	10	104120816	104120816	Missense_Mutation	SNP	C	T	c.1427C>T	p.S476F	21,41	sk-mel-2-mr_SK-Mel-2-MR	39,31	sk-mel-2p_SK-MEL-2P
GSTO2	119391	10	106039129	106039129	Splice_Site	SNP	T	C	c.368T>C	p.V123A	40,59	sk-mel-2-mr_SK-Mel-2-MR	54,59	sk-mel-2p_SK-MEL-2P
DUSP5	1847	10	112266822	112266823	Missense_Mutation	DNP	GC	AT	c.658_659GC>AT	p.A220M	2,133	sk-mel-2-mr_SK-Mel-2-MR	0,149	sk-mel-2p_SK-MEL-2P
HABP2	3026	10	115341693	115341693	Missense_Mutation	SNP	C	G	c.897C>G	p.D299E	60,98	sk-mel-2-mr_SK-Mel-2-MR	92,75	sk-mel-2p_SK-MEL-2P
INPP5F	22876	10	121557138	121557138	Missense_Mutation	SNP	C	T	c.1034C>T	p.P345L	71,56	sk-mel-2-mr_SK-Mel-2-MR	71,52	sk-mel-2p_SK-MEL-2P
AL450307.1	0	10	133608291	133608292	Missense_Mutation	DNP	TT	GG	c.84_85AA>CC	p.28_29RS>SR	92,49	sk-mel-2-mr_SK-Mel-2-MR	79,50	sk-mel-2p_SK-MEL-2P
KNDC1	85442	10	135012429	135012430	Missense_Mutation	DNP	TT	AC	c.2417_2418TT>AC	p.V806D	72,104	sk-mel-2-mr_SK-Mel-2-MR	114,87	sk-mel-2p_SK-MEL-2P
ADAM8	101	10	135085088	135085088	Missense_Mutation	SNP	C	T	c.1228G>A	p.V410M	53,28	sk-mel-2-mr_SK-Mel-2-MR	46,40	sk-mel-2p_SK-MEL-2P
NLRP6	171389	11	280816	280817	Missense_Mutation	DNP	AT	TC	c.1082_1083AT>TC	p.Y361F	0,316	sk-mel-2-mr_SK-Mel-2-MR	0,234	sk-mel-2p_SK-MEL-2P
B4GALNT4	338707	11	377158	377158	Missense_Mutation	SNP	G	A	c.2035G>A	p.A679T	93,62	sk-mel-2-mr_SK-Mel-2-MR	70,53	sk-mel-2p_SK-MEL-2P
MUC2	4583	11	1101138	1101138	Missense_Mutation	SNP	C	T	c.7537C>T	p.P2513S	62,73	sk-mel-2-mr_SK-Mel-2-MR	57,69	sk-mel-2p_SK-MEL-2P
KRTAP5-1	387264	11	1606121	1606150	In_Frame_Del	DEL	CCACAGCCACCCTTGGATCCCCCACAAGAG	-	c.330_359delCTCTTGTGGGGGATCCAAGGGTGGCTGTGG	p.110_120GSCGGSKGGCG>G	101,27	sk-mel-2-mr_SK-Mel-2-MR	82,21	sk-mel-2p_SK-MEL-2P
KRTAP5-2	440021	11	1619287	1619287	Missense_Mutation	SNP	G	A	c.194C>T	p.P65L	70,89	sk-mel-2-mr_SK-Mel-2-MR	69,100	sk-mel-2p_SK-MEL-2P
TRIM68	55128	11	4623512	4623512	Missense_Mutation	SNP	C	T	c.653G>A	p.R218Q	54,63	sk-mel-2-mr_SK-Mel-2-MR	43,88	sk-mel-2p_SK-MEL-2P
OR51M1	390059	11	5411579	5411580	Missense_Mutation	DNP	GT	AC	c.951_952GT>AC	p.F318L	0,217	sk-mel-2-mr_SK-Mel-2-MR	0,192	sk-mel-2p_SK-MEL-2P
SMPD1	6609	11	6411936	6411941	In_Frame_Del	DEL	GCTGGC	-	c.108_113delGCTGGC	p.LA47del	0,210	sk-mel-2-mr_SK-Mel-2-MR	0,185	sk-mel-2p_SK-MEL-2P
RIC3	79608	11	8161539	8161539	Frame_Shift_Del	DEL	A	-	c.326delT	p.L109fs	44,50	sk-mel-2-mr_SK-Mel-2-MR	40,58	sk-mel-2p_SK-MEL-2P
ZDHHC13	54503	11	19164531	19164531	Missense_Mutation	SNP	A	G	c.34A>G	p.N12D	76,57	sk-mel-2-mr_SK-Mel-2-MR	59,49	sk-mel-2p_SK-MEL-2P
PAMR1	25891	11	35496216	35496216	Nonsense_Mutation	SNP	C	T	c.456G>A	p.W152*	35,55	sk-mel-2-mr_SK-Mel-2-MR	50,39	sk-mel-2p_SK-MEL-2P
FJX1	24147	11	35641136	35641136	Missense_Mutation	SNP	G	A	c.952G>A	p.V318I	162,111	sk-mel-2-mr_SK-Mel-2-MR	121,88	sk-mel-2p_SK-MEL-2P
OR5J2	282775	11	55944242	55944242	Missense_Mutation	SNP	A	T	c.149A>T	p.Q50L	0,190	sk-mel-2-mr_SK-Mel-2-MR	1,150	sk-mel-2p_SK-MEL-2P
OR8H1	219469	11	56058404	56058404	Missense_Mutation	SNP	C	T	c.135G>A	p.M45I	0,109	sk-mel-2-mr_SK-Mel-2-MR	0,75	sk-mel-2p_SK-MEL-2P
SLC43A3	29015	11	57188518	57188518	Missense_Mutation	SNP	T	A	c.458A>T	p.Q153L	0,72	sk-mel-2-mr_SK-Mel-2-MR	0,58	sk-mel-2p_SK-MEL-2P
TCN1	6947	11	59633876	59633876	Missense_Mutation	SNP	C	T	c.68G>A	p.C23Y	0,96	sk-mel-2-mr_SK-Mel-2-MR	0,69	sk-mel-2p_SK-MEL-2P
AHNAK	79026	11	62297514	62297514	Missense_Mutation	SNP	G	A	c.4375C>T	p.H1459Y	0,238	sk-mel-2-mr_SK-Mel-2-MR	0,118	sk-mel-2p_SK-MEL-2P
CCDC88B	283234	11	64110994	64110994	Missense_Mutation	SNP	C	T	c.1225C>T	p.R409W	0,302	sk-mel-2-mr_SK-Mel-2-MR	2,115	sk-mel-2p_SK-MEL-2P
CCDC88B	283234	11	64116879	64116879	Missense_Mutation	SNP	C	T	c.2693C>T	p.A898V	0,54	sk-mel-2-mr_SK-Mel-2-MR	0,41	sk-mel-2p_SK-MEL-2P
CCDC88B	283234	11	64123095	64123095	Missense_Mutation	SNP	G	A	c.4370G>A	p.R1457Q	0,597	sk-mel-2-mr_SK-Mel-2-MR	0,251	sk-mel-2p_SK-MEL-2P
RPS6KA4	8986	11	64135707	64135707	Missense_Mutation	SNP	C	T	c.1175C>T	p.A392V	0,469	sk-mel-2-mr_SK-Mel-2-MR	1,217	sk-mel-2p_SK-MEL-2P
NRXN2	9379	11	64375263	64375263	Missense_Mutation	SNP	G	A	c.4544C>T	p.T1515I	0,112	sk-mel-2-mr_SK-Mel-2-MR	0,44	sk-mel-2p_SK-MEL-2P
EIF1AD	84285	11	65767794	65767794	Missense_Mutation	SNP	C	T	c.67G>A	p.D23N	0,223	sk-mel-2-mr_SK-Mel-2-MR	0,107	sk-mel-2p_SK-MEL-2P
TMEM151A	256472	11	66062894	66062894	Missense_Mutation	SNP	C	T	c.1177C>T	p.R393W	0,39	sk-mel-2-mr_SK-Mel-2-MR	0,31	sk-mel-2p_SK-MEL-2P
POLD4	57804	11	67120530	67120530	Missense_Mutation	SNP	C	A	c.116G>T	p.R39L	0,242	sk-mel-2-mr_SK-Mel-2-MR	1,186	sk-mel-2p_SK-MEL-2P
PTPRCAP	5790	11	67203206	67203206	Nonstop_Mutation	SNP	A	G	c.619T>C	p.*207Q	0,60	sk-mel-2-mr_SK-Mel-2-MR	16,53	sk-mel-2p_SK-MEL-2P
SUV420H1	51111	11	67938616	67938616	Frame_Shift_Del	DEL	A	-	c.843delT	p.F281fs	0,70	sk-mel-2-mr_SK-Mel-2-MR	22,59	sk-mel-2p_SK-MEL-2P
SHANK2	22941	11	70319416	70319416	Missense_Mutation	SNP	C	T	c.3971G>A	p.G1324E	227,67	sk-mel-2-mr_SK-Mel-2-MR	342,61	sk-mel-2p_SK-MEL-2P
UVRAG	7405	11	75852137	75852137	Missense_Mutation	SNP	G	A	c.1780G>A	p.A594T	0,40	sk-mel-2-mr_SK-Mel-2-MR	0,42	sk-mel-2p_SK-MEL-2P
CAPN5	726	11	76804861	76804861	Splice_Site	SNP	T	C			0,65	sk-mel-2-mr_SK-Mel-2-MR	54,10	sk-mel-2p_SK-MEL-2P
ALG8	79053	11	77812084	77812084	Missense_Mutation	SNP	T	C	c.1507A>G	p.I503V	0,54	sk-mel-2-mr_SK-Mel-2-MR	0,86	sk-mel-2p_SK-MEL-2P
TRIM77	390231	11	89450760	89450760	Missense_Mutation	SNP	G	T	c.1073G>T	p.C358F	0,111	sk-mel-2-mr_SK-Mel-2-MR	0,111	sk-mel-2p_SK-MEL-2P
FOXR1	283150	11	118851328	118851328	Missense_Mutation	SNP	G	A	c.740G>A	p.R247Q	0,187	sk-mel-2-mr_SK-Mel-2-MR	0,183	sk-mel-2p_SK-MEL-2P
OR8D4	338662	11	123777985	123777986	Missense_Mutation	DNP	CT	TC	c.847_848CT>TC	p.L283S	0,72	sk-mel-2-mr_SK-Mel-2-MR	0,83	sk-mel-2p_SK-MEL-2P
OR10G4	390264	11	123886307	123886308	Missense_Mutation	DNP	CA	TG	c.26_27CA>TG	p.A9V	0,328	sk-mel-2-mr_SK-Mel-2-MR	0,374	sk-mel-2p_SK-MEL-2P
PKNOX2	63876	11	125301193	125301195	In_Frame_Del	DEL	GAG	-	c.1324_1326delGAG	p.E447del	0,43	sk-mel-2-mr_SK-Mel-2-MR	0,71	sk-mel-2p_SK-MEL-2P
C1S	716	12	7173251	7173251	Missense_Mutation	SNP	G	T	c.848G>T	p.W283L	52,53	sk-mel-2-mr_SK-Mel-2-MR	56,55	sk-mel-2p_SK-MEL-2P
CLSTN3	9746	12	7301701	7301701	Missense_Mutation	SNP	A	G	c.1981A>G	p.T661A	85,84	sk-mel-2-mr_SK-Mel-2-MR	82,72	sk-mel-2p_SK-MEL-2P
DUSP16	80824	12	12673859	12673859	Missense_Mutation	SNP	C	G	c.174G>C	p.L58F	78,35	sk-mel-2-mr_SK-Mel-2-MR	45,55	sk-mel-2p_SK-MEL-2P
ATF7IP	55729	12	14577801	14577802	Frame_Shift_Ins	INS	-	A	c.952_953insA	p.E318fs	88,91	sk-mel-2-mr_SK-Mel-2-MR	87,80	sk-mel-2p_SK-MEL-2P
CASC1	55259	12	25264762	25264762	Missense_Mutation	SNP	C	T	c.1705G>A	p.G569R	39,28	sk-mel-2-mr_SK-Mel-2-MR	38,36	sk-mel-2p_SK-MEL-2P
C12orf71	728858	12	27235376	27235376	Missense_Mutation	SNP	C	A	c.41G>T	p.S14I	29,23	sk-mel-2-mr_SK-Mel-2-MR	17,13	sk-mel-2p_SK-MEL-2P
DENND5B	160518	12	31555572	31555572	Missense_Mutation	SNP	G	A	c.2809C>T	p.P937S	49,39	sk-mel-2-mr_SK-Mel-2-MR	47,47	sk-mel-2p_SK-MEL-2P
PKP2	5318	12	32974384	32974384	Missense_Mutation	SNP	C	T	c.2051G>A	p.R684K	102,117	sk-mel-2-mr_SK-Mel-2-MR	96,113	sk-mel-2p_SK-MEL-2P
MUC19	283463	12	40877728	40877757	In_Frame_Del	DEL	ATCAGCTGGGGAGACAGGGAAAATTGGATC	-	c.9273_9302delATCAGCTGGGGAGACAGGGAAAATTGGATC	p.SAGETGKIGS3092del	1599,36	sk-mel-2-mr_SK-Mel-2-MR	1598,34	sk-mel-2p_SK-MEL-2P
SLC38A4	55089	12	47173403	47173403	Frame_Shift_Del	DEL	A	-	c.708delT	p.F236fs	42,87	sk-mel-2-mr_SK-Mel-2-MR	56,68	sk-mel-2p_SK-MEL-2P
ENDOU	8909	12	48105544	48105544	Frame_Shift_Del	DEL	G	-	c.987delC	p.P329fs	73,15	sk-mel-2-mr_SK-Mel-2-MR	67,59	sk-mel-2p_SK-MEL-2P
RAPGEF3	10411	12	48141893	48141893	Missense_Mutation	SNP	A	T	c.1286T>A	p.M429K	33,42	sk-mel-2-mr_SK-Mel-2-MR	50,58	sk-mel-2p_SK-MEL-2P
OR8S1	341568	12	48919992	48919992	Missense_Mutation	SNP	C	T	c.578C>T	p.S193F	112,29	sk-mel-2-mr_SK-Mel-2-MR	80,76	sk-mel-2p_SK-MEL-2P
FAM186A	121006	12	50748946	50748946	Missense_Mutation	SNP	C	T	c.1669G>A	p.D557N	46,22	sk-mel-2-mr_SK-Mel-2-MR	46,35	sk-mel-2p_SK-MEL-2P
KRT74	121391	12	52967399	52967399	Missense_Mutation	SNP	C	A	c.163G>T	p.G55W	129,50	sk-mel-2-mr_SK-Mel-2-MR	99,102	sk-mel-2p_SK-MEL-2P
KRT76	51350	12	53170574	53170574	Missense_Mutation	SNP	G	A	c.502C>T	p.L168F	56,20	sk-mel-2-mr_SK-Mel-2-MR	45,51	sk-mel-2p_SK-MEL-2P
SLC26A10	65012	12	58018742	58018742	Missense_Mutation	SNP	C	A	c.1321C>A	p.L441M	166,74	sk-mel-2-mr_SK-Mel-2-MR	201,88	sk-mel-2p_SK-MEL-2P
TSPAN31	6302	12	58141044	58141044	Missense_Mutation	SNP	C	T	c.604C>T	p.P202S	69,46	sk-mel-2-mr_SK-Mel-2-MR	61,72	sk-mel-2p_SK-MEL-2P
RAB3IP	117177	12	70206754	70206754	Missense_Mutation	SNP	T	C	c.1241T>C	p.V414A	86,39	sk-mel-2-mr_SK-Mel-2-MR	95,77	sk-mel-2p_SK-MEL-2P
PTPRR	5801	12	71095086	71095086	Missense_Mutation	SNP	G	A	c.1025C>T	p.S342F	57,14	sk-mel-2-mr_SK-Mel-2-MR	51,46	sk-mel-2p_SK-MEL-2P
LRRIQ1	84125	12	85450127	85450127	Missense_Mutation	SNP	G	A	c.1556G>A	p.G519E	27,12	sk-mel-2-mr_SK-Mel-2-MR	30,30	sk-mel-2p_SK-MEL-2P
UHRF1BP1L	23074	12	100502258	100502258	Missense_Mutation	SNP	T	C	c.113A>G	p.N38S	11,37	sk-mel-2-mr_SK-Mel-2-MR	38,26	sk-mel-2p_SK-MEL-2P
GIT2	9815	12	110399454	110399454	Missense_Mutation	SNP	C	T	c.853G>A	p.V285M	18,29	sk-mel-2-mr_SK-Mel-2-MR	26,24	sk-mel-2p_SK-MEL-2P
RASAL1	8437	12	113539706	113539706	Missense_Mutation	SNP	C	T	c.2210G>A	p.R737Q	20,35	sk-mel-2-mr_SK-Mel-2-MR	40,30	sk-mel-2p_SK-MEL-2P
CCDC42B	387885	12	113593206	113593206	Missense_Mutation	SNP	G	A	c.832G>A	p.E278K	78,45	sk-mel-2-mr_SK-Mel-2-MR	86,101	sk-mel-2p_SK-MEL-2P
KSR2	283455	12	117964910	117964910	Missense_Mutation	SNP	G	A	c.1817C>T	p.P606L	60,29	sk-mel-2-mr_SK-Mel-2-MR	61,56	sk-mel-2p_SK-MEL-2P
SETD1B	23067	12	122257648	122257648	Frame_Shift_Del	DEL	C	-	c.3757delC	p.P1254fs	18,39	sk-mel-2-mr_SK-Mel-2-MR	64,23	sk-mel-2p_SK-MEL-2P
HIP1R	9026	12	123320158	123320158	Missense_Mutation	SNP	G	A	c.61G>A	p.E21K	26,13	sk-mel-2-mr_SK-Mel-2-MR	13,14	sk-mel-2p_SK-MEL-2P
DNAH10	196385	12	124281293	124281293	Missense_Mutation	SNP	G	A	c.1723G>A	p.E575K	17,50	sk-mel-2-mr_SK-Mel-2-MR	49,48	sk-mel-2p_SK-MEL-2P
POLE	5426	12	133236002	133236002	Missense_Mutation	SNP	T	C	c.3154A>G	p.T1052A	82,35	sk-mel-2-mr_SK-Mel-2-MR	111,33	sk-mel-2p_SK-MEL-2P
ZMYM2	7750	13	20657094	20657094	Frame_Shift_Del	DEL	A	-	c.3742delA	p.K1249fs	0,81	sk-mel-2-mr_SK-Mel-2-MR	0,77	sk-mel-2p_SK-MEL-2P
FREM2	341640	13	39422666	39422666	Missense_Mutation	SNP	C	T	c.6238C>T	p.R2080C	0,86	sk-mel-2-mr_SK-Mel-2-MR	0,87	sk-mel-2p_SK-MEL-2P
GPALPP1	55425	13	45589106	45589106	Missense_Mutation	SNP	A	T	c.428A>T	p.D143V	0,59	sk-mel-2-mr_SK-Mel-2-MR	0,63	sk-mel-2p_SK-MEL-2P
LRCH1	23143	13	47275274	47275274	Missense_Mutation	SNP	T	G	c.1332T>G	p.D444E	0,63	sk-mel-2-mr_SK-Mel-2-MR	18,49	sk-mel-2p_SK-MEL-2P
KLHL1	57626	13	70370996	70370996	Missense_Mutation	SNP	C	T	c.1513G>A	p.D505N	0,111	sk-mel-2-mr_SK-Mel-2-MR	0,100	sk-mel-2p_SK-MEL-2P
CCDC168	643677	13	103381996	103381996	Frame_Shift_Del	DEL	A	-	c.7164delT	p.F2388fs	1,76	sk-mel-2-mr_SK-Mel-2-MR	11,55	sk-mel-2p_SK-MEL-2P
COL4A2	1284	13	111082290	111082290	Missense_Mutation	SNP	G	A	c.536G>A	p.R179H	0,101	sk-mel-2-mr_SK-Mel-2-MR	0,72	sk-mel-2p_SK-MEL-2P
TMEM255B	348013	13	114514850	114514850	Missense_Mutation	SNP	G	A	c.955G>A	p.E319K	1,84	sk-mel-2-mr_SK-Mel-2-MR	0,88	sk-mel-2p_SK-MEL-2P
OR11G2	390439	14	20665537	20665537	Missense_Mutation	SNP	C	T	c.43C>T	p.P15S	52,31	sk-mel-2-mr_SK-Mel-2-MR	44,21	sk-mel-2p_SK-MEL-2P
SALL2	6297	14	21991055	21991055	Missense_Mutation	SNP	T	A	c.2807A>T	p.E936V	46,32	sk-mel-2-mr_SK-Mel-2-MR	37,34	sk-mel-2p_SK-MEL-2P
CDH24	64403	14	23522927	23522927	Missense_Mutation	SNP	G	A	c.1004C>T	p.S335F	82,71	sk-mel-2-mr_SK-Mel-2-MR	94,64	sk-mel-2p_SK-MEL-2P
CDH24	64403	14	23524034	23524034	Missense_Mutation	SNP	G	A	c.538C>T	p.P180S	99,110	sk-mel-2-mr_SK-Mel-2-MR	85,105	sk-mel-2p_SK-MEL-2P
STRN3	29966	14	31374633	31374633	Missense_Mutation	SNP	C	T	c.2020G>A	p.V674I	51,46	sk-mel-2-mr_SK-Mel-2-MR	33,41	sk-mel-2p_SK-MEL-2P
ATP5S	27109	14	50790788	50790788	Missense_Mutation	SNP	T	C	c.487T>C	p.C163R	55,54	sk-mel-2-mr_SK-Mel-2-MR	35,23	sk-mel-2p_SK-MEL-2P
MAP3K9	4293	14	71199643	71199643	Missense_Mutation	SNP	G	A	c.2443C>T	p.L815F	76,65	sk-mel-2-mr_SK-Mel-2-MR	76,77	sk-mel-2p_SK-MEL-2P
PNMA1	9240	14	74180338	74180338	Missense_Mutation	SNP	G	A	c.5C>T	p.A2V	75,58	sk-mel-2-mr_SK-Mel-2-MR	72,52	sk-mel-2p_SK-MEL-2P
FLRT2	23768	14	86088429	86088429	Nonsense_Mutation	SNP	C	T	c.571C>T	p.R191*	84,94	sk-mel-2-mr_SK-Mel-2-MR	82,94	sk-mel-2p_SK-MEL-2P
CCDC88C	440193	14	91770082	91770082	Missense_Mutation	SNP	G	A	c.3598C>T	p.R1200W	98,82	sk-mel-2-mr_SK-Mel-2-MR	100,78	sk-mel-2p_SK-MEL-2P
FBLN5	10516	14	92357624	92357624	Missense_Mutation	SNP	G	A	c.560C>T	p.S187F	60,51	sk-mel-2-mr_SK-Mel-2-MR	63,46	sk-mel-2p_SK-MEL-2P
PAPOLA	10914	14	97022245	97022245	Missense_Mutation	SNP	G	A	c.1726G>A	p.V576I	60,65	sk-mel-2-mr_SK-Mel-2-MR	56,55	sk-mel-2p_SK-MEL-2P
AHNAK2	113146	14	105412541	105412542	Missense_Mutation	DNP	CA	TG	c.9246_9247TG>CA	p.V3083I	0,215	sk-mel-2-mr_SK-Mel-2-MR	0,257	sk-mel-2p_SK-MEL-2P
AHNAK2	113146	14	105417102	105417103	Missense_Mutation	DNP	TG	CA	c.4685_4686CA>TG	p.P1562L	0,429	sk-mel-2-mr_SK-Mel-2-MR	0,443	sk-mel-2p_SK-MEL-2P
GOLGA6L2	283685	15	23686673	23686673	Missense_Mutation	SNP	G	A	c.949C>T	p.R317W	0,51	sk-mel-2-mr_SK-Mel-2-MR	0,42	sk-mel-2p_SK-MEL-2P
MKRN3	7681	15	23812374	23812374	Missense_Mutation	SNP	G	T	c.1445G>T	p.R482I	53,100	sk-mel-2-mr_SK-Mel-2-MR	81,58	sk-mel-2p_SK-MEL-2P
HERC2	8924	15	28459232	28459232	Missense_Mutation	SNP	G	A	c.6545C>T	p.P2182L	93,170	sk-mel-2-mr_SK-Mel-2-MR	136,108	sk-mel-2p_SK-MEL-2P
RYR3	6263	15	34110878	34110878	Missense_Mutation	SNP	G	A	c.10699G>A	p.E3567K	48,25	sk-mel-2-mr_SK-Mel-2-MR	38,35	sk-mel-2p_SK-MEL-2P
STARD9	57519	15	42986009	42986009	Missense_Mutation	SNP	C	T	c.12233C>T	p.S4078L	95,138	sk-mel-2-mr_SK-Mel-2-MR	131,115	sk-mel-2p_SK-MEL-2P
LCMT2	9836	15	43622308	43622308	Missense_Mutation	SNP	C	T	c.380G>A	p.G127E	148,249	sk-mel-2-mr_SK-Mel-2-MR	238,172	sk-mel-2p_SK-MEL-2P
DYX1C1	161582	15	55759241	55759242	Frame_Shift_Ins	INS	-	T	c.523_524insA	p.I175fs	27,47	sk-mel-2-mr_SK-Mel-2-MR	34,36	sk-mel-2p_SK-MEL-2P
HERC1	8925	15	63941953	63941953	Missense_Mutation	SNP	C	T	c.10718G>A	p.R3573Q	36,26	sk-mel-2-mr_SK-Mel-2-MR	29,36	sk-mel-2p_SK-MEL-2P
MEGF11	84465	15	66209213	66209213	Missense_Mutation	SNP	C	T	c.2168G>A	p.G723E	20,12	sk-mel-2-mr_SK-Mel-2-MR	26,11	sk-mel-2p_SK-MEL-2P
UACA	55075	15	70979970	70979970	Missense_Mutation	SNP	G	A	c.511C>T	p.L171F	41,64	sk-mel-2-mr_SK-Mel-2-MR	66,52	sk-mel-2p_SK-MEL-2P
MYO9A	4649	15	72142398	72142398	Missense_Mutation	SNP	T	C	c.6692A>G	p.Q2231R	43,72	sk-mel-2-mr_SK-Mel-2-MR	75,42	sk-mel-2p_SK-MEL-2P
C15orf60	0	15	73735603	73735603	Missense_Mutation	SNP	A	G	c.77A>G	p.Y26C	55,33	sk-mel-2-mr_SK-Mel-2-MR	42,49	sk-mel-2p_SK-MEL-2P
CYP1A2	1544	15	75042859	75042859	Missense_Mutation	SNP	C	A	c.780C>A	p.F260L	47,86	sk-mel-2-mr_SK-Mel-2-MR	75,63	sk-mel-2p_SK-MEL-2P
GOLGA6C	653641	15	75562461	75562461	Missense_Mutation	SNP	C	T	c.2003C>T	p.A668V	342,27	sk-mel-2-mr_SK-Mel-2-MR	311,64	sk-mel-2p_SK-MEL-2P
SCAPER	49855	15	77067366	77067366	Missense_Mutation	SNP	T	C	c.865A>G	p.T289A	38,51	sk-mel-2-mr_SK-Mel-2-MR	58,36	sk-mel-2p_SK-MEL-2P
ALPK3	57538	15	85403074	85403074	Missense_Mutation	SNP	C	T	c.4639C>T	p.R1547W	68,52	sk-mel-2-mr_SK-Mel-2-MR	66,52	sk-mel-2p_SK-MEL-2P
VPS33B	26276	15	91550212	91550212	Missense_Mutation	SNP	G	A	c.668C>T	p.P223L	44,63	sk-mel-2-mr_SK-Mel-2-MR	48,72	sk-mel-2p_SK-MEL-2P
CHD2	1106	15	93547890	93547890	Missense_Mutation	SNP	C	A	c.4322C>A	p.S1441Y	95,48	sk-mel-2-mr_SK-Mel-2-MR	79,76	sk-mel-2p_SK-MEL-2P
RGMA	56963	15	93616211	93616211	Missense_Mutation	SNP	C	G	c.64G>C	p.G22R	30,17	sk-mel-2-mr_SK-Mel-2-MR	18,15	sk-mel-2p_SK-MEL-2P
CACNA1H	8912	16	1248666	1248666	Missense_Mutation	SNP	A	G	c.695A>G	p.N232S	103,53	sk-mel-2-mr_SK-Mel-2-MR	84,58	sk-mel-2p_SK-MEL-2P
ABCA3	21	16	2358568	2358568	Missense_Mutation	SNP	A	G	c.1168T>C	p.F390L	60,49	sk-mel-2-mr_SK-Mel-2-MR	61,40	sk-mel-2p_SK-MEL-2P
FLYWCH1	84256	16	2980736	2980736	Frame_Shift_Del	DEL	G	-	c.651delG	p.E217fs	16,14	sk-mel-2-mr_SK-Mel-2-MR	25,12	sk-mel-2p_SK-MEL-2P
CREBBP	1387	16	3779611	3779611	Missense_Mutation	SNP	T	C	c.5437A>G	p.N1813D	68,79	sk-mel-2-mr_SK-Mel-2-MR	101,54	sk-mel-2p_SK-MEL-2P
UMOD	7369	16	20360071	20360071	Nonsense_Mutation	SNP	C	T	c.552G>A	p.W184*	74,61	sk-mel-2-mr_SK-Mel-2-MR	76,33	sk-mel-2p_SK-MEL-2P
ACSM3	6296	16	20808257	20808257	Missense_Mutation	SNP	G	A	c.1724G>A	p.R575K	29,23	sk-mel-2-mr_SK-Mel-2-MR	24,28	sk-mel-2p_SK-MEL-2P
HS3ST2	9956	16	22826068	22826068	Missense_Mutation	SNP	G	A	c.137G>A	p.R46Q	80,110	sk-mel-2-mr_SK-Mel-2-MR	114,55	sk-mel-2p_SK-MEL-2P
ZNF668	79759	16	31073338	31073338	Missense_Mutation	SNP	C	T	c.911G>A	p.G304E	148,132	sk-mel-2-mr_SK-Mel-2-MR	154,126	sk-mel-2p_SK-MEL-2P
RBL2	5934	16	53468554	53468554	Missense_Mutation	SNP	G	A	c.86G>A	p.G29D	23,27	sk-mel-2-mr_SK-Mel-2-MR	28,17	sk-mel-2p_SK-MEL-2P
NLRC5	84166	16	57071113	57071114	Missense_Mutation	DNP	TA	CG	c.2718_2719TA>CG	p.N907D	0,76	sk-mel-2-mr_SK-Mel-2-MR	0,71	sk-mel-2p_SK-MEL-2P
CPNE2	221184	16	57171117	57171117	Missense_Mutation	SNP	G	A	c.1225G>A	p.G409S	373,369	sk-mel-2-mr_SK-Mel-2-MR	312,317	sk-mel-2p_SK-MEL-2P
KATNB1	10300	16	57784766	57784766	Missense_Mutation	SNP	C	T	c.317C>T	p.A106V	109,74	sk-mel-2-mr_SK-Mel-2-MR	87,87	sk-mel-2p_SK-MEL-2P
KIAA0895L	653319	16	67214465	67214465	Missense_Mutation	SNP	G	A	c.49C>T	p.P17S	27,29	sk-mel-2-mr_SK-Mel-2-MR	28,32	sk-mel-2p_SK-MEL-2P
KCTD19	146212	16	67323566	67323566	Missense_Mutation	SNP	C	T	c.2687G>A	p.R896K	76,101	sk-mel-2-mr_SK-Mel-2-MR	92,68	sk-mel-2p_SK-MEL-2P
ESRP2	80004	16	68269580	68269580	Missense_Mutation	SNP	T	C	c.284A>G	p.D95G	132,143	sk-mel-2-mr_SK-Mel-2-MR	134,127	sk-mel-2p_SK-MEL-2P
SMPD3	55512	16	68397736	68397736	Missense_Mutation	SNP	G	A	c.1589C>T	p.T530I	60,57	sk-mel-2-mr_SK-Mel-2-MR	57,57	sk-mel-2p_SK-MEL-2P
HYDIN	54768	16	71212899	71212899	Missense_Mutation	SNP	T	C	c.313A>G	p.I105V	78,66	sk-mel-2-mr_SK-Mel-2-MR	44,48	sk-mel-2p_SK-MEL-2P
ZFHX3	463	16	72821344	72821344	Frame_Shift_Del	DEL	G	-	c.10831delC	p.H3611fs	53,59	sk-mel-2-mr_SK-Mel-2-MR	57,64	sk-mel-2p_SK-MEL-2P
ADAD2	161931	16	84224967	84224967	Missense_Mutation	SNP	G	A	c.131G>A	p.G44E	48,33	sk-mel-2-mr_SK-Mel-2-MR	44,51	sk-mel-2p_SK-MEL-2P
GSE1	23199	16	85695255	85695255	Missense_Mutation	SNP	C	T	c.2144C>T	p.P715L	146,116	sk-mel-2-mr_SK-Mel-2-MR	105,124	sk-mel-2p_SK-MEL-2P
ZNF469	84627	16	88494222	88494222	Missense_Mutation	SNP	G	A	c.344G>A	p.S115N	154,192	sk-mel-2-mr_SK-Mel-2-MR	130,134	sk-mel-2p_SK-MEL-2P
ZNF469	84627	16	88495835	88495835	Frame_Shift_Del	DEL	C	-	c.1957delC	p.P654fs	160,174	sk-mel-2-mr_SK-Mel-2-MR	160,170	sk-mel-2p_SK-MEL-2P
TLCD2	727910	17	1611200	1611200	Missense_Mutation	SNP	C	T	c.659G>A	p.R220H	0,80	sk-mel-2-mr_SK-Mel-2-MR	1,125	sk-mel-2p_SK-MEL-2P
TLCD2	727910	17	1613115	1613115	Missense_Mutation	SNP	A	G	c.242T>C	p.L81P	0,83	sk-mel-2-mr_SK-Mel-2-MR	1,79	sk-mel-2p_SK-MEL-2P
OVCA2	124641	17	1945965	1945965	Missense_Mutation	SNP	C	G	c.251C>G	p.S84C	0,136	sk-mel-2-mr_SK-Mel-2-MR	1,208	sk-mel-2p_SK-MEL-2P
SMG6	23293	17	2076005	2076005	Missense_Mutation	SNP	G	A	c.3304C>T	p.P1102S	0,36	sk-mel-2-mr_SK-Mel-2-MR	0,43	sk-mel-2p_SK-MEL-2P
ATP2A3	489	17	3844792	3844792	Missense_Mutation	SNP	C	A	c.1702G>T	p.D568Y	0,147	sk-mel-2-mr_SK-Mel-2-MR	0,205	sk-mel-2p_SK-MEL-2P
MPDU1	9526	17	7489333	7489333	Missense_Mutation	SNP	T	G	c.239T>G	p.M80R	0,63	sk-mel-2-mr_SK-Mel-2-MR	0,51	sk-mel-2p_SK-MEL-2P
TP53	7157	17	7577548	7577548	Missense_Mutation	SNP	C	T	c.733G>A	p.G245S	0,57	sk-mel-2-mr_SK-Mel-2-MR	0,77	sk-mel-2p_SK-MEL-2P
DNAH2	146754	17	7674660	7674660	Missense_Mutation	SNP	G	A	c.4375G>A	p.G1459R	0,56	sk-mel-2-mr_SK-Mel-2-MR	0,64	sk-mel-2p_SK-MEL-2P
DNAH2	146754	17	7733663	7733663	Missense_Mutation	SNP	C	T	c.11899C>T	p.P3967S	0,38	sk-mel-2-mr_SK-Mel-2-MR	0,46	sk-mel-2p_SK-MEL-2P
PFAS	5198	17	8172464	8172464	Missense_Mutation	SNP	G	A	c.3899G>A	p.R1300Q	0,135	sk-mel-2-mr_SK-Mel-2-MR	2,168	sk-mel-2p_SK-MEL-2P
MYH1	4619	17	10416972	10416972	Missense_Mutation	SNP	C	T	c.776G>A	p.G259E	0,60	sk-mel-2-mr_SK-Mel-2-MR	0,64	sk-mel-2p_SK-MEL-2P
MYH2	4620	17	10436830	10436830	Missense_Mutation	SNP	G	A	c.2300C>T	p.T767I	0,48	sk-mel-2-mr_SK-Mel-2-MR	0,41	sk-mel-2p_SK-MEL-2P
MYH3	4621	17	10536993	10536993	Missense_Mutation	SNP	C	G	c.4562G>C	p.G1521A	0,59	sk-mel-2-mr_SK-Mel-2-MR	0,82	sk-mel-2p_SK-MEL-2P
EPN2	22905	17	19186884	19186884	Missense_Mutation	SNP	A	G	c.452A>G	p.K151R	385,97	sk-mel-2-mr_SK-Mel-2-MR	541,123	sk-mel-2p_SK-MEL-2P
TMEM11	8834	17	21102011	21102011	Missense_Mutation	SNP	C	T	c.205G>A	p.D69N	259,85	sk-mel-2-mr_SK-Mel-2-MR	310,110	sk-mel-2p_SK-MEL-2P
KCNJ12	3768	17	21319943	21319943	Missense_Mutation	SNP	A	G	c.1289A>G	p.E430G	274,74	sk-mel-2-mr_SK-Mel-2-MR	312,67	sk-mel-2p_SK-MEL-2P
SARM1	23098	17	26708550	26708551	Missense_Mutation	DNP	TC	CG	c.697_698TC>CG	p.S233R	0,68	sk-mel-2-mr_SK-Mel-2-MR	0,77	sk-mel-2p_SK-MEL-2P
ARHGAP23	57636	17	36646707	36646707	Missense_Mutation	SNP	G	A	c.3065G>A	p.R1022Q	76,49	sk-mel-2-mr_SK-Mel-2-MR	87,43	sk-mel-2p_SK-MEL-2P
PSMD3	5709	17	38151495	38151495	Missense_Mutation	SNP	C	T	c.1163C>T	p.A388V	132,175	sk-mel-2-mr_SK-Mel-2-MR	362,152	sk-mel-2p_SK-MEL-2P
KRTAP4-11	653240	17	39274161	39274161	Missense_Mutation	SNP	T	C	c.407A>G	p.H136R	36,7	sk-mel-2-mr_SK-Mel-2-MR	38,22	sk-mel-2p_SK-MEL-2P
KRTAP4-2	85291	17	39334133	39334133	Missense_Mutation	SNP	T	C	c.284A>G	p.Y95C	0,89	sk-mel-2-mr_SK-Mel-2-MR	0,119	sk-mel-2p_SK-MEL-2P
LEPREL4	10609	17	39968088	39968088	Missense_Mutation	SNP	C	G	c.80G>C	p.G27A	63,77	sk-mel-2-mr_SK-Mel-2-MR	124,55	sk-mel-2p_SK-MEL-2P
NAGLU	4669	17	40696167	40696167	Missense_Mutation	SNP	T	C	c.2143T>C	p.Y715H	53,80	sk-mel-2-mr_SK-Mel-2-MR	144,64	sk-mel-2p_SK-MEL-2P
MPP2	4355	17	41960633	41960634	Missense_Mutation	DNP	CG	GC	c.312_313CG>GC	p.104_105HV>QL	0,104	sk-mel-2-mr_SK-Mel-2-MR	0,221	sk-mel-2p_SK-MEL-2P
KAT7	11143	17	47895300	47895300	Missense_Mutation	SNP	G	A	c.1082G>A	p.R361Q	18,33	sk-mel-2-mr_SK-Mel-2-MR	61,32	sk-mel-2p_SK-MEL-2P
CHAD	1101	17	48543156	48543156	Missense_Mutation	SNP	G	A	c.850C>T	p.P284S	115,62	sk-mel-2-mr_SK-Mel-2-MR	229,56	sk-mel-2p_SK-MEL-2P
KIF2B	84643	17	51900674	51900674	Missense_Mutation	SNP	C	T	c.280C>T	p.P94S	85,117	sk-mel-2-mr_SK-Mel-2-MR	214,115	sk-mel-2p_SK-MEL-2P
ACE	1636	17	61559936	61559936	Missense_Mutation	SNP	C	G	c.1228C>G	p.R410G	66,113	sk-mel-2-mr_SK-Mel-2-MR	175,91	sk-mel-2p_SK-MEL-2P
TEX2	55852	17	62232232	62232232	Frame_Shift_Del	DEL	C	-	c.2900delG	p.G967fs	71,35	sk-mel-2-mr_SK-Mel-2-MR	124,38	sk-mel-2p_SK-MEL-2P
BTBD17	388419	17	72353110	72353110	Missense_Mutation	SNP	C	T	c.1123G>A	p.D375N	45,20	sk-mel-2-mr_SK-Mel-2-MR	22,68	sk-mel-2p_SK-MEL-2P
RECQL5	9400	17	73658711	73658711	Missense_Mutation	SNP	G	T	c.619C>A	p.L207M	70,39	sk-mel-2-mr_SK-Mel-2-MR	155,44	sk-mel-2p_SK-MEL-2P
EVPL	2125	17	74005798	74005798	Missense_Mutation	SNP	C	T	c.3488G>A	p.R1163K	99,55	sk-mel-2-mr_SK-Mel-2-MR	155,91	sk-mel-2p_SK-MEL-2P
QRICH2	84074	17	74288565	74288567	In_Frame_Del	DEL	TGA	-	c.1743_1745delTCA	p.H581del	0,784	sk-mel-2-mr_SK-Mel-2-MR	0,1303	sk-mel-2p_SK-MEL-2P
TNRC6C	57690	17	76063982	76063982	Frame_Shift_Del	DEL	C	-	c.2756delC	p.A919fs	59,92	sk-mel-2-mr_SK-Mel-2-MR	149,40	sk-mel-2p_SK-MEL-2P
DNAH17	8632	17	76491127	76491128	Missense_Mutation	DNP	TG	CC	c.5940_5941CA>GG	p.M1981V	0,81	sk-mel-2-mr_SK-Mel-2-MR	0,151	sk-mel-2p_SK-MEL-2P
SGSH	6448	17	78184311	78184311	Frame_Shift_Del	DEL	G	-	c.1449delC	p.P483fs	54,27	sk-mel-2-mr_SK-Mel-2-MR	91,53	sk-mel-2p_SK-MEL-2P
AZI1	0	17	79164578	79164578	Missense_Mutation	SNP	G	A	c.2977C>T	p.R993C	44,20	sk-mel-2-mr_SK-Mel-2-MR	85,27	sk-mel-2p_SK-MEL-2P
P4HB	5034	17	79803764	79803764	Frame_Shift_Del	DEL	T	-	c.1160delA	p.N387fs	64,40	sk-mel-2-mr_SK-Mel-2-MR	130,53	sk-mel-2p_SK-MEL-2P
LAMA1	284217	18	7024460	7024460	Missense_Mutation	SNP	C	A	c.2408G>T	p.S803I	22,29	sk-mel-2-mr_SK-Mel-2-MR	28,25	sk-mel-2p_SK-MEL-2P
ESCO1	114799	18	19154630	19154630	Nonsense_Mutation	SNP	G	A	c.175C>T	p.Q59*	146,130	sk-mel-2-mr_SK-Mel-2-MR	110,104	sk-mel-2p_SK-MEL-2P
SLC39A6	25800	18	33706614	33706614	Missense_Mutation	SNP	C	G	c.357G>C	p.E119D	0,284	sk-mel-2-mr_SK-Mel-2-MR	0,253	sk-mel-2p_SK-MEL-2P
SETBP1	26040	18	42532246	42532246	Missense_Mutation	SNP	C	T	c.2941C>T	p.P981S	66,60	sk-mel-2-mr_SK-Mel-2-MR	47,51	sk-mel-2p_SK-MEL-2P
EPG5	57724	18	43456297	43456297	Missense_Mutation	SNP	G	A	c.5953C>T	p.R1985W	50,33	sk-mel-2-mr_SK-Mel-2-MR	42,35	sk-mel-2p_SK-MEL-2P
TCF4	6925	18	52927195	52927195	Missense_Mutation	SNP	G	A	c.1054C>T	p.P352S	39,52	sk-mel-2-mr_SK-Mel-2-MR	42,43	sk-mel-2p_SK-MEL-2P
NARS	4677	18	55274768	55274768	Missense_Mutation	SNP	T	C	c.709A>G	p.I237V	111,113	sk-mel-2-mr_SK-Mel-2-MR	154,84	sk-mel-2p_SK-MEL-2P
CCBE1	147372	18	57147468	57147468	Missense_Mutation	SNP	T	A	c.215A>T	p.K72I	24,31	sk-mel-2-mr_SK-Mel-2-MR	39,24	sk-mel-2p_SK-MEL-2P
PIGN	23556	18	59739951	59739951	Missense_Mutation	SNP	A	G	c.2627T>C	p.F876S	8,9	sk-mel-2-mr_SK-Mel-2-MR	9,9	sk-mel-2p_SK-MEL-2P
RP11-723G8.2	0	18	69446913	69446913	Missense_Mutation	SNP	A	G	c.100T>C	p.S34P	78,77	sk-mel-2-mr_SK-Mel-2-MR	70,71	sk-mel-2p_SK-MEL-2P
C19orf35	374872	19	2276264	2276264	Missense_Mutation	SNP	C	A	c.837G>T	p.W279C	110,119	sk-mel-2-mr_SK-Mel-2-MR	82,121	sk-mel-2p_SK-MEL-2P
CCDC94	55702	19	4258278	4258278	Nonsense_Mutation	SNP	G	T	c.445G>T	p.E149*	47,61	sk-mel-2-mr_SK-Mel-2-MR	83,53	sk-mel-2p_SK-MEL-2P
SH3GL1	6455	19	4400353	4400353	Missense_Mutation	SNP	C	T	c.13G>A	p.G5R	41,15	sk-mel-2-mr_SK-Mel-2-MR	37,14	sk-mel-2p_SK-MEL-2P
PLIN4	729359	19	4511350	4511350	Missense_Mutation	SNP	T	A	c.2580A>T	p.K860N	220,523	sk-mel-2-mr_SK-Mel-2-MR	159,490	sk-mel-2p_SK-MEL-2P
SH2D3A	10045	19	6763738	6763738	Missense_Mutation	SNP	C	T	c.22G>A	p.E8K	45,48	sk-mel-2-mr_SK-Mel-2-MR	42,45	sk-mel-2p_SK-MEL-2P
CAMSAP3	57662	19	7676917	7676917	Missense_Mutation	SNP	C	T	c.1538C>T	p.P513L	334,240	sk-mel-2-mr_SK-Mel-2-MR	272,258	sk-mel-2p_SK-MEL-2P
ELAVL1	1994	19	8032660	8032660	Missense_Mutation	SNP	C	T	c.445G>A	p.V149I	102,109	sk-mel-2-mr_SK-Mel-2-MR	115,86	sk-mel-2p_SK-MEL-2P
HNRNPM	4670	19	8533701	8533701	Missense_Mutation	SNP	G	A	c.878G>A	p.R293H	87,65	sk-mel-2-mr_SK-Mel-2-MR	86,39	sk-mel-2p_SK-MEL-2P
ACTL9	284382	19	8809020	8809020	Missense_Mutation	SNP	G	A	c.32C>T	p.S11F	54,62	sk-mel-2-mr_SK-Mel-2-MR	56,60	sk-mel-2p_SK-MEL-2P
MUC16	94025	19	9075178	9075178	Nonsense_Mutation	SNP	C	A	c.12268G>T	p.G4090*	80,75	sk-mel-2-mr_SK-Mel-2-MR	86,84	sk-mel-2p_SK-MEL-2P
MUC16	94025	19	9076348	9076348	Missense_Mutation	SNP	T	C	c.11098A>G	p.T3700A	116,93	sk-mel-2-mr_SK-Mel-2-MR	96,102	sk-mel-2p_SK-MEL-2P
TECR	9524	19	14675043	14675043	Missense_Mutation	SNP	A	G	c.433A>G	p.T145A	67,68	sk-mel-2-mr_SK-Mel-2-MR	81,69	sk-mel-2p_SK-MEL-2P
NOTCH3	4854	19	15296358	15296358	Frame_Shift_Del	DEL	G	-	c.2084delC	p.P695fs	29,52	sk-mel-2-mr_SK-Mel-2-MR	37,32	sk-mel-2p_SK-MEL-2P
BRD4	23476	19	15383693	15383693	Missense_Mutation	SNP	G	A	c.218C>T	p.T73I	58,59	sk-mel-2-mr_SK-Mel-2-MR	59,85	sk-mel-2p_SK-MEL-2P
ZNF90	7643	19	20229981	20229981	Missense_Mutation	SNP	G	A	c.1618G>A	p.E540K	204,200	sk-mel-2-mr_SK-Mel-2-MR	149,187	sk-mel-2p_SK-MEL-2P
ZNF99	7652	19	22942114	22942114	Missense_Mutation	SNP	A	C	c.597T>G	p.N199K	165,144	sk-mel-2-mr_SK-Mel-2-MR	115,109	sk-mel-2p_SK-MEL-2P
ZNF536	9745	19	31039924	31039924	Missense_Mutation	SNP	A	C	c.3398A>C	p.K1133T	111,98	sk-mel-2-mr_SK-Mel-2-MR	81,109	sk-mel-2p_SK-MEL-2P
GPI	2821	19	34859562	34859562	Missense_Mutation	SNP	G	A	c.357G>A	p.M119I	136,134	sk-mel-2-mr_SK-Mel-2-MR	142,103	sk-mel-2p_SK-MEL-2P
UPK1A	11045	19	36168757	36168757	Nonsense_Mutation	SNP	G	A	c.692G>A	p.W231*	28,41	sk-mel-2-mr_SK-Mel-2-MR	43,25	sk-mel-2p_SK-MEL-2P
ZNF565	147929	19	36674305	36674305	Missense_Mutation	SNP	A	G	c.683T>C	p.I228T	52,75	sk-mel-2-mr_SK-Mel-2-MR	48,43	sk-mel-2p_SK-MEL-2P
RYR1	6261	19	39001141	39001141	Missense_Mutation	SNP	C	T	c.8936C>T	p.A2979V	81,96	sk-mel-2-mr_SK-Mel-2-MR	105,71	sk-mel-2p_SK-MEL-2P
PLEKHG2	64857	19	39914206	39914206	Missense_Mutation	SNP	G	A	c.2512G>A	p.A838T	74,94	sk-mel-2-mr_SK-Mel-2-MR	63,81	sk-mel-2p_SK-MEL-2P
FCGBP	8857	19	40368498	40368499	Missense_Mutation	DNP	AA	CC	c.12849_12850TT>GG	p.S4284A	0,117	sk-mel-2-mr_SK-Mel-2-MR	0,120	sk-mel-2p_SK-MEL-2P
PSG11	5680	19	43529026	43529027	Missense_Mutation	DNP	CA	TG	c.246_247TG>CA	p.V83I	122,143	sk-mel-2-mr_SK-Mel-2-MR	106,132	sk-mel-2p_SK-MEL-2P
ZNF222	7673	19	44537158	44537158	Missense_Mutation	SNP	T	C	c.1331T>C	p.L444S	35,21	sk-mel-2-mr_SK-Mel-2-MR	17,24	sk-mel-2p_SK-MEL-2P
PPP1R13L	10848	19	45900067	45900067	Missense_Mutation	SNP	C	T	c.448G>A	p.G150S	63,56	sk-mel-2-mr_SK-Mel-2-MR	43,32	sk-mel-2p_SK-MEL-2P
FBXO46	23403	19	46215483	46215483	Frame_Shift_Del	DEL	G	-	c.1271delC	p.P424fs	66,81	sk-mel-2-mr_SK-Mel-2-MR	51,56	sk-mel-2p_SK-MEL-2P
ZC3H4	23211	19	47589676	47589676	Missense_Mutation	SNP	C	T	c.835G>A	p.E279K	167,131	sk-mel-2-mr_SK-Mel-2-MR	161,84	sk-mel-2p_SK-MEL-2P
EHD2	30846	19	48220240	48220240	Missense_Mutation	SNP	A	T	c.371A>T	p.K124I	214,184	sk-mel-2-mr_SK-Mel-2-MR	186,156	sk-mel-2p_SK-MEL-2P
DHDH	27294	19	49442849	49442850	Frame_Shift_Ins	INS	-	G	c.510_511insG	p.G171fs	71,71	sk-mel-2-mr_SK-Mel-2-MR	36,60	sk-mel-2p_SK-MEL-2P
MYBPC2	4606	19	50962396	50962396	Missense_Mutation	SNP	C	T	c.2624C>T	p.T875I	84,97	sk-mel-2-mr_SK-Mel-2-MR	66,72	sk-mel-2p_SK-MEL-2P
ACPT	93650	19	51297825	51297826	Missense_Mutation	DNP	GC	AA	c.973_974GC>AA	p.A325N	212,206	sk-mel-2-mr_SK-Mel-2-MR	213,134	sk-mel-2p_SK-MEL-2P
KLK13	26085	19	51561839	51561839	Missense_Mutation	SNP	T	A	c.601A>T	p.M201L	77,85	sk-mel-2-mr_SK-Mel-2-MR	55,63	sk-mel-2p_SK-MEL-2P
CEACAM18	729767	19	51984797	51984797	Missense_Mutation	SNP	C	T	c.551C>T	p.S184F	131,134	sk-mel-2-mr_SK-Mel-2-MR	117,118	sk-mel-2p_SK-MEL-2P
HAS1	3036	19	52217174	52217174	Missense_Mutation	SNP	C	T	c.1243G>A	p.V415M	158,178	sk-mel-2-mr_SK-Mel-2-MR	148,114	sk-mel-2p_SK-MEL-2P
ZNF765	91661	19	53926318	53926318	Nonsense_Mutation	SNP	T	A	c.146T>A	p.L49*	21,155	sk-mel-2-mr_SK-Mel-2-MR	15,142	sk-mel-2p_SK-MEL-2P
ZNF765	91661	19	53926320	53926320	Missense_Mutation	SNP	T	G	c.148T>G	p.S50A	21,155	sk-mel-2-mr_SK-Mel-2-MR	15,142	sk-mel-2p_SK-MEL-2P
CNOT3	4849	19	54649671	54649671	Frame_Shift_Del	DEL	T	-	c.729delT	p.P244fs	229,7	sk-mel-2-mr_SK-Mel-2-MR	169,7	sk-mel-2p_SK-MEL-2P
LILRB5	10990	19	54754687	54754687	Missense_Mutation	SNP	G	A	c.1736C>T	p.A579V	54,69	sk-mel-2-mr_SK-Mel-2-MR	52,54	sk-mel-2p_SK-MEL-2P
LILRB1	10859	19	55143156	55143157	Missense_Mutation	DNP	TG	CA	c.276_277TG>CA	p.A93T	244,253	sk-mel-2-mr_SK-Mel-2-MR	220,168	sk-mel-2p_SK-MEL-2P
SHISA7	729956	19	55952041	55952041	Missense_Mutation	SNP	G	A	c.763C>T	p.P255S	64,85	sk-mel-2-mr_SK-Mel-2-MR	47,47	sk-mel-2p_SK-MEL-2P
EPN1	29924	19	56203251	56203251	Frame_Shift_Del	DEL	C	-	c.894delC	p.G298fs	60,90	sk-mel-2-mr_SK-Mel-2-MR	81,47	sk-mel-2p_SK-MEL-2P
ZSCAN4	201516	19	58189903	58189903	Missense_Mutation	SNP	C	T	c.932C>T	p.S311L	46,54	sk-mel-2-mr_SK-Mel-2-MR	61,43	sk-mel-2p_SK-MEL-2P
PCED1A	64773	20	2818961	2818961	Missense_Mutation	SNP	G	A	c.758C>T	p.A253V	74,122	sk-mel-2-mr_SK-Mel-2-MR	142,124	sk-mel-2p_SK-MEL-2P
BTBD3	22903	20	11904084	11904084	Missense_Mutation	SNP	T	A	c.1339T>A	p.S447T	121,73	sk-mel-2-mr_SK-Mel-2-MR	104,104	sk-mel-2p_SK-MEL-2P
MACROD2	140733	20	13976446	13976446	Missense_Mutation	SNP	G	A	c.37G>A	p.E13K	72,23	sk-mel-2-mr_SK-Mel-2-MR	72,48	sk-mel-2p_SK-MEL-2P
DZANK1	55184	20	18374365	18374365	Missense_Mutation	SNP	T	C	c.1799A>G	p.E600G	15,18	sk-mel-2-mr_SK-Mel-2-MR	22,6	sk-mel-2p_SK-MEL-2P
C20orf26	0	20	20150052	20150052	Missense_Mutation	SNP	A	G	c.1333A>G	p.T445A	26,50	sk-mel-2-mr_SK-Mel-2-MR	71,57	sk-mel-2p_SK-MEL-2P
NAPB	63908	20	23360504	23360504	Splice_Site	SNP	T	G	c.735A>C	p.K245N	66,45	sk-mel-2-mr_SK-Mel-2-MR	49,60	sk-mel-2p_SK-MEL-2P
NINL	22981	20	25459580	25459580	Missense_Mutation	SNP	T	C	c.2180A>G	p.H727R	30,51	sk-mel-2-mr_SK-Mel-2-MR	77,50	sk-mel-2p_SK-MEL-2P
MMP24	10893	20	33834790	33834790	Splice_Site	SNP	G	A	c.394G>A	p.E132K	185,68	sk-mel-2-mr_SK-Mel-2-MR	120,71	sk-mel-2p_SK-MEL-2P
DLGAP4	22839	20	35060626	35060626	Missense_Mutation	SNP	G	A	c.506G>A	p.S169N	265,196	sk-mel-2-mr_SK-Mel-2-MR	282,129	sk-mel-2p_SK-MEL-2P
MROH8	140699	20	35776281	35776281	Missense_Mutation	SNP	A	G	c.1106T>C	p.L369P	132,61	sk-mel-2-mr_SK-Mel-2-MR	140,54	sk-mel-2p_SK-MEL-2P
KIAA1755	85449	20	36841670	36841670	Missense_Mutation	SNP	G	A	c.3377C>T	p.P1126L	203,97	sk-mel-2-mr_SK-Mel-2-MR	183,81	sk-mel-2p_SK-MEL-2P
LPIN3	64900	20	39978777	39978777	Missense_Mutation	SNP	G	A	c.842G>A	p.S281N	163,106	sk-mel-2-mr_SK-Mel-2-MR	188,97	sk-mel-2p_SK-MEL-2P
RBPJL	11317	20	43938300	43938300	Missense_Mutation	SNP	G	T	c.225G>T	p.K75N	141,46	sk-mel-2-mr_SK-Mel-2-MR	105,54	sk-mel-2p_SK-MEL-2P
CTCFL	140690	20	56083700	56083700	Missense_Mutation	SNP	A	G	c.1636T>C	p.Y546H	147,60	sk-mel-2-mr_SK-Mel-2-MR	116,43	sk-mel-2p_SK-MEL-2P
MTG2	26164	20	60768555	60768555	Missense_Mutation	SNP	G	A	c.79G>A	p.A27T	185,77	sk-mel-2-mr_SK-Mel-2-MR	139,46	sk-mel-2p_SK-MEL-2P
LAMA5	3911	20	60889998	60889998	Missense_Mutation	SNP	T	C	c.8053A>G	p.T2685A	348,200	sk-mel-2-mr_SK-Mel-2-MR	297,144	sk-mel-2p_SK-MEL-2P
DIDO1	11083	20	61511988	61511988	Missense_Mutation	SNP	G	A	c.5320C>T	p.P1774S	180,96	sk-mel-2-mr_SK-Mel-2-MR	108,60	sk-mel-2p_SK-MEL-2P
YTHDF1	54915	20	61835140	61835140	Missense_Mutation	SNP	A	G	c.152T>C	p.M51T	231,68	sk-mel-2-mr_SK-Mel-2-MR	198,54	sk-mel-2p_SK-MEL-2P
ARFGAP1	55738	20	61917760	61917760	Frame_Shift_Del	DEL	T	-	c.877delT	p.F294fs	271,169	sk-mel-2-mr_SK-Mel-2-MR	259,92	sk-mel-2p_SK-MEL-2P
TPTE	7179	21	10943003	10943003	Missense_Mutation	SNP	C	T	c.584G>A	p.R195Q	109,20	sk-mel-2-mr_SK-Mel-2-MR	87,17	sk-mel-2p_SK-MEL-2P
MRPL39	54148	21	26978761	26978761	Splice_Site	SNP	G	A	c.280C>T	p.H94Y	47,40	sk-mel-2-mr_SK-Mel-2-MR	47,47	sk-mel-2p_SK-MEL-2P
ADAMTS5	11096	21	28296722	28296722	Missense_Mutation	SNP	C	T	c.2443G>A	p.D815N	87,65	sk-mel-2-mr_SK-Mel-2-MR	65,81	sk-mel-2p_SK-MEL-2P
KCNJ6	3763	21	38997640	38997640	Missense_Mutation	SNP	G	T	c.1093C>A	p.L365I	117,110	sk-mel-2-mr_SK-Mel-2-MR	169,78	sk-mel-2p_SK-MEL-2P
DSCAM	1826	21	41710267	41710267	Missense_Mutation	SNP	G	T	c.1544C>A	p.A515E	58,51	sk-mel-2-mr_SK-Mel-2-MR	61,67	sk-mel-2p_SK-MEL-2P
PCNT	5116	21	47831562	47831562	Missense_Mutation	SNP	T	C	c.5575T>C	p.F1859L	64,71	sk-mel-2-mr_SK-Mel-2-MR	91,46	sk-mel-2p_SK-MEL-2P
CECR1	51816	22	17690424	17690424	Frame_Shift_Del	DEL	C	-	c.144delG	p.G48fs	0,31	sk-mel-2-mr_SK-Mel-2-MR	0,33	sk-mel-2p_SK-MEL-2P
MICAL3	57553	22	18301831	18301831	Missense_Mutation	SNP	G	A	c.3596C>T	p.P1199L	67,45	sk-mel-2-mr_SK-Mel-2-MR	123,36	sk-mel-2p_SK-MEL-2P
PIWIL3	440822	22	25144914	25144914	Missense_Mutation	SNP	C	T	c.1409G>A	p.R470K	100,66	sk-mel-2-mr_SK-Mel-2-MR	103,50	sk-mel-2p_SK-MEL-2P
SGSM1	129049	22	25308684	25308684	Missense_Mutation	SNP	G	A	c.3058G>A	p.D1020N	203,101	sk-mel-2-mr_SK-Mel-2-MR	228,88	sk-mel-2p_SK-MEL-2P
MYO18B	84700	22	26164878	26164878	Missense_Mutation	SNP	A	T	c.995A>T	p.Q332L	150,100	sk-mel-2-mr_SK-Mel-2-MR	162,90	sk-mel-2p_SK-MEL-2P
SFI1	9814	22	32011108	32011108	Missense_Mutation	SNP	C	T	c.3143C>T	p.A1048V	0,83	sk-mel-2-mr_SK-Mel-2-MR	0,84	sk-mel-2p_SK-MEL-2P
CSF2RB	1439	22	37329922	37329922	Missense_Mutation	SNP	G	A	c.1201G>A	p.A401T	0,151	sk-mel-2-mr_SK-Mel-2-MR	0,128	sk-mel-2p_SK-MEL-2P
ELFN2	114794	22	37770661	37770661	Missense_Mutation	SNP	G	A	c.914C>T	p.T305M	0,208	sk-mel-2-mr_SK-Mel-2-MR	0,150	sk-mel-2p_SK-MEL-2P
BAIAP2L2	80115	22	38483174	38483175	In_Frame_Ins	INS	-	CATGGAGGT	c.1215_1216insACCTCCATG	p.404_405insMTS	22,101	sk-mel-2-mr_SK-Mel-2-MR	28,158	sk-mel-2p_SK-MEL-2P
PLA2G6	8398	22	38528888	38528888	Missense_Mutation	SNP	C	T	c.1027G>A	p.A343T	172,43	sk-mel-2-mr_SK-Mel-2-MR	181,34	sk-mel-2p_SK-MEL-2P
JOSD1	9929	22	39085359	39085359	Missense_Mutation	SNP	C	T	c.256G>A	p.V86I	134,31	sk-mel-2-mr_SK-Mel-2-MR	194,15	sk-mel-2p_SK-MEL-2P
EP300	2033	22	41547984	41547984	Missense_Mutation	SNP	C	T	c.2965C>T	p.P989S	133,35	sk-mel-2-mr_SK-Mel-2-MR	266,37	sk-mel-2p_SK-MEL-2P
MAPK12	6300	22	50699625	50699625	Missense_Mutation	SNP	G	A	c.226C>T	p.R76C	0,22	sk-mel-2-mr_SK-Mel-2-MR	0,21	sk-mel-2p_SK-MEL-2P
MAPK8IP2	23542	22	51043405	51043405	Missense_Mutation	SNP	T	C	c.880T>C	p.S294P	0,41	sk-mel-2-mr_SK-Mel-2-MR	0,33	sk-mel-2p_SK-MEL-2P
SHANK3	85358	22	51169222	51169222	Missense_Mutation	SNP	T	C	c.4663T>C	p.S1555P	0,32	sk-mel-2-mr_SK-Mel-2-MR	5,15	sk-mel-2p_SK-MEL-2P
PPP2R3B	28227	X	299625	299625	Missense_Mutation	SNP	A	T	c.1358T>A	p.I453N	71,84	sk-mel-2-mr_SK-Mel-2-MR	56,64	sk-mel-2p_SK-MEL-2P
ATXN3L	92552	X	13337363	13337363	Missense_Mutation	SNP	T	C	c.691A>G	p.R231G	1,79	sk-mel-2-mr_SK-Mel-2-MR	0,73	sk-mel-2p_SK-MEL-2P
GLRA2	2742	X	14548234	14548234	Missense_Mutation	SNP	A	G	c.55A>G	p.T19A	0,151	sk-mel-2-mr_SK-Mel-2-MR	0,121	sk-mel-2p_SK-MEL-2P
SYAP1	94056	X	16737924	16737924	Missense_Mutation	SNP	C	T	c.77C>T	p.P26L	0,22	sk-mel-2-mr_SK-Mel-2-MR	0,21	sk-mel-2p_SK-MEL-2P
MAGEB16	139604	X	35821055	35821056	Missense_Mutation	DNP	AT	GA	c.742_743AT>GA	p.M248E	0,81	sk-mel-2-mr_SK-Mel-2-MR	0,68	sk-mel-2p_SK-MEL-2P
EFHC2	80258	X	44023253	44023253	Missense_Mutation	SNP	T	C	c.2063A>G	p.Q688R	0,49	sk-mel-2-mr_SK-Mel-2-MR	0,46	sk-mel-2p_SK-MEL-2P
SLC7A3	84889	X	70149585	70149585	Missense_Mutation	SNP	C	T	c.263G>A	p.G88D	1,113	sk-mel-2-mr_SK-Mel-2-MR	1,139	sk-mel-2p_SK-MEL-2P
KIAA2022	340533	X	73962140	73962141	Missense_Mutation	DNP	TC	GT	c.2251_2252GA>AC	p.E751T	0,90	sk-mel-2-mr_SK-Mel-2-MR	0,113	sk-mel-2p_SK-MEL-2P
ATRX	546	X	76845355	76845355	Missense_Mutation	SNP	A	T	c.6166T>A	p.L2056I	0,29	sk-mel-2-mr_SK-Mel-2-MR	0,29	sk-mel-2p_SK-MEL-2P
PCDH11X	27328	X	91873292	91873292	Missense_Mutation	SNP	G	A	c.3397G>A	p.E1133K	0,111	sk-mel-2-mr_SK-Mel-2-MR	0,166	sk-mel-2p_SK-MEL-2P
NOX1	27035	X	100117243	100117243	Missense_Mutation	SNP	G	A	c.721C>T	p.R241C	0,65	sk-mel-2-mr_SK-Mel-2-MR	0,112	sk-mel-2p_SK-MEL-2P
SERPINA7	6906	X	105280605	105280605	Missense_Mutation	SNP	C	T	c.445G>A	p.D149N	0,80	sk-mel-2-mr_SK-Mel-2-MR	1,100	sk-mel-2p_SK-MEL-2P
TENM1	10178	X	123657425	123657425	Missense_Mutation	SNP	C	T	c.2822G>A	p.R941Q	0,66	sk-mel-2-mr_SK-Mel-2-MR	0,132	sk-mel-2p_SK-MEL-2P
SASH3	54440	X	128926327	128926327	Missense_Mutation	SNP	C	T	c.466C>T	p.P156S	0,84	sk-mel-2-mr_SK-Mel-2-MR	1,144	sk-mel-2p_SK-MEL-2P
SASH3	54440	X	128927077	128927077	Missense_Mutation	SNP	A	G	c.914A>G	p.K305R	0,107	sk-mel-2-mr_SK-Mel-2-MR	0,151	sk-mel-2p_SK-MEL-2P
GPR50	9248	X	150349376	150349376	Missense_Mutation	SNP	C	A	c.1321C>A	p.P441T	1,190	sk-mel-2-mr_SK-Mel-2-MR	0,315	sk-mel-2p_SK-MEL-2P
ZNF185	7739	X	152083329	152083329	Missense_Mutation	SNP	G	A	c.110G>A	p.G37E	0,159	sk-mel-2-mr_SK-Mel-2-MR	112,136	sk-mel-2p_SK-MEL-2P
PLXNB3	5365	X	153037725	153037725	Nonsense_Mutation	SNP	C	T	c.2758C>T	p.Q920*	0,87	sk-mel-2-mr_SK-Mel-2-MR	0,136	sk-mel-2p_SK-MEL-2P
USP9Y	8287	Y	14832620	14832620	Missense_Mutation	SNP	G	T	c.195G>T	p.E65D	0,41	sk-mel-2-mr_SK-Mel-2-MR	0,17	sk-mel-2p_SK-MEL-2P
KDM5D	8284	Y	21871374	21871374	Missense_Mutation	SNP	G	A	c.2905C>T	p.R969C	0,125	sk-mel-2-mr_SK-Mel-2-MR	0,99	sk-mel-2p_SK-MEL-2P

## Sheet: WES SK-MEL-30 MR vs P unique
Hugo_Symbol	Entrez_Gene_Id	Chromosome	Start_Position	End_Position	Variant_Classification	Variant_Type	Reference_Allele	Tumor_Seq_Allele2	cDNA_Change	Protein_Change	allelic_depth	Tumor_Sample_Barcode	Matched_Norm_Sample_Barcode
NBPF1	55672	1	16892154	16892154	Missense_Mutation	SNP	T	G	c.3038A>C	p.H1013P	473,22	sk-mel-30_SK-Mel-30-MR	sk-mel-30_SK-Mel-30-P
KLHDC7A	127707	1	18808746	18808746	Missense_Mutation	SNP	C	T	c.1271C>T	p.S424L	63,42	sk-mel-30_SK-Mel-30-MR	sk-mel-30_SK-Mel-30-P
MACF1	23499	1	39549939	39549939	Missense_Mutation	SNP	G	A	c.49G>A	p.E17K	243,95	sk-mel-30_SK-Mel-30-MR	sk-mel-30_SK-Mel-30-P
RLF	6018	1	40668114	40668114	Missense_Mutation	SNP	C	A	c.638C>A	p.S213Y	88,37	sk-mel-30_SK-Mel-30-MR	sk-mel-30_SK-Mel-30-P
ERMAP	114625	1	43300729	43300729	Missense_Mutation	SNP	T	C	c.454T>C	p.S152P	90,3	sk-mel-30_SK-Mel-30-MR	sk-mel-30_SK-Mel-30-P
CYR61	3491	1	86048722	86048722	Missense_Mutation	SNP	C	G	c.1143C>G	p.D381E	63,33	sk-mel-30_SK-Mel-30-MR	sk-mel-30_SK-Mel-30-P
VCAM1	7412	1	101186071	101186071	Missense_Mutation	SNP	A	G	c.104A>G	p.Y35C	60,29	sk-mel-30_SK-Mel-30-MR	sk-mel-30_SK-Mel-30-P
PDE4DIP	9659	1	144912202	144912202	Missense_Mutation	SNP	C	T	c.2073G>A	p.M691I	24,5	sk-mel-30_SK-Mel-30-MR	sk-mel-30_SK-Mel-30-P
INTS3	65123	1	153744296	153744296	Frame_Shift_Del	DEL	G	-	c.2577delG	p.M859fs	45,15	sk-mel-30_SK-Mel-30-MR	sk-mel-30_SK-Mel-30-P
CR1	1378	1	207789931	207789931	Missense_Mutation	SNP	C	T	c.6673C>T	p.P2225S	102,43	sk-mel-30_SK-Mel-30-MR	sk-mel-30_SK-Mel-30-P
TTC13	79573	1	231048473	231048473	Missense_Mutation	SNP	G	C	c.2125C>G	p.Q709E	47,22	sk-mel-30_SK-Mel-30-MR	sk-mel-30_SK-Mel-30-P
IL36B	27177	2	113786586	113786586	Missense_Mutation	SNP	A	C	c.191T>G	p.L64R	130,59	sk-mel-30_SK-Mel-30-MR	sk-mel-30_SK-Mel-30-P
USP4	7375	3	49372969	49372969	Nonsense_Mutation	SNP	C	T	c.162G>A	p.W54*	70,33	sk-mel-30_SK-Mel-30-MR	sk-mel-30_SK-Mel-30-P
COL6A6	131873	3	130300455	130300455	Missense_Mutation	SNP	G	A	c.3598G>A	p.G1200R	60,27	sk-mel-30_SK-Mel-30-MR	sk-mel-30_SK-Mel-30-P
TF	7018	3	133474222	133474222	Missense_Mutation	SNP	T	C	c.518T>C	p.F173S	103,35	sk-mel-30_SK-Mel-30-MR	sk-mel-30_SK-Mel-30-P
WDFY3	23001	4	85672853	85672853	Missense_Mutation	SNP	T	A	c.5756A>T	p.D1919V	112,58	sk-mel-30_SK-Mel-30-MR	sk-mel-30_SK-Mel-30-P
GRIA2	2891	4	158282199	158282199	Nonsense_Mutation	SNP	C	T	c.2329C>T	p.Q777*	70,38	sk-mel-30_SK-Mel-30-MR	sk-mel-30_SK-Mel-30-P
KIAA0947	0	5	5473786	5473786	Missense_Mutation	SNP	C	A	c.6338C>A	p.T2113N	103,49	sk-mel-30_SK-Mel-30-MR	sk-mel-30_SK-Mel-30-P
PDE4D	5144	5	58273132	58273133	Frame_Shift_Ins	INS	-	ATTCA	c.1592_1593insTGAAT	p.L531fs	116,53	sk-mel-30_SK-Mel-30-MR	sk-mel-30_SK-Mel-30-P
ZFYVE16	9765	5	79738932	79738943	Splice_Site	DEL	CCCTTTATAGCT	-	c.2419_2421delCCCTTTATAGCT	p.P807del	69,37	sk-mel-30_SK-Mel-30-MR	sk-mel-30_SK-Mel-30-P
C5orf48	0	5	125968323	125968324	Nonsense_Mutation	DNP	AT	TA	c.172_173AT>TA	p.I58*	81,42	sk-mel-30_SK-Mel-30-MR	sk-mel-30_SK-Mel-30-P
FBN2	2201	5	127641575	127641575	Missense_Mutation	SNP	T	C	c.5488A>G	p.S1830G	102,35	sk-mel-30_SK-Mel-30-MR	sk-mel-30_SK-Mel-30-P
ETF1	2107	5	137853296	137853296	Missense_Mutation	SNP	G	T	c.356C>A	p.P119Q	50,30	sk-mel-30_SK-Mel-30-MR	sk-mel-30_SK-Mel-30-P
UIMC1	51720	5	176397778	176397778	Missense_Mutation	SNP	C	T	c.322G>A	p.E108K	68,45	sk-mel-30_SK-Mel-30-MR	sk-mel-30_SK-Mel-30-P
HIST1H2AI	8329	6	27776270	27776270	Missense_Mutation	SNP	A	C	c.283A>C	p.N95H	107,25	sk-mel-30_SK-Mel-30-MR	sk-mel-30_SK-Mel-30-P
OGFRL1	79627	6	72006049	72006049	Missense_Mutation	SNP	T	C	c.430T>C	p.W144R	36,32	sk-mel-30_SK-Mel-30-MR	sk-mel-30_SK-Mel-30-P
AIM1	202	6	107016392	107016392	Missense_Mutation	SNP	G	C	c.5123G>C	p.S1708T	18,20	sk-mel-30_SK-Mel-30-MR	sk-mel-30_SK-Mel-30-P
GNAI1	2770	7	79828611	79828611	Missense_Mutation	SNP	G	A	c.374G>A	p.G125E	28,41	sk-mel-30_SK-Mel-30-MR	sk-mel-30_SK-Mel-30-P
SEMA3A	10371	7	83592647	83592647	Missense_Mutation	SNP	G	C	c.1734C>G	p.H578Q	41,35	sk-mel-30_SK-Mel-30-MR	sk-mel-30_SK-Mel-30-P
ZNF804B	219578	7	88965201	88965201	Missense_Mutation	SNP	C	T	c.2905C>T	p.P969S	33,31	sk-mel-30_SK-Mel-30-MR	sk-mel-30_SK-Mel-30-P
DNAJC2	27000	7	102956235	102956235	Missense_Mutation	SNP	C	T	c.1612G>A	p.A538T	216,4	sk-mel-30_SK-Mel-30-MR	sk-mel-30_SK-Mel-30-P
UBXN2B	137886	8	59358609	59358609	Missense_Mutation	SNP	G	C	c.815G>C	p.R272T	97,37	sk-mel-30_SK-Mel-30-MR	sk-mel-30_SK-Mel-30-P
CYP7B1	9420	8	65517400	65517400	Nonsense_Mutation	SNP	C	A	c.1072G>T	p.E358*	82,27	sk-mel-30_SK-Mel-30-MR	sk-mel-30_SK-Mel-30-P
SLC26A7	115111	8	92352681	92352681	Missense_Mutation	SNP	A	C	c.928A>C	p.T310P	197,68	sk-mel-30_SK-Mel-30-MR	sk-mel-30_SK-Mel-30-P
PIGO	84720	9	35091442	35091442	Missense_Mutation	SNP	C	G	c.2442G>C	p.R814S	45,60	sk-mel-30_SK-Mel-30-MR	sk-mel-30_SK-Mel-30-P
CNTNAP3B	728577	9	43849812	43849812	Missense_Mutation	SNP	T	G	c.1717T>G	p.C573G	22,4	sk-mel-30_SK-Mel-30-MR	sk-mel-30_SK-Mel-30-P
CCDC180	100499483	9	100133936	100133936	Missense_Mutation	SNP	G	C	c.4515G>C	p.K1505N	35,44	sk-mel-30_SK-Mel-30-MR	sk-mel-30_SK-Mel-30-P
UBAC1	10422	9	138852920	138852920	Missense_Mutation	SNP	G	C	c.89C>G	p.A30G	7,5	sk-mel-30_SK-Mel-30-MR	sk-mel-30_SK-Mel-30-P
PIK3AP1	118788	10	98408443	98408443	Missense_Mutation	SNP	G	T	c.1158C>A	p.D386E	32,9	sk-mel-30_SK-Mel-30-MR	sk-mel-30_SK-Mel-30-P
SBF2	81846	11	9871691	9871692	Frame_Shift_Del	DEL	AG	-	c.2684_2685delCT	p.P895fs	74,30	sk-mel-30_SK-Mel-30-MR	sk-mel-30_SK-Mel-30-P
OR8J3	81168	11	55904946	55904946	Missense_Mutation	SNP	C	A	c.249G>T	p.M83I	370,98	sk-mel-30_SK-Mel-30-MR	sk-mel-30_SK-Mel-30-P
FADS2	9415	11	61607931	61607931	Nonsense_Mutation	SNP	G	A	c.444G>A	p.W148*	149,98	sk-mel-30_SK-Mel-30-MR	sk-mel-30_SK-Mel-30-P
SLC22A6	9356	11	62747045	62747045	Missense_Mutation	SNP	G	A	c.1276C>T	p.L426F	159,76	sk-mel-30_SK-Mel-30-MR	sk-mel-30_SK-Mel-30-P
RELT	84957	11	73104899	73104899	Missense_Mutation	SNP	C	T	c.643C>T	p.R215W	244,53	sk-mel-30_SK-Mel-30-MR	sk-mel-30_SK-Mel-30-P
GRIA4	2893	11	105797598	105797598	Missense_Mutation	SNP	A	G	c.1979A>G	p.D660G	46,38	sk-mel-30_SK-Mel-30-MR	sk-mel-30_SK-Mel-30-P
NLRX1	79671	11	119053859	119053859	Missense_Mutation	SNP	G	A	c.2639G>A	p.R880H	46,58	sk-mel-30_SK-Mel-30-MR	sk-mel-30_SK-Mel-30-P
CCDC15	80071	11	124857794	124857794	Nonsense_Mutation	SNP	C	T	c.1672C>T	p.Q558*	87,89	sk-mel-30_SK-Mel-30-MR	sk-mel-30_SK-Mel-30-P
C1S	716	12	7169780	7169780	Splice_Site	SNP	T	G	c.7T>G	p.C3G	32,20	sk-mel-30_SK-Mel-30-MR	sk-mel-30_SK-Mel-30-P
GRIN2B	2904	12	14018815	14018815	Missense_Mutation	SNP	G	T	c.328C>A	p.Q110K	124,80	sk-mel-30_SK-Mel-30-MR	sk-mel-30_SK-Mel-30-P
SCAF11	9169	12	46328264	46328264	Missense_Mutation	SNP	C	T	c.488G>A	p.G163E	31,33	sk-mel-30_SK-Mel-30-MR	sk-mel-30_SK-Mel-30-P
KCNH3	23416	12	49943406	49943406	Missense_Mutation	SNP	G	A	c.1651G>A	p.G551S	141,6	sk-mel-30_SK-Mel-30-MR	sk-mel-30_SK-Mel-30-P
KRT3	3850	12	53189421	53189421	Missense_Mutation	SNP	C	T	c.406G>A	p.G136S	65,13	sk-mel-30_SK-Mel-30-MR	sk-mel-30_SK-Mel-30-P
AVPR1A	552	12	63544262	63544262	Missense_Mutation	SNP	C	T	c.355G>A	p.G119S	73,42	sk-mel-30_SK-Mel-30-MR	sk-mel-30_SK-Mel-30-P
SCYL2	55681	12	100732586	100732586	Missense_Mutation	SNP	G	A	c.2426G>A	p.G809E	41,26	sk-mel-30_SK-Mel-30-MR	sk-mel-30_SK-Mel-30-P
OR4K13	390433	14	20502659	20502659	Missense_Mutation	SNP	G	C	c.259C>G	p.R87G	89,21	sk-mel-30_SK-Mel-30-MR	sk-mel-30_SK-Mel-30-P
SALL2	6297	14	21991971	21991971	Missense_Mutation	SNP	T	A	c.1891A>T	p.N631Y	186,63	sk-mel-30_SK-Mel-30-MR	sk-mel-30_SK-Mel-30-P
PAPLN	89932	14	73718805	73718805	Nonsense_Mutation	SNP	G	A	c.923G>A	p.W308*	240,76	sk-mel-30_SK-Mel-30-MR	sk-mel-30_SK-Mel-30-P
NUTM1	256646	15	34640187	34640187	Missense_Mutation	SNP	C	T	c.34C>T	p.P12S	72,65	sk-mel-30_SK-Mel-30-MR	sk-mel-30_SK-Mel-30-P
SPTBN5	51332	15	42147555	42147555	Missense_Mutation	SNP	C	A	c.9290G>T	p.R3097M	52,18	sk-mel-30_SK-Mel-30-MR	sk-mel-30_SK-Mel-30-P
MYO5A	4644	15	52725437	52725437	Missense_Mutation	SNP	C	T	c.73G>A	p.A25T	105,43	sk-mel-30_SK-Mel-30-MR	sk-mel-30_SK-Mel-30-P
ZNF280D	54816	15	56974522	56974522	Missense_Mutation	SNP	G	C	c.934C>G	p.Q312E	106,27	sk-mel-30_SK-Mel-30-MR	sk-mel-30_SK-Mel-30-P
CSPG4	1464	15	75981416	75981416	Missense_Mutation	SNP	G	C	c.1990C>G	p.Q664E	159,40	sk-mel-30_SK-Mel-30-MR	sk-mel-30_SK-Mel-30-P
MESDC1	59274	15	81294892	81294892	Missense_Mutation	SNP	C	G	c.280C>G	p.H94D	427,93	sk-mel-30_SK-Mel-30-MR	sk-mel-30_SK-Mel-30-P
BAIAP3	8938	16	1395353	1395353	Nonsense_Mutation	SNP	G	T	c.2149G>T	p.G717*	48,3	sk-mel-30_SK-Mel-30-MR	sk-mel-30_SK-Mel-30-P
IGFALS	3483	16	1840735	1840735	Missense_Mutation	SNP	C	T	c.1684G>A	p.V562I	48,31	sk-mel-30_SK-Mel-30-MR	sk-mel-30_SK-Mel-30-P
USP6	9098	17	5042903	5042903	Missense_Mutation	SNP	T	C	c.1432T>C	p.W478R	59,24	sk-mel-30_SK-Mel-30-MR	sk-mel-30_SK-Mel-30-P
WSCD1	23302	17	6014178	6014178	Missense_Mutation	SNP	G	T	c.1097G>T	p.W366L	98,49	sk-mel-30_SK-Mel-30-MR	sk-mel-30_SK-Mel-30-P
KRT36	8689	17	39643912	39643912	Missense_Mutation	SNP	G	T	c.777C>A	p.N259K	245,5	sk-mel-30_SK-Mel-30-MR	sk-mel-30_SK-Mel-30-P
HOXB13	10481	17	46805749	46805750	Missense_Mutation	DNP	CA	TG	c.206_207TG>CA	p.V69A	134,4	sk-mel-30_SK-Mel-30-MR	sk-mel-30_SK-Mel-30-P
RP11-683L23.1	0	18	47935	47935	Missense_Mutation	SNP	G	T	c.688C>A	p.H230N	102,21	sk-mel-30_SK-Mel-30-MR	sk-mel-30_SK-Mel-30-P
DOK6	220164	18	67425073	67425073	Missense_Mutation	SNP	C	T	c.820C>T	p.R274C	102,35	sk-mel-30_SK-Mel-30-MR	sk-mel-30_SK-Mel-30-P
NETO1	81832	18	70532467	70532467	Missense_Mutation	SNP	C	T	c.38G>A	p.S13N	95,28	sk-mel-30_SK-Mel-30-MR	sk-mel-30_SK-Mel-30-P
PPAP2C	8612	19	281446	281446	Missense_Mutation	SNP	G	A	c.809C>T	p.T270M	29,22	sk-mel-30_SK-Mel-30-MR	sk-mel-30_SK-Mel-30-P
PTPRS	5802	19	5211674	5211674	Missense_Mutation	SNP	G	A	c.5161C>T	p.R1721W	156,4	sk-mel-30_SK-Mel-30-MR	sk-mel-30_SK-Mel-30-P
WDR87	83889	19	38380395	38380395	Missense_Mutation	SNP	C	A	c.3799G>T	p.A1267S	45,34	sk-mel-30_SK-Mel-30-MR	sk-mel-30_SK-Mel-30-P
PLEKHG2	64857	19	39905898	39905898	Nonsense_Mutation	SNP	G	T	c.376G>T	p.E126*	89,94	sk-mel-30_SK-Mel-30-MR	sk-mel-30_SK-Mel-30-P
ZNF780B	163131	19	40541170	40541170	Missense_Mutation	SNP	C	A	c.1596G>T	p.K532N	127,15	sk-mel-30_SK-Mel-30-MR	sk-mel-30_SK-Mel-30-P
SIGLEC10	89790	19	51919153	51919153	Splice_Site	SNP	C	T	c.1023G>A	p.Q341Q	46,49	sk-mel-30_SK-Mel-30-MR	sk-mel-30_SK-Mel-30-P
ZNF600	162966	19	53270920	53270920	Missense_Mutation	SNP	C	A	c.89G>T	p.G30V	120,92	sk-mel-30_SK-Mel-30-MR	sk-mel-30_SK-Mel-30-P
KIF16B	55614	20	16359785	16359787	In_Frame_Del	DEL	TTC	-	c.2860_2862delGAA	p.E954del	306,54	sk-mel-30_SK-Mel-30-MR	sk-mel-30_SK-Mel-30-P
ASXL1	171023	20	31021142	31021142	Missense_Mutation	SNP	G	C	c.1141G>C	p.E381Q	277,75	sk-mel-30_SK-Mel-30-MR	sk-mel-30_SK-Mel-30-P
ZNF831	128611	20	57766745	57766745	Missense_Mutation	SNP	C	G	c.671C>G	p.P224R	270,59	sk-mel-30_SK-Mel-30-MR	sk-mel-30_SK-Mel-30-P
SYCP2	10388	20	58443485	58443485	Missense_Mutation	SNP	T	G	c.3971A>C	p.D1324A	159,31	sk-mel-30_SK-Mel-30-MR	sk-mel-30_SK-Mel-30-P
CECR6	27439	22	17601402	17601402	Missense_Mutation	SNP	C	G	c.616G>C	p.V206L	156,47	sk-mel-30_SK-Mel-30-MR	sk-mel-30_SK-Mel-30-P
PPP6R2	9701	22	50879404	50879404	Missense_Mutation	SNP	G	T	c.2549G>T	p.R850L	108,37	sk-mel-30_SK-Mel-30-MR	sk-mel-30_SK-Mel-30-P
SHOX	6473	X	601607	601607	Missense_Mutation	SNP	C	T	c.538C>T	p.H180Y	97,54	sk-mel-30_SK-Mel-30-MR	sk-mel-30_SK-Mel-30-P
GRIA3	2892	X	122387308	122387308	Missense_Mutation	SNP	G	A	c.423G>A	p.M141I	0,58	sk-mel-30_SK-Mel-30-MR	sk-mel-30_SK-Mel-30-P

## Sheet: WES SK-MEL-30 common genes MR P
Hugo_Symbol	Entrez_Gene_Id	Chromosome	Start_Position	End_Position	Variant_Classification	Variant_Type	Reference_Allele	Tumor_Seq_Allele2	cDNA_Change	Protein_Change	allelic_depth-sk-mel-30-mr	Tumor_Sample_Barcode-sk-mel-30-mr	allelic_depth-sk-mel-30-p	Tumor_Sample_Barcode-sk-mel-30-p
PRDM2	7799	1	14105139	14105139	Missense_Mutation	SNP	T	A	c.849T>A	p.D283E	3,170	sk-mel-30-mr_SK-Mel-30-MR	2,121	sk-mel-30-p_SK-Mel-30-P
SPEN	23013	1	16256666	16256666	Missense_Mutation	SNP	C	T	c.3931C>T	p.P1311S	81,52	sk-mel-30-mr_SK-Mel-30-MR	81,48	sk-mel-30-p_SK-Mel-30-P
TAS1R2	80834	1	19183901	19183901	Missense_Mutation	SNP	A	G	c.407T>C	p.V136A	97,135	sk-mel-30-mr_SK-Mel-30-MR	76,145	sk-mel-30-p_SK-Mel-30-P
ZBTB40	9923	1	22832641	22832641	Missense_Mutation	SNP	G	T	c.1267G>T	p.V423L	69,15	sk-mel-30-mr_SK-Mel-30-MR	62,24	sk-mel-30-p_SK-Mel-30-P
WDTC1	23038	1	27627771	27627772	Missense_Mutation	DNP	CC	TT	c.1287_1288CC>TT	p.P430S	102,34	sk-mel-30-mr_SK-Mel-30-MR	97,33	sk-mel-30-p_SK-Mel-30-P
TRIM62	55223	1	33612975	33612975	Missense_Mutation	SNP	C	T	c.1231G>A	p.D411N	89,157	sk-mel-30-mr_SK-Mel-30-MR	81,147	sk-mel-30-p_SK-Mel-30-P
ZMYM6NB	100506144	1	35450829	35450829	Missense_Mutation	SNP	C	G	c.78G>C	p.E26D	74,23	sk-mel-30-mr_SK-Mel-30-MR	40,22	sk-mel-30-p_SK-Mel-30-P
FOXO6	100132074	1	41848287	41848287	Missense_Mutation	SNP	C	T	c.1414C>T	p.P472S	132,69	sk-mel-30-mr_SK-Mel-30-MR	116,45	sk-mel-30-p_SK-Mel-30-P
GUCA2B	2981	1	42619206	42619206	Missense_Mutation	SNP	A	C	c.85A>C	p.I29L	75,33	sk-mel-30-mr_SK-Mel-30-MR	86,26	sk-mel-30-p_SK-Mel-30-P
EIF2B3	8891	1	45340463	45340463	Missense_Mutation	SNP	C	G	c.1089G>C	p.Q363H	58,19	sk-mel-30-mr_SK-Mel-30-MR	65,34	sk-mel-30-p_SK-Mel-30-P
LRRC42	115353	1	54433376	54433376	Missense_Mutation	SNP	C	T	c.1051C>T	p.P351S	40,52	sk-mel-30-mr_SK-Mel-30-MR	23,47	sk-mel-30-p_SK-Mel-30-P
FAM151A	338094	1	55075122	55075122	Missense_Mutation	SNP	C	G	c.1577G>C	p.G526A	58,29	sk-mel-30-mr_SK-Mel-30-MR	54,26	sk-mel-30-p_SK-Mel-30-P
FAM151A	338094	1	55078158	55078158	Splice_Site	SNP	C	T			38,78	sk-mel-30-mr_SK-Mel-30-MR	29,81	sk-mel-30-p_SK-Mel-30-P
USP1	7398	1	62915995	62915995	Missense_Mutation	SNP	G	T	c.1701G>T	p.W567C	109,58	sk-mel-30-mr_SK-Mel-30-MR	112,44	sk-mel-30-p_SK-Mel-30-P
LPAR3	23566	1	85331730	85331730	Nonsense_Mutation	SNP	C	T	c.74G>A	p.W25*	101,42	sk-mel-30-mr_SK-Mel-30-MR	92,36	sk-mel-30-p_SK-Mel-30-P
MCOLN2	255231	1	85417996	85417996	Missense_Mutation	SNP	T	G	c.677A>C	p.H226P	109,52	sk-mel-30-mr_SK-Mel-30-MR	91,61	sk-mel-30-p_SK-Mel-30-P
ABCA4	24	1	94473845	94473846	Missense_Mutation	DNP	TG	CA	c.5843_5844CA>TG	p.P1948L	192,81	sk-mel-30-mr_SK-Mel-30-MR	184,77	sk-mel-30-p_SK-Mel-30-P
VCAM1	7412	1	101196923	101196923	Missense_Mutation	SNP	G	A	c.1374G>A	p.M458I	66,108	sk-mel-30-mr_SK-Mel-30-MR	51,111	sk-mel-30-p_SK-Mel-30-P
COL11A1	1301	1	103496715	103496715	Missense_Mutation	SNP	G	A	c.737C>T	p.S246L	32,16	sk-mel-30-mr_SK-Mel-30-MR	32,13	sk-mel-30-p_SK-Mel-30-P
DENND2D	79961	1	111737286	111737286	Missense_Mutation	SNP	C	G	c.708G>C	p.L236F	66,26	sk-mel-30-mr_SK-Mel-30-MR	57,23	sk-mel-30-p_SK-Mel-30-P
OVGP1	5016	1	111957502	111957525	In_Frame_Del	DEL	TCACAGACTGATGACTCACAGGGG	-	c.1598_1621delCCCCTGTGAGTCATCAGTCTGTGA	p.TPVSHQSV533del	1,60	sk-mel-30-mr_SK-Mel-30-MR	0,88	sk-mel-30-p_SK-Mel-30-P
LRIG2	9860	1	113658911	113658911	Missense_Mutation	SNP	G	A	c.2533G>A	p.E845K	81,39	sk-mel-30-mr_SK-Mel-30-MR	87,35	sk-mel-30-p_SK-Mel-30-P
AP4B1	10717	1	114442921	114442921	Nonsense_Mutation	SNP	A	T	c.719T>A	p.L240*	62,29	sk-mel-30-mr_SK-Mel-30-MR	56,22	sk-mel-30-p_SK-Mel-30-P
AMPD1	270	1	115219995	115219995	Nonsense_Mutation	SNP	C	T	c.1464G>A	p.W488*	71,108	sk-mel-30-mr_SK-Mel-30-MR	53,105	sk-mel-30-p_SK-Mel-30-P
NRAS	4893	1	115256530	115256531	Missense_Mutation	DNP	GT	TA	c.180_181AC>TA	p.Q61K	64,110	sk-mel-30-mr_SK-Mel-30-MR	63,98	sk-mel-30-p_SK-Mel-30-P
IGSF3	3321	1	117122285	117122286	In_Frame_Ins	INS	-	TCC	c.3062_3063insGGA	p.1020_1021insE	121,18	sk-mel-30-mr_SK-Mel-30-MR	125,12	sk-mel-30-p_SK-Mel-30-P
PDE4DIP	9659	1	145014198	145014199	Missense_Mutation	DNP	AC	CA	c.343_344GT>TG	p.V115C	106,16	sk-mel-30-mr_SK-Mel-30-MR	87,23	sk-mel-30-p_SK-Mel-30-P
NOTCH2NL	388677	1	145281543	145281543	Missense_Mutation	SNP	C	T	c.473C>T	p.T158I	716,184	sk-mel-30-mr_SK-Mel-30-MR	612,149	sk-mel-30-p_SK-Mel-30-P
MRPL9	65005	1	151732641	151732641	Missense_Mutation	SNP	G	A	c.689C>T	p.T230I	60,19	sk-mel-30-mr_SK-Mel-30-MR	40,21	sk-mel-30-p_SK-Mel-30-P
UBAP2L	9898	1	154218706	154218706	Missense_Mutation	SNP	A	G	c.869A>G	p.K290R	46,45	sk-mel-30-mr_SK-Mel-30-MR	40,39	sk-mel-30-p_SK-Mel-30-P
APOA1BP	128240	1	156561721	156561721	Missense_Mutation	SNP	A	G	c.125A>G	p.N42S	112,51	sk-mel-30-mr_SK-Mel-30-MR	98,48	sk-mel-30-p_SK-Mel-30-P
SPTA1	6708	1	158651316	158651316	Splice_Site	SNP	C	T			57,110	sk-mel-30-mr_SK-Mel-30-MR	48,78	sk-mel-30-p_SK-Mel-30-P
OR10J5	127385	1	159505001	159505001	Missense_Mutation	SNP	G	A	c.797C>T	p.S266L	169,98	sk-mel-30-mr_SK-Mel-30-MR	132,71	sk-mel-30-p_SK-Mel-30-P
OLFML2B	25903	1	161967699	161967699	Nonsense_Mutation	SNP	T	A	c.1390A>T	p.K464*	122,69	sk-mel-30-mr_SK-Mel-30-MR	139,55	sk-mel-30-p_SK-Mel-30-P
ILDR2	387597	1	166927256	166927256	Missense_Mutation	SNP	G	C	c.129C>G	p.H43Q	157,51	sk-mel-30-mr_SK-Mel-30-MR	134,71	sk-mel-30-p_SK-Mel-30-P
SELP	6403	1	169576212	169576212	Nonsense_Mutation	SNP	C	T	c.1494G>A	p.W498*	44,40	sk-mel-30-mr_SK-Mel-30-MR	61,33	sk-mel-30-p_SK-Mel-30-P
SELL	6402	1	169677604	169677604	Nonsense_Mutation	SNP	C	T	c.465G>A	p.W155*	21,40	sk-mel-30-mr_SK-Mel-30-MR	24,39	sk-mel-30-p_SK-Mel-30-P
FMO2	2327	1	171168584	171168585	Missense_Mutation	DNP	CA	TG	c.584_585CA>TG	p.S195L	0,96	sk-mel-30-mr_SK-Mel-30-MR	0,67	sk-mel-30-p_SK-Mel-30-P
ABL2	27	1	179077293	179077293	Missense_Mutation	SNP	C	T	c.3109G>A	p.G1037R	107,56	sk-mel-30-mr_SK-Mel-30-MR	100,56	sk-mel-30-p_SK-Mel-30-P
ACBD6	84320	1	180461492	180461492	Nonsense_Mutation	SNP	C	T	c.296G>A	p.W99*	35,98	sk-mel-30-mr_SK-Mel-30-MR	32,95	sk-mel-30-p_SK-Mel-30-P
GLUL	2752	1	182355428	182355429	Missense_Mutation	DNP	GG	AA	c.437_438CC>TT	p.P146L	25,54	sk-mel-30-mr_SK-Mel-30-MR	30,57	sk-mel-30-p_SK-Mel-30-P
LAMC1	3915	1	183091017	183091017	Missense_Mutation	SNP	C	T	c.2150C>T	p.P717L	126,72	sk-mel-30-mr_SK-Mel-30-MR	133,52	sk-mel-30-p_SK-Mel-30-P
HMCN1	83872	1	186014906	186014906	Missense_Mutation	SNP	C	T	c.6391C>T	p.P2131S	54,112	sk-mel-30-mr_SK-Mel-30-MR	45,60	sk-mel-30-p_SK-Mel-30-P
KIF21B	23046	1	200971403	200971403	Missense_Mutation	SNP	C	T	c.1288G>A	p.E430K	125,57	sk-mel-30-mr_SK-Mel-30-MR	92,46	sk-mel-30-p_SK-Mel-30-P
PKP1	5317	1	201291158	201291158	Missense_Mutation	SNP	C	T	c.1463C>T	p.A488V	241,97	sk-mel-30-mr_SK-Mel-30-MR	208,77	sk-mel-30-p_SK-Mel-30-P
ATP2B4	493	1	203690505	203690505	Nonsense_Mutation	SNP	C	T	c.2779C>T	p.Q927*	25,49	sk-mel-30-mr_SK-Mel-30-MR	22,31	sk-mel-30-p_SK-Mel-30-P
CR1	1378	1	207751156	207751156	Missense_Mutation	SNP	C	A	c.4544C>A	p.P1515H	67,155	sk-mel-30-mr_SK-Mel-30-MR	69,113	sk-mel-30-p_SK-Mel-30-P
DNAH14	127602	1	225268411	225268411	Missense_Mutation	SNP	G	T	c.2899G>T	p.V967F	64,33	sk-mel-30-mr_SK-Mel-30-MR	51,27	sk-mel-30-p_SK-Mel-30-P
ADCK3	56997	1	227170601	227170601	Missense_Mutation	SNP	C	T	c.946C>T	p.L316F	58,107	sk-mel-30-mr_SK-Mel-30-MR	59,80	sk-mel-30-p_SK-Mel-30-P
OBSCN	84033	1	228556474	228556474	Missense_Mutation	SNP	G	A	c.19819G>A	p.D6607N	100,48	sk-mel-30-mr_SK-Mel-30-MR	88,47	sk-mel-30-p_SK-Mel-30-P
NID1	4811	1	236189229	236189229	Missense_Mutation	SNP	A	G	c.1951T>C	p.Y651H	176,78	sk-mel-30-mr_SK-Mel-30-MR	142,69	sk-mel-30-p_SK-Mel-30-P
OR2L3	391192	1	248224398	248224398	Missense_Mutation	SNP	A	G	c.415A>G	p.M139V	316,53	sk-mel-30-mr_SK-Mel-30-MR	279,60	sk-mel-30-p_SK-Mel-30-P
OR2T6	254879	1	248551419	248551461	Frame_Shift_Del	DEL	CTCTCACCAAATCAATCACTTTTTCTGTGAGGCACCCACCATG	-	c.510_552delCTCTCACCAAATCAATCACTTTTTCTGTGAGGCACCCACCATG	p.ASHQINHFFCEAPTM170fs	115,106	sk-mel-30-mr_SK-Mel-30-MR	81,101	sk-mel-30-p_SK-Mel-30-P
OR2T3	343173	1	248637416	248637417	Missense_Mutation	DNP	GC	CT	c.765_766GC>CT	p.L256F	247,148	sk-mel-30-mr_SK-Mel-30-MR	215,107	sk-mel-30-p_SK-Mel-30-P
MYT1L	23040	2	1914025	1914025	Missense_Mutation	SNP	C	T	c.1804G>A	p.D602N	104,50	sk-mel-30-mr_SK-Mel-30-MR	79,52	sk-mel-30-p_SK-Mel-30-P
SOX11	6664	2	5834148	5834148	Missense_Mutation	SNP	C	T	c.1295C>T	p.A432V	159,80	sk-mel-30-mr_SK-Mel-30-MR	154,50	sk-mel-30-p_SK-Mel-30-P
PDIA6	10130	2	10937257	10937257	Missense_Mutation	SNP	G	A	c.296C>T	p.P99L	84,47	sk-mel-30-mr_SK-Mel-30-MR	61,44	sk-mel-30-p_SK-Mel-30-P
KCNF1	3754	2	11053325	11053325	Missense_Mutation	SNP	T	C	c.773T>C	p.V258A	143,55	sk-mel-30-mr_SK-Mel-30-MR	129,65	sk-mel-30-p_SK-Mel-30-P
OTOF	9381	2	26760609	26760609	Missense_Mutation	SNP	C	T	c.113G>A	p.C38Y	63,35	sk-mel-30-mr_SK-Mel-30-MR	83,24	sk-mel-30-p_SK-Mel-30-P
SLC5A6	8884	2	27426146	27426146	Missense_Mutation	SNP	G	A	c.1162C>T	p.P388S	42,98	sk-mel-30-mr_SK-Mel-30-MR	49,87	sk-mel-30-p_SK-Mel-30-P
C2orf71	388939	2	29293476	29293476	Nonsense_Mutation	SNP	G	A	c.3652C>T	p.Q1218*	55,25	sk-mel-30-mr_SK-Mel-30-MR	35,16	sk-mel-30-p_SK-Mel-30-P
ALK	238	2	29917832	29917832	Missense_Mutation	SNP	G	A	c.836C>T	p.P279L	44,76	sk-mel-30-mr_SK-Mel-30-MR	41,63	sk-mel-30-p_SK-Mel-30-P
ABCG8	64241	2	44099444	44099444	Splice_Site	SNP	C	T	c.1210C>T	p.R404C	93,162	sk-mel-30-mr_SK-Mel-30-MR	80,194	sk-mel-30-p_SK-Mel-30-P
ETAA1	54465	2	67626734	67626734	Frame_Shift_Del	DEL	T	-	c.405delT	p.H135fs	111,44	sk-mel-30-mr_SK-Mel-30-MR	83,37	sk-mel-30-p_SK-Mel-30-P
CLEC4F	165530	2	71043302	71043302	Missense_Mutation	SNP	G	A	c.1211C>T	p.T404I	122,66	sk-mel-30-mr_SK-Mel-30-MR	100,42	sk-mel-30-p_SK-Mel-30-P
EMX1	2016	2	73145247	73145247	Missense_Mutation	SNP	G	A	c.266G>A	p.S89N	45,19	sk-mel-30-mr_SK-Mel-30-MR	33,27	sk-mel-30-p_SK-Mel-30-P
ALMS1	7840	2	73651565	73651565	Missense_Mutation	SNP	C	T	c.772C>T	p.P258S	19,22	sk-mel-30-mr_SK-Mel-30-MR	9,20	sk-mel-30-p_SK-Mel-30-P
DNAH6	1768	2	84780124	84780124	Missense_Mutation	SNP	C	T	c.1568C>T	p.S523L	139,72	sk-mel-30-mr_SK-Mel-30-MR	142,49	sk-mel-30-p_SK-Mel-30-P
DNAH6	1768	2	85008683	85008683	Missense_Mutation	SNP	G	A	c.10770G>A	p.M3590I	102,177	sk-mel-30-mr_SK-Mel-30-MR	78,149	sk-mel-30-p_SK-Mel-30-P
ARID5A	10865	2	97217463	97217463	Missense_Mutation	SNP	C	T	c.1198C>T	p.H400Y	70,147	sk-mel-30-mr_SK-Mel-30-MR	44,124	sk-mel-30-p_SK-Mel-30-P
RFX8	731220	2	102067128	102067128	Missense_Mutation	SNP	C	T	c.275G>A	p.G92E	36,21	sk-mel-30-mr_SK-Mel-30-MR	38,19	sk-mel-30-p_SK-Mel-30-P
IL1RL1	9173	2	102968211	102968212	Missense_Mutation	DNP	CA	AG	c.1501_1502CA>AG	p.Q501R	196,88	sk-mel-30-mr_SK-Mel-30-MR	168,75	sk-mel-30-p_SK-Mel-30-P
LRP1B	53353	2	141208162	141208162	Missense_Mutation	SNP	A	T	c.10032T>A	p.D3344E	84,127	sk-mel-30-mr_SK-Mel-30-MR	75,122	sk-mel-30-p_SK-Mel-30-P
STAM2	10254	2	152992056	152992056	Missense_Mutation	SNP	C	T	c.766G>A	p.V256I	55,109	sk-mel-30-mr_SK-Mel-30-MR	65,97	sk-mel-30-p_SK-Mel-30-P
LY75	4065	2	160676383	160676383	Nonsense_Mutation	SNP	C	T	c.4007G>A	p.W1336*	33,58	sk-mel-30-mr_SK-Mel-30-MR	32,43	sk-mel-30-p_SK-Mel-30-P
LY75	4065	2	160729035	160729035	Missense_Mutation	SNP	C	T	c.2044G>A	p.G682R	39,72	sk-mel-30-mr_SK-Mel-30-MR	45,62	sk-mel-30-p_SK-Mel-30-P
PLA2R1	22925	2	160807873	160807873	Nonsense_Mutation	SNP	C	T	c.3518G>A	p.W1173*	91,38	sk-mel-30-mr_SK-Mel-30-MR	75,33	sk-mel-30-p_SK-Mel-30-P
RBMS1	5937	2	161159926	161159926	Missense_Mutation	SNP	T	C	c.475A>G	p.N159D	66,23	sk-mel-30-mr_SK-Mel-30-MR	66,26	sk-mel-30-p_SK-Mel-30-P
SCN3A	6328	2	165950909	165950909	Missense_Mutation	SNP	G	A	c.4511C>T	p.P1504L	37,77	sk-mel-30-mr_SK-Mel-30-MR	37,54	sk-mel-30-p_SK-Mel-30-P
LRP2	4036	2	170131668	170131668	Missense_Mutation	SNP	T	C	c.1853A>G	p.D618G	109,34	sk-mel-30-mr_SK-Mel-30-MR	79,48	sk-mel-30-p_SK-Mel-30-P
TTN	7273	2	179429228	179429228	Missense_Mutation	SNP	C	T	c.76708G>A	p.D25570N	95,35	sk-mel-30-mr_SK-Mel-30-MR	71,37	sk-mel-30-p_SK-Mel-30-P
TTN	7273	2	179542417	179542417	Missense_Mutation	SNP	C	T	c.33271G>A	p.E11091K	34,92	sk-mel-30-mr_SK-Mel-30-MR	26,78	sk-mel-30-p_SK-Mel-30-P
TTN	7273	2	179587192	179587192	Missense_Mutation	SNP	C	T	c.21371G>A	p.R7124Q	81,44	sk-mel-30-mr_SK-Mel-30-MR	70,24	sk-mel-30-p_SK-Mel-30-P
TTN	7273	2	179666948	179666949	Missense_Mutation	DNP	GT	AA	c.211_212AC>TT	p.T71F	128,51	sk-mel-30-mr_SK-Mel-30-MR	104,39	sk-mel-30-p_SK-Mel-30-P
TRAK2	66008	2	202245276	202245276	Missense_Mutation	SNP	T	C	c.2735A>G	p.K912R	61,33	sk-mel-30-mr_SK-Mel-30-MR	44,26	sk-mel-30-p_SK-Mel-30-P
TRAK2	66008	2	202251045	202251045	Missense_Mutation	SNP	A	G	c.1859T>C	p.F620S	55,93	sk-mel-30-mr_SK-Mel-30-MR	44,66	sk-mel-30-p_SK-Mel-30-P
KLF7	8609	2	208030196	208030196	Missense_Mutation	SNP	G	C	c.97C>G	p.Q33E	55,29	sk-mel-30-mr_SK-Mel-30-MR	40,15	sk-mel-30-p_SK-Mel-30-P
BARD1	580	2	215632255	215632256	Missense_Mutation	DNP	CA	TG	c.1518_1519TG>CA	p.V507M	68,114	sk-mel-30-mr_SK-Mel-30-MR	57,110	sk-mel-30-p_SK-Mel-30-P
TNS1	7145	2	218712746	218712746	Nonsense_Mutation	SNP	G	A	c.2119C>T	p.Q707*	94,47	sk-mel-30-mr_SK-Mel-30-MR	88,48	sk-mel-30-p_SK-Mel-30-P
SPEG	10290	2	220356886	220356887	Missense_Mutation	DNP	GG	AA	c.9515_9516GG>AA	p.R3172Q	157,59	sk-mel-30-mr_SK-Mel-30-MR	133,47	sk-mel-30-p_SK-Mel-30-P
STK11IP	114790	2	220477898	220477898	Missense_Mutation	SNP	G	A	c.2488G>A	p.V830I	80,168	sk-mel-30-mr_SK-Mel-30-MR	88,165	sk-mel-30-p_SK-Mel-30-P
PSMD1	5707	2	231949811	231949811	Missense_Mutation	SNP	C	T	c.1801C>T	p.R601C	48,78	sk-mel-30-mr_SK-Mel-30-MR	38,77	sk-mel-30-p_SK-Mel-30-P
ARMC9	80210	2	232087474	232087475	Missense_Mutation	DNP	AT	GA	c.538_539AT>GA	p.I180E	0,70	sk-mel-30-mr_SK-Mel-30-MR	0,76	sk-mel-30-p_SK-Mel-30-P
UGT1A6	54578	2	234677065	234677065	Missense_Mutation	SNP	A	C	c.1281A>C	p.K427N	24,36	sk-mel-30-mr_SK-Mel-30-MR	18,48	sk-mel-30-p_SK-Mel-30-P
PPP1R7	5510	2	242097224	242097224	Missense_Mutation	SNP	G	A	c.184G>A	p.E62K	28,34	sk-mel-30-mr_SK-Mel-30-MR	20,59	sk-mel-30-p_SK-Mel-30-P
SATB1	6304	3	18436191	18436191	Missense_Mutation	SNP	C	T	c.969G>A	p.M323I	51,25	sk-mel-30-mr_SK-Mel-30-MR	56,23	sk-mel-30-p_SK-Mel-30-P
SCN10A	6336	3	38781155	38781155	Missense_Mutation	SNP	C	T	c.2131G>A	p.E711K	36,95	sk-mel-30-mr_SK-Mel-30-MR	71,71	sk-mel-30-p_SK-Mel-30-P
SCN11A	11280	3	38962602	38962602	Missense_Mutation	SNP	C	T	c.857G>A	p.R286K	42,74	sk-mel-30-mr_SK-Mel-30-MR	88,56	sk-mel-30-p_SK-Mel-30-P
SCN11A	11280	3	38991597	38991597	Missense_Mutation	SNP	C	T	c.257G>A	p.R86Q	41,15	sk-mel-30-mr_SK-Mel-30-MR	31,25	sk-mel-30-p_SK-Mel-30-P
TRAK1	22906	3	42264556	42264556	Missense_Mutation	SNP	C	G	c.2189C>G	p.S730C	118,58	sk-mel-30-mr_SK-Mel-30-MR	110,76	sk-mel-30-p_SK-Mel-30-P
TGM4	7047	3	44951620	44951620	Missense_Mutation	SNP	C	T	c.1366C>T	p.L456F	68,32	sk-mel-30-mr_SK-Mel-30-MR	58,62	sk-mel-30-p_SK-Mel-30-P
PFKFB4	5210	3	48572962	48572963	Missense_Mutation	DNP	GG	AA	c.969_970CC>TT	p.L324F	35,84	sk-mel-30-mr_SK-Mel-30-MR	70,75	sk-mel-30-p_SK-Mel-30-P
BSN	8927	3	49699339	49699339	Missense_Mutation	SNP	C	T	c.10061C>T	p.S3354F	142,88	sk-mel-30-mr_SK-Mel-30-MR	145,161	sk-mel-30-p_SK-Mel-30-P
ABHD14A	25864	3	52012302	52012303	Missense_Mutation	DNP	GG	AT	c.309_310GG>AT	p.A104S	81,90	sk-mel-30-mr_SK-Mel-30-MR	131,93	sk-mel-30-p_SK-Mel-30-P
TWF2	11344	3	52263102	52263102	Missense_Mutation	SNP	C	T	c.998G>A	p.R333Q	39,27	sk-mel-30-mr_SK-Mel-30-MR	75,21	sk-mel-30-p_SK-Mel-30-P
DNAH12	201625	3	57343738	57343738	Missense_Mutation	SNP	T	C	c.8437A>G	p.T2813A	130,150	sk-mel-30-mr_SK-Mel-30-MR	113,43	sk-mel-30-p_SK-Mel-30-P
PTPRG	5793	3	62262649	62262649	Missense_Mutation	SNP	G	A	c.3562G>A	p.E1188K	115,175	sk-mel-30-mr_SK-Mel-30-MR	93,92	sk-mel-30-p_SK-Mel-30-P
LRIG1	26018	3	66457845	66457845	Missense_Mutation	SNP	G	C	c.1006C>G	p.L336V	271,57	sk-mel-30-mr_SK-Mel-30-MR	141,45	sk-mel-30-p_SK-Mel-30-P
ROBO2	6092	3	77651387	77651387	Missense_Mutation	SNP	G	A	c.2881G>A	p.G961R	33,86	sk-mel-30-mr_SK-Mel-30-MR	48,89	sk-mel-30-p_SK-Mel-30-P
CRYBG3	131544	3	97592196	97592196	Missense_Mutation	SNP	T	C	c.2158T>C	p.S720P	94,22	sk-mel-30-mr_SK-Mel-30-MR	84,28	sk-mel-30-p_SK-Mel-30-P
CRYBG3	131544	3	97596057	97596057	Missense_Mutation	SNP	C	T	c.175C>T	p.L59F	55,47	sk-mel-30-mr_SK-Mel-30-MR	40,46	sk-mel-30-p_SK-Mel-30-P
NFKBIZ	64332	3	101568668	101568668	Missense_Mutation	SNP	G	C	c.196G>C	p.D66H	14,6	sk-mel-30-mr_SK-Mel-30-MR	18,7	sk-mel-30-p_SK-Mel-30-P
DPPA4	55211	3	109050774	109050774	Missense_Mutation	SNP	G	A	c.283C>T	p.H95Y	151,160	sk-mel-30-mr_SK-Mel-30-MR	141,156	sk-mel-30-p_SK-Mel-30-P
CD96	10225	3	111343246	111343246	Missense_Mutation	SNP	A	G	c.1364A>G	p.K455R	135,34	sk-mel-30-mr_SK-Mel-30-MR	118,33	sk-mel-30-p_SK-Mel-30-P
GOLGB1	2804	3	121448061	121448061	Missense_Mutation	SNP	G	T	c.376C>A	p.P126T	112,37	sk-mel-30-mr_SK-Mel-30-MR	127,25	sk-mel-30-p_SK-Mel-30-P
SLC15A2	6565	3	121649727	121649727	Missense_Mutation	SNP	A	G	c.1594A>G	p.S532G	128,38	sk-mel-30-mr_SK-Mel-30-MR	108,45	sk-mel-30-p_SK-Mel-30-P
UMPS	7372	3	124456922	124456935	Frame_Shift_Del	DEL	TAGGACCTAGTATC	-	c.818_831delTAGGACCTAGTATC	p.LGPSI273fs	144,33	sk-mel-30-mr_SK-Mel-30-MR	115,45	sk-mel-30-p_SK-Mel-30-P
CHST13	166012	3	126255166	126255166	Missense_Mutation	SNP	C	G	c.150C>G	p.S50R	0,154	sk-mel-30-mr_SK-Mel-30-MR	0,148	sk-mel-30-p_SK-Mel-30-P
PLXNA1	5361	3	126707833	126707833	Missense_Mutation	SNP	G	A	c.397G>A	p.A133T	0,358	sk-mel-30-mr_SK-Mel-30-MR	0,310	sk-mel-30-p_SK-Mel-30-P
MCM2	4171	3	127335897	127335897	Missense_Mutation	SNP	C	T	c.1709C>T	p.T570I	2,187	sk-mel-30-mr_SK-Mel-30-MR	0,171	sk-mel-30-p_SK-Mel-30-P
COL6A6	131873	3	130284226	130284226	Missense_Mutation	SNP	A	C	c.1050A>C	p.K350N	1,167	sk-mel-30-mr_SK-Mel-30-MR	0,149	sk-mel-30-p_SK-Mel-30-P
AMOTL2	51421	3	134089873	134089873	Missense_Mutation	SNP	C	T	c.403G>A	p.G135R	72,23	sk-mel-30-mr_SK-Mel-30-MR	57,19	sk-mel-30-p_SK-Mel-30-P
PLSCR5	389158	3	146309599	146309599	Missense_Mutation	SNP	T	C	c.523A>G	p.K175E	1,176	sk-mel-30-mr_SK-Mel-30-MR	0,165	sk-mel-30-p_SK-Mel-30-P
ARHGEF26	26084	3	153839959	153839960	Missense_Mutation	DNP	CT	TC	c.178_179CT>TC	p.L60S	0,306	sk-mel-30-mr_SK-Mel-30-MR	0,235	sk-mel-30-p_SK-Mel-30-P
SAMD7	344658	3	169644396	169644396	Missense_Mutation	SNP	C	T	c.346C>T	p.P116S	0,200	sk-mel-30-mr_SK-Mel-30-MR	0,206	sk-mel-30-p_SK-Mel-30-P
NLGN1	22871	3	173997131	173997131	Missense_Mutation	SNP	A	G	c.1340A>G	p.H447R	0,278	sk-mel-30-mr_SK-Mel-30-MR	1,234	sk-mel-30-p_SK-Mel-30-P
FAM131A	131408	3	184060550	184060550	Missense_Mutation	SNP	C	T	c.434C>T	p.A145V	1,291	sk-mel-30-mr_SK-Mel-30-MR	1,223	sk-mel-30-p_SK-Mel-30-P
CPN2	1370	3	194061906	194061907	Missense_Mutation	DNP	TG	CA	c.1525_1526CA>TG	p.Q509W	0,112	sk-mel-30-mr_SK-Mel-30-MR	0,146	sk-mel-30-p_SK-Mel-30-P
LSG1	55341	3	194373832	194373833	Missense_Mutation	DNP	TG	CA	c.798_799CA>TG	p.K267E	0,232	sk-mel-30-mr_SK-Mel-30-MR	0,217	sk-mel-30-p_SK-Mel-30-P
TNK2	10188	3	195605364	195605364	Missense_Mutation	SNP	G	A	c.1114C>T	p.P372S	0,273	sk-mel-30-mr_SK-Mel-30-MR	0,264	sk-mel-30-p_SK-Mel-30-P
SENP5	205564	3	196612277	196612278	Missense_Mutation	DNP	CC	TT	c.225_226CC>TT	p.L76F	0,113	sk-mel-30-mr_SK-Mel-30-MR	0,117	sk-mel-30-p_SK-Mel-30-P
FAM193A	8603	4	2691372	2691372	Missense_Mutation	SNP	C	T	c.1598C>T	p.S533L	104,65	sk-mel-30-mr_SK-Mel-30-MR	99,43	sk-mel-30-p_SK-Mel-30-P
HS3ST1	9957	4	11401037	11401037	Missense_Mutation	SNP	A	G	c.593T>C	p.V198A	96,31	sk-mel-30-mr_SK-Mel-30-MR	96,35	sk-mel-30-p_SK-Mel-30-P
PCDH7	5099	4	30725244	30725244	Missense_Mutation	SNP	G	A	c.2200G>A	p.D734N	147,51	sk-mel-30-mr_SK-Mel-30-MR	110,54	sk-mel-30-p_SK-Mel-30-P
ARAP2	116984	4	36161018	36161018	Missense_Mutation	SNP	T	A	c.2552A>T	p.Y851F	119,56	sk-mel-30-mr_SK-Mel-30-MR	147,57	sk-mel-30-p_SK-Mel-30-P
RBM47	54502	4	40438589	40438589	Missense_Mutation	SNP	C	T	c.1199G>A	p.G400E	66,19	sk-mel-30-mr_SK-Mel-30-MR	45,17	sk-mel-30-p_SK-Mel-30-P
TMPRSS11B	132724	4	69097044	69097044	Missense_Mutation	SNP	C	T	c.563G>A	p.G188E	109,44	sk-mel-30-mr_SK-Mel-30-MR	81,42	sk-mel-30-p_SK-Mel-30-P
AFM	173	4	74352769	74352769	Nonsense_Mutation	SNP	A	T	c.568A>T	p.K190*	56,92	sk-mel-30-mr_SK-Mel-30-MR	41,75	sk-mel-30-p_SK-Mel-30-P
SHROOM3	57619	4	77661830	77661830	Missense_Mutation	SNP	C	T	c.2504C>T	p.S835F	43,82	sk-mel-30-mr_SK-Mel-30-MR	45,49	sk-mel-30-p_SK-Mel-30-P
BMP3	651	4	81967078	81967078	Nonsense_Mutation	SNP	G	A	c.503G>A	p.W168*	38,17	sk-mel-30-mr_SK-Mel-30-MR	34,16	sk-mel-30-p_SK-Mel-30-P
RASGEF1B	153020	4	82378679	82378679	Missense_Mutation	SNP	T	C	c.274A>G	p.R92G	68,31	sk-mel-30-mr_SK-Mel-30-MR	61,24	sk-mel-30-p_SK-Mel-30-P
WDFY3	23001	4	85612891	85612891	Missense_Mutation	SNP	G	C	c.9097C>G	p.L3033V	74,39	sk-mel-30-mr_SK-Mel-30-MR	59,24	sk-mel-30-p_SK-Mel-30-P
BMPR1B	658	4	96046256	96046256	Missense_Mutation	SNP	C	T	c.569C>T	p.S190L	80,35	sk-mel-30-mr_SK-Mel-30-MR	45,27	sk-mel-30-p_SK-Mel-30-P
C4orf17	84103	4	100463110	100463110	Missense_Mutation	SNP	G	A	c.924G>A	p.M308I	93,38	sk-mel-30-mr_SK-Mel-30-MR	71,44	sk-mel-30-p_SK-Mel-30-P
SETD7	80854	4	140417638	140417638	Missense_Mutation	SNP	T	C	c.958A>G	p.R320G	43,45	sk-mel-30-mr_SK-Mel-30-MR	31,24	sk-mel-30-p_SK-Mel-30-P
DNAH5	1767	5	13776791	13776791	Missense_Mutation	SNP	C	T	c.9130G>A	p.E3044K	38,51	sk-mel-30-mr_SK-Mel-30-MR	41,31	sk-mel-30-p_SK-Mel-30-P
EGFLAM	133584	5	38406954	38406954	Missense_Mutation	SNP	G	A	c.853G>A	p.G285R	89,81	sk-mel-30-mr_SK-Mel-30-MR	101,81	sk-mel-30-p_SK-Mel-30-P
C9	735	5	39285309	39285309	Missense_Mutation	SNP	C	T	c.1672G>A	p.E558K	86,97	sk-mel-30-mr_SK-Mel-30-MR	73,72	sk-mel-30-p_SK-Mel-30-P
C7	730	5	40976935	40976935	Missense_Mutation	SNP	G	A	c.2158G>A	p.E720K	108,109	sk-mel-30-mr_SK-Mel-30-MR	98,83	sk-mel-30-p_SK-Mel-30-P
ADAMTS6	11174	5	64593046	64593046	Missense_Mutation	SNP	T	C	c.1396A>G	p.S466G	22,54	sk-mel-30-mr_SK-Mel-30-MR	30,53	sk-mel-30-p_SK-Mel-30-P
MCTP1	79772	5	94619845	94619846	Missense_Mutation	DNP	CC	TT	c.434_435GG>AA	p.G145E	10,8	sk-mel-30-mr_SK-Mel-30-MR	22,13	sk-mel-30-p_SK-Mel-30-P
PCSK1	5122	5	95746615	95746615	Missense_Mutation	SNP	C	G	c.958G>C	p.D320H	90,44	sk-mel-30-mr_SK-Mel-30-MR	95,36	sk-mel-30-p_SK-Mel-30-P
TMEM232	642987	5	109973970	109973970	Missense_Mutation	SNP	C	T	c.430G>A	p.V144I	22,60	sk-mel-30-mr_SK-Mel-30-MR	22,31	sk-mel-30-p_SK-Mel-30-P
APC	324	5	112175306	112175306	Missense_Mutation	SNP	G	C	c.4015G>C	p.G1339R	17,47	sk-mel-30-mr_SK-Mel-30-MR	24,57	sk-mel-30-p_SK-Mel-30-P
APC	324	5	112175507	112175507	Nonsense_Mutation	SNP	C	T	c.4216C>T	p.Q1406*	57,20	sk-mel-30-mr_SK-Mel-30-MR	52,24	sk-mel-30-p_SK-Mel-30-P
KCNN2	3781	5	113698631	113698632	In_Frame_Ins	INS	-	GCC	c.159_160insGCC	p.54_54A>AA	2,81	sk-mel-30-mr_SK-Mel-30-MR	1,73	sk-mel-30-p_SK-Mel-30-P
FNIP1	96459	5	131054709	131054709	Missense_Mutation	SNP	G	T	c.500C>A	p.T167N	55,101	sk-mel-30-mr_SK-Mel-30-MR	48,98	sk-mel-30-p_SK-Mel-30-P
PCDHA8	56140	5	140222612	140222612	Missense_Mutation	SNP	G	C	c.1706G>C	p.R569P	1,243	sk-mel-30-mr_SK-Mel-30-MR	0,225	sk-mel-30-p_SK-Mel-30-P
PCDHA9	9752	5	140230370	140230371	Missense_Mutation	DNP	AA	CC	c.2290_2291AA>CC	p.K764P	0,245	sk-mel-30-mr_SK-Mel-30-MR	0,201	sk-mel-30-p_SK-Mel-30-P
PCDHB1	29930	5	140431983	140431983	Missense_Mutation	SNP	G	A	c.928G>A	p.E310K	0,181	sk-mel-30-mr_SK-Mel-30-MR	0,177	sk-mel-30-p_SK-Mel-30-P
PCDHB12	56124	5	140589581	140589581	Missense_Mutation	SNP	T	A	c.1102T>A	p.F368I	0,159	sk-mel-30-mr_SK-Mel-30-MR	0,146	sk-mel-30-p_SK-Mel-30-P
PCDHGB1	56104	5	140730274	140730274	Missense_Mutation	SNP	C	G	c.447C>G	p.F149L	84,37	sk-mel-30-mr_SK-Mel-30-MR	79,41	sk-mel-30-p_SK-Mel-30-P
DIAPH1	1729	5	140953306	140953306	Missense_Mutation	SNP	G	A	c.2111C>T	p.P704L	0,46	sk-mel-30-mr_SK-Mel-30-MR	0,43	sk-mel-30-p_SK-Mel-30-P
ARAP3	64411	5	141035474	141035474	Missense_Mutation	SNP	C	G	c.3934G>C	p.E1312Q	80,30	sk-mel-30-mr_SK-Mel-30-MR	79,23	sk-mel-30-p_SK-Mel-30-P
LARS	51520	5	145508636	145508637	Missense_Mutation	DNP	TA	CC	c.2673_2674TA>GG	p.N892D	0,118	sk-mel-30-mr_SK-Mel-30-MR	0,109	sk-mel-30-p_SK-Mel-30-P
C1QTNF2	114898	5	159782009	159782009	Missense_Mutation	SNP	A	G	c.145T>C	p.W49R	60,33	sk-mel-30-mr_SK-Mel-30-MR	51,21	sk-mel-30-p_SK-Mel-30-P
DOCK2	1794	5	169412872	169412872	Missense_Mutation	SNP	T	C	c.2939T>C	p.I980T	0,109	sk-mel-30-mr_SK-Mel-30-MR	0,103	sk-mel-30-p_SK-Mel-30-P
NEURL1B	54492	5	172097069	172097069	Missense_Mutation	SNP	G	A	c.313G>A	p.D105N	157,91	sk-mel-30-mr_SK-Mel-30-MR	164,81	sk-mel-30-p_SK-Mel-30-P
UNC5A	90249	5	176304931	176304931	Missense_Mutation	SNP	C	T	c.1672C>T	p.L558F	0,164	sk-mel-30-mr_SK-Mel-30-MR	0,142	sk-mel-30-p_SK-Mel-30-P
SLC34A1	6569	5	176814867	176814867	Missense_Mutation	SNP	T	C	c.637T>C	p.F213L	72,49	sk-mel-30-mr_SK-Mel-30-MR	64,51	sk-mel-30-p_SK-Mel-30-P
AC136604.1	0	5	179079040	179079040	Missense_Mutation	SNP	G	A	c.523G>A	p.D175N	1,704	sk-mel-30-mr_SK-Mel-30-MR	0,684	sk-mel-30-p_SK-Mel-30-P
FLT4	2324	5	180030221	180030221	Missense_Mutation	SNP	C	T	c.4063G>A	p.V1355M	0,88	sk-mel-30-mr_SK-Mel-30-MR	0,92	sk-mel-30-p_SK-Mel-30-P
CAGE1	285782	6	7374301	7374301	Missense_Mutation	SNP	C	T	c.751G>A	p.E251K	119,115	sk-mel-30-mr_SK-Mel-30-MR	105,60	sk-mel-30-p_SK-Mel-30-P
NEDD9	4739	6	11188449	11188449	Splice_Site	SNP	A	G			145,29	sk-mel-30-mr_SK-Mel-30-MR	81,41	sk-mel-30-p_SK-Mel-30-P
CAP2	10486	6	17539636	17539636	Missense_Mutation	SNP	C	T	c.773C>T	p.P258L	61,81	sk-mel-30-mr_SK-Mel-30-MR	32,58	sk-mel-30-p_SK-Mel-30-P
MDC1	9656	6	30673646	30673646	Missense_Mutation	SNP	G	C	c.3314C>G	p.P1105R	272,70	sk-mel-30-mr_SK-Mel-30-MR	182,77	sk-mel-30-p_SK-Mel-30-P
C6orf10	10665	6	32303220	32303220	Frame_Shift_Del	DEL	T	-	c.466delA	p.T156fs	38,12	sk-mel-30-mr_SK-Mel-30-MR	31,13	sk-mel-30-p_SK-Mel-30-P
IP6K3	117283	6	33690796	33690797	Missense_Mutation	DNP	CA	TG	c.933_934TG>CA	p.V312I	0,249	sk-mel-30-mr_SK-Mel-30-MR	0,188	sk-mel-30-p_SK-Mel-30-P
TAF11	6882	6	34848087	34848087	Missense_Mutation	SNP	G	T	c.387C>A	p.F129L	79,73	sk-mel-30-mr_SK-Mel-30-MR	41,71	sk-mel-30-p_SK-Mel-30-P
LRFN2	57497	6	40360310	40360311	Missense_Mutation	DNP	CC	TT	c.1741_1742GG>AA	p.G581N	68,72	sk-mel-30-mr_SK-Mel-30-MR	62,25	sk-mel-30-p_SK-Mel-30-P
APOBEC2	10930	6	41029551	41029551	Missense_Mutation	SNP	G	A	c.616G>A	p.E206K	120,100	sk-mel-30-mr_SK-Mel-30-MR	90,42	sk-mel-30-p_SK-Mel-30-P
PGC	5225	6	41712458	41712458	Missense_Mutation	SNP	G	A	c.148C>T	p.P50S	147,150	sk-mel-30-mr_SK-Mel-30-MR	138,75	sk-mel-30-p_SK-Mel-30-P
SLC25A27	9481	6	46636474	46636474	Missense_Mutation	SNP	C	A	c.648C>A	p.H216Q	105,85	sk-mel-30-mr_SK-Mel-30-MR	76,32	sk-mel-30-p_SK-Mel-30-P
TFAP2D	83741	6	50696632	50696632	Missense_Mutation	SNP	T	G	c.662T>G	p.L221R	121,36	sk-mel-30-mr_SK-Mel-30-MR	83,34	sk-mel-30-p_SK-Mel-30-P
PKHD1	5314	6	51890794	51890794	Missense_Mutation	SNP	A	T	c.3814T>A	p.W1272R	86,76	sk-mel-30-mr_SK-Mel-30-MR	91,27	sk-mel-30-p_SK-Mel-30-P
BAI3	577	6	70049388	70049388	Missense_Mutation	SNP	C	T	c.3451C>T	p.R1151W	0,95	sk-mel-30-mr_SK-Mel-30-MR	0,87	sk-mel-30-p_SK-Mel-30-P
KHDC3L	154288	6	74073405	74073405	Missense_Mutation	SNP	C	T	c.476C>T	p.S159L	0,170	sk-mel-30-mr_SK-Mel-30-MR	0,157	sk-mel-30-p_SK-Mel-30-P
KIAA1009	0	6	84925066	84925066	Missense_Mutation	SNP	A	G	c.437T>C	p.I146T	0,80	sk-mel-30-mr_SK-Mel-30-MR	0,57	sk-mel-30-p_SK-Mel-30-P
BACH2	60468	6	90642327	90642327	Missense_Mutation	SNP	G	T	c.2326C>A	p.P776T	0,111	sk-mel-30-mr_SK-Mel-30-MR	0,84	sk-mel-30-p_SK-Mel-30-P
FUT9	10690	6	96651059	96651059	Missense_Mutation	SNP	C	T	c.28C>T	p.R10C	0,90	sk-mel-30-mr_SK-Mel-30-MR	0,61	sk-mel-30-p_SK-Mel-30-P
LAMA4	3910	6	112508769	112508770	Missense_Mutation	DNP	TG	GT	c.848_849CA>AC	p.A283D	0,105	sk-mel-30-mr_SK-Mel-30-MR	0,102	sk-mel-30-p_SK-Mel-30-P
ECT2L	345930	6	139206872	139206872	Missense_Mutation	SNP	G	A	c.2164G>A	p.A722T	0,115	sk-mel-30-mr_SK-Mel-30-MR	0,81	sk-mel-30-p_SK-Mel-30-P
NMBR	4829	6	142397049	142397049	Missense_Mutation	SNP	C	T	c.909G>A	p.M303I	0,99	sk-mel-30-mr_SK-Mel-30-MR	0,82	sk-mel-30-p_SK-Mel-30-P
TIAM2	26230	6	155572086	155572086	Missense_Mutation	SNP	A	G	c.3991A>G	p.T1331A	0,89	sk-mel-30-mr_SK-Mel-30-MR	0,78	sk-mel-30-p_SK-Mel-30-P
SYNJ2	8871	6	158517088	158517088	Missense_Mutation	SNP	G	A	c.4183G>A	p.D1395N	0,237	sk-mel-30-mr_SK-Mel-30-MR	0,210	sk-mel-30-p_SK-Mel-30-P
FNDC1	84624	6	159655084	159655084	Missense_Mutation	SNP	C	G	c.3540C>G	p.D1180E	1,40	sk-mel-30-mr_SK-Mel-30-MR	2,34	sk-mel-30-p_SK-Mel-30-P
MAP3K4	4216	6	161470821	161470821	Nonsense_Mutation	SNP	G	A	c.1517G>A	p.W506*	0,116	sk-mel-30-mr_SK-Mel-30-MR	0,108	sk-mel-30-p_SK-Mel-30-P
DNAH11	8701	7	21698494	21698494	Missense_Mutation	SNP	T	A	c.5173T>A	p.Y1725N	21,26	sk-mel-30-mr_SK-Mel-30-MR	27,33	sk-mel-30-p_SK-Mel-30-P
GARS	2617	7	30634701	30634701	Missense_Mutation	SNP	T	C	c.164T>C	p.M55T	51,55	sk-mel-30-mr_SK-Mel-30-MR	44,54	sk-mel-30-p_SK-Mel-30-P
NACAD	23148	7	45125285	45125285	Missense_Mutation	SNP	G	A	c.494C>T	p.S165F	6,14	sk-mel-30-mr_SK-Mel-30-MR	14,10	sk-mel-30-p_SK-Mel-30-P
CROT	54677	7	87011772	87011772	Missense_Mutation	SNP	G	A	c.1214G>A	p.G405D	108,71	sk-mel-30-mr_SK-Mel-30-MR	159,68	sk-mel-30-p_SK-Mel-30-P
CALCR	799	7	93108699	93108699	Nonsense_Mutation	SNP	G	A	c.172C>T	p.R58*	0,89	sk-mel-30-mr_SK-Mel-30-MR	32,108	sk-mel-30-p_SK-Mel-30-P
COL1A2	1278	7	94039057	94039057	Missense_Mutation	SNP	C	T	c.959C>T	p.A320V	56,53	sk-mel-30-mr_SK-Mel-30-MR	108,44	sk-mel-30-p_SK-Mel-30-P
ACTL6B	51412	7	100252679	100252679	Missense_Mutation	SNP	T	A	c.332A>T	p.E111V	52,42	sk-mel-30-mr_SK-Mel-30-MR	76,42	sk-mel-30-p_SK-Mel-30-P
THAP5	168451	7	108205381	108205381	Missense_Mutation	SNP	A	C	c.442T>G	p.L148V	41,33	sk-mel-30-mr_SK-Mel-30-MR	70,31	sk-mel-30-p_SK-Mel-30-P
AASS	10157	7	121733189	121733189	Missense_Mutation	SNP	G	C	c.1679C>G	p.P560R	53,31	sk-mel-30-mr_SK-Mel-30-MR	57,37	sk-mel-30-p_SK-Mel-30-P
POT1	25913	7	124493105	124493105	Missense_Mutation	SNP	G	A	c.790C>T	p.H264Y	51,104	sk-mel-30-mr_SK-Mel-30-MR	35,87	sk-mel-30-p_SK-Mel-30-P
SND1	27044	7	127344932	127344932	Missense_Mutation	SNP	G	C	c.880G>C	p.A294P	111,48	sk-mel-30-mr_SK-Mel-30-MR	113,65	sk-mel-30-p_SK-Mel-30-P
BRAF	673	7	140501213	140501213	Splice_Site	SNP	C	G	c.859G>C	p.D287H	71,815	sk-mel-30-mr_SK-Mel-30-MR	96,18	sk-mel-30-p_SK-Mel-30-P
BRAF	673	7	140501249	140501249	Missense_Mutation	SNP	C	T	c.823G>A	p.E275K	69,776	sk-mel-30-mr_SK-Mel-30-MR	94,23	sk-mel-30-p_SK-Mel-30-P
TAS2R38	5726	7	141672714	141672714	Missense_Mutation	SNP	G	A	c.776C>T	p.S259L	131,1546	sk-mel-30-mr_SK-Mel-30-MR	186,40	sk-mel-30-p_SK-Mel-30-P
MGAM	8972	7	141799535	141799535	Missense_Mutation	SNP	A	C	c.5184A>C	p.L1728F	1444,33	sk-mel-30-mr_SK-Mel-30-MR	125,49	sk-mel-30-p_SK-Mel-30-P
AOC1	26	7	150556055	150556056	Missense_Mutation	DNP	CG	GC	c.1775_1776CG>GC	p.T592S	0,44	sk-mel-30-mr_SK-Mel-30-MR	0,85	sk-mel-30-p_SK-Mel-30-P
CSMD1	64478	8	3019719	3019719	Missense_Mutation	SNP	C	T	c.5809G>A	p.V1937M	34,45	sk-mel-30-mr_SK-Mel-30-MR	54,48	sk-mel-30-p_SK-Mel-30-P
CSMD1	64478	8	3265724	3265724	Missense_Mutation	SNP	C	T	c.1771G>A	p.A591T	37,75	sk-mel-30-mr_SK-Mel-30-MR	56,71	sk-mel-30-p_SK-Mel-30-P
ZNF705G	100131980	8	7215923	7215923	Missense_Mutation	SNP	C	T	c.478G>A	p.E160K	147,340	sk-mel-30-mr_SK-Mel-30-MR	163,254	sk-mel-30-p_SK-Mel-30-P
RP1L1	94137	8	10465942	10465942	Missense_Mutation	SNP	T	A	c.5666A>T	p.D1889V	229,120	sk-mel-30-mr_SK-Mel-30-MR	169,140	sk-mel-30-p_SK-Mel-30-P
DLC1	10395	8	13356818	13356819	Missense_Mutation	DNP	TT	CG	c.762_763AA>CG	p.254_255QN>HD	0,145	sk-mel-30-mr_SK-Mel-30-MR	0,131	sk-mel-30-p_SK-Mel-30-P
PSD3	23362	8	18729817	18729818	Missense_Mutation	DNP	GT	AG	c.556_557AC>CT	p.T186L	0,138	sk-mel-30-mr_SK-Mel-30-MR	0,107	sk-mel-30-p_SK-Mel-30-P
HR	55806	8	21984673	21984673	Missense_Mutation	SNP	G	A	c.1282C>T	p.P428S	41,73	sk-mel-30-mr_SK-Mel-30-MR	53,54	sk-mel-30-p_SK-Mel-30-P
ADAM28	10863	8	24201055	24201055	Missense_Mutation	SNP	G	A	c.1948G>A	p.G650R	43,57	sk-mel-30-mr_SK-Mel-30-MR	38,62	sk-mel-30-p_SK-Mel-30-P
KAT6A	7994	8	41836202	41836202	Missense_Mutation	SNP	G	A	c.1001C>T	p.P334L	129,63	sk-mel-30-mr_SK-Mel-30-MR	126,62	sk-mel-30-p_SK-Mel-30-P
RP1	6101	8	55538540	55538540	Missense_Mutation	SNP	G	A	c.2098G>A	p.E700K	31,51	sk-mel-30-mr_SK-Mel-30-MR	26,30	sk-mel-30-p_SK-Mel-30-P
SLCO5A1	81796	8	70591711	70591711	Missense_Mutation	SNP	T	A	c.1926A>T	p.K642N	211,58	sk-mel-30-mr_SK-Mel-30-MR	191,107	sk-mel-30-p_SK-Mel-30-P
ZFHX4	79776	8	77616556	77616556	Missense_Mutation	SNP	A	G	c.233A>G	p.K78R	154,167	sk-mel-30-mr_SK-Mel-30-MR	178,122	sk-mel-30-p_SK-Mel-30-P
CNBD1	168975	8	88249206	88249207	Frame_Shift_Del	DEL	GT	-	c.637_638delGT	p.V213fs	205,56	sk-mel-30-mr_SK-Mel-30-MR	205,42	sk-mel-30-p_SK-Mel-30-P
TMEM55A	55529	8	92008033	92008033	Missense_Mutation	SNP	A	C	c.646T>G	p.F216V	120,39	sk-mel-30-mr_SK-Mel-30-MR	101,27	sk-mel-30-p_SK-Mel-30-P
CDH17	1015	8	95174379	95174379	Missense_Mutation	SNP	G	C	c.1294C>G	p.L432V	89,39	sk-mel-30-mr_SK-Mel-30-MR	111,24	sk-mel-30-p_SK-Mel-30-P
CDH17	1015	8	95182682	95182682	Missense_Mutation	SNP	G	A	c.1009C>T	p.P337S	99,101	sk-mel-30-mr_SK-Mel-30-MR	138,82	sk-mel-30-p_SK-Mel-30-P
PKHD1L1	93035	8	110400740	110400740	Missense_Mutation	SNP	G	T	c.584G>T	p.G195V	45,39	sk-mel-30-mr_SK-Mel-30-MR	34,47	sk-mel-30-p_SK-Mel-30-P
PKHD1L1	93035	8	110465002	110465002	Missense_Mutation	SNP	G	A	c.6563G>A	p.G2188E	77,64	sk-mel-30-mr_SK-Mel-30-MR	93,46	sk-mel-30-p_SK-Mel-30-P
TRPS1	7227	8	116616586	116616586	Missense_Mutation	SNP	T	C	c.1571A>G	p.N524S	99,114	sk-mel-30-mr_SK-Mel-30-MR	128,111	sk-mel-30-p_SK-Mel-30-P
COLEC10	10584	8	120103408	120103408	Missense_Mutation	SNP	G	A	c.241G>A	p.D81N	84,69	sk-mel-30-mr_SK-Mel-30-MR	115,78	sk-mel-30-p_SK-Mel-30-P
KLHL38	340359	8	124664873	124664874	Missense_Mutation	DNP	AT	GC	c.293_294AT>GC	p.H98R	0,192	sk-mel-30-mr_SK-Mel-30-MR	0,214	sk-mel-30-p_SK-Mel-30-P
MTSS1	9788	8	125567992	125567992	Missense_Mutation	SNP	G	A	c.1558C>T	p.P520S	92,62	sk-mel-30-mr_SK-Mel-30-MR	84,56	sk-mel-30-p_SK-Mel-30-P
PUF60	22827	8	144900154	144900154	Missense_Mutation	SNP	G	C	c.695C>G	p.S232C	152,124	sk-mel-30-mr_SK-Mel-30-MR	120,154	sk-mel-30-p_SK-Mel-30-P
MPDZ	8777	9	13223592	13223592	Missense_Mutation	SNP	G	C	c.511C>G	p.Q171E	0,55	sk-mel-30-mr_SK-Mel-30-MR	0,49	sk-mel-30-p_SK-Mel-30-P
BNC2	54796	9	16436033	16436033	Missense_Mutation	SNP	C	T	c.2159G>A	p.R720Q	0,223	sk-mel-30-mr_SK-Mel-30-MR	0,201	sk-mel-30-p_SK-Mel-30-P
FOCAD	54914	9	20995555	20995555	Splice_Site	SNP	C	T	c.5333C>T	p.A1778V	0,79	sk-mel-30-mr_SK-Mel-30-MR	0,85	sk-mel-30-p_SK-Mel-30-P
C9orf131	138724	9	35045598	35045598	Missense_Mutation	SNP	G	A	c.2972G>A	p.R991K	0,161	sk-mel-30-mr_SK-Mel-30-MR	0,152	sk-mel-30-p_SK-Mel-30-P
UNC13B	10497	9	35295786	35295786	Missense_Mutation	SNP	C	T	c.620C>T	p.S207F	1,73	sk-mel-30-mr_SK-Mel-30-MR	0,60	sk-mel-30-p_SK-Mel-30-P
ABHD17B	51104	9	74485074	74485074	Missense_Mutation	SNP	T	C	c.572A>G	p.H191R	52,34	sk-mel-30-mr_SK-Mel-30-MR	49,40	sk-mel-30-p_SK-Mel-30-P
C9orf153	389766	9	88844485	88844485	Missense_Mutation	SNP	C	T	c.34G>A	p.D12N	24,38	sk-mel-30-mr_SK-Mel-30-MR	38,35	sk-mel-30-p_SK-Mel-30-P
PHF2	5253	9	96435977	96435977	Missense_Mutation	SNP	C	T	c.2459C>T	p.A820V	31,45	sk-mel-30-mr_SK-Mel-30-MR	23,43	sk-mel-30-p_SK-Mel-30-P
ERCC6L2	375748	9	98775373	98775373	Missense_Mutation	SNP	G	A	c.1484G>A	p.R495K	37,32	sk-mel-30-mr_SK-Mel-30-MR	27,21	sk-mel-30-p_SK-Mel-30-P
GABBR2	9568	9	101156460	101156460	Nonsense_Mutation	SNP	G	A	c.1375C>T	p.Q459*	21,20	sk-mel-30-mr_SK-Mel-30-MR	22,10	sk-mel-30-p_SK-Mel-30-P
OR13C5	138799	9	107361129	107361129	Missense_Mutation	SNP	C	T	c.566G>A	p.C189Y	95,80	sk-mel-30-mr_SK-Mel-30-MR	108,62	sk-mel-30-p_SK-Mel-30-P
AKAP2	11217	9	112900073	112900073	Missense_Mutation	SNP	C	G	c.1556C>G	p.A519G	57,60	sk-mel-30-mr_SK-Mel-30-MR	53,51	sk-mel-30-p_SK-Mel-30-P
OR1B1	347169	9	125391313	125391313	Missense_Mutation	SNP	G	A	c.502C>T	p.L168F	45,37	sk-mel-30-mr_SK-Mel-30-MR	23,30	sk-mel-30-p_SK-Mel-30-P
ST6GALNAC4	27090	9	130672288	130672288	Missense_Mutation	SNP	C	T	c.661G>A	p.A221T	127,105	sk-mel-30-mr_SK-Mel-30-MR	137,74	sk-mel-30-p_SK-Mel-30-P
CAMSAP1	157922	9	138714144	138714144	Missense_Mutation	SNP	G	A	c.2363C>T	p.A788V	103,90	sk-mel-30-mr_SK-Mel-30-MR	88,79	sk-mel-30-p_SK-Mel-30-P
LARP4B	23185	10	871110	871110	Missense_Mutation	SNP	G	C	c.1379C>G	p.T460S	0,145	sk-mel-30-mr_SK-Mel-30-MR	0,131	sk-mel-30-p_SK-Mel-30-P
C10orf112	0	10	19676634	19676634	Nonsense_Mutation	SNP	G	A	c.2507G>A	p.W836*	59,30	sk-mel-30-mr_SK-Mel-30-MR	59,19	sk-mel-30-p_SK-Mel-30-P
MYO3A	53904	10	26465657	26465657	Missense_Mutation	SNP	A	G	c.4321A>G	p.I1441V	0,121	sk-mel-30-mr_SK-Mel-30-MR	0,92	sk-mel-30-p_SK-Mel-30-P
PCDH15	65217	10	55582052	55582052	Missense_Mutation	SNP	G	A	c.5434C>T	p.P1812S	42,15	sk-mel-30-mr_SK-Mel-30-MR	29,14	sk-mel-30-p_SK-Mel-30-P
FAM13C	220965	10	61014116	61014116	Missense_Mutation	SNP	G	C	c.1324C>G	p.P442A	246,81	sk-mel-30-mr_SK-Mel-30-MR	181,61	sk-mel-30-p_SK-Mel-30-P
DNA2	1763	10	70182611	70182611	Missense_Mutation	SNP	G	A	c.2245C>T	p.P749S	0,112	sk-mel-30-mr_SK-Mel-30-MR	0,79	sk-mel-30-p_SK-Mel-30-P
TSPAN15	23555	10	71266706	71266706	Missense_Mutation	SNP	C	T	c.857C>T	p.T286M	0,106	sk-mel-30-mr_SK-Mel-30-MR	0,109	sk-mel-30-p_SK-Mel-30-P
ADAMTS14	140766	10	72520365	72520365	Missense_Mutation	SNP	A	C	c.3428A>C	p.H1143P	287,104	sk-mel-30-mr_SK-Mel-30-MR	238,115	sk-mel-30-p_SK-Mel-30-P
SLC29A3	55315	10	73115941	73115942	Missense_Mutation	DNP	TG	CA	c.714_715TG>CA	p.V239I	0,123	sk-mel-30-mr_SK-Mel-30-MR	0,125	sk-mel-30-p_SK-Mel-30-P
CDH23	64072	10	73537511	73537511	Missense_Mutation	SNP	G	T	c.4935G>T	p.E1645D	0,124	sk-mel-30-mr_SK-Mel-30-MR	0,118	sk-mel-30-p_SK-Mel-30-P
TTC18	0	10	75095252	75095252	Missense_Mutation	SNP	T	G	c.823A>C	p.I275L	0,94	sk-mel-30-mr_SK-Mel-30-MR	0,64	sk-mel-30-p_SK-Mel-30-P
SNCG	6623	10	88719844	88719844	Missense_Mutation	SNP	G	A	c.250G>A	p.E84K	0,90	sk-mel-30-mr_SK-Mel-30-MR	1,66	sk-mel-30-p_SK-Mel-30-P
HECTD2	143279	10	93238021	93238021	Splice_Site	SNP	G	A	c.664G>A	p.G222S	0,147	sk-mel-30-mr_SK-Mel-30-MR	0,177	sk-mel-30-p_SK-Mel-30-P
PIK3AP1	118788	10	98380120	98380120	Missense_Mutation	SNP	G	A	c.1930C>T	p.R644C	0,78	sk-mel-30-mr_SK-Mel-30-MR	0,64	sk-mel-30-p_SK-Mel-30-P
AS3MT	57412	10	104650332	104650332	Missense_Mutation	SNP	C	T	c.917C>T	p.T306I	0,45	sk-mel-30-mr_SK-Mel-30-MR	0,53	sk-mel-30-p_SK-Mel-30-P
DUSP5	1847	10	112266822	112266823	Missense_Mutation	DNP	GC	AT	c.658_659GC>AT	p.A220M	0,160	sk-mel-30-mr_SK-Mel-30-MR	0,120	sk-mel-30-p_SK-Mel-30-P
GPAM	57678	10	113917024	113917024	Nonsense_Mutation	SNP	G	A	c.2104C>T	p.R702*	123,46	sk-mel-30-mr_SK-Mel-30-MR	104,44	sk-mel-30-p_SK-Mel-30-P
INPP5F	22876	10	121563788	121563788	Missense_Mutation	SNP	C	T	c.1220C>T	p.S407L	0,287	sk-mel-30-mr_SK-Mel-30-MR	0,256	sk-mel-30-p_SK-Mel-30-P
DMBT1	1755	10	124339175	124339175	Missense_Mutation	SNP	C	G	c.761C>G	p.S254C	96,46	sk-mel-30-mr_SK-Mel-30-MR	91,36	sk-mel-30-p_SK-Mel-30-P
C10orf88	80007	10	124697552	124697552	Missense_Mutation	SNP	G	A	c.772C>T	p.P258S	0,126	sk-mel-30-mr_SK-Mel-30-MR	0,141	sk-mel-30-p_SK-Mel-30-P
FANK1	92565	10	127685987	127685987	Splice_Site	SNP	A	G			0,107	sk-mel-30-mr_SK-Mel-30-MR	0,96	sk-mel-30-p_SK-Mel-30-P
AL450307.1	0	10	133608291	133608292	Missense_Mutation	DNP	TT	GG	c.84_85AA>CC	p.28_29RS>SR	0,87	sk-mel-30-mr_SK-Mel-30-MR	0,94	sk-mel-30-p_SK-Mel-30-P
KNDC1	85442	10	135003172	135003172	Splice_Site	SNP	C	T	c.1512C>T	p.N504N	0,92	sk-mel-30-mr_SK-Mel-30-MR	0,71	sk-mel-30-p_SK-Mel-30-P
KNDC1	85442	10	135012429	135012430	Missense_Mutation	DNP	TT	AC	c.2417_2418TT>AC	p.V806D	0,144	sk-mel-30-mr_SK-Mel-30-MR	0,121	sk-mel-30-p_SK-Mel-30-P
NLRP6	171389	11	280816	280817	Missense_Mutation	DNP	AT	TC	c.1082_1083AT>TC	p.Y361F	0,195	sk-mel-30-mr_SK-Mel-30-MR	0,242	sk-mel-30-p_SK-Mel-30-P
MUC5B	727897	11	1268686	1268686	Missense_Mutation	SNP	G	A	c.10576G>A	p.G3526R	62,33	sk-mel-30-mr_SK-Mel-30-MR	69,43	sk-mel-30-p_SK-Mel-30-P
BRSK2	9024	11	1463718	1463718	Splice_Site	SNP	A	C			46,94	sk-mel-30-mr_SK-Mel-30-MR	56,78	sk-mel-30-p_SK-Mel-30-P
KRTAP5-1	387264	11	1606121	1606150	In_Frame_Del	DEL	CCACAGCCACCCTTGGATCCCCCACAAGAG	-	c.330_359delCTCTTGTGGGGGATCCAAGGGTGGCTGTGG	p.110_120GSCGGSKGGCG>G	0,39	sk-mel-30-mr_SK-Mel-30-MR	0,45	sk-mel-30-p_SK-Mel-30-P
OR51A2	401667	11	4976528	4976528	Missense_Mutation	SNP	G	C	c.416C>G	p.T139R	94,36	sk-mel-30-mr_SK-Mel-30-MR	74,30	sk-mel-30-p_SK-Mel-30-P
OR51M1	390059	11	5411579	5411580	Missense_Mutation	DNP	GT	AC	c.951_952GT>AC	p.F318L	0,180	sk-mel-30-mr_SK-Mel-30-MR	0,146	sk-mel-30-p_SK-Mel-30-P
SMPD1	6609	11	6411935	6411935	Missense_Mutation	SNP	T	C	c.107T>C	p.V36A	1,75	sk-mel-30-mr_SK-Mel-30-MR	0,71	sk-mel-30-p_SK-Mel-30-P
DNHD1	144132	11	6555188	6555188	Missense_Mutation	SNP	G	A	c.2783G>A	p.S928N	83,158	sk-mel-30-mr_SK-Mel-30-MR	69,146	sk-mel-30-p_SK-Mel-30-P
SYT9	143425	11	7324317	7324317	Missense_Mutation	SNP	G	A	c.193G>A	p.A65T	183,78	sk-mel-30-mr_SK-Mel-30-MR	136,90	sk-mel-30-p_SK-Mel-30-P
IGSF22	283284	11	18733679	18733679	Missense_Mutation	SNP	C	T	c.2348G>A	p.G783D	152,61	sk-mel-30-mr_SK-Mel-30-MR	162,64	sk-mel-30-p_SK-Mel-30-P
TRIM51	84767	11	55658758	55658758	Missense_Mutation	SNP	A	C	c.1009A>C	p.T337P	443,95	sk-mel-30-mr_SK-Mel-30-MR	416,86	sk-mel-30-p_SK-Mel-30-P
UBE2L6	9246	11	57319857	57319858	Nonsense_Mutation	DNP	GG	AA	c.435_436CC>TT	p.R146*	338,117	sk-mel-30-mr_SK-Mel-30-MR	300,97	sk-mel-30-p_SK-Mel-30-P
OR5B12	390191	11	58207203	58207204	Missense_Mutation	DNP	CA	TG	c.421_422TG>CA	p.C141H	45,83	sk-mel-30-mr_SK-Mel-30-MR	36,71	sk-mel-30-p_SK-Mel-30-P
PRPF19	27339	11	60666698	60666698	Missense_Mutation	SNP	G	A	c.907C>T	p.R303W	129,35	sk-mel-30-mr_SK-Mel-30-MR	111,34	sk-mel-30-p_SK-Mel-30-P
TTC9C	283237	11	62502987	62502987	Nonsense_Mutation	SNP	T	G	c.372T>G	p.Y124*	71,27	sk-mel-30-mr_SK-Mel-30-MR	40,16	sk-mel-30-p_SK-Mel-30-P
RPS6KB2	6199	11	67200907	67200908	Frame_Shift_Ins	INS	-	T	c.895_896insT	p.L299fs	303,55	sk-mel-30-mr_SK-Mel-30-MR	387,39	sk-mel-30-p_SK-Mel-30-P
IGHMBP2	3508	11	68703959	68703959	Missense_Mutation	SNP	A	G	c.2011A>G	p.T671A	62,474	sk-mel-30-mr_SK-Mel-30-MR	66,475	sk-mel-30-p_SK-Mel-30-P
NADSYN1	55191	11	71209512	71209512	Missense_Mutation	SNP	G	C	c.2008G>C	p.D670H	191,155	sk-mel-30-mr_SK-Mel-30-MR	197,145	sk-mel-30-p_SK-Mel-30-P
KRTAP5-9	3846	11	71259997	71259997	Missense_Mutation	SNP	G	T	c.294G>T	p.Q98H	75,345	sk-mel-30-mr_SK-Mel-30-MR	77,336	sk-mel-30-p_SK-Mel-30-P
SPCS2	9789	11	74676936	74676936	Missense_Mutation	SNP	G	C	c.327G>C	p.E109D	151,29	sk-mel-30-mr_SK-Mel-30-MR	149,24	sk-mel-30-p_SK-Mel-30-P
SLCO2B1	11309	11	74873755	74873763	In_Frame_Del	DEL	CACAGAAAA	-	c.72_80delCACAGAAAA	p.TEN25del	55,239	sk-mel-30-mr_SK-Mel-30-MR	58,224	sk-mel-30-p_SK-Mel-30-P
GDPD4	220032	11	76938942	76938942	Missense_Mutation	SNP	C	T	c.1492G>A	p.E498K	46,33	sk-mel-30-mr_SK-Mel-30-MR	24,31	sk-mel-30-p_SK-Mel-30-P
TRIM77	390231	11	89444598	89444598	Missense_Mutation	SNP	G	A	c.432G>A	p.M144I	18,26	sk-mel-30-mr_SK-Mel-30-MR	18,11	sk-mel-30-p_SK-Mel-30-P
CCDC67	159989	11	93129483	93129484	Missense_Mutation	DNP	GA	CG	c.1318_1319GA>CG	p.E440R	53,42	sk-mel-30-mr_SK-Mel-30-MR	41,46	sk-mel-30-p_SK-Mel-30-P
DYNC2H1	79659	11	103128449	103128449	Missense_Mutation	SNP	G	A	c.10574G>A	p.R3525Q	17,23	sk-mel-30-mr_SK-Mel-30-MR	13,20	sk-mel-30-p_SK-Mel-30-P
NNMT	4837	11	114168778	114168778	Nonsense_Mutation	SNP	C	G	c.260C>G	p.S87*	31,24	sk-mel-30-mr_SK-Mel-30-MR	24,32	sk-mel-30-p_SK-Mel-30-P
DSCAML1	57453	11	117301663	117301663	Missense_Mutation	SNP	C	T	c.5641G>A	p.E1881K	87,102	sk-mel-30-mr_SK-Mel-30-MR	65,86	sk-mel-30-p_SK-Mel-30-P
CXCR5	643	11	118764606	118764606	Missense_Mutation	SNP	G	A	c.353G>A	p.G118E	120,120	sk-mel-30-mr_SK-Mel-30-MR	84,114	sk-mel-30-p_SK-Mel-30-P
NCAPD2	9918	12	6632012	6632013	Missense_Mutation	DNP	AA	CT	c.1973_1974AA>CT	p.E658A	136,60	sk-mel-30-mr_SK-Mel-30-MR	113,56	sk-mel-30-p_SK-Mel-30-P
ATN1	1822	12	7046327	7046327	Missense_Mutation	SNP	C	T	c.1897C>T	p.P633S	117,209	sk-mel-30-mr_SK-Mel-30-MR	103,199	sk-mel-30-p_SK-Mel-30-P
TAS2R50	259296	12	11139032	11139032	Missense_Mutation	SNP	T	G	c.428A>C	p.H143P	118,45	sk-mel-30-mr_SK-Mel-30-MR	105,64	sk-mel-30-p_SK-Mel-30-P
ITPR2	3709	12	26878610	26878611	Missense_Mutation	DNP	GG	AA	c.251_252CC>TT	p.T84I	99,40	sk-mel-30-mr_SK-Mel-30-MR	91,28	sk-mel-30-p_SK-Mel-30-P
REP15	387849	12	27849795	27849796	Missense_Mutation	DNP	CA	TG	c.300_301CA>TG	p.N101D	0,80	sk-mel-30-mr_SK-Mel-30-MR	0,91	sk-mel-30-p_SK-Mel-30-P
DDX11	1663	12	31242003	31242003	Missense_Mutation	SNP	C	T	c.710C>T	p.S237F	322,123	sk-mel-30-mr_SK-Mel-30-MR	295,130	sk-mel-30-p_SK-Mel-30-P
MUC19	283463	12	40875591	40875591	Missense_Mutation	SNP	C	T	c.7136C>T	p.T2379I	324,108	sk-mel-30-mr_SK-Mel-30-MR	392,174	sk-mel-30-p_SK-Mel-30-P
PCED1B	91523	12	47629178	47629178	Missense_Mutation	SNP	C	T	c.332C>T	p.S111L	171,61	sk-mel-30-mr_SK-Mel-30-MR	204,87	sk-mel-30-p_SK-Mel-30-P
PRPF40B	25766	12	50029650	50029650	Missense_Mutation	SNP	C	T	c.1234C>T	p.R412C	5,28	sk-mel-30-mr_SK-Mel-30-MR	20,32	sk-mel-30-p_SK-Mel-30-P
FAM186A	121006	12	50746917	50746917	Missense_Mutation	SNP	A	G	c.3698T>C	p.L1233P	0,272	sk-mel-30-mr_SK-Mel-30-MR	0,472	sk-mel-30-p_SK-Mel-30-P
SLC4A8	9498	12	51890843	51890843	Missense_Mutation	SNP	G	A	c.3016G>A	p.D1006N	10,48	sk-mel-30-mr_SK-Mel-30-MR	27,49	sk-mel-30-p_SK-Mel-30-P
OR6C65	403282	12	55794653	55794653	Missense_Mutation	SNP	C	T	c.341C>T	p.A114V	22,112	sk-mel-30-mr_SK-Mel-30-MR	59,116	sk-mel-30-p_SK-Mel-30-P
MYO1A	4640	12	57431331	57431332	Splice_Site	DNP	CA	AG	c.2055_2056TG>CT	p.V686F	96,8	sk-mel-30-mr_SK-Mel-30-MR	89,33	sk-mel-30-p_SK-Mel-30-P
OS9	10956	12	58109642	58109642	Missense_Mutation	SNP	C	T	c.679C>T	p.L227F	162,38	sk-mel-30-mr_SK-Mel-30-MR	177,105	sk-mel-30-p_SK-Mel-30-P
MON2	23041	12	62936967	62936967	Missense_Mutation	SNP	C	T	c.2455C>T	p.H819Y	14,38	sk-mel-30-mr_SK-Mel-30-MR	33,57	sk-mel-30-p_SK-Mel-30-P
PTPRB	5787	12	70980858	70980858	Missense_Mutation	SNP	C	T	c.1586G>A	p.R529Q	71,11	sk-mel-30-mr_SK-Mel-30-MR	93,50	sk-mel-30-p_SK-Mel-30-P
OSBPL8	114882	12	76791623	76791623	Missense_Mutation	SNP	C	A	c.523G>T	p.V175L	21,93	sk-mel-30-mr_SK-Mel-30-MR	57,76	sk-mel-30-p_SK-Mel-30-P
MGAT4C	25834	12	86374104	86374104	Missense_Mutation	SNP	C	T	c.400G>A	p.E134K	46,56	sk-mel-30-mr_SK-Mel-30-MR	61,65	sk-mel-30-p_SK-Mel-30-P
C12orf55	0	12	97020662	97020662	Missense_Mutation	SNP	G	A	c.4048G>A	p.E1350K	60,52	sk-mel-30-mr_SK-Mel-30-MR	77,72	sk-mel-30-p_SK-Mel-30-P
GNPTAB	79158	12	102183720	102183720	Missense_Mutation	SNP	T	C	c.319A>G	p.M107V	51,86	sk-mel-30-mr_SK-Mel-30-MR	92,91	sk-mel-30-p_SK-Mel-30-P
TDG	6996	12	104376691	104376691	Missense_Mutation	SNP	C	T	c.593C>T	p.P198L	35,39	sk-mel-30-mr_SK-Mel-30-MR	53,45	sk-mel-30-p_SK-Mel-30-P
CUX2	23316	12	111758346	111758346	Missense_Mutation	SNP	G	A	c.2533G>A	p.E845K	70,87	sk-mel-30-mr_SK-Mel-30-MR	108,87	sk-mel-30-p_SK-Mel-30-P
ATXN2	6311	12	111956136	111956136	Missense_Mutation	SNP	G	A	c.1562C>T	p.S521L	34,58	sk-mel-30-mr_SK-Mel-30-MR	50,54	sk-mel-30-p_SK-Mel-30-P
RPH3A	22895	12	113306239	113306239	Nonsense_Mutation	SNP	G	A	c.449G>A	p.W150*	122,77	sk-mel-30-mr_SK-Mel-30-MR	106,108	sk-mel-30-p_SK-Mel-30-P
SDS	10993	12	113830868	113830868	Missense_Mutation	SNP	C	T	c.865G>A	p.G289R	64,82	sk-mel-30-mr_SK-Mel-30-MR	100,81	sk-mel-30-p_SK-Mel-30-P
SRRM4	84530	12	119594470	119594470	Missense_Mutation	SNP	G	A	c.1703G>A	p.S568N	3,11	sk-mel-30-mr_SK-Mel-30-MR	17,10	sk-mel-30-p_SK-Mel-30-P
HCAR1	27198	12	123214626	123214627	Missense_Mutation	DNP	GG	AA	c.260_261CC>TT	p.P87L	79,109	sk-mel-30-mr_SK-Mel-30-MR	106,110	sk-mel-30-p_SK-Mel-30-P
PIWIL1	9271	12	130855727	130855728	Frame_Shift_Ins	INS	-	T	c.2328_2329insT	p.F777fs	54,18	sk-mel-30-mr_SK-Mel-30-MR	74,21	sk-mel-30-p_SK-Mel-30-P
ZMYM5	9205	13	20398841	20398841	Missense_Mutation	SNP	A	T	c.1786T>A	p.F596I	89,97	sk-mel-30-mr_SK-Mel-30-MR	114,173	sk-mel-30-p_SK-Mel-30-P
SACS	26278	13	23910147	23910147	Missense_Mutation	SNP	C	T	c.7868G>A	p.G2623E	29,34	sk-mel-30-mr_SK-Mel-30-MR	44,29	sk-mel-30-p_SK-Mel-30-P
DACH1	1602	13	72147624	72147624	Missense_Mutation	SNP	C	T	c.1214G>A	p.R405H	0,70	sk-mel-30-mr_SK-Mel-30-MR	0,55	sk-mel-30-p_SK-Mel-30-P
OR4K13	390433	14	20502710	20502710	Missense_Mutation	SNP	C	T	c.208G>A	p.D70N	54,61	sk-mel-30-mr_SK-Mel-30-MR	72,43	sk-mel-30-p_SK-Mel-30-P
ZFHX2	85446	14	23996839	23996839	Missense_Mutation	SNP	C	G	c.3109G>C	p.E1037Q	169,61	sk-mel-30-mr_SK-Mel-30-MR	177,14	sk-mel-30-p_SK-Mel-30-P
ZFHX2	85446	14	24004299	24004299	Missense_Mutation	SNP	C	T	c.236G>A	p.G79E	115,123	sk-mel-30-mr_SK-Mel-30-MR	61,107	sk-mel-30-p_SK-Mel-30-P
JPH4	84502	14	24045521	24045521	Missense_Mutation	SNP	G	A	c.524C>T	p.P175L	26,13	sk-mel-30-mr_SK-Mel-30-MR	22,10	sk-mel-30-p_SK-Mel-30-P
CPNE6	9362	14	24545742	24545742	Missense_Mutation	SNP	G	A	c.1141G>A	p.D381N	264,209	sk-mel-30-mr_SK-Mel-30-MR	155,215	sk-mel-30-p_SK-Mel-30-P
NOP9	161424	14	24769849	24769850	In_Frame_Ins	INS	-	GAG	c.483_484insGAG	p.162_162E>EE	6,114	sk-mel-30-mr_SK-Mel-30-MR	9,86	sk-mel-30-p_SK-Mel-30-P
C14orf37	145407	14	58605485	58605485	Missense_Mutation	SNP	C	T	c.592G>A	p.E198K	104,130	sk-mel-30-mr_SK-Mel-30-MR	102,119	sk-mel-30-p_SK-Mel-30-P
MNAT1	4331	14	61262985	61262985	Missense_Mutation	SNP	C	T	c.140C>T	p.P47L	70,65	sk-mel-30-mr_SK-Mel-30-MR	65,54	sk-mel-30-p_SK-Mel-30-P
SYT16	83851	14	62463261	62463261	Splice_Site	SNP	G	A			45,33	sk-mel-30-mr_SK-Mel-30-MR	58,31	sk-mel-30-p_SK-Mel-30-P
PLEKHH1	57475	14	68029001	68029001	Missense_Mutation	SNP	C	T	c.653C>T	p.P218L	115,102	sk-mel-30-mr_SK-Mel-30-MR	144,97	sk-mel-30-p_SK-Mel-30-P
RAD51B	5890	14	69077860	69077860	Missense_Mutation	SNP	A	C	c.1174A>C	p.M392L	183,64	sk-mel-30-mr_SK-Mel-30-MR	208,47	sk-mel-30-p_SK-Mel-30-P
SLC8A3	6547	14	70635049	70635049	Missense_Mutation	SNP	C	T	c.91G>A	p.E31K	143,177	sk-mel-30-mr_SK-Mel-30-MR	149,132	sk-mel-30-p_SK-Mel-30-P
ADAM20	8748	14	70990750	70990750	Missense_Mutation	SNP	T	C	c.875A>G	p.D292G	128,44	sk-mel-30-mr_SK-Mel-30-MR	108,35	sk-mel-30-p_SK-Mel-30-P
LTBP2	4053	14	74972758	74972759	Missense_Mutation	DNP	CC	TT	c.4169_4170GG>AA	p.G1390E	155,111	sk-mel-30-mr_SK-Mel-30-MR	160,100	sk-mel-30-p_SK-Mel-30-P
LTBP2	4053	14	74975572	74975572	Missense_Mutation	SNP	G	A	c.3487C>T	p.P1163S	276,87	sk-mel-30-mr_SK-Mel-30-MR	267,69	sk-mel-30-p_SK-Mel-30-P
STON2	85439	14	81744618	81744618	Missense_Mutation	SNP	G	A	c.1037C>T	p.S346F	84,89	sk-mel-30-mr_SK-Mel-30-MR	91,78	sk-mel-30-p_SK-Mel-30-P
SLC24A4	123041	14	92922892	92922892	Missense_Mutation	SNP	C	T	c.1195C>T	p.P399S	69,64	sk-mel-30-mr_SK-Mel-30-MR	41,52	sk-mel-30-p_SK-Mel-30-P
EXOC3L4	91828	14	103566648	103566648	Missense_Mutation	SNP	G	A	c.92G>A	p.R31Q	61,74	sk-mel-30-mr_SK-Mel-30-MR	49,62	sk-mel-30-p_SK-Mel-30-P
PPP1R13B	23368	14	104245159	104245159	Splice_Site	SNP	C	T			76,99	sk-mel-30-mr_SK-Mel-30-MR	86,71	sk-mel-30-p_SK-Mel-30-P
AHNAK2	113146	14	105417102	105417103	Missense_Mutation	DNP	TG	CA	c.4685_4686CA>TG	p.P1562L	222,520	sk-mel-30-mr_SK-Mel-30-MR	229,514	sk-mel-30-p_SK-Mel-30-P
OR4M2	390538	15	22369303	22369303	Missense_Mutation	SNP	A	T	c.728A>T	p.Y243F	742,211	sk-mel-30-mr_SK-Mel-30-MR	639,225	sk-mel-30-p_SK-Mel-30-P
GOLGA6L2	283685	15	23686673	23686673	Missense_Mutation	SNP	G	A	c.949C>T	p.R317W	0,68	sk-mel-30-mr_SK-Mel-30-MR	0,63	sk-mel-30-p_SK-Mel-30-P
MAGEL2	54551	15	23890734	23890734	Missense_Mutation	SNP	C	T	c.347G>A	p.G116E	58,64	sk-mel-30-mr_SK-Mel-30-MR	61,73	sk-mel-30-p_SK-Mel-30-P
GABRA5	2558	15	27188575	27188575	Splice_Site	SNP	T	A			83,104	sk-mel-30-mr_SK-Mel-30-MR	66,71	sk-mel-30-p_SK-Mel-30-P
FAM189A1	23359	15	29418573	29418574	Missense_Mutation	DNP	AT	GC	c.1124_1125AT>GC	p.H375R	0,68	sk-mel-30-mr_SK-Mel-30-MR	0,58	sk-mel-30-p_SK-Mel-30-P
MAPKBP1	23005	15	42114561	42114561	Missense_Mutation	SNP	C	T	c.3188C>T	p.P1063L	0,77	sk-mel-30-mr_SK-Mel-30-MR	0,65	sk-mel-30-p_SK-Mel-30-P
FAM214A	56204	15	52901283	52901284	Missense_Mutation	DNP	TT	CC	c.1827_1828AA>GG	p.T610A	179,162	sk-mel-30-mr_SK-Mel-30-MR	157,164	sk-mel-30-p_SK-Mel-30-P
TCF12	6938	15	57458627	57458627	Missense_Mutation	SNP	C	T	c.353C>T	p.S118F	50,57	sk-mel-30-mr_SK-Mel-30-MR	39,55	sk-mel-30-p_SK-Mel-30-P
CGNL1	84952	15	57835964	57835964	Missense_Mutation	SNP	C	T	c.3362C>T	p.S1121F	69,62	sk-mel-30-mr_SK-Mel-30-MR	78,53	sk-mel-30-p_SK-Mel-30-P
GCNT3	9245	15	59911501	59911501	Missense_Mutation	SNP	C	T	c.1064C>T	p.S355L	124,91	sk-mel-30-mr_SK-Mel-30-MR	101,139	sk-mel-30-p_SK-Mel-30-P
TLN2	83660	15	63084861	63084861	Missense_Mutation	SNP	C	A	c.5758C>A	p.R1920S	47,21	sk-mel-30-mr_SK-Mel-30-MR	49,9	sk-mel-30-p_SK-Mel-30-P
RBPMS2	348093	15	65041333	65041333	Missense_Mutation	SNP	G	A	c.284C>T	p.P95L	107,71	sk-mel-30-mr_SK-Mel-30-MR	80,57	sk-mel-30-p_SK-Mel-30-P
PEAK1	79834	15	77406535	77406535	Missense_Mutation	SNP	G	A	c.5204C>T	p.S1735F	162,94	sk-mel-30-mr_SK-Mel-30-MR	166,73	sk-mel-30-p_SK-Mel-30-P
AP3B2	8120	15	83350314	83350314	Missense_Mutation	SNP	G	A	c.379C>T	p.R127C	104,159	sk-mel-30-mr_SK-Mel-30-MR	112,152	sk-mel-30-p_SK-Mel-30-P
SEMA4B	10509	15	90764984	90764985	Missense_Mutation	DNP	CC	TT	c.848_849CC>TT	p.A283V	228,139	sk-mel-30-mr_SK-Mel-30-MR	215,147	sk-mel-30-p_SK-Mel-30-P
BLM	641	15	91304099	91304099	Missense_Mutation	SNP	C	T	c.1496C>T	p.S499F	79,143	sk-mel-30-mr_SK-Mel-30-MR	111,128	sk-mel-30-p_SK-Mel-30-P
PRR25	388199	16	863713	863713	Frame_Shift_Del	DEL	C	-	c.1061delC	p.A354fs	5,5	sk-mel-30-mr_SK-Mel-30-MR	10,3	sk-mel-30-p_SK-Mel-30-P
CACNA1H	8912	16	1258099	1258099	Missense_Mutation	SNP	G	A	c.3241G>A	p.A1081T	68,78	sk-mel-30-mr_SK-Mel-30-MR	37,54	sk-mel-30-p_SK-Mel-30-P
TBC1D24	57465	16	2547050	2547050	Nonsense_Mutation	SNP	C	T	c.901C>T	p.Q301*	46,44	sk-mel-30-mr_SK-Mel-30-MR	44,42	sk-mel-30-p_SK-Mel-30-P
ZSCAN32	54925	16	3433516	3433516	Missense_Mutation	SNP	G	A	c.1430C>T	p.P477L	44,26	sk-mel-30-mr_SK-Mel-30-MR	32,34	sk-mel-30-p_SK-Mel-30-P
TRAP1	10131	16	3726120	3726120	Missense_Mutation	SNP	G	C	c.731C>G	p.A244G	47,46	sk-mel-30-mr_SK-Mel-30-MR	53,35	sk-mel-30-p_SK-Mel-30-P
ZNF500	26048	16	4802681	4802681	Missense_Mutation	SNP	G	A	c.1139C>T	p.P380L	74,64	sk-mel-30-mr_SK-Mel-30-MR	79,71	sk-mel-30-p_SK-Mel-30-P
UBN1	29855	16	4927449	4927449	Missense_Mutation	SNP	C	G	c.3329C>G	p.P1110R	97,83	sk-mel-30-mr_SK-Mel-30-MR	87,79	sk-mel-30-p_SK-Mel-30-P
SEC14L5	9717	16	5046970	5046970	Missense_Mutation	SNP	C	T	c.895C>T	p.L299F	63,59	sk-mel-30-mr_SK-Mel-30-MR	53,51	sk-mel-30-p_SK-Mel-30-P
XYLT1	64131	16	17228593	17228593	Splice_Site	SNP	C	T			58,64	sk-mel-30-mr_SK-Mel-30-MR	56,56	sk-mel-30-p_SK-Mel-30-P
HS3ST2	9956	16	22926749	22926749	Nonsense_Mutation	SNP	C	T	c.970C>T	p.R324*	59,74	sk-mel-30-mr_SK-Mel-30-MR	57,62	sk-mel-30-p_SK-Mel-30-P
GTF3C1	2975	16	27504533	27504533	Missense_Mutation	SNP	G	A	c.2863C>T	p.L955F	49,56	sk-mel-30-mr_SK-Mel-30-MR	63,37	sk-mel-30-p_SK-Mel-30-P
HEATR3	55027	16	50118143	50118143	Missense_Mutation	SNP	C	T	c.1231C>T	p.P411S	51,60	sk-mel-30-mr_SK-Mel-30-MR	48,60	sk-mel-30-p_SK-Mel-30-P
NKD1	85407	16	50667405	50667405	Missense_Mutation	SNP	C	T	c.1126C>T	p.P376S	88,88	sk-mel-30-mr_SK-Mel-30-MR	100,80	sk-mel-30-p_SK-Mel-30-P
SALL1	6299	16	51171061	51171061	Missense_Mutation	SNP	G	C	c.3937C>G	p.R1313G	74,65	sk-mel-30-mr_SK-Mel-30-MR	51,56	sk-mel-30-p_SK-Mel-30-P
GINS3	64785	16	58438623	58438623	Missense_Mutation	SNP	T	C	c.641T>C	p.M214T	23,16	sk-mel-30-mr_SK-Mel-30-MR	30,32	sk-mel-30-p_SK-Mel-30-P
COG8	84342	16	69364804	69364804	Missense_Mutation	SNP	G	A	c.1777C>T	p.P593S	62,46	sk-mel-30-mr_SK-Mel-30-MR	37,39	sk-mel-30-p_SK-Mel-30-P
MARVELD3	91862	16	71674760	71674760	Missense_Mutation	SNP	G	C	c.1063G>C	p.G355R	99,91	sk-mel-30-mr_SK-Mel-30-MR	74,72	sk-mel-30-p_SK-Mel-30-P
ZFP1	162239	16	75203733	75203733	Missense_Mutation	SNP	G	A	c.725G>A	p.C242Y	31,37	sk-mel-30-mr_SK-Mel-30-MR	39,33	sk-mel-30-p_SK-Mel-30-P
HSD17B2	3294	16	82131764	82131764	Missense_Mutation	SNP	G	A	c.887G>A	p.G296D	46,45	sk-mel-30-mr_SK-Mel-30-MR	58,49	sk-mel-30-p_SK-Mel-30-P
OSGIN1	29948	16	83984776	83984776	Missense_Mutation	SNP	A	C	c.101A>C	p.N34T	0,125	sk-mel-30-mr_SK-Mel-30-MR	0,122	sk-mel-30-p_SK-Mel-30-P
ADAD2	161931	16	84224967	84224967	Missense_Mutation	SNP	G	A	c.131G>A	p.G44E	3,72	sk-mel-30-mr_SK-Mel-30-MR	2,53	sk-mel-30-p_SK-Mel-30-P
GSG2	83903	17	3628139	3628139	Missense_Mutation	SNP	G	T	c.910G>T	p.G304W	73,51	sk-mel-30-mr_SK-Mel-30-MR	79,32	sk-mel-30-p_SK-Mel-30-P
ATP2A3	489	17	3840819	3840819	Missense_Mutation	SNP	C	T	c.2212G>A	p.D738N	108,43	sk-mel-30-mr_SK-Mel-30-MR	87,45	sk-mel-30-p_SK-Mel-30-P
RABEP1	9135	17	5257686	5257703	In_Frame_Del	DEL	AAAGGATCACAAAAAAGC	-	c.996_1013delAAAGGATCACAAAAAAGC	p.KDHKKA333del	73,15	sk-mel-30-mr_SK-Mel-30-MR	57,14	sk-mel-30-p_SK-Mel-30-P
POLR2A	5430	17	7404848	7404848	Missense_Mutation	SNP	A	T	c.2149A>T	p.I717F	114,60	sk-mel-30-mr_SK-Mel-30-MR	111,44	sk-mel-30-p_SK-Mel-30-P
CTC1	80169	17	8132131	8132131	Missense_Mutation	SNP	G	A	c.3301C>T	p.P1101S	38,70	sk-mel-30-mr_SK-Mel-30-MR	34,58	sk-mel-30-p_SK-Mel-30-P
ARHGEF15	22899	17	8222084	8222084	Missense_Mutation	SNP	C	T	c.1889C>T	p.S630F	242,113	sk-mel-30-mr_SK-Mel-30-MR	224,117	sk-mel-30-p_SK-Mel-30-P
DNAH9	1770	17	11604467	11604467	Missense_Mutation	SNP	G	C	c.5054G>C	p.G1685A	39,19	sk-mel-30-mr_SK-Mel-30-MR	40,9	sk-mel-30-p_SK-Mel-30-P
MYOCD	93649	17	12666536	12666536	Missense_Mutation	SNP	C	T	c.2392C>T	p.P798S	50,114	sk-mel-30-mr_SK-Mel-30-MR	63,111	sk-mel-30-p_SK-Mel-30-P
MYO15A	51168	17	18025004	18025004	Missense_Mutation	SNP	T	C	c.2890T>C	p.F964L	95,48	sk-mel-30-mr_SK-Mel-30-MR	95,34	sk-mel-30-p_SK-Mel-30-P
MFAP4	4239	17	19288532	19288532	Missense_Mutation	SNP	C	T	c.400G>A	p.D134N	58,83	sk-mel-30-mr_SK-Mel-30-MR	58,107	sk-mel-30-p_SK-Mel-30-P
KCNJ12	3768	17	21319007	21319008	Missense_Mutation	DNP	GG	AC	c.353_354GG>AC	p.R118H	158,126	sk-mel-30-mr_SK-Mel-30-MR	140,109	sk-mel-30-p_SK-Mel-30-P
SARM1	23098	17	26708550	26708551	Missense_Mutation	DNP	TC	CG	c.697_698TC>CG	p.S233R	0,71	sk-mel-30-mr_SK-Mel-30-MR	0,78	sk-mel-30-p_SK-Mel-30-P
MYO18A	399687	17	27493257	27493258	Missense_Mutation	DNP	GG	AT	c.701_702CC>AT	p.S234Y	55,124	sk-mel-30-mr_SK-Mel-30-MR	122,56	sk-mel-30-p_SK-Mel-30-P
ATAD5	79915	17	29161842	29161842	Missense_Mutation	SNP	C	G	c.743C>G	p.S248C	39,90	sk-mel-30-mr_SK-Mel-30-MR	69,46	sk-mel-30-p_SK-Mel-30-P
KRT28	162605	17	38956009	38956009	Missense_Mutation	SNP	G	A	c.137C>T	p.S46F	47,97	sk-mel-30-mr_SK-Mel-30-MR	80,55	sk-mel-30-p_SK-Mel-30-P
KRTAP4-2	85291	17	39334133	39334133	Missense_Mutation	SNP	T	C	c.284A>G	p.Y95C	41,37	sk-mel-30-mr_SK-Mel-30-MR	35,44	sk-mel-30-p_SK-Mel-30-P
PSMC3IP	29893	17	40726177	40726177	Missense_Mutation	SNP	T	C	c.277A>G	p.I93V	73,38	sk-mel-30-mr_SK-Mel-30-MR	44,80	sk-mel-30-p_SK-Mel-30-P
PLEKHH3	79990	17	40823471	40823471	Missense_Mutation	SNP	C	G	c.1182G>C	p.E394D	104,203	sk-mel-30-mr_SK-Mel-30-MR	171,125	sk-mel-30-p_SK-Mel-30-P
EZH1	2145	17	40854954	40854955	Missense_Mutation	DNP	CC	TT	c.2123_2124GG>AA	p.R708Q	59,85	sk-mel-30-mr_SK-Mel-30-MR	77,50	sk-mel-30-p_SK-Mel-30-P
CNTD1	124817	17	40961467	40961467	Missense_Mutation	SNP	G	A	c.907G>A	p.G303R	65,105	sk-mel-30-mr_SK-Mel-30-MR	81,82	sk-mel-30-p_SK-Mel-30-P
MPP2	4355	17	41960633	41960634	Missense_Mutation	DNP	CG	GC	c.312_313CG>GC	p.104_105HV>QL	0,128	sk-mel-30-mr_SK-Mel-30-MR	0,96	sk-mel-30-p_SK-Mel-30-P
ITGA2B	3674	17	42449740	42449740	Missense_Mutation	SNP	C	T	c.3112G>A	p.G1038R	96,44	sk-mel-30-mr_SK-Mel-30-MR	63,97	sk-mel-30-p_SK-Mel-30-P
ITGA2B	3674	17	42452056	42452056	Missense_Mutation	SNP	G	A	c.2914C>T	p.P972S	106,57	sk-mel-30-mr_SK-Mel-30-MR	59,102	sk-mel-30-p_SK-Mel-30-P
EFTUD2	9343	17	42934527	42934527	Splice_Site	SNP	T	A			56,24	sk-mel-30-mr_SK-Mel-30-MR	84,6	sk-mel-30-p_SK-Mel-30-P
FMNL1	752	17	43318778	43318779	Missense_Mutation	DNP	GC	CG	c.1362_1363GC>CG	p.P455A	0,78	sk-mel-30-mr_SK-Mel-30-MR	0,79	sk-mel-30-p_SK-Mel-30-P
NSF	4905	17	44827206	44827206	Missense_Mutation	SNP	A	T	c.1976A>T	p.N659I	149,81	sk-mel-30-mr_SK-Mel-30-MR	188,17	sk-mel-30-p_SK-Mel-30-P
ITGB3	3690	17	45361850	45361850	Missense_Mutation	SNP	G	A	c.403G>A	p.D135N	55,103	sk-mel-30-mr_SK-Mel-30-MR	89,55	sk-mel-30-p_SK-Mel-30-P
COL1A1	1277	17	48268850	48268850	Splice_Site	SNP	C	T	c.2129G>A	p.G710D	197,99	sk-mel-30-mr_SK-Mel-30-MR	122,163	sk-mel-30-p_SK-Mel-30-P
MARCH10	162333	17	60813533	60813533	Missense_Mutation	SNP	G	A	c.1696C>T	p.P566S	95,56	sk-mel-30-mr_SK-Mel-30-MR	52,68	sk-mel-30-p_SK-Mel-30-P
MAP2K6	5608	17	67513687	67513687	Missense_Mutation	SNP	G	C	c.179G>C	p.G60A	125,48	sk-mel-30-mr_SK-Mel-30-MR	121,57	sk-mel-30-p_SK-Mel-30-P
LLGL2	3993	17	73564895	73564895	Missense_Mutation	SNP	C	T	c.1297C>T	p.P433S	115,109	sk-mel-30-mr_SK-Mel-30-MR	103,201	sk-mel-30-p_SK-Mel-30-P
PGS1	9489	17	76396874	76396874	Missense_Mutation	SNP	C	T	c.818C>T	p.S273F	139,69	sk-mel-30-mr_SK-Mel-30-MR	67,98	sk-mel-30-p_SK-Mel-30-P
RP11-1055B8.7	0	17	79423353	79423353	Missense_Mutation	SNP	C	G	c.4600C>G	p.Q1534E	101,32	sk-mel-30-mr_SK-Mel-30-MR	63,74	sk-mel-30-p_SK-Mel-30-P
RP11-1055B8.7	0	17	79429994	79429994	Missense_Mutation	SNP	G	A	c.7612G>A	p.D2538N	19,49	sk-mel-30-mr_SK-Mel-30-MR	36,19	sk-mel-30-p_SK-Mel-30-P
SLC39A6	25800	18	33706614	33706614	Missense_Mutation	SNP	C	G	c.357G>C	p.E119D	0,226	sk-mel-30-mr_SK-Mel-30-MR	0,345	sk-mel-30-p_SK-Mel-30-P
ATP5A1	498	18	43675055	43675055	Missense_Mutation	SNP	T	C	c.103A>G	p.N35D	66,59	sk-mel-30-mr_SK-Mel-30-MR	120,54	sk-mel-30-p_SK-Mel-30-P
HDHD2	84064	18	44635115	44635115	Missense_Mutation	SNP	G	A	c.718C>T	p.P240S	24,57	sk-mel-30-mr_SK-Mel-30-MR	27,70	sk-mel-30-p_SK-Mel-30-P
CTIF	9811	18	46163025	46163025	Missense_Mutation	SNP	C	T	c.221C>T	p.S74F	42,127	sk-mel-30-mr_SK-Mel-30-MR	69,170	sk-mel-30-p_SK-Mel-30-P
TCF4	6925	18	52899771	52899771	Missense_Mutation	SNP	C	T	c.1618G>A	p.D540N	56,17	sk-mel-30-mr_SK-Mel-30-MR	46,19	sk-mel-30-p_SK-Mel-30-P
SERPINB2	5055	18	61569062	61569062	Nonsense_Mutation	SNP	G	A	c.624G>A	p.W208*	33,49	sk-mel-30-mr_SK-Mel-30-MR	24,66	sk-mel-30-p_SK-Mel-30-P
CNDP1	84735	18	72223591	72223592	In_Frame_Ins	INS	-	TGC	c.43_44insTGC	p.20_21insL	10,146	sk-mel-30-mr_SK-Mel-30-MR	12,175	sk-mel-30-p_SK-Mel-30-P
TSHZ1	10194	18	73000555	73000555	Missense_Mutation	SNP	G	A	c.3193G>A	p.E1065K	108,34	sk-mel-30-mr_SK-Mel-30-MR	161,33	sk-mel-30-p_SK-Mel-30-P
PARD6G	84552	18	77917866	77917866	Missense_Mutation	SNP	G	C	c.919C>G	p.L307V	61,31	sk-mel-30-mr_SK-Mel-30-MR	47,40	sk-mel-30-p_SK-Mel-30-P
LINGO3	645191	19	2290768	2290768	Missense_Mutation	SNP	G	T	c.1008C>A	p.S336R	75,107	sk-mel-30-mr_SK-Mel-30-MR	85,180	sk-mel-30-p_SK-Mel-30-P
ZNF554	115196	19	2833825	2833825	Missense_Mutation	SNP	G	A	c.592G>A	p.G198R	50,45	sk-mel-30-mr_SK-Mel-30-MR	104,43	sk-mel-30-p_SK-Mel-30-P
GNA15	2769	19	3151766	3151766	Missense_Mutation	SNP	C	T	c.547C>T	p.L183F	85,106	sk-mel-30-mr_SK-Mel-30-MR	89,189	sk-mel-30-p_SK-Mel-30-P
HDGFRP2	0	19	4493979	4493979	Splice_Site	SNP	C	T	c.839C>T	p.A280V	47,43	sk-mel-30-mr_SK-Mel-30-MR	40,96	sk-mel-30-p_SK-Mel-30-P
PRAM1	84106	19	8563361	8563361	Missense_Mutation	SNP	A	G	c.1331T>C	p.L444P	30,16	sk-mel-30-mr_SK-Mel-30-MR	26,28	sk-mel-30-p_SK-Mel-30-P
MYO1F	4542	19	8587615	8587615	Missense_Mutation	SNP	G	A	c.2953C>T	p.P985S	22,34	sk-mel-30-mr_SK-Mel-30-MR	60,16	sk-mel-30-p_SK-Mel-30-P
MUC16	94025	19	9046550	9046550	Missense_Mutation	SNP	G	A	c.35081C>T	p.P11694L	105,106	sk-mel-30-mr_SK-Mel-30-MR	86,180	sk-mel-30-p_SK-Mel-30-P
KANK2	25959	19	11287333	11287333	Nonsense_Mutation	SNP	C	A	c.1681G>T	p.E561*	96,107	sk-mel-30-mr_SK-Mel-30-MR	231,112	sk-mel-30-p_SK-Mel-30-P
ZNF443	10224	19	12542653	12542654	Missense_Mutation	DNP	TT	GA	c.332_333AA>TC	p.K111I	133,133	sk-mel-30-mr_SK-Mel-30-MR	236,126	sk-mel-30-p_SK-Mel-30-P
MAP1S	55201	19	17838019	17838019	Missense_Mutation	SNP	C	T	c.1826C>T	p.P609L	94,94	sk-mel-30-mr_SK-Mel-30-MR	86,168	sk-mel-30-p_SK-Mel-30-P
ZNF724P	440519	19	23405345	23405345	Missense_Mutation	SNP	C	G	c.1702G>C	p.G568R	166,126	sk-mel-30-mr_SK-Mel-30-MR	333,127	sk-mel-30-p_SK-Mel-30-P
ZNF565	147929	19	36674305	36674305	Missense_Mutation	SNP	A	G	c.683T>C	p.I228T	0,75	sk-mel-30-mr_SK-Mel-30-MR	0,95	sk-mel-30-p_SK-Mel-30-P
ZNF607	84775	19	38202515	38202516	Missense_Mutation	DNP	GA	AC	c.4_5TC>GT	p.S2V	0,86	sk-mel-30-mr_SK-Mel-30-MR	0,58	sk-mel-30-p_SK-Mel-30-P
IFNL1	282618	19	39789116	39789116	Missense_Mutation	SNP	A	G	c.563A>G	p.N188S	235,211	sk-mel-30-mr_SK-Mel-30-MR	255,225	sk-mel-30-p_SK-Mel-30-P
PSG11	5680	19	43529026	43529027	Missense_Mutation	DNP	CA	TG	c.246_247TG>CA	p.V83I	0,213	sk-mel-30-mr_SK-Mel-30-MR	0,206	sk-mel-30-p_SK-Mel-30-P
PSG5	5673	19	43680132	43680132	Missense_Mutation	SNP	C	T	c.599G>A	p.R200K	0,243	sk-mel-30-mr_SK-Mel-30-MR	0,236	sk-mel-30-p_SK-Mel-30-P
RASIP1	54922	19	49232349	49232349	Missense_Mutation	SNP	C	G	c.1678G>C	p.V560L	0,15	sk-mel-30-mr_SK-Mel-30-MR	0,15	sk-mel-30-p_SK-Mel-30-P
NOSIP	51070	19	50062212	50062212	Missense_Mutation	SNP	C	T	c.200G>A	p.R67H	0,90	sk-mel-30-mr_SK-Mel-30-MR	0,58	sk-mel-30-p_SK-Mel-30-P
SIGLEC10	89790	19	51919153	51919153	Splice_Site	SNP	C	T	c.1023G>A	p.Q341Q	46,49	sk-mel-30-mr_SK-Mel-30-MR	88,4	sk-mel-30-p_SK-Mel-30-P
ZNF471	57573	19	57036488	57036488	Missense_Mutation	SNP	G	C	c.1052G>C	p.C351S	0,96	sk-mel-30-mr_SK-Mel-30-MR	0,90	sk-mel-30-p_SK-Mel-30-P
TCF15	6939	20	590542	590543	Missense_Mutation	DNP	CG	GC	c.339_340CG>GC	p.V114L	0,170	sk-mel-30-mr_SK-Mel-30-MR	0,184	sk-mel-30-p_SK-Mel-30-P
LRRN4	164312	20	6033097	6033097	Missense_Mutation	SNP	C	T	c.349G>A	p.G117S	21,33	sk-mel-30-mr_SK-Mel-30-MR	12,66	sk-mel-30-p_SK-Mel-30-P
DEFB124	245937	20	30053338	30053338	Missense_Mutation	SNP	G	A	c.187C>T	p.P63S	47,157	sk-mel-30-mr_SK-Mel-30-MR	60,159	sk-mel-30-p_SK-Mel-30-P
TPX2	22974	20	30386167	30386167	Splice_Site	SNP	G	A			84,18	sk-mel-30-mr_SK-Mel-30-MR	90,24	sk-mel-30-p_SK-Mel-30-P
TRPC4AP	26133	20	33600857	33600857	Missense_Mutation	SNP	T	G	c.1363A>C	p.K455Q	92,33	sk-mel-30-mr_SK-Mel-30-MR	130,34	sk-mel-30-p_SK-Mel-30-P
GDF5	8200	20	34021784	34021784	Missense_Mutation	SNP	G	T	c.1429C>A	p.L477I	165,47	sk-mel-30-mr_SK-Mel-30-MR	273,64	sk-mel-30-p_SK-Mel-30-P
GDF5OS	554250	20	34022582	34022582	Missense_Mutation	SNP	C	T	c.626C>T	p.S209F	385,138	sk-mel-30-mr_SK-Mel-30-MR	514,103	sk-mel-30-p_SK-Mel-30-P
TTPAL	79183	20	43108887	43108887	Missense_Mutation	SNP	G	A	c.248G>A	p.R83H	82,98	sk-mel-30-mr_SK-Mel-30-MR	118,79	sk-mel-30-p_SK-Mel-30-P
PCIF1	63935	20	44567893	44567894	Missense_Mutation	DNP	GG	AC	c.164_165GG>AC	p.R55H	48,121	sk-mel-30-mr_SK-Mel-30-MR	54,144	sk-mel-30-p_SK-Mel-30-P
ZBP1	81030	20	56190081	56190081	Missense_Mutation	SNP	G	A	c.364C>T	p.P122S	217,37	sk-mel-30-mr_SK-Mel-30-MR	254,46	sk-mel-30-p_SK-Mel-30-P
TUBB1	81027	20	57599782	57599782	Missense_Mutation	SNP	G	A	c.1300G>A	p.E434K	35,108	sk-mel-30-mr_SK-Mel-30-MR	23,131	sk-mel-30-p_SK-Mel-30-P
SYCP2	10388	20	58496477	58496477	Missense_Mutation	SNP	C	G	c.56G>C	p.R19T	119,23	sk-mel-30-mr_SK-Mel-30-MR	120,27	sk-mel-30-p_SK-Mel-30-P
KCNQ2	3785	20	62051014	62051014	Missense_Mutation	SNP	G	T	c.1259C>A	p.P420Q	45,178	sk-mel-30-mr_SK-Mel-30-MR	39,199	sk-mel-30-p_SK-Mel-30-P
TPTE	7179	21	10914379	10914379	Missense_Mutation	SNP	G	A	c.1340C>T	p.S447L	134,45	sk-mel-30-mr_SK-Mel-30-MR	141,36	sk-mel-30-p_SK-Mel-30-P
LIPI	149998	21	15538718	15538718	Missense_Mutation	SNP	T	C	c.698A>G	p.N233S	40,10	sk-mel-30-mr_SK-Mel-30-MR	45,24	sk-mel-30-p_SK-Mel-30-P
GRIK1	2897	21	31311758	31311758	Missense_Mutation	SNP	G	A	c.61C>T	p.L21F	40,32	sk-mel-30-mr_SK-Mel-30-MR	29,56	sk-mel-30-p_SK-Mel-30-P
CBR3	874	21	37518707	37518707	Missense_Mutation	SNP	T	C	c.731T>C	p.V244A	100,88	sk-mel-30-mr_SK-Mel-30-MR	195,105	sk-mel-30-p_SK-Mel-30-P
KRTAP12-2	353323	21	46086718	46086719	Missense_Mutation	DNP	GA	CG	c.85_86TC>CG	p.S29R	91,77	sk-mel-30-mr_SK-Mel-30-MR	151,67	sk-mel-30-p_SK-Mel-30-P
FAM230A	653203	22	20709189	20709215	In_Frame_Del	DEL	CCAGGGCATCTCTAAGGAGGACGCCGT	-	c.921_947delCCAGGGCATCTCTAAGGAGGACGCCGT	p.QGISKEDAV308del	3,186	sk-mel-30-mr_SK-Mel-30-MR	6,186	sk-mel-30-p_SK-Mel-30-P
FAM230A	653203	22	20710645	20710645	Missense_Mutation	SNP	T	A	c.2377T>A	p.S793T	1,254	sk-mel-30-mr_SK-Mel-30-MR	1,196	sk-mel-30-p_SK-Mel-30-P
FAM230A	653203	22	20710802	20710803	In_Frame_Ins	INS	-	GAGGACCCCGTCCAGGGCGTCGCTAAC	c.2534_2535insGAGGACCCCGTCCAGGGCGTCGCTAAC	p.864_865insTPSRASLTR	0,89	sk-mel-30-mr_SK-Mel-30-MR	0,73	sk-mel-30-p_SK-Mel-30-P
SLC2A11	66035	22	24219288	24219288	Missense_Mutation	SNP	G	A	c.466G>A	p.G156R	176,170	sk-mel-30-mr_SK-Mel-30-MR	125,145	sk-mel-30-p_SK-Mel-30-P
SUSD2	56241	22	24579157	24579158	Missense_Mutation	DNP	GA	TC	c.209_210GA>TC	p.G70V	239,72	sk-mel-30-mr_SK-Mel-30-MR	221,50	sk-mel-30-p_SK-Mel-30-P
PIWIL3	440822	22	25120978	25120978	Missense_Mutation	SNP	C	T	c.2134G>A	p.E712K	105,86	sk-mel-30-mr_SK-Mel-30-MR	77,74	sk-mel-30-p_SK-Mel-30-P
MYO18B	84700	22	26164722	26164722	Missense_Mutation	SNP	G	A	c.839G>A	p.G280E	78,97	sk-mel-30-mr_SK-Mel-30-MR	70,69	sk-mel-30-p_SK-Mel-30-P
SFI1	9814	22	31999741	31999741	Missense_Mutation	SNP	G	C	c.1817G>C	p.R606T	79,81	sk-mel-30-mr_SK-Mel-30-MR	68,78	sk-mel-30-p_SK-Mel-30-P
CARD10	29775	22	37892487	37892487	Frame_Shift_Del	DEL	C	-	c.2028delG	p.G676fs	85,36	sk-mel-30-mr_SK-Mel-30-MR	99,27	sk-mel-30-p_SK-Mel-30-P
TRIOBP	11078	22	38120176	38120178	In_Frame_Del	DEL	CCT	-	c.1613_1615delCCT	p.S540del	785,277	sk-mel-30-mr_SK-Mel-30-MR	769,260	sk-mel-30-p_SK-Mel-30-P
EIF3L	51386	22	38273769	38273769	Missense_Mutation	SNP	A	C	c.1166A>C	p.Q389P	258,90	sk-mel-30-mr_SK-Mel-30-MR	260,78	sk-mel-30-p_SK-Mel-30-P
CACNA1I	8911	22	40075246	40075246	Missense_Mutation	SNP	G	A	c.5190G>A	p.M1730I	123,135	sk-mel-30-mr_SK-Mel-30-MR	115,112	sk-mel-30-p_SK-Mel-30-P
SMC1B	27127	22	45802699	45802699	Missense_Mutation	SNP	C	A	c.346G>T	p.V116F	91,80	sk-mel-30-mr_SK-Mel-30-MR	70,57	sk-mel-30-p_SK-Mel-30-P
ALG12	79087	22	50298099	50298099	Missense_Mutation	SNP	C	T	c.1048G>A	p.G350R	134,120	sk-mel-30-mr_SK-Mel-30-MR	119,101	sk-mel-30-p_SK-Mel-30-P
VCX	26609	X	7811881	7811881	Missense_Mutation	SNP	C	G	c.445C>G	p.Q149E	16,8	sk-mel-30-mr_SK-Mel-30-MR	18,8	sk-mel-30-p_SK-Mel-30-P
WWC3	55841	X	10085451	10085451	Missense_Mutation	SNP	C	T	c.1352C>T	p.S451L	0,58	sk-mel-30-mr_SK-Mel-30-MR	0,73	sk-mel-30-p_SK-Mel-30-P
FRMPD4	9758	X	12736766	12736766	Missense_Mutation	SNP	C	T	c.3821C>T	p.T1274I	0,99	sk-mel-30-mr_SK-Mel-30-MR	0,92	sk-mel-30-p_SK-Mel-30-P
TLR7	51284	X	12904292	12904292	Missense_Mutation	SNP	T	A	c.665T>A	p.V222D	0,55	sk-mel-30-mr_SK-Mel-30-MR	0,61	sk-mel-30-p_SK-Mel-30-P
CA5B	11238	X	15768226	15768226	Missense_Mutation	SNP	G	A	c.80G>A	p.R27K	0,23	sk-mel-30-mr_SK-Mel-30-MR	0,31	sk-mel-30-p_SK-Mel-30-P
DMD	1756	X	32328248	32328248	Missense_Mutation	SNP	A	C	c.6068T>G	p.L2023R	0,39	sk-mel-30-mr_SK-Mel-30-MR	0,30	sk-mel-30-p_SK-Mel-30-P
DDX3X	1654	X	41205580	41205580	Missense_Mutation	SNP	C	T	c.1414C>T	p.H472Y	0,39	sk-mel-30-mr_SK-Mel-30-MR	0,37	sk-mel-30-p_SK-Mel-30-P
CCNB3	85417	X	50031807	50031827	In_Frame_Del	DEL	TCTCCATCTTCACTTCAGGAG	-	c.124_144delTCTCCATCTTCACTTCAGGAG	p.SPSSLQE42del	0,16	sk-mel-30-mr_SK-Mel-30-MR	0,18	sk-mel-30-p_SK-Mel-30-P
MAGED1	9500	X	51644836	51644836	Missense_Mutation	SNP	C	A	c.2147C>A	p.T716N	0,56	sk-mel-30-mr_SK-Mel-30-MR	0,40	sk-mel-30-p_SK-Mel-30-P
HUWE1	10075	X	53604016	53604016	Missense_Mutation	SNP	C	T	c.5728G>A	p.E1910K	0,29	sk-mel-30-mr_SK-Mel-30-MR	0,32	sk-mel-30-p_SK-Mel-30-P
FAM120C	54954	X	54209302	54209303	In_Frame_Ins	INS	-	GGCGGC	c.329_330insGCCGCC	p.110_110P>PPP	0,32	sk-mel-30-mr_SK-Mel-30-MR	0,26	sk-mel-30-p_SK-Mel-30-P
NHSL2	340527	X	71359691	71359691	Missense_Mutation	SNP	C	T	c.1195C>T	p.P399S	0,189	sk-mel-30-mr_SK-Mel-30-MR	0,173	sk-mel-30-p_SK-Mel-30-P
NHSL2	340527	X	71360278	71360278	Frame_Shift_Del	DEL	C	-	c.1782delC	p.F594fs	0,164	sk-mel-30-mr_SK-Mel-30-MR	0,139	sk-mel-30-p_SK-Mel-30-P
ARMCX1	51309	X	100808470	100808470	Missense_Mutation	SNP	C	T	c.557C>T	p.P186L	0,29	sk-mel-30-mr_SK-Mel-30-MR	0,37	sk-mel-30-p_SK-Mel-30-P
KIAA1210	57481	X	118221482	118221482	Missense_Mutation	SNP	T	G	c.3711A>C	p.Q1237H	0,40	sk-mel-30-mr_SK-Mel-30-MR	0,23	sk-mel-30-p_SK-Mel-30-P
ZBTB33	10009	X	119388769	119388769	Missense_Mutation	SNP	A	G	c.1499A>G	p.K500R	0,59	sk-mel-30-mr_SK-Mel-30-MR	0,44	sk-mel-30-p_SK-Mel-30-P
TFDP3	51270	X	132351368	132351368	Missense_Mutation	SNP	C	T	c.920G>A	p.G307E	0,57	sk-mel-30-mr_SK-Mel-30-MR	0,49	sk-mel-30-p_SK-Mel-30-P
SPANXC	64663	X	140335754	140335754	Missense_Mutation	SNP	G	A	c.190C>T	p.P64S	0,57	sk-mel-30-mr_SK-Mel-30-MR	0,44	sk-mel-30-p_SK-Mel-30-P
