# Supplementary material for: ABL1/2 and DDR1 Drive MEKi Resistance in NRAS-Mutant Melanomas by Stabilizing RAF/MYC/ETS1 and Promoting RAF Homodimerization
Source: Cancers (Basel). 2023 Feb 2;15(3):954. doi: 10.3390/cancers15030954 (PMC9913232; doi:10.3390/cancers15030954)
Supplement: Supplementary file 1 [file cancers-15-00954-s001.zip › cancers-1993363-supplementary/Lyon Supplementary Data Set 3 Cancers 122122.xlsx]

## Sheet: RNAseq 30MR 2MR T+N vs. Tra up
hgnc_symbol	logFC_SKMel2	logFC_SKMel30
COMMD3-BMI1	7.93864	3.41368
MXD4	1.26334	1.33369
FSTL3	1.16879	2.15911
CLTCL1	1.34866	1.0446
DUSP8	1.33092	1.69479
LCTL	1.16035	1.06881
TP53INP1	1.32601	1.33517
LIMS2	1.68632	2.02526
MTCP1	1.37796	2.82667
CNTNAP1	1.09702	1.13427
ACACB	1.79468	1.02459
PRUNE2	1.35335	1.539
FBXO16	1.44043	1.01429
AATK	2.06985	1.72985
ZNF844	1.47954	1.38372
AK9	1.25682	1.03842
TIMM23B-AGAP6	1.26218	5.46919
MAP7D2	2.04088	2.77585
ZFHX2	1.1813	2.37673

## Sheet: RNAseq 30MR 2MR T+N vs. Tradown
hgnc_symbol	logFC_SKMel2	logFC_SKMel30
DUSP6	-4.31955	-3.20632
ETV4	-3.54058	-3.28812
ETV5	-3.43696	-3.54376
SPRY4	-3.86974	-3.06707
MYEOV	-3.67998	-2.25325
ETV1	-2.72953	-2.68258
TMEM158	-2.14519	-2.02906
MAFF	-2.21431	-2.14049
EPHA2	-2.01505	-2.10822
DUSP4	-1.95658	-2.54295
FOSL1	-1.94039	-2.9866
SH2B3	-1.72907	-1.38315
SLX1B	-4.18563	-2.0929
GPR3	-3.50912	-2.54005
RPL21P119	-8.68406	-7.94606
SERPINE1	-1.52846	-2.17871
IER3	-1.50611	-1.94771
HMGA2	-1.4613	-1.90554
CCND1	-1.43817	-2.47237
SPRY2	-1.60352	-2.92041
SLC43A3	-1.40494	-1.79865
IL24	-2.2748	-2.79751
TMX4	-1.40028	-1.50788
EGR1	-2.93824	-2.13945
KCNN4	-1.36685	-3.89042
PHLDA2	-1.30214	-2.58886
CDKN2D	-1.43168	-1.66472
MGLL	-1.29826	-1.15939
OPRD1	-1.45161	-1.08555
CYB5R2	-1.35652	-1.18065
UCN2	-2.83803	-2.88512
SPRY1	-3.4096	-2.26529
UBALD2	-1.23311	-1.22455
AMIGO2	-1.21673	-1.99965
CDC45	-1.21777	-1.37468
MANSC1	-1.69798	-2.52476
DSCC1	-1.30686	-1.37691
NEDD9	-1.38785	-1.00521
PSMC3IP	-1.2278	-1.39541
OPHN1	-1.18533	-1.27594
CDC6	-1.11997	-1.50628
GINS2	-1.19281	-1.30257
MCM10	-1.16761	-1.76568
RFC4	-1.12283	-1.27545
SPC24	-1.15297	-1.2593
MT2A	-1.04363	-1.24632
UHRF1	-1.0614	-1.6369
DCBLD2	-1.03061	-1.11316
PLK3	-1.45656	-1.29027
PCNA	-1.02741	-1.56502
MCM7	-1.01663	-1.67523
TNFRSF1B	-1.1699	-1.89236
ASF1B	-1.07342	-1.88491
AURKB	-1.09608	-1.52138
ANKRD1	-1.23418	-3.24049
DCLRE1B	-1.1917	-1.22328
CDT1	-1.03927	-1.5485
HJURP	-1.00959	-1.24663
CDCA5	-1.00504	-1.5633
COL13A1	-1.1957	-2.79704
SHC4	-1.19117	-1.32796
DTL	-1.04941	-1.44549
HECW2-AS1	-1.28642	-2.28364
FAM111B	-1.04028	-1.85386
ORC6	-1.1041	-1.00132
WDR76	-1.04929	-1.12991
CCNE2	-1.38151	-1.42973
SLC22A18AS	-1.67745	-2.43783
UBE2T	-1.0281	-1.1247
CDC25A	-1.09282	-1.37311
EXO1	-1.00963	-1.51435
E2F8	-1.05057	-1.63847
FOS	-2.32998	-1.9224
LRR1	-1.039	-1.0076
GOLGA7B	-1.19943	-2.22835
HROB	-1.05936	-1.21955
MND1	-1.06166	-1.17744
FANCB	-1.17936	-1.3411
RASSF2	-2.20738	-2.44429
GPR55	-1.54209	-1.61135

## Sheet: RNAseq 30MR T+N vs. Tra
hgnc_symbol	logFC	logCPM	PValue	FDR	gene_id	SK-Mel-30-MR+Tra-531	SK-Mel-30-MR+Tra-Nilo-532
ETV5	-3.54376	7.37951	3.63988e-51	4.5837e-47	ENSG00000244405	4130	349
IL10	-4.79711	3.84545	6.30166e-41	3.96784e-37	ENSG00000136634	370	13
ETV4	-3.28812	5.34782	1.12167e-37	4.70842e-34	ENSG00000175832	992	100
DUSP6	-3.20632	5.53626	2.20004e-37	6.92628e-34	ENSG00000139318	1124.85	120.03
LRATD2	-2.9695	5.86692	8.86693e-35	2.23323e-31	ENSG00000168672	1391.3	175
CCND1	-2.47237	9.4895	3.97627e-30	8.34552e-27	ENSG00000110092	16413.7	2915.58
FOSL1	-2.9866	4.722	1.96111e-29	3.22505e-26	ENSG00000175592	628	78
DUSP4	-2.54295	6.92131	2.04879e-29	3.22505e-26	ENSG00000120875	2785	471
SPRY4	-3.06707	4.26719	1.36487e-27	1.90976e-24	ENSG00000187678	460	54
SPRY2	-2.92041	4.40281	1.21024e-26	1.52406e-23	ENSG00000136158	500	65
ETV1	-2.68258	4.89637	5.65438e-26	6.47324e-23	ENSG00000006468	691	106
TP53INP2	2.33581	7.12885	7.38905e-26	7.75419e-23	ENSG00000078804	623	3101
PHLDA2	-2.58886	5.1088	1.63072e-25	1.57966e-22	ENSG00000181649	794	130
TPPP3	2.79764	4.15973	5.73379e-24	5.15755e-21	ENSG00000159713	60	412
HEY1	-2.37455	5.47271	2.60444e-23	2.18651e-20	ENSG00000164683	1000	190
THBS1	-2.39394	4.74309	2.84081e-21	2.23589e-18	ENSG00000137801	603	113
SLC7A4	2.30748	4.83986	1.96565e-20	1.45608e-17	ENSG00000099960	129	630
GOLGA7B	-2.22835	5.06846	4.67388e-20	3.22348e-17	ENSG00000155265	742	156
PPARGC1A	2.05881	6.35084	4.8635e-20	3.22348e-17	ENSG00000109819	425	1746
SDC3	-1.95579	8.40106	6.33531e-20	3.98903e-17	ENSG00000162512	7241	1840
SLC1A5	-1.93759	8.04607	1.70119e-19	1.02015e-16	ENSG00000105281	5646.15	1452.93
MAFF	-2.14049	5.33907	2.05032e-19	1.14269e-16	ENSG00000185022	886	198
VPS13D	1.99121	6.76177	2.08703e-19	1.14269e-16	ENSG00000048707	587	2301
RUBCNL	-2.69326	3.44113	1.3868e-18	7.27667e-16	ENSG00000102445	250	38
TIMM23B-AGAP6	5.46919	1.81602	2.45727e-18	1.23777e-15	ENSG00000178440	1.89	87.91
FAM171B	-2.07248	4.94182	1.61881e-17	7.84063e-15	ENSG00000144369	666	156
IP6K3	2.18572	4.31651	4.13239e-17	1.92738e-14	ENSG00000161896	96	431
IER3	-1.94771	5.56269	4.59465e-17	2.06644e-14	ENSG00000137331	1008.46	257.62
SLC43A3	-1.79865	7.22574	1.15232e-16	5.00385e-14	ENSG00000134802	3130.55	887
RASSF2	-2.44429	3.47083	2.25772e-16	9.47718e-14	ENSG00000101265	249	45
RRM2	-1.76167	7.47417	2.37646e-16	9.65381e-14	ENSG00000171848	3698	1075
LMNB1	-1.80775	6.54166	2.62721e-16	1.03389e-13	ENSG00000113368	1950	549
GPR3	-2.54005	3.23465	4.1124e-16	1.56932e-13	ENSG00000181773	213	36
SLCO4A1-AS1	1.90185	5.31309	5.64897e-16	2.09228e-13	ENSG00000232803	225.33	830.43
INPP5F	-1.78171	6.04754	2.10749e-15	7.52676e-13	ENSG00000198825	1378	395
CFAP61	1.76879	6.2044	2.1517e-15	7.52676e-13	ENSG00000089101	450	1512
KCNN4	-3.89042	1.92406	2.74897e-15	9.35615e-13	ENSG00000104783	92	6
KIF1A	2.77573	2.77973	2.9297e-15	9.70888e-13	ENSG00000130294	23	156
ZC3H13	-1.67547	8.12207	3.28034e-15	1.05921e-12	ENSG00000123200	5716	1764
MCM7	-1.67523	7.22369	6.76316e-15	2.12921e-12	ENSG00000166508	3065	946
C17orf77	2.27161	3.51169	9.15841e-15	2.81297e-12	ENSG00000182352	52	248
CTLA4	-2.70663	2.74364	1.06224e-14	3.18495e-12	ENSG00000163599	153	23
FAM111B	-1.85386	4.90873	1.33148e-14	3.89939e-12	ENSG00000189057	631	172
TMEM158	-2.02906	4.11941	1.49018e-14	4.26498e-12	ENSG00000249992	373	90
MCM10	-1.76568	5.55047	1.53774e-14	4.30327e-12	ENSG00000065328	973	282
HMGA2	-1.90554	4.51437	2.74713e-14	7.52058e-12	ENSG00000149948	483	127
E2F2	-1.91485	4.46416	2.93327e-14	7.85929e-12	ENSG00000007968	467	122
PLCH1-AS1	1.78255	5.05603	5.31283e-14	1.39384e-11	ENSG00000239508	201	682
FSTL3	2.15911	3.52566	5.63954e-14	1.44936e-11	ENSG00000070404	56	247
TRIM51	-3.27085	2.07206	8.41187e-14	2.11861e-11	ENSG00000124900	99	10
LRRC39	2.77566	2.51162	9.47932e-14	2.34065e-11	ENSG00000122477	19	128.99
PXK	-1.61106	6.98315	1.00922e-13	2.44405e-11	ENSG00000168297	2566	828
ZDHHC22	3.47405	1.92044	1.32604e-13	3.15072e-11	ENSG00000177108	8	88.89
PCNA	-1.56502	8.18701	1.48752e-13	3.46895e-11	ENSG00000132646	5868	1955
RAD54L	-1.87317	4.32743	1.83372e-13	4.19855e-11	ENSG00000085999	421.89	113.44
CLSPN	-1.64243	5.87015	2.85834e-13	6.42768e-11	ENSG00000092853	1191	376
KCNIP3	1.7585	4.83868	3.32217e-13	7.33966e-11	ENSG00000115041	175	584
BCAN	1.68369	5.29371	4.16779e-13	9.04913e-11	ENSG00000132692	250	792
ST8SIA1	-2.86958	2.28546	4.45358e-13	9.50576e-11	ENSG00000111728	112	15
ASF1B	-1.88491	4.09794	6.43487e-13	1.35057e-10	ENSG00000105011	360	96
ESRRG	2.81826	2.30803	6.89344e-13	1.4231e-10	ENSG00000196482	16	112
CIITA	1.75341	4.62862	8.15187e-13	1.65575e-10	ENSG00000179583	151.57	504.07
PRUNE2	1.539	7.01848	1.00329e-12	2.00546e-10	ENSG00000106772	893.64	2560.25
CDCA5	-1.5633	6.42464	1.04105e-12	2.04843e-10	ENSG00000146670	1727	576
UHRF1	-1.6369	5.42762	1.06861e-12	2.07031e-10	ENSG00000276043	874.76	277.2
ELFN2	1.93696	3.8024	1.09872e-12	2.09639e-10	ENSG00000166897	77	291
GPR157	1.6822	4.97207	1.38656e-12	2.6061e-10	ENSG00000180758	200	633
AURKB	-1.52138	6.4084	3.91639e-12	7.2528e-10	ENSG00000178999	1695	582
CDC6	-1.50628	6.58054	4.89928e-12	8.94155e-10	ENSG00000094804	1905	661
MAP7D2	2.77585	2.18231	5.468e-12	9.83694e-10	ENSG00000184368	15	102
E2F8	-1.63847	4.87121	6.74813e-12	1.19689e-09	ENSG00000129173	594	188
BLM	-1.54512	5.65046	8.96135e-12	1.56737e-09	ENSG00000197299	1005.32	339.52
POU3F1	1.69519	4.46012	9.83887e-12	1.69727e-09	ENSG00000185668	139	444
SDC1	-1.55547	5.40651	1.23318e-11	2.09857e-09	ENSG00000115884	850	285
EPHX1	1.42813	8.17262	1.31707e-11	2.21145e-09	ENSG00000143819	2106	5587
MAD2L1	-1.52513	5.68346	1.5179e-11	2.50648e-09	ENSG00000164109	1025	351
EXO1	-1.51435	5.80473	1.55488e-11	2.50648e-09	ENSG00000174371	1113	384
TYMS	-1.4363	7.39822	1.56708e-11	2.50648e-09	ENSG00000176890	3317.1	1208.24
LSR	-1.62223	4.77252	1.58202e-11	2.50648e-09	ENSG00000105699	553	177
CDT1	-1.5485	5.38612	1.60003e-11	2.50648e-09	ENSG00000167513	837	282
ATAD2	-1.43789	7.29137	1.61221e-11	2.50648e-09	ENSG00000156802	3081	1121
HPGD	1.42406	7.55078	2.06064e-11	3.1646e-09	ENSG00000164120	1371	3626.94
FCRLA	1.79051	3.86286	2.21045e-11	3.35376e-09	ENSG00000132185	87	297
PNRC1	1.64507	4.55973	2.33527e-11	3.50097e-09	ENSG00000146278	153	472
LIMS2	2.02526	3.19977	2.64162e-11	3.91363e-09	ENSG00000072163	48	193
FRMD6	-1.54153	5.26424	2.73159e-11	3.99987e-09	ENSG00000139926	768	260
ZNF703	-1.41032	7.59473	3.08318e-11	4.46282e-09	ENSG00000183779	3783	1403
SYNE3	-1.74626	3.99088	3.45011e-11	4.93719e-09	ENSG00000176438	327	96
POC1B-GALNT4	-3.64778	1.41903	3.96543e-11	5.61086e-09	ENSG00000259075	62.99	4.84
PRDM7	1.46838	5.82669	5.30363e-11	7.31291e-09	ENSG00000126856	405	1105
CHAF1A	-1.49428	5.48673	5.32942e-11	7.31291e-09	ENSG00000167670	889	311
SNCB	1.59908	4.65073	5.34255e-11	7.31291e-09	ENSG00000074317	167	499
DOCK9	-1.46868	5.81538	5.56925e-11	7.54125e-09	ENSG00000088387	1112	396
RAD51AP1	-1.54553	4.97414	6.3934e-11	8.56511e-09	ENSG00000111247	628	212
DTL	-1.44549	6.05408	7.04255e-11	9.33545e-09	ENSG00000143476	1307	473
NEIL3	-1.82218	3.61909	7.27366e-11	9.45325e-09	ENSG00000109674	255	71
TMEM86A	1.72089	3.93524	7.28155e-11	9.45325e-09	ENSG00000151117	95	309
MYBL2	-1.3861	7.10777	9.00525e-11	1.15718e-08	ENSG00000101057	2686	1013
HMGB2	-1.37684	7.21982	1.09119e-10	1.38801e-08	ENSG00000164104	2898	1100
TNFRSF12A	-1.98464	3.03409	1.33876e-10	1.6859e-08	ENSG00000006327	173	43
FAM111A	-1.41972	6.02309	1.43261e-10	1.78622e-08	ENSG00000166801	1273	469
NR5A2	1.95641	3.14561	1.45931e-10	1.80168e-08	ENSG00000116833	48	184
TUBA1B	-1.33547	10.2303	1.4974e-10	1.83076e-08	ENSG00000123416	23187	9057.72
SH2B3	-1.38315	6.76012	1.57191e-10	1.90338e-08	ENSG00000111252	2109	797
CXCL8	-2.71026	1.95302	1.76395e-10	2.11557e-08	ENSG00000169429	87	13
RAD51	-1.73602	3.74074	2.01663e-10	2.3958e-08	ENSG00000051180	274	81
LGI3	1.75195	3.60261	2.25369e-10	2.64491e-08	ENSG00000168481	74	246
AATK	1.72985	3.71017	2.26832e-10	2.64491e-08	ENSG00000181409	80.75	264.33
TICRR	-1.48032	5.08609	2.51993e-10	2.91133e-08	ENSG00000140534	671	237
STIL	-1.43145	5.47728	3.01852e-10	3.45566e-08	ENSG00000123473	873	319
KIFC1	-1.36905	6.4761	3.23327e-10	3.66816e-08	ENSG00000237649	1726.9	659
MANSC1	-2.52476	2.08555	3.44136e-10	3.86937e-08	ENSG00000111261	94	16
EPHA2	-2.10822	2.67061	3.61372e-10	4.02722e-08	ENSG00000142627	136	31
MAP3K1	-1.41497	5.56959	4.13736e-10	4.57033e-08	ENSG00000095015	928	343
CDH7	1.86764	3.21702	4.5651e-10	4.99898e-08	ENSG00000081138	53	191
TFAP2A-AS1	1.59784	4.06498	5.99834e-10	6.51182e-08	ENSG00000229950	111	331.47
MCM5	-1.31118	7.50793	6.26826e-10	6.74669e-08	ENSG00000100297	3494	1388
SNX10	-1.43178	5.17812	6.6e-10	7.04354e-08	ENSG00000086300	709	259
MKI67	-1.2957	7.66901	9.01321e-10	9.53809e-08	ENSG00000148773	3895	1564
RASD2	2.85305	1.68921	9.32996e-10	9.79101e-08	ENSG00000100302	10	72
FOS	-1.9224	2.91826	9.85135e-10	1.02527e-07	ENSG00000170345	158	41
PTPRU	1.29976	7.12284	1.09843e-09	1.13381e-07	ENSG00000060656	1084	2631
HES1	-1.78817	3.2303	1.13855e-09	1.16567e-07	ENSG00000114315	193	55
LIF	-1.49368	4.48689	1.17915e-09	1.1975e-07	ENSG00000128342	443	155
CDC45	-1.37468	5.58993	1.19401e-09	1.20289e-07	ENSG00000093009	934	355
UCN2	-2.88512	1.59713	1.30045e-09	1.29973e-07	ENSG00000145040	68.25	9
TMPO	-1.2764	7.91585	1.40489e-09	1.39306e-07	ENSG00000120802	4604.42	1873.77
IL17RD	-1.3681	5.50611	1.66219e-09	1.6353e-07	ENSG00000144730	880	336
CDC25A	-1.37311	5.40319	1.68888e-09	1.64869e-07	ENSG00000164045	820	312
SIK1B	1.42433	4.9058	1.71075e-09	1.65719e-07	ENSG00000275993	218.22	577.58
SLCO5A1	-1.35194	5.64472	1.90253e-09	1.82771e-07	ENSG00000137571	966	373
DCT	1.25139	9.59505	1.92405e-09	1.82771e-07	ENSG00000080166	6165	14469
H2AX	-1.32784	5.96001	1.93364e-09	1.82771e-07	ENSG00000188486	1197	470
GINS1	-1.38791	5.19007	1.94483e-09	1.82771e-07	ENSG00000101003	709	267
DLL3	1.28059	6.95948	2.11838e-09	1.96517e-07	ENSG00000090932	977	2340
TFEB	1.63344	3.64188	2.12231e-09	1.96517e-07	ENSG00000112561	81	248
FAM83D	-1.3566	5.51909	2.16683e-09	1.99174e-07	ENSG00000101447	886	341
LINC01531	1.2917	6.68657	2.19383e-09	2.00195e-07	ENSG00000205786	804	1940.58
IER2	-1.59345	3.84565	2.25013e-09	2.03855e-07	ENSG00000160888	288	94
CPN1	-3.58279	1.11101	2.34787e-09	2.11191e-07	ENSG00000120054	50	4
C16orf89	5.10218	0.688727	2.41201e-09	2.15422e-07	ENSG00000153446	1	38
BIVM-ERCC5	-4.53378	0.84376	2.83788e-09	2.51672e-07	ENSG00000270181	42.5	1.69
SULT1C2	1.45224	4.53378	2.8855e-09	2.54106e-07	ENSG00000198203	166	448
PCLAF	-1.34337	5.53109	2.9325e-09	2.56451e-07	ENSG00000166803	891.12	346.13
DSCC1	-1.37691	5.11611	3.15666e-09	2.74151e-07	ENSG00000136982	672	255
CCNF	-1.38151	5.07364	3.18724e-09	2.74911e-07	ENSG00000162063	653	247
RFC5	-1.35554	5.29538	3.33278e-09	2.85508e-07	ENSG00000111445	758.16	292
CHL1	-1.3869	4.98138	3.46074e-09	2.94467e-07	ENSG00000134121	613	231
RALGDS	1.27466	6.62344	3.6531e-09	3.08748e-07	ENSG00000160271	776	1851
UBE2C	-1.30532	5.96525	3.74972e-09	3.14801e-07	ENSG00000175063	1196	477
BARD1	-1.47064	4.31406	4.04546e-09	3.3738e-07	ENSG00000138376	391	139
PPP2R5B	1.4604	4.36559	4.10344e-09	3.39964e-07	ENSG00000068971	147	399
MELK	-1.31384	5.73235	4.21969e-09	3.47311e-07	ENSG00000165304	1019	404
CDK1	-1.25633	6.91812	4.29328e-09	3.51073e-07	ENSG00000170312	2295	947
VEPH1	1.30271	5.88413	4.50249e-09	3.65805e-07	ENSG00000197415	458	1114
FCMR	-1.5221	4.0385	4.57338e-09	3.68708e-07	ENSG00000162894	325.52	111.65
TOP2A	-1.23595	7.80277	4.59678e-09	3.68708e-07	ENSG00000131747	4222	1767
SLC22A18AS	-2.43783	1.92537	4.67846e-09	3.72885e-07	ENSG00000254827	83	15
USP1	-1.24656	6.97522	5.38189e-09	4.26252e-07	ENSG00000162607	2383	990
PRIM1	-1.53015	3.92928	5.56816e-09	4.36991e-07	ENSG00000198056	302	103
MIR22HG	1.41193	4.62855	5.58688e-09	4.36991e-07	ENSG00000186594	181	475
SHISA2	-3.52404	1.0605	5.82975e-09	4.53173e-07	ENSG00000180730	48	4
CTSV	1.27915	6.08301	6.06267e-09	4.68388e-07	ENSG00000136943	532	1273
CDCA7	-1.31548	5.47276	6.86214e-09	5.2692e-07	ENSG00000144354	851	337
RPL21P119	-7.94606	0.37959	7.04361e-09	5.37577e-07	ENSG00000220793	30.92	0
FANCI	-1.22043	7.61262	7.64928e-09	5.80286e-07	ENSG00000140525	3688.41	1560.37
CYP1A1	-2.08495	2.35108	7.72214e-09	5.82305e-07	ENSG00000140465	108	25
PIK3IP1	1.7817	3.01073	8.12504e-09	6.0904e-07	ENSG00000100100	48	163
EPAS1	1.21645	7.65476	8.34274e-09	6.21657e-07	ENSG00000116016	1633	3741
ADAM11	1.63969	3.35516	9.31566e-09	6.90071e-07	ENSG00000073670	66	203
NCAPG	-1.2235	7.0593	9.50202e-09	6.95926e-07	ENSG00000109805	2514.17	1061.33
RFC4	-1.27545	5.8377	9.50523e-09	6.95926e-07	ENSG00000163918	1088	443
CSPG4	-1.2606	6.11215	9.71577e-09	7.07229e-07	ENSG00000173546	1312.61	540
ARHGAP11A	-1.23966	6.51697	1.054e-08	7.55396e-07	ENSG00000198826	1731.27	722.67
MMP1	-1.36895	4.68819	1.05426e-08	7.55396e-07	ENSG00000196611	498	190
ESCO2	-1.30189	5.36609	1.05574e-08	7.55396e-07	ENSG00000171320	788	315
STK17A	-1.32343	5.14388	1.08102e-08	7.69111e-07	ENSG00000164543	678	267
MXD4	1.33369	4.98317	1.18345e-08	8.3726e-07	ENSG00000123933	241	599
HJURP	-1.24663	6.1156	1.35786e-08	9.55281e-07	ENSG00000123485	1312	545
ACTN1	-1.18459	8.97129	1.37102e-08	9.59178e-07	ENSG00000072110	9392.43	4073.49
NPPC	-3.46281	1.00815	1.45508e-08	1.01237e-06	ENSG00000163273	46	4
OCA2	1.1909	7.89937	1.51546e-08	1.04858e-06	ENSG00000104044	1959	4409
ERCC6L	-1.34034	4.85166	1.55091e-08	1.06725e-06	ENSG00000186871	555	216
TOB1	1.20484	7.02921	1.58853e-08	1.08719e-06	ENSG00000141232	1064	2418
ANKRD1	-3.24049	1.11122	1.69207e-08	1.1518e-06	ENSG00000148677	49	5
RFC3	-1.23781	6.10941	1.71711e-08	1.16255e-06	ENSG00000133119	1304	545
TP53INP1	1.33517	4.79343	1.72946e-08	1.16466e-06	ENSG00000164938	211	525
SLX1B	-2.0929	2.19569	1.91045e-08	1.27969e-06	ENSG00000181625	96.74	22.26
CENPW	-1.35855	4.52974	2.23726e-08	1.4865e-06	ENSG00000203760	445	171
CCNE2	-1.42973	4.08803	2.24279e-08	1.4865e-06	ENSG00000175305	331.34	121.17
DIPK1C	1.60371	3.30669	2.31425e-08	1.51911e-06	ENSG00000187773	65	195
MAPK10	1.50822	3.66736	2.31612e-08	1.51911e-06	ENSG00000109339	88	247
NCAPH	-1.24656	5.70601	2.4227e-08	1.58078e-06	ENSG00000121152	987	410
ATAD5	-1.47074	3.87187	2.46629e-08	1.60093e-06	ENSG00000176208	287	102
CEMP1	-2.04629	2.26039	2.56568e-08	1.6569e-06	ENSG00000205923	100.7	23.94
SLC38A8	1.31017	4.85946	2.79553e-08	1.79613e-06	ENSG00000166558	223.69	547
RAB3A	1.33893	4.64574	2.85074e-08	1.82231e-06	ENSG00000105649	190	474
ATP1A3	1.98863	2.36052	2.90318e-08	1.84645e-06	ENSG00000105409	27	106
MCF2	1.41703	4.0791	3.06462e-08	1.93934e-06	ENSG00000101977	123	324
NDC80	-1.263	5.30633	3.10291e-08	1.95375e-06	ENSG00000080986	750	308
SKA3	-1.28095	5.08663	3.24898e-08	2.03359e-06	ENSG00000165480	646	262
CDCA3	-1.27334	5.15706	3.26201e-08	2.03359e-06	ENSG00000111665	677.42	276.2
CLIP3	1.596	3.25661	3.41122e-08	2.11613e-06	ENSG00000105270	63	188
ORC1	-1.30084	4.88852	3.46785e-08	2.14072e-06	ENSG00000085840	565	226
CDCA8	-1.20402	6.21458	3.52955e-08	2.16433e-06	ENSG00000134690	1393	596
COL17A1	2.56989	1.58444	3.54047e-08	2.16433e-06	ENSG00000065618	11	65
PLK4	-1.32207	4.63956	3.56042e-08	2.16601e-06	ENSG00000142731	477	188
DEK	-1.15121	8.49548	3.69618e-08	2.23779e-06	ENSG00000124795	6705	2976
CDCA4	-1.24991	5.36101	3.75912e-08	2.26501e-06	ENSG00000170779	777	322
ZBED6	-7.82342	0.271295	3.94049e-08	2.36298e-06	ENSG00000257315	28.39	0
NET1	-1.26272	5.18452	4.13952e-08	2.47057e-06	ENSG00000173848	689	283
TRIM48	-1.16325	7.20157	4.29834e-08	2.55325e-06	ENSG00000150244	2740	1206
SLC16A4	1.38176	4.18686	4.50346e-08	2.66254e-06	ENSG00000168679	135	347
MT2A	-1.24632	5.31315	4.54183e-08	2.67268e-06	ENSG00000125148	751	312
ZNF367	-1.26696	5.05468	4.87021e-08	2.85258e-06	ENSG00000165244	630	258
NMRK2	1.87448	2.51032	4.945e-08	2.87245e-06	ENSG00000077009	32	116
KIF11	-1.16683	6.81713	4.94974e-08	2.87245e-06	ENSG00000138160	2100	922
MCM3	-1.14236	8.17619	5.05516e-08	2.92017e-06	ENSG00000112118	5363	2395
FBXO5	-1.3339	4.44352	5.11697e-08	2.94238e-06	ENSG00000112029	417	163
GINS4	-1.43661	3.82527	5.32434e-08	3.0477e-06	ENSG00000147536	276.03	100.45
FANCA	-1.28401	4.79433	5.96584e-08	3.39945e-06	ENSG00000187741	527.32	213.4
SERPINF1	1.12924	8.97838	6.00713e-08	3.40756e-06	ENSG00000132386	4264	9195
POLE2	-1.37904	4.09601	6.23542e-08	3.5212e-06	ENSG00000100479	330	125
MARCKSL1	-1.16236	6.65217	6.74084e-08	3.78961e-06	ENSG00000175130	1871	824
FZD7	-1.4856	3.58894	6.96316e-08	3.88854e-06	ENSG00000155760	236	83
RTN4R	1.15008	6.94029	6.97857e-08	3.88854e-06	ENSG00000040608	1027	2247
ZWINT	-1.14904	6.89423	7.40511e-08	4.10804e-06	ENSG00000122952	2207	981
LINC02248	1.99985	2.20489	7.62103e-08	4.20928e-06	ENSG00000235160	24	95
CKAP2L	-1.21895	5.41753	8.02335e-08	4.40861e-06	ENSG00000169607	803	340
SMIM25	1.23413	5.18366	8.05194e-08	4.40861e-06	ENSG00000224397	291	675
CSF2RA	-1.28828	4.60031	8.43609e-08	4.59895e-06	ENSG00000198223	461	186
SNX9	-1.14448	6.79704	8.85291e-08	4.80538e-06	ENSG00000130340	2061	919
CIP2A	-1.18081	5.91661	9.28578e-08	5.00221e-06	ENSG00000163507	1127	490
RECQL4	-1.19832	5.58931	9.29498e-08	5.00221e-06	ENSG00000160957	901	387
MPP4	2.458	1.59385	9.37918e-08	5.02604e-06	ENSG00000082126	11.84	64.69
CKS1B	-1.19185	5.65375	1.0007e-07	5.33973e-06	ENSG00000173207	941	406
CENPM	-1.25281	4.89228	1.01604e-07	5.39123e-06	ENSG00000100162	561	232
CDKN2D	-1.66472	2.85339	1.01891e-07	5.39123e-06	ENSG00000129355	145	45
NASP	-1.12441	7.34912	1.08126e-07	5.6972e-06	ENSG00000132780	3010	1361
SLFN5	1.12983	7.02401	1.10911e-07	5.79666e-06	ENSG00000166750	1099	2371
DCBLD2	-1.11316	8.06484	1.10934e-07	5.79666e-06	ENSG00000057019	4933	2248
GHR	-1.3917	3.88304	1.12535e-07	5.85601e-06	ENSG00000112964	285	107
TMEM150A	1.31677	4.30082	1.14649e-07	5.92757e-06	ENSG00000168890	151	371
HASPIN	-1.38838	3.89393	1.14852e-07	5.92757e-06	ENSG00000177602	287	108
KIF23	-1.1156	7.67297	1.18354e-07	6.0834e-06	ENSG00000137807	3760.98	1711
E2F7	-1.38821	3.85362	1.35828e-07	6.95318e-06	ENSG00000165891	279	105
CENPA	-1.26023	4.69887	1.36456e-07	6.95707e-06	ENSG00000115163	491	202
ELOVL2	-1.34624	4.06111	1.38023e-07	7.00856e-06	ENSG00000197977	320	124
SIPA1L2	-1.25983	4.63324	1.42122e-07	7.18771e-06	ENSG00000116991	469	193
SAPCD2	-1.2379	4.86935	1.44891e-07	7.29843e-06	ENSG00000186193	550.42	229.99
GDPD5	1.1402	6.39156	1.45596e-07	7.30476e-06	ENSG00000158555	705	1532
CCDC9B	1.14973	6.14659	1.49305e-07	7.4611e-06	ENSG00000188549	592	1295
SMPDL3B	1.35933	3.91656	1.69704e-07	8.42366e-06	ENSG00000130768	113	286
GINS2	-1.30257	4.25382	1.69905e-07	8.42366e-06	ENSG00000131153	363	145
CENPQ	-1.2794	4.41372	1.791e-07	8.84473e-06	ENSG00000031691	404	164
FSTL5	1.32348	4.12256	1.87151e-07	9.20624e-06	ENSG00000168843	132.87	328
MIR34AHG	2.04937	1.99018	1.92572e-07	9.43603e-06	ENSG00000228526	20	82
AHCYL1	1.08096	8.76708	2.14876e-07	1.04881e-05	ENSG00000168710	3768	7858
MGLL	-1.15939	5.61707	2.19386e-07	1.06529e-05	ENSG00000074416	911	402
TMEM163	-1.24071	4.67808	2.19943e-07	1.06529e-05	ENSG00000152128	482	201
SNAI2	1.10816	6.7499	2.24139e-07	1.08145e-05	ENSG00000019549	918	1951
CENPK	-1.28492	4.27068	2.30434e-07	1.10447e-05	ENSG00000123219	366	148
LONRF3	-1.58107	2.94011	2.30664e-07	1.10447e-05	ENSG00000175556	152	50
SPC25	-1.32108	4.05472	2.32635e-07	1.10969e-05	ENSG00000152253	317	125
MCM4	-1.0868	7.50623	2.59277e-07	1.22764e-05	ENSG00000104738	3329	1545
DCLRE1B	-1.22328	4.75579	2.59314e-07	1.22764e-05	ENSG00000118655	507	214
KIF18B	-1.18481	5.15034	2.64817e-07	1.249e-05	ENSG00000186185	662	287
PSMC3IP	-1.39541	3.63905	2.69346e-07	1.26297e-05	ENSG00000131470	240.37	90
WEE1	-1.16976	5.30524	2.69784e-07	1.26297e-05	ENSG00000166483	735	322
KIF2C	-1.11505	6.37241	2.72411e-07	1.27054e-05	ENSG00000142945	1525	694
LINC02732	1.29393	4.18663	2.74696e-07	1.27648e-05	ENSG00000254416	141	341
DEPDC1B	-1.19341	5.00888	2.83948e-07	1.31462e-05	ENSG00000035499	601	259
H3C6	1.92195	2.14483	2.97084e-07	1.3704e-05	ENSG00000274750	24	90
UBASH3B	-1.42725	3.45831	3.20584e-07	1.4734e-05	ENSG00000154127	213	78
GPR55	-1.61135	2.78213	3.21815e-07	1.47368e-05	ENSG00000135898	136.63	44
RGPD5	-1.36703	3.7366	3.46985e-07	1.58318e-05	ENSG00000015568	255.99	97.76
VRK1	-1.14818	5.49009	3.54708e-07	1.61258e-05	ENSG00000100749	832	370
MMS22L	-1.24705	4.34671	4.26934e-07	1.93395e-05	ENSG00000146263	383	159
TIPIN	-1.13449	5.54528	4.38013e-07	1.97703e-05	ENSG00000075131	862	387
PINK1	1.12672	5.63409	4.49512e-07	2.02168e-05	ENSG00000158828	419.19	902.51
NAP1L5	1.12622	5.66029	4.57955e-07	2.05232e-05	ENSG00000177432	427	919
MYO16	1.44181	3.27313	4.6194e-07	2.06284e-05	ENSG00000041515	69	185
CDH19	1.24236	4.34917	4.67392e-07	2.07495e-05	ENSG00000071991	162	378
MSH6	-1.07765	6.75948	4.67947e-07	2.07495e-05	ENSG00000116062	1978.74	924.16
UBALD2	-1.22455	4.46831	4.73141e-07	2.09062e-05	ENSG00000185262	415	175
RMI1	-1.32437	3.83507	4.90004e-07	2.15756e-05	ENSG00000178966	272	107
PRODH	2.04832	1.85832	5.00719e-07	2.19706e-05	ENSG00000100033	18.19	74.56
RNF125	-1.29326	3.98862	5.039e-07	2.20289e-05	ENSG00000101695	301	121
ARHGAP8	1.0912	6.3019	5.05547e-07	2.20289e-05	ENSG00000241484	678.02	1424.17
PBRM1	1.04356	9.25062	5.09399e-07	2.21202e-05	ENSG00000163939	5362	10896
OLFML2B	1.88957	2.12009	5.11614e-07	2.214e-05	ENSG00000162745	24	88
NKD1	-1.3652	3.63321	5.16232e-07	2.22634e-05	ENSG00000140807	238	91
IL19	-4.62443	0.298443	5.23325e-07	2.2486e-05	ENSG00000142224	28	1
MCUB	-1.33075	3.78525	5.26417e-07	2.2486e-05	ENSG00000005059	263	103
RFWD3	-1.08299	6.51512	5.2675e-07	2.2486e-05	ENSG00000168411	1672	778
TUBB	-1.03643	11.5527	5.32867e-07	2.26629e-05	ENSG00000196230	54431.8	26160.8
PMAIP1	-1.49566	3.1117	5.34495e-07	2.26629e-05	ENSG00000141682	169	59
ERBB3	-1.29793	3.94391	5.39913e-07	2.28159e-05	ENSG00000065361	292	117
HELLS	-1.12327	5.56703	5.42936e-07	2.28669e-05	ENSG00000119969	873	395
POLA2	-1.15974	5.06966	5.54562e-07	2.32787e-05	ENSG00000014138	622.51	274.61
TANGO2	1.04695	7.9825	5.88283e-07	2.46121e-05	ENSG00000183597	2222	4526
DDIAS	-1.27785	4.0012	6.28661e-07	2.62143e-05	ENSG00000165490	302.72	123
SUOX	1.3445	3.59717	6.49857e-07	2.70087e-05	ENSG00000139531	91	228
PHACTR1	1.04907	7.4218	6.69217e-07	2.77219e-05	ENSG00000112137	1504.55	3069.16
PAQR8	1.15722	4.94631	6.85953e-07	2.8322e-05	ENSG00000170915	256	563
UBE2T	-1.1247	5.34824	7.41088e-07	3.04348e-05	ENSG00000077152	750	339
ATG2A	1.05647	6.82507	7.41959e-07	3.04348e-05	ENSG00000110046	991	2032
LINC00589	1.25118	4.12587	7.52642e-07	3.07728e-05	ENSG00000251191	138	324
PMP22	1.03031	8.48776	7.85843e-07	3.19691e-05	ENSG00000109099	3179	6401
SPRY1	-2.26529	1.48248	7.86979e-07	3.19691e-05	ENSG00000164056	59	12
MCM6	-1.04318	7.36021	7.9057e-07	3.20117e-05	ENSG00000076003	2979	1425
PLCB4	-1.06542	6.50692	7.9964e-07	3.22752e-05	ENSG00000101333	1656	780
RPL17-C18orf32	-1.48017	3.01827	8.15829e-07	3.28234e-05	ENSG00000215472	157.77	55.67
CDC20	-1.05008	6.91651	8.23228e-07	3.30156e-05	ENSG00000117399	2193	1044
BRIP1	-1.20863	4.373	8.52917e-07	3.40977e-05	ENSG00000136492	387	165
CDK5R1	-1.15631	4.8559	8.90368e-07	3.54823e-05	ENSG00000176749	536	237
MYBL1	-1.18452	4.52789	9.08292e-07	3.60824e-05	ENSG00000185697	429	186
NDC1	-1.05934	6.40149	9.66037e-07	3.82557e-05	ENSG00000058804	1537	727
NIBAN2	-1.07837	5.93197	9.80034e-07	3.86869e-05	ENSG00000136830	1114	520
SGO1	-1.16009	4.77115	9.83071e-07	3.86869e-05	ENSG00000129810	505.67	223
RBL1	-1.11716	5.20977	1.03133e-06	4.04598e-05	ENSG00000080839	679.99	308.96
SKA1	-1.17387	4.55104	1.06084e-06	4.1488e-05	ENSG00000154839	435	190
CASC15	1.12305	5.14107	1.06947e-06	4.16959e-05	ENSG00000272168	298	640
EGR1	-2.13945	1.59355	1.07845e-06	4.19164e-05	ENSG00000120738	63	14
RLBP1	-1.5402	2.7616	1.10044e-06	4.26397e-05	ENSG00000140522	133	45
CIT	-1.0321	7.17655	1.10813e-06	4.28059e-05	ENSG00000122966	2616	1261
TEX15	-1.42289	3.19637	1.13739e-06	4.36768e-05	ENSG00000133863	177	65
DUT	-1.03426	7.00982	1.13761e-06	4.36768e-05	ENSG00000128951	2331.34	1122.1
CNTNAP1	1.13427	4.92496	1.14805e-06	4.39435e-05	ENSG00000108797	255	551.95
CNRIP1	-1.13268	4.96154	1.1547e-06	4.4064e-05	ENSG00000119865	574	258
CCDC171	1.06215	6.13944	1.15976e-06	4.41233e-05	ENSG00000164989	614	1264
MINDY1	1.23452	4.0722	1.19198e-06	4.52126e-05	ENSG00000143409	134	311
LINC01679	1.59085	2.64562	1.20683e-06	4.56386e-05	ENSG00000237989	41	122
DIPK1B	1.09517	5.40623	1.21373e-06	4.57618e-05	ENSG00000165716	363.15	764.96
TPCN2	1.02309	7.36529	1.26427e-06	4.75252e-05	ENSG00000162341	1464.32	2933.8
CCNA2	-1.05696	6.15469	1.28805e-06	4.8275e-05	ENSG00000145386	1294.2	613.16
DDX11	-1.06926	5.80983	1.32586e-06	4.9312e-05	ENSG00000013573	1021.27	479.73
ABCB5	1.06898	5.79569	1.3259e-06	4.9312e-05	ENSG00000004846	482	997
FJX1	-1.28621	3.75384	1.32747e-06	4.9312e-05	ENSG00000179431	255	103
RRM1	-1.02653	7.04877	1.33678e-06	4.95118e-05	ENSG00000167325	2391	1157
GMNN	-1.06086	5.97711	1.36358e-06	5.03567e-05	ENSG00000112312	1145	541
TMX4	-1.50788	2.79936	1.40188e-06	5.16195e-05	ENSG00000125827	135.82	47
SAC3D1	-1.22769	4.04524	1.43926e-06	5.28413e-05	ENSG00000168061	309	130
PLP1	1.01474	7.50089	1.46337e-06	5.35705e-05	ENSG00000123560	1615	3217
CENPO	-1.07887	5.5817	1.48284e-06	5.41257e-05	ENSG00000138092	873.37	407.52
WWTR1-AS1	2.16648	1.57924	1.50939e-06	5.49359e-05	ENSG00000241313	13.88	61.86
BRI3BP	-1.11554	4.99906	1.52636e-06	5.53288e-05	ENSG00000184992	587	267
MASTL	-1.06998	5.66024	1.52898e-06	5.53288e-05	ENSG00000120539	920.56	432.2
FANCD2	-1.06122	5.77493	1.61688e-06	5.83419e-05	ENSG00000144554	995	470
DMXL2	1.02438	6.71508	1.66339e-06	5.98488e-05	ENSG00000104093	932	1869
FAM167A	1.22145	4.0198	1.74484e-06	6.26004e-05	ENSG00000154319	130	299
RXRG	1.0936	5.16378	1.84369e-06	6.5959e-05	ENSG00000143171	307	646
ITGA6	-0.999601	7.83044	1.8859e-06	6.72781e-05	ENSG00000091409	4087	2015
LYAR	-1.06125	5.63695	1.9003e-06	6.76003e-05	ENSG00000145220	904	427
KIF15	-1.22586	3.96491	1.92016e-06	6.81144e-05	ENSG00000163808	292	123
SEC14L2	-1.20531	4.13042	1.92938e-06	6.8249e-05	ENSG00000100003	326.44	139.49
RTKN2	-1.11811	4.85971	1.93835e-06	6.83744e-05	ENSG00000182010	533	242
RHEBL1	-2.26201	1.36233	1.94744e-06	6.85031e-05	ENSG00000167550	54	11
MTCP1	2.82667	0.926354	2.04767e-06	7.14317e-05	ENSG00000214827	5.75	40.97
EZH2	-1.14965	4.48061	2.04771e-06	7.14317e-05	ENSG00000106462	412	183
PRAG1	-1.14965	4.48061	2.04771e-06	7.14317e-05	ENSG00000275342	412	183
SPDL1	-1.11983	4.81266	2.07432e-06	7.21601e-05	ENSG00000040275	516	234
GALNT18	1.07058	5.40474	2.09226e-06	7.25836e-05	ENSG00000110328	367	760
CHAC2	-1.47086	2.83135	2.12415e-06	7.33119e-05	ENSG00000143942	138	49
WDR76	-1.12991	4.68468	2.1249e-06	7.33119e-05	ENSG00000092470	473	213
IL24	-2.79751	0.833824	2.26763e-06	7.80227e-05	ENSG00000162892	38.48	5.35
PRR5-ARHGAP8	1.28436	3.55573	2.3304e-06	7.99638e-05	ENSG00000248405	91.06	218.83
HROB	-1.21955	3.93712	2.35306e-06	8.05221e-05	ENSG00000125319	286	121
FGF14	1.62511	2.44862	2.41739e-06	8.23027e-05	ENSG00000102466	35	106.69
METRNL	1.11926	4.68978	2.41817e-06	8.23027e-05	ENSG00000176845	218	467
GPR61	7.41116	-0.0949566	2.47519e-06	8.40165e-05	ENSG00000156097	0	21
WIPF3	1.11172	4.75526	2.52834e-06	8.55898e-05	ENSG00000122574	229	488
TYRP1	0.969213	12.729	2.62286e-06	8.85514e-05	ENSG00000107165	61867	119403
SPC24	-1.2593	3.69288	2.65033e-06	8.92296e-05	ENSG00000161888	243	100
DGKI	1.02769	6.07586	2.65712e-06	8.92296e-05	ENSG00000157680	597	1200
SFXN3	0.993078	7.1726	2.72171e-06	9.09927e-05	ENSG00000107819	1299	2549
PRRX1	-2.57716	1.00881	2.72407e-06	9.09927e-05	ENSG00000116132	43	7
ASPA	4.50055	0.168285	2.75402e-06	9.17497e-05	ENSG00000108381	1	25
DEXI	1.00844	6.53513	2.83528e-06	9.42075e-05	ENSG00000182108	828.66	1643.51
TCOF1	-0.990487	7.17369	2.89158e-06	9.58255e-05	ENSG00000070814	2585.95	1283
NUSAP1	-0.999261	6.70345	2.96447e-06	9.7983e-05	ENSG00000137804	1869.71	922
BUB1B	-1.03353	5.79258	3.06109e-06	0.000100912	ENSG00000156970	1001	482
AK5	-1.57434	2.47307	3.09886e-06	0.00010189	ENSG00000154027	109	36
NRROS	-1.05029	5.40007	3.42521e-06	0.000112327	ENSG00000174004	764.81	364
ITGB3BP	-1.15287	4.21714	3.51676e-06	0.00011503	ENSG00000142856	343	152
KLF15	1.13812	4.34622	3.61833e-06	0.000118046	ENSG00000163884	170	369
FEN1	-0.977234	7.27514	3.74741e-06	0.000121941	ENSG00000168496	2766	1385
DIAPH3	-1.09024	4.81083	3.76163e-06	0.000122001	ENSG00000139734	512	237
MC1R	-1.00392	6.24121	3.76863e-06	0.000122001	ENSG00000258839	1357.86	667.42
RASGRP3	1.15163	4.24157	3.78927e-06	0.000122354	ENSG00000152689	157	344
IER5	-1.19577	3.90883	3.93336e-06	0.000126682	ENSG00000162783	279	120
SHC4	-1.32796	3.25406	3.97763e-06	0.000127781	ENSG00000185634	181	71
MICAL1	0.965365	7.87654	4.07243e-06	0.000130494	ENSG00000135596	2144	4127
RELL1	-1.12976	4.40448	4.10384e-06	0.000131167	ENSG00000181826	389	175.18
TTK	-1.02045	5.67861	4.26948e-06	0.000136115	ENSG00000112742	922	448
MIR4435-2HG	-1.02179	5.62704	4.43662e-06	0.000141087	ENSG00000172965	889.8	431.95
SLC5A10	1.26935	3.45507	4.46425e-06	0.000141608	ENSG00000154025	85.47	203.28
POLD3	-1.08176	4.8051	4.49889e-06	0.000142193	ENSG00000077514	509	237
ID2	1.01181	5.81868	4.50527e-06	0.000142193	ENSG00000115738	503	1000
DNER	1.12458	4.36204	4.52743e-06	0.000142507	ENSG00000187957	173	372
H4C11	-7.32071	-0.160403	4.53786e-06	0.000142507	ENSG00000197238	20	0
TRIP13	-0.979288	6.7119	4.59579e-06	0.000143967	ENSG00000071539	1872	936
PRIM2	-1.04146	5.24873	4.67837e-06	0.00014619	ENSG00000146143	687	328.97
MVP	1.00687	5.90145	4.74731e-06	0.000147977	ENSG00000013364	534	1058
RND3	-1.70045	2.1119	4.81909e-06	0.000149844	ENSG00000115963	86	26
CENPU	-0.988788	6.3703	4.85292e-06	0.000150524	ENSG00000151725	1480.02	735.14
CPB2-AS1	-2.25807	1.23125	5.01418e-06	0.000155144	ENSG00000235903	49	10
SEMA3C	1.04815	5.13778	5.09305e-06	0.000157198	ENSG00000075223	308	628
SRGAP1	-1.27486	3.40388	5.15285e-06	0.000158655	ENSG00000196935	199	81
SHCBP1	-1.01612	5.59654	5.22612e-06	0.000160519	ENSG00000171241	870	424
E2F1	-0.962943	7.15768	5.38385e-06	0.000164961	ENSG00000101412	2541	1285
FAM72B	-1.37136	2.96378	5.47775e-06	0.00016743	ENSG00000188610	148.74	56.6
COL13A1	-2.79704	0.745961	5.56613e-06	0.00016972	ENSG00000197467	36	5
NEDD9	-1.00521	5.72819	5.68685e-06	0.000172982	ENSG00000111859	951	467
PIK3R3	1.00076	5.74398	5.9689e-06	0.000181038	ENSG00000117461	480	947
KNTC1	-1.00094	5.8062	5.98046e-06	0.000181038	ENSG00000184445	1003	494
ANLN	-0.961439	6.92876	6.11958e-06	0.000184541	ENSG00000011426	2167	1097
CTDSPL	-1.08167	4.63158	6.12937e-06	0.000184541	ENSG00000144677	451	210
SLC16A6	-0.939567	8.83477	6.14013e-06	0.000184541	ENSG00000108932	8086.75	4156.46
ACSS2	0.991798	5.89142	6.56524e-06	0.000196848	ENSG00000131069	534	1047
MCM8	-0.957289	6.9417	6.66137e-06	0.000198696	ENSG00000125885	2184.41	1109
PRSS23	-1.25916	3.4276	6.66188e-06	0.000198696	ENSG00000150687	201.7	83
SLC25A16	0.958779	6.85961	6.6742e-06	0.000198696	ENSG00000122912	1062	2035
C1orf112	-1.15589	3.95234	6.95202e-06	0.000206478	ENSG00000000460	285.2	126.11
UBAP1L	0.949955	7.08404	7.34911e-06	0.000217759	ENSG00000246922	1246	2373
TOM1	0.939497	7.77503	7.42768e-06	0.00021957	ENSG00000100284	2022	3823
RPS6KA5	-0.968467	6.31309	7.53264e-06	0.000222151	ENSG00000100784	1415.65	713.14
SKP2	-0.976912	6.11719	7.64455e-06	0.000224782	ENSG00000145604	1238	620
PLAT	-1.04995	4.84876	7.65754e-06	0.000224782	ENSG00000104368	521	248
CCNB1	-0.943826	7.26759	7.86189e-06	0.000230244	ENSG00000134057	2730	1399
RNF138	-1.06179	4.68488	7.98754e-06	0.000233381	ENSG00000134758	466	220
OTX1	1.21703	3.52352	8.19404e-06	0.000238392	ENSG00000115507	92	211
TACC3	-0.944001	7.14184	8.1969e-06	0.000238392	ENSG00000013810	2502	1282
AHR	-1.16284	3.85068	8.23609e-06	0.00023898	ENSG00000106546	266	117.05
CSTP1	1.27548	3.21567	8.34139e-06	0.000241207	ENSG00000228476	72	172
H2AC19	7.29679	-0.191171	8.35118e-06	0.000241207	ENSG00000272196	0	19.39
KNSTRN	-1.01739	5.17485	8.53301e-06	0.000245895	ENSG00000128944	649	316
TCF19	-0.969748	6.08905	8.72133e-06	0.000250748	ENSG00000137310	1212	610
S100A16	-1.25172	3.35225	8.96796e-06	0.000257252	ENSG00000188643	191	79
MMP2	1.76482	1.90557	9.38434e-06	0.000268584	ENSG00000087245	22	74
SLC39A13	1.03148	4.8611	9.92725e-06	0.000283478	ENSG00000165915	256	516
CCL28	0.996786	5.36704	9.95671e-06	0.000283676	ENSG00000151882	370	728
PIP5K1B	1.03157	4.8499	1.00537e-05	0.000285792	ENSG00000107242	254	512
EVA1C	-1.13344	3.95826	1.0103e-05	0.000286548	ENSG00000166979	285	128
RCC1	-0.956308	6.27211	1.02567e-05	0.000290252	ENSG00000180198	1372	697
CYB5R2	-1.18065	3.68056	1.04096e-05	0.000293919	ENSG00000166394	237	103
RACGAP1	-0.94964	6.44259	1.06652e-05	0.000300461	ENSG00000161800	1542	787
INSYN1	1.60139	2.16851	1.10293e-05	0.000310027	ENSG00000205363	29	87
KLHL24	0.944201	6.536	1.11128e-05	0.000311679	ENSG00000114796	854	1620
ESPL1	-0.971777	5.76634	1.14449e-05	0.000320278	ENSG00000135476	969	487
YPEL2	1.54247	2.30599	1.14761e-05	0.000320439	ENSG00000175155	33	95
CD82	1.03211	4.78081	1.15432e-05	0.0003216	ENSG00000085117	242	488
NEMP1	-0.961881	5.91906	1.20352e-05	0.000334569	ENSG00000166881	1075	544
PHF19	-0.955707	6.09854	1.21056e-05	0.000335775	ENSG00000119403	1216	618
DKK1	-1.92171	1.52087	1.21319e-05	0.000335775	ENSG00000107984	58	15
ABHD6	0.940855	6.52195	1.2195e-05	0.000336779	ENSG00000163686	847	1603
CHEK1	-1.00933	5.01109	1.24821e-05	0.000343953	ENSG00000149554	578	283
OC90	1.05734	4.442	1.2627e-05	0.000347187	ENSG00000253117	188.83	387.53
IGFN1	0.988741	5.26532	1.27891e-05	0.000350878	ENSG00000163395	346	677
POLA1	-1.02085	4.86923	1.28626e-05	0.000352129	ENSG00000101868	525	255
MYH7B	1.91918	1.58359	1.29304e-05	0.000353215	ENSG00000078814	16	60
RANBP1	-0.909385	8.22343	1.30418e-05	0.000355488	ENSG00000099901	5254.49	2757.8
DSN1	-0.979155	5.4407	1.32076e-05	0.00035923	ENSG00000149636	774	387
RASSF3	-0.923314	7.04554	1.32496e-05	0.000359596	ENSG00000153179	2328.77	1210.47
MYEOV	-2.25325	1.08704	1.34762e-05	0.000364958	ENSG00000172927	44	9
GNG12	-0.909764	7.91738	1.37261e-05	0.000370847	ENSG00000172380	4250	2230
MTURN	0.972048	5.54017	1.37525e-05	0.000370847	ENSG00000180354	422.13	816.43
RFC2	-0.969078	5.58553	1.37949e-05	0.000371195	ENSG00000049541	854	430
MND1	-1.17744	3.60747	1.38371e-05	0.000371398	ENSG00000121211	225	98
KIF14	-1.00129	5.04083	1.38614e-05	0.000371398	ENSG00000118193	589	290
ORC6	-1.00132	5.05778	1.41814e-05	0.000379072	ENSG00000091651	596	293.44
LINC01537	-1.56041	2.20831	1.42081e-05	0.000379072	ENSG00000227467	90	30
SNTB1	-1.12467	3.88375	1.44355e-05	0.000383653	ENSG00000172164	270	122
GREB1	0.906503	8.00473	1.44407e-05	0.000383653	ENSG00000196208	2407	4448
MLIP	1.02653	4.6916	1.44843e-05	0.000384001	ENSG00000146147	228	458
ARVCF	1.0026	5.00595	1.45343e-05	0.000384517	ENSG00000099889	287	567
RNF182	-0.996096	5.06193	1.47942e-05	0.000390574	ENSG00000180537	597	295
SOCS6	0.906874	7.78402	1.50236e-05	0.0003958	ENSG00000170677	2065	3817
BEST1	0.908734	7.57897	1.51923e-05	0.000399407	ENSG00000167995	1789.71	3312.43
ENO1P1	-7.16253	-0.29161	1.54285e-05	0.000404772	ENSG00000244457	17.91	0
MALT1	-0.974913	5.38108	1.54926e-05	0.00040561	ENSG00000172175	741.82	372
MICAL2	-0.953612	5.77702	1.56452e-05	0.000408754	ENSG00000133816	972.06	494.73
GEMIN4	-0.971559	5.41322	1.59303e-05	0.000415342	ENSG00000179409	758	381
BTN2A2	0.944159	6.00837	1.6025e-05	0.000416947	ENSG00000124508	592	1123
ITK	1.0016	4.92821	1.61943e-05	0.000420485	ENSG00000113263	272	537
NECAB3	0.943083	5.98808	1.6539e-05	0.000428392	ENSG00000125967	584	1107
CENPJ	-1.15774	3.65097	1.65771e-05	0.000428392	ENSG00000151849	231	102
PLK3	-1.29027	3.0356	1.66009e-05	0.000428392	ENSG00000173846	154	62
CHAF1B	-0.997111	4.97739	1.66826e-05	0.000429619	ENSG00000159259	563	278
CD3EAP	-1.28897	2.97674	1.72407e-05	0.00044251	ENSG00000117877	147.69	59.51
CEP78	-0.988862	5.05226	1.72534e-05	0.00044251	ENSG00000148019	592	294
MAGED4B	1.16375	3.58269	1.77209e-05	0.000453576	ENSG00000187243	98.4	217.48
KCNJ12	-1.43256	2.48302	1.77913e-05	0.000454453	ENSG00000184185	107	39
CARMIL3	1.58399	2.10703	1.78717e-05	0.000454663	ENSG00000186648	28	83
XRCC2	-1.57717	2.1245	1.78717e-05	0.000454663	ENSG00000196584	85	28
TNFRSF21	-0.989058	5.02278	1.80273e-05	0.000457696	ENSG00000146072	580	288
DCTPP1	-1.00115	4.87846	1.83345e-05	0.00046456	ENSG00000179958	526	259
LINC02099	0.941222	5.90576	1.83941e-05	0.000465135	ENSG00000253490	552	1045
UST	1.18384	3.42118	1.85348e-05	0.000467752	ENSG00000111962	87	195
MRTO4	-0.938962	5.90663	1.88369e-05	0.000474425	ENSG00000053372	1060	545
PRC1	-0.893967	7.98793	1.89414e-05	0.000476105	ENSG00000198901	4446.13	2358.6
BHLHE41	0.891694	8.1992	1.90998e-05	0.00047913	ENSG00000123095	2773	5072
CENPH	-0.998624	4.86007	1.98531e-05	0.000497037	ENSG00000153044	519	256
FIGNL1	-0.976718	5.09226	2.04037e-05	0.000509809	ENSG00000132436	607	304
POLD1	-0.954015	5.48948	2.10241e-05	0.000524271	ENSG00000062822	796	405
SHB	1.10869	3.80425	2.11276e-05	0.00052581	ENSG00000107338	118	251
POLE3	-0.927401	6.02537	2.15373e-05	0.00053495	ENSG00000148229	1148	595
LRR1	-1.0076	4.69306	2.16502e-05	0.000536694	ENSG00000165501	462.93	226.92
ATP6V0D2	1.03142	4.44103	2.17276e-05	0.000537555	ENSG00000147614	191	385
DONSON	-0.972457	5.08419	2.26089e-05	0.000558262	ENSG00000159147	603	302.89
TNFAIP8	-1.47352	2.3203	2.27007e-05	0.000559433	ENSG00000145779	96	34
SLC4A7	-1.0006	4.72017	2.32762e-05	0.000572496	ENSG00000033867	471	232
UCK2	-0.921893	6.041	2.36651e-05	0.000580786	ENSG00000143179	1159	603
CD83	-1.02178	4.51431	2.37333e-05	0.000580786	ENSG00000112149	410	199
OTUD1	1.09355	3.86481	2.37517e-05	0.000580786	ENSG00000165312	124	261
LINC01443	0.916416	6.23965	2.3819e-05	0.000581305	ENSG00000266554	704	1310
FXYD6	1.19128	3.28919	2.3934e-05	0.00058298	ENSG00000137726	79	178
SLC2A1	-0.922852	6.00292	2.41211e-05	0.000586405	ENSG00000117394	1129	587
MEX3C	-0.905286	6.55797	2.45308e-05	0.000595214	ENSG00000176624	1653	870
MIS18A	-1.07821	3.9756	2.46163e-05	0.00059614	ENSG00000159055	285	133
SLBP	-0.901201	6.62164	2.51718e-05	0.000608422	ENSG00000163950	1726	911
HECW2-AS1	-2.28364	0.954724	2.54877e-05	0.000614878	ENSG00000229056	40	8
KIF22	-0.929639	5.76039	2.55908e-05	0.000616184	ENSG00000079616	955.44	494.42
ANK1	4.25037	-0.0385791	2.59951e-05	0.000624727	ENSG00000029534	1	21
PTP4A3	1.23505	3.04266	2.61934e-05	0.000628292	ENSG00000184489	65	151
MOCOS	-1.11842	3.70567	2.6461e-05	0.000633505	ENSG00000075643	238	108
NUF2	-0.952555	5.30317	2.68006e-05	0.000639397	ENSG00000143228	699	356
RAD54B	-1.00296	4.63216	2.68087e-05	0.000639397	ENSG00000197275	443.21	217.95
AEN	-0.900906	6.52331	2.70563e-05	0.000644083	ENSG00000181026	1612	851
TMEM50B	1.02403	4.38263	2.71776e-05	0.000645749	ENSG00000142188	184	369
C19orf48	-0.911017	6.18771	2.73254e-05	0.000647109	ENSG00000167747	1280	671
MGAT5B	0.965248	5.07799	2.73376e-05	0.000647109	ENSG00000167889	307	591
DNA2	-1.02917	4.28525	2.74867e-05	0.000649419	ENSG00000138346	350	169
GM2A	0.880953	7.46543	2.80329e-05	0.000661082	ENSG00000196743	1675	3041
FAM124A	0.945548	5.31761	2.82559e-05	0.000665097	ENSG00000150510	366	695
SLC6A8	0.872222	8.25414	2.84961e-05	0.000668216	ENSG00000130821	2906	5244
SEMA7A	0.920824	5.8393	2.85453e-05	0.000668216	ENSG00000138623	532	993
RHOBTB1	0.946162	5.29026	2.85476e-05	0.000668216	ENSG00000072422	359	682
H2AC6	1.1892	3.2328	2.89603e-05	0.000676619	ENSG00000180573	76	171
CTSF	0.877278	7.62334	2.90503e-05	0.000677465	ENSG00000174080	1872	3390
SLC24A4	-1.51157	2.1731	2.91536e-05	0.000678517	ENSG00000140090	87	30
C5orf34	-1.06989	3.97826	2.92032e-05	0.000678517	ENSG00000172244	285	133.77
COMMD3-BMI1	3.41368	0.14806	2.95077e-05	0.000683071	ENSG00000269897	2.12	23.47
MAGEA2B	-3.33292	0.201352	2.95077e-05	0.000683071	ENSG00000183305	24.55	2.29
HMGB1P6	-0.894243	6.58496	2.99916e-05	0.000692999	ENSG00000259781	1679.78	890.89
CARHSP1	-1.01617	4.40252	3.02701e-05	0.000698152	ENSG00000153048	378.74	184.54
KNL1	-0.988414	4.69343	3.04788e-05	0.000701682	ENSG00000137812	461	229
NRM	-0.991921	4.65124	3.09349e-05	0.000710882	ENSG00000137404	448	222
CHMP1B	0.882209	6.9882	3.17441e-05	0.000728148	ENSG00000255112	1202.16	2184.48
RHOB	-0.952758	5.07648	3.27499e-05	0.000749854	ENSG00000143878	597	304
HELZ2	1.04369	4.11285	3.33214e-05	0.000761555	ENSG00000130589	151	307
PC	0.93531	5.34551	3.36495e-05	0.000767659	ENSG00000173599	374.92	706.9
ZAP70	-1.76714	1.5762	3.44758e-05	0.000785088	ENSG00000115085	59	17
TM7SF2	1.14639	3.39563	3.51849e-05	0.00079843	ENSG00000149809	87	190
CEMIP2	-0.871612	7.34197	3.51885e-05	0.00079843	ENSG00000135048	2825	1522
SMC4	-0.859151	8.65535	3.53981e-05	0.000801525	ENSG00000113810	7003.17	3805.85
TK1	-0.896431	6.21842	3.54522e-05	0.000801525	ENSG00000167900	1303	690
YPEL4	1.74328	1.68774	3.61438e-05	0.000815697	ENSG00000166793	19	63
CKS2	-0.919528	5.55969	3.73869e-05	0.000842242	ENSG00000123975	829	432
TMPO-AS1	-1.53938	2.00665	3.78276e-05	0.000850648	ENSG00000257167	77.58	26.23
TIMP3	-0.86756	7.30776	3.8589e-05	0.000866222	ENSG00000100234	2756	1489
SMTN	-0.972829	4.71412	3.88198e-05	0.000869853	ENSG00000183963	466	234
PLEKHB1	1.00093	4.40569	3.92321e-05	0.000877532	ENSG00000021300	189	373
XRCC3	-0.94804	4.99555	3.98282e-05	0.000889285	ENSG00000126215	563.66	287.96
ZNF20	-2.8025	0.466302	4.04722e-05	0.000902064	ENSG00000132010	29.06	4
SMC2	-0.894997	6.05652	4.13882e-05	0.00092085	ENSG00000136824	1164	617
ACACB	1.02459	4.16494	4.18495e-05	0.000929472	ENSG00000076555	158	317
MCOLN1	0.8893	6.15718	4.19745e-05	0.000930607	ENSG00000090674	673	1229
PBK	-0.863459	7.20907	4.31755e-05	0.000955553	ENSG00000168078	2571	1393
EPOR	1.0766	3.70818	4.3697e-05	0.000965398	ENSG00000187266	112	233
DNAJC9	-0.892992	5.9837	4.3967e-05	0.000969661	ENSG00000213551	1106.04	587.09
TBX2	-0.93129	5.14503	4.41126e-05	0.000970666	ENSG00000121068	623	322
DLX1	-1.07559	3.76631	4.41667e-05	0.000970666	ENSG00000144355	246	115
PCSK9	1.85987	1.45126	4.42859e-05	0.000971589	ENSG00000169174	15	54
POLQ	-0.947361	4.93421	4.49262e-05	0.000983922	ENSG00000051341	540	276
STK32A	0.879264	6.34829	4.54297e-05	0.000993222	ENSG00000169302	772	1400
DACT1	-1.0217	4.10013	4.6767e-05	0.00102069	ENSG00000165617	307	149
HAUS1	-1.02833	4.04579	4.74183e-05	0.00103311	ENSG00000152240	296	143
OPHN1	-1.27594	2.72203	4.81893e-05	0.0010481	ENSG00000079482	123	50
PSRC1	-0.925736	5.23634	4.85815e-05	0.0010548	ENSG00000134222	663	344
FAM118A	0.865989	6.72534	4.87065e-05	0.0010557	ENSG00000100376	1009	1813
GPR39	-1.65702	1.71031	4.89418e-05	0.00105898	ENSG00000183840	63.9	19.89
CENPX	-0.978933	4.46415	4.90994e-05	0.0010595	ENSG00000169689	392	196
TEDC1	-1.09181	3.63393	4.91341e-05	0.0010595	ENSG00000185347	225	104
CHMP1B-AS1	-1.60512	1.9033	4.93146e-05	0.00106157	ENSG00000267165	72.84	23.52
NUDT4B	-1.6204	1.80844	4.94045e-05	0.00106169	ENSG00000177144	68.19	21.78
KIF4A	-0.868877	6.56549	5.03604e-05	0.00108039	ENSG00000090889	1647	889
HAS2	0.848429	7.75034	5.08596e-05	0.00108777	ENSG00000170961	2070.94	3676
AMIGO2	-1.99965	1.16126	5.08771e-05	0.00108777	ENSG00000139211	45	11
BAIAP2L2	-0.886979	5.92461	5.10621e-05	0.00108987	ENSG00000128298	1060	565
CCN1	-0.982744	4.40698	5.1304e-05	0.00109318	ENSG00000142871	377	188
HEY2	0.999217	4.28614	5.23595e-05	0.00111379	ENSG00000135547	174	343
ASDURF	-6.89013	-0.421525	5.32834e-05	0.00113153	ENSG00000286053	16.01	0.01
MAST4	1.14184	3.2555	5.42361e-05	0.00114789	ENSG00000069020	79	172
MTFR2	-1.15426	3.24886	5.42361e-05	0.00114789	ENSG00000146410	174	77
ASPM	-0.892838	5.74969	5.46693e-05	0.00115512	ENSG00000066279	940	499
ANAPC1P2	1.30393	2.56712	5.52259e-05	0.00116492	ENSG00000231259	44.86	109.37
FGFBP3	-1.4122	2.27674	5.54993e-05	0.00116873	ENSG00000174721	92	34
GTSE1	-0.859102	6.73871	5.56158e-05	0.00116923	ENSG00000075218	1853	1007
RASA2	-0.982855	4.36061	5.60588e-05	0.00117658	ENSG00000155903	365	182
TEX41	0.928818	5.02576	5.62822e-05	0.0011793	ENSG00000226674	301	565
SAMMSON	-2.20987	0.898289	5.64529e-05	0.00118092	ENSG00000240405	38	8
HNRNPAB	-0.83806	8.27229	5.72388e-05	0.00119537	ENSG00000197451	5341.56	2945.59
NUP155	-0.849836	7.13143	5.80587e-05	0.00121049	ENSG00000113569	2428	1328
BRCA2	-0.987322	4.26594	5.82805e-05	0.00121304	ENSG00000139618	342	170
B3GNT5	-1.18006	3.09338	5.84271e-05	0.00121304	ENSG00000176597	156.8	68.15
ABCD1	0.855461	6.78824	5.84704e-05	0.00121304	ENSG00000101986	1059	1889
RAP1GAP	0.943544	4.77463	5.90355e-05	0.00122006	ENSG00000076864	251	476
THBD	-1.10851	3.43944	5.90718e-05	0.00122006	ENSG00000178726	197	90
FAM72C	-1.27662	2.68397	5.90992e-05	0.00122006	ENSG00000263513	119.74	48.65
CALCOCO1	0.977538	4.39024	5.99291e-05	0.00123517	ENSG00000012822	189	367
TNFRSF13C	-1.79195	1.4243	6.10845e-05	0.00125611	ENSG00000159958	53	15
SCML4	-1.16563	3.16139	6.11447e-05	0.00125611	ENSG00000146285	164	72
TRNP1	-1.48984	2.06171	6.13151e-05	0.00125756	ENSG00000253368	80	28
DENND2A	0.841632	7.49165	6.17721e-05	0.00126487	ENSG00000146966	1736	3067
GINS3	-1.04345	3.78684	6.25318e-05	0.00127835	ENSG00000181938	247.77	118.44
BCL2	-0.958706	4.58342	6.27252e-05	0.00128023	ENSG00000171791	424	215
ADSS1	1.36968	2.38022	6.33663e-05	0.00129122	ENSG00000185100	38	97
WHRN	0.883816	5.72024	6.36359e-05	0.00129461	ENSG00000095397	498	906
LEF1	-0.863003	6.30131	6.47139e-05	0.00131442	ENSG00000138795	1369	741.95
MTHFD2	-0.848741	6.85383	6.51985e-05	0.00132213	ENSG00000065911	2002	1095.82
SGO2	-0.906041	5.18113	6.65869e-05	0.00134812	ENSG00000163535	635	334
COL4A1	-0.883307	5.69366	6.73447e-05	0.00136127	ENSG00000187498	902	482
GRK3	0.842027	7.06728	6.90022e-05	0.00139254	ENSG00000100077	1293	2285
SCD	0.818212	11.456	7.08298e-05	0.00142713	ENSG00000099194	27403	47632
CFAP65	4.10687	-0.154282	8.08043e-05	0.00162551	ENSG00000181378	1	19
NCAPG2	-0.959284	4.36852	8.20032e-05	0.001647	ENSG00000146918	365	185
PRR11	-0.858235	6.01399	8.30154e-05	0.00166467	ENSG00000068489	1120	609
STK17B	-0.871117	5.65258	8.34248e-05	0.00167022	ENSG00000081320	874	471
IL6R	-0.829794	7.22221	8.37928e-05	0.00167492	ENSG00000160712	2573	1427
ARHGAP29	-0.854913	6.14063	8.43823e-05	0.00168404	ENSG00000137962	1222	666
ITPKB	0.812832	9.3506	8.49893e-05	0.00169347	ENSG00000143772	6382	11052
PDCD4-AS1	1.76751	1.47077	8.549e-05	0.00170075	ENSG00000203497	16	54
PFKFB2	0.844014	6.4659	8.57962e-05	0.00170415	ENSG00000123836	851	1506
KPNA2	-0.811739	8.94305	8.96356e-05	0.00177761	ENSG00000182481	8449	4745
FBXO44	0.89063	5.18857	8.99243e-05	0.00178053	ENSG00000132879	343	627
WDR25	1.09391	3.32713	9.01172e-05	0.00178155	ENSG00000176473	85	179
ST6GALNAC2	0.836294	6.57703	9.24041e-05	0.0018239	ENSG00000070731	922.42	1623.67
PTPRS	0.882115	5.29969	9.28025e-05	0.00182889	ENSG00000105426	372	676
CYP27A1	0.849741	6.09044	9.36855e-05	0.00184341	ENSG00000135929	654	1162
SPP1	0.806325	9.85011	9.40227e-05	0.00184716	ENSG00000118785	9049	15600
SH3D21	0.928459	4.63221	9.42924e-05	0.00184957	ENSG00000214193	228.84	429.47
KDM7A	0.858944	5.77741	9.55524e-05	0.00187137	ENSG00000006459	524	937
ANK2	0.922246	4.67234	9.58203e-05	0.0018737	ENSG00000145362	236	441
HAUS3	-0.908066	4.89541	9.85464e-05	0.00192402	ENSG00000214367	520.69	273.48
MAFIP	6.90702	-0.509201	9.96168e-05	0.00194191	ENSG00000274847	0	14.77
RPA2	-0.849281	6.03632	0.000100367	0.0019535	ENSG00000117748	1135	621
TSPAN10	0.81863	7.21449	0.000104105	0.00202314	ENSG00000182612	1447	2516
HR	-1.28499	2.48334	0.000104519	0.00202805	ENSG00000168453	104	42
FABP5	-1.15266	3.07162	0.000104826	0.00203088	ENSG00000164687	153.51	68
TCN2	0.875379	5.27197	0.000106709	0.00206284	ENSG00000185339	366	662
C19orf12	0.85087	5.86526	0.000106803	0.00206284	ENSG00000131943	559	994
DDX21	-0.81022	7.79855	0.000107305	0.00206936	ENSG00000165732	3819	2147
ALDH6A1	1.12722	3.05369	0.000108021	0.00207998	ENSG00000119711	69	148.73
RASGEF1B	1.91642	1.19198	0.000108551	0.00208699	ENSG00000138670	12	45
GTF2IRD2	1.84719	1.26483	0.000111871	0.00214755	ENSG00000196275	13.16	47
ALYREF	-0.823727	6.6886	0.000112414	0.00215468	ENSG00000183684	1774	988
LINC00173	1.39215	2.15601	0.000114068	0.00218026	ENSG00000196668	32	83
TMA16	-0.915455	4.66425	0.000114095	0.00218026	ENSG00000198498	444	232
TBX3	0.945344	4.36152	0.00011453	0.00218528	ENSG00000135111	188	357
CCNB2	-0.817942	6.9248	0.000115304	0.00219671	ENSG00000157456	2087	1167
RUNX3	-0.81123	7.26487	0.000118529	0.00225474	ENSG00000020633	2638	1482
PHLDA1	-0.834989	6.16414	0.000119905	0.00227748	ENSG00000139289	1236	683
CEP135	-0.934891	4.337	0.000120885	0.00229263	ENSG00000174799	355	183
MYO19	-0.818593	6.74084	0.000121465	0.00230017	ENSG00000278259	1837.15	1026.82
CCDC138	-1.06392	3.40951	0.000122161	0.00230987	ENSG00000163006	191	90
FAM53B	0.800073	8.10589	0.00012395	0.00234019	ENSG00000189319	2707.5	4647.47
SPRED1	-0.878927	5.07031	0.000124371	0.00234462	ENSG00000166068	584	313
BBS1	0.87353	5.16473	0.000124985	0.00235225	ENSG00000174483	339.96	614.12
GPR161	-0.846142	5.78441	0.00012515	0.00235225	ENSG00000143147	952	522
TFAP2A	0.794435	8.95754	0.000125581	0.00235373	ENSG00000137203	4899.18	8376.65
UPP1	0.825597	6.39187	0.000125602	0.00235373	ENSG00000183696	815	1424
HMGB1	-0.792969	9.31895	0.000125851	0.0023549	ENSG00000189403	10912.8	6208.94
TMSB4X	-0.822295	6.50117	0.00012629	0.0023596	ENSG00000205542	1557	868
TUBB4B	-0.797726	8.16159	0.000128727	0.00240157	ENSG00000188229	4897	2777
ARHGAP19	-0.923246	4.44222	0.000130245	0.0024263	ENSG00000213390	381	198
INO80B-WBP1	1.47573	1.97273	0.00013074	0.00243192	ENSG00000274049	26.88	73.92
ANKRD23	-1.20058	2.71919	0.000131189	0.00243667	ENSG00000163126	120.86	51.77
LSS	0.799204	7.84039	0.000131585	0.00244043	ENSG00000160285	2253	3865
ST20-AS1	1.05798	3.36718	0.000133083	0.00246459	ENSG00000259642	88.92	182.64
PCDH1	1.0503	3.42586	0.000133865	0.00247543	ENSG00000156453	93	190
OSBPL7	0.941457	4.28874	0.000135207	0.00249658	ENSG00000006025	179	339
ZWILCH	-0.823348	6.2722	0.000137511	0.00253518	ENSG00000174442	1328.47	740.05
TDP1	-0.885634	4.90956	0.000137777	0.00253518	ENSG00000042088	523	279
GYS1	0.829446	6.0575	0.000137902	0.00253518	ENSG00000104812	645	1130
DHTKD1	-0.860526	5.33711	0.00013814	0.00253585	ENSG00000181192	700	380
SINHCAF	-0.85475	5.46254	0.000138545	0.00253959	ENSG00000139146	762.73	415.72
DEPDC1	-0.823057	6.2543	0.000138938	0.0025431	ENSG00000024526	1311.96	731
CMTM7	-0.87437	5.03958	0.000140068	0.00256006	ENSG00000153551	571	307
MCOLN3	-0.860633	5.31431	0.000141625	0.00258476	ENSG00000055732	689	374
TNS1	1.00089	3.69551	0.000142553	0.00259793	ENSG00000079308	115	227
BEND3	-0.973423	3.9378	0.000143704	0.00261488	ENSG00000178409	271	136
TUBG1	-0.810038	6.71785	0.000143899	0.00261488	ENSG00000131462	1804.18	1014.39
MACF1	-0.796588	7.45506	0.000149541	0.0027135	ENSG00000127603	2999	1702
ZNF844	1.38372	2.07554	0.000152401	0.00276142	ENSG00000223547	30.33	78.22
P2RY1	-1.55844	1.64687	0.000152688	0.00276264	ENSG00000169860	60	20
JAK2	0.928589	4.34295	0.00015425	0.00278691	ENSG00000096968	187	351
FAM81A	0.847902	5.44183	0.000156038	0.00281517	ENSG00000157470	417	740
POLR2D	-0.834814	5.74874	0.000156306	0.00281597	ENSG00000144231	926.08	511.79
CKLF	-0.955489	4.03394	0.000157835	0.00283945	ENSG00000217555	288.64	146.67
TUBB6	-0.803741	6.77225	0.000158727	0.00285143	ENSG00000176014	1870.64	1056.36
ARMCX4	0.925526	4.35619	0.000159169	0.0028553	ENSG00000196440	189	354
FAM72D	-1.2533	2.42535	0.000160262	0.00287081	ENSG00000215784	99.15	40.93
HPDL	0.794646	7.28433	0.000161369	0.00288418	ENSG00000186603	1535	2625
SPAG5	-0.804174	6.70216	0.000161466	0.00288418	ENSG00000076382	1782	1006
HSPB8	0.810911	6.43116	0.000163592	0.00291801	ENSG00000152137	843	1458
KIF24	-1.1401	2.95509	0.000165676	0.002951	ENSG00000186638	141	63
ITPRIP	-0.86876	4.98843	0.000166908	0.00296875	ENSG00000148841	550.26	297
STAT2	0.84833	5.30095	0.000168683	0.00299608	ENSG00000170581	378	671
MAML2	-1.13948	2.86202	0.000169126	0.00299972	ENSG00000184384	132	59
FYB1	1.03505	3.41572	0.000169816	0.00300773	ENSG00000082074	93	188
DAAM1	0.877742	4.84191	0.000171485	0.00303302	ENSG00000100592	271	491
FANCB	-1.3411	2.18531	0.000173128	0.00305778	ENSG00000181544	85	33
SEMA6A	0.780769	8.30777	0.00017447	0.00307717	ENSG00000092421	3140.88	5319.7
FAXC	-0.898086	4.57686	0.000175191	0.00308557	ENSG00000146267	416	220
MPC1	0.935075	4.17667	0.000175794	0.00309187	ENSG00000060762	166	313
PYGL	0.890668	4.59611	0.000176735	0.00310409	ENSG00000100504	227	415
NTN1	-0.897704	4.57008	0.000178223	0.00312585	ENSG00000065320	414	219
SLC7A7	-1.28327	2.34207	0.000178834	0.00313221	ENSG00000155465	94	38
KLF16	-0.963523	3.90995	0.000180164	0.00315111	ENSG00000129911	265.15	133.98
NUP35	-0.870972	4.88978	0.000181499	0.00317007	ENSG00000163002	514	277
CDKN3	-0.906092	4.46681	0.000184647	0.00322059	ENSG00000100526	386	203
KLHL41	1.37671	2.09337	0.000185746	0.00323526	ENSG00000239474	30.83	79.12
ARHGEF39	-0.965843	3.8574	0.000186381	0.00324184	ENSG00000137135	255.71	129
GCSAML-AS1	6.77207	-0.61541	0.000187	0.00324396	ENSG00000284824	0	13.44
HSPA1B	-0.786721	7.29303	0.000187018	0.00324396	ENSG00000204388	2673.43	1527.64
KRBA2	1.5143	1.78472	0.000187747	0.00324994	ENSG00000184619	23	65
TAF5	-0.921952	4.2062	0.000187879	0.00324994	ENSG00000148835	323	168
IPO13	0.812407	6.04441	0.000188679	0.0032593	ENSG00000117408	644	1115
PLK1	-0.791639	6.89942	0.000190485	0.003286	ENSG00000166851	2037	1160
FBXO43	-1.17537	2.68094	0.000192299	0.00331275	ENSG00000156509	117	51
LINC00622	-1.492	1.73034	0.000192791	0.00331669	ENSG00000260941	63	22
INKA1	1.07741	3.10012	0.000194082	0.00333435	ENSG00000185614	73	152
LINC00518	0.784817	7.20196	0.000198014	0.00339726	ENSG00000183674	1456	2473
TMEM198B	1.03327	3.33614	0.000198454	0.00340018	ENSG00000182796	88.01	177.7
HAUS8	-0.991412	3.67267	0.000198903	0.00340324	ENSG00000131351	226	112
SNRPE	-0.807208	6.1316	0.000199598	0.0034105	ENSG00000182004	1200	676
GNPNAT1	-0.810607	6.05274	0.000200099	0.00341443	ENSG00000100522	1137	639
PARP3	0.916307	4.28035	0.00020418	0.00347935	ENSG00000041880	180	335
DHX33	-0.79289	6.62308	0.000204759	0.00348449	ENSG00000005100	1682	957
FGF13	-1.13095	2.83215	0.000205851	0.00349836	ENSG00000129682	129	58
AS3MT	1.0123	3.47518	0.000206646	0.00350713	ENSG00000214435	98	195
LHFPL6	-0.85859	4.93273	0.000210678	0.00357075	ENSG00000183722	528	287
SUV39H2	-0.834904	5.35434	0.00021118	0.00357334	ENSG00000152455	703.96	389
ARMH4	1.17734	2.71486	0.000211398	0.00357334	ENSG00000139971	53	118.32
MPPED2	-1.39032	1.94114	0.000213665	0.00360682	ENSG00000066382	72	27
KRT18	-0.91077	4.23202	0.000215525	0.00363334	ENSG00000111057	328	171.93
APC2	1.85517	1.1479	0.000216503	0.00363591	ENSG00000115266	12.01	43.16
DNMT1	-0.798161	6.33925	0.000216629	0.00363591	ENSG00000130816	1383	784
DAAM2	-0.790308	6.59642	0.000216819	0.00363591	ENSG00000146122	1650.08	940.52
ARHGAP11B	-1.69211	1.39063	0.000216832	0.00363591	ENSG00000285077	50.89	15.44
SDSL	1.23578	2.4607	0.000219108	0.00366918	ENSG00000139410	43	100
OR7A5	1.17621	2.68727	0.000219819	0.00367469	ENSG00000188269	52	116
CAB39L	0.82283	5.55752	0.000220021	0.00367469	ENSG00000102547	457	797
OR2A1-AS1	1.33522	2.12932	0.000224545	0.00374529	ENSG00000244479	32.3	80.53
SCML1	-0.933632	4.01313	0.000225653	0.0037588	ENSG00000047634	283	146
CEBPB	-0.82958	5.3765	0.000226067	0.00376071	ENSG00000172216	713.95	395.98
ARHGEF2	-0.792878	6.40931	0.00022665	0.00376543	ENSG00000116584	1450	825
PARPBP	-0.868963	4.71238	0.000228963	0.00379885	ENSG00000185480	454	245
HMGN2	-0.763426	8.73685	0.000231242	0.00383161	ENSG00000198830	7234	4201
TNFRSF14-AS1	0.856062	4.86112	0.000234941	0.00388779	ENSG00000238164	277.33	494.97
PASK	-0.913899	4.12223	0.000247801	0.00409216	ENSG00000115687	304	159
LRRC8C	-0.868375	4.6644	0.000247941	0.00409216	ENSG00000171488	439	237
PARP8	0.808813	5.71487	0.000248518	0.00409316	ENSG00000151883	513	886
H6PD	0.932241	3.97156	0.000249135	0.00409316	ENSG00000049239	144	271
SPAG1	-0.930497	3.97322	0.000249135	0.00409316	ENSG00000104450	275	142.18
ALMS1	-0.899938	4.227	0.000249569	0.00409316	ENSG00000116127	326	172.17
CHRNA5	-0.918656	4.06227	0.000249627	0.00409316	ENSG00000169684	291.85	152.14
DTNA	1.51003	1.72053	0.000252326	0.00413205	ENSG00000134769	22	62
IRX6	0.877477	4.45542	0.000254275	0.00415856	ENSG00000159387	207	375
RHCG	2.19313	0.687236	0.000254748	0.00416089	ENSG00000140519	7	32
COQ9	0.807599	5.68578	0.000256899	0.00419058	ENSG00000088682	503	868
NUP58	-0.778094	6.72937	0.000258082	0.00420443	ENSG00000139496	1804	1037
G3BP1	-0.756758	8.81732	0.000260048	0.00423009	ENSG00000145907	7636	4455
GALNT3	0.772772	7.00869	0.000260329	0.00423009	ENSG00000115339	1280	2156
EME1	-0.927201	3.95146	0.000262151	0.00425422	ENSG00000154920	270.63	140.24
TPPP	0.769939	7.12468	0.000265633	0.00430517	ENSG00000171368	1389	2335
TMEM255A	-0.830885	5.17095	0.000268226	0.0043416	ENSG00000125355	619	343
BUB1	-0.77013	7.06655	0.00026915	0.00435017	ENSG00000169679	2275	1315
DAZ3	1.26942	2.31065	0.000269446	0.00435017	ENSG00000187191	38	90.48
PEBP1	0.752484	9.22894	0.000273158	0.00440131	ENSG00000089220	6023	10003
ERVK-28	0.791102	6.10592	0.000273313	0.00440131	ENSG00000267696	678.45	1157.42
ECT2	-0.767302	7.20063	0.000273697	0.00440187	ENSG00000114346	2495	1445
B4GALT6	-0.883261	4.33449	0.000275834	0.00443059	ENSG00000118276	350	187
TSC22D3	0.978354	3.56457	0.000279794	0.00448846	ENSG00000157514	106	206
POLE	-0.775493	6.59391	0.000283719	0.00454564	ENSG00000177084	1641	945
KDM5B	0.780156	6.37359	0.000288347	0.0046124	ENSG00000117139	821	1390
GJB1	-0.764014	7.22818	0.000288618	0.0046124	ENSG00000169562	2541	1475
DNAJC27	1.1488	2.69557	0.000296295	0.00472865	ENSG00000115137	53	116
TNFRSF1B	-1.89236	0.955172	0.000296643	0.00472865	ENSG00000028137	38	10
BIRC5	-0.770123	6.69346	0.000301599	0.00480156	ENSG00000089685	1756	1015
MAP3K2-DT	1.7278	1.26105	0.000303319	0.00482285	ENSG00000236682	14	46
KCP	1.81717	1.11901	0.000305088	0.00484485	ENSG00000135253	12	42
ARHGAP31	0.833124	4.97826	0.000305826	0.00484843	ENSG00000031081	304	534
APOBEC3B	-0.794189	5.79462	0.000306083	0.00484843	ENSG00000179750	946.38	537.95
HMGB1P5	-0.834435	4.91782	0.000308632	0.00488267	ENSG00000132967	519.43	287.11
OAS3	-0.885254	4.24086	0.000311887	0.00492797	ENSG00000111331	328	175
TPX2	-0.749943	8.23608	0.000312827	0.00493663	ENSG00000088325	5094	2986
MYC	-0.754516	7.64297	0.000314431	0.00495573	ENSG00000136997	3380	1975
SIDT2	1.07441	2.91189	0.00031495	0.0049577	ENSG00000149577	64	133
SLC7A5	0.742084	10.3483	0.000315533	0.00496068	ENSG00000103257	13146	21676
ZNF697	-0.782313	6.10301	0.000316878	0.00497561	ENSG00000143067	1169	670
MCM2	-0.789501	5.88089	0.000318695	0.00499791	ENSG00000073111	1003.66	572.37
TFAM	-0.755884	7.42514	0.000320003	0.00501219	ENSG00000108064	2907	1697
LDLRAD3	-0.78133	6.08727	0.000326224	0.00510328	ENSG00000179241	1156	663
C1orf21	-0.874278	4.42494	0.000327196	0.00511214	ENSG00000116667	372	200
TSPYL1	0.768499	6.52531	0.000329174	0.00513666	ENSG00000189241	916.87	1539.81
CTDSPL2	-0.84399	4.72121	0.000329822	0.00514041	ENSG00000137770	454	249.28
KCNC4	-1.23654	2.31001	0.000330333	0.005142	ENSG00000116396	91	38
KLC4	0.878875	4.35616	0.000331887	0.00515842	ENSG00000137171	193.02	350.02
ESRP1	0.767313	6.55738	0.000332206	0.00515842	ENSG00000104413	938	1574
STXBP1	0.740075	9.51983	0.000337963	0.00524134	ENSG00000136854	7408.65	12198.9
ITIH3	-2.8036	0.113002	0.000339552	0.00525304	ENSG00000162267	22	3
MYO7B	2.8439	0.118679	0.000339552	0.00525304	ENSG00000169994	3	22
FAM214A	0.846255	4.65934	0.000340564	0.00526223	ENSG00000047346	242	429
PEA15	-0.750758	7.5299	0.00034378	0.00530542	ENSG00000162734	3122	1829
TLNRD1	-0.754889	7.15647	0.000346325	0.00533816	ENSG00000140406	2412	1409
PTCH1	-1.20432	2.3943	0.00035131	0.00540837	ENSG00000185920	96	41
KIF20B	-0.772677	6.21447	0.000352748	0.00542387	ENSG00000138182	1260	727
PLXNB3	0.873754	4.33277	0.000354277	0.00544074	ENSG00000198753	190.33	343.92
MBNL3	-1.24952	2.24342	0.000362155	0.00555495	ENSG00000076770	87	36
MCMBP	-0.753113	7.09798	0.000362805	0.00555815	ENSG00000197771	2315	1354
DGKG	-0.860118	4.38692	0.000363478	0.0055617	ENSG00000058866	361	196
SHROOM3	-0.951615	3.5948	0.000374974	0.00573065	ENSG00000138771	212	108
RSPH3	1.41137	1.8272	0.000378996	0.00578508	ENSG00000130363	25	65.76
C17orf97	2.14751	0.653201	0.000382556	0.00582781	ENSG00000187624	7	31
TRAIP	-0.935966	3.73474	0.00038272	0.00582781	ENSG00000183763	233	120
PLCD1	1.22441	2.31621	0.000385752	0.00586688	ENSG00000187091	39	90
NCALD	0.753236	6.83833	0.00038849	0.0059014	ENSG00000104490	1147	1906
OPRD1	-1.08555	2.80174	0.000389303	0.00590662	ENSG00000116329	125	58
PBXIP1	0.826229	4.86603	0.000391869	0.00593839	ENSG00000163346	282	493
ATP6AP1	0.73884	7.96041	0.000396546	0.00600205	ENSG00000071553	2514	4136
WNK2	0.799307	5.25061	0.000399419	0.00603828	ENSG00000165238	373	640
GRK6	-0.767549	6.12558	0.000402373	0.00607564	ENSG00000198055	1183	685
METTL9	-0.73523	8.30581	0.000405382	0.00611375	ENSG00000197006	5326	3154
ERICD	3.18987	-0.0955913	0.00041343	0.00622022	ENSG00000280303	2	19
LINC00482	3.18987	-0.0955913	0.00041343	0.00622022	ENSG00000185168	2	19
ABCC2	0.74125	7.40633	0.000417448	0.00627318	ENSG00000023839	1710	2818
RRBP1	0.729416	9.07956	0.000420888	0.00631147	ENSG00000125844	5485	8965
PPP1R3B	0.793191	5.33998	0.000420999	0.00631147	ENSG00000173281	398	680
H2AZ1	-0.731425	8.58045	0.00042219	0.00632181	ENSG00000164032	6437	3822
DVL3	0.733792	8.13306	0.000424362	0.00634678	ENSG00000161202	2840	4656
H4C14	1.74552	1.16594	0.000425204	0.00635183	ENSG00000270882	12.92	43
CDCA7L	-0.802464	5.1147	0.000426506	0.00636374	ENSG00000164649	591	334
TRIB3	-0.766953	6.05855	0.00042717	0.0063661	ENSG00000101255	1129	654
ABHD4	0.776161	5.75732	0.000428611	0.00638002	ENSG00000100439	536	905
TMEM51-AS1	1.80231	1.0959	0.000429203	0.0063813	ENSG00000175147	11.89	41.19
FLYWCH1	0.789409	5.4115	0.00043202	0.0064156	ENSG00000059122	419	714
FERMT1	-1.32903	1.89864	0.000442871	0.006569	ENSG00000101311	69	27
BBS9	1.07611	2.86816	0.000444552	0.00658617	ENSG00000122507	62	129
CTIF	0.805215	5.08706	0.000446041	0.00660046	ENSG00000134030	332	572
NCCRP1	3.86069	-0.347294	0.000447975	0.00662131	ENSG00000188505	1	16
MNS1	-0.859213	4.3052	0.000454101	0.0067009	ENSG00000138587	340.9	185.2
POLR3G	-0.749243	6.57437	0.000454425	0.0067009	ENSG00000113356	1608	943
FAM156B	1.08553	2.78611	0.000455892	0.00671468	ENSG00000179304	58.24	121.98
KLF9	-1.26974	2.04923	0.000460449	0.00677387	ENSG00000119138	76	31
MAPK4	0.740731	7.00649	0.000462115	0.00679045	ENSG00000141639	1296	2135
ARHGAP18	-0.838581	4.54513	0.000472026	0.006928	ENSG00000146376	401	221
NSD2	-0.73557	7.27904	0.00047462	0.00695797	ENSG00000109685	2613	1547
CEP55	-0.736062	7.18603	0.000480467	0.00703549	ENSG00000138180	2450	1450
CENPF	-0.729243	7.73811	0.000486982	0.0071226	ENSG00000117724	3587	2133
MMD	-0.956005	3.4448	0.000490931	0.00717203	ENSG00000108960	191	97
WIPI1	0.741334	6.74899	0.000491887	0.00717767	ENSG00000070540	1083.62	1785.89
PRKAR2B	-0.931516	3.59486	0.000493518	0.00719313	ENSG00000005249	211	109
GPAT3	-0.840492	4.49352	0.000494498	0.0071991	ENSG00000138678	387	213
IRX3	-1.20452	2.28823	0.00049519	0.00720083	ENSG00000177508	89	38
TPRKB	-0.846436	4.31851	0.000496084	0.00720552	ENSG00000144034	343	188
MOB3B	0.769958	5.68585	0.000498883	0.00723783	ENSG00000120162	511.41	859.78
APOLD1	-0.749628	6.35921	0.000500595	0.0072543	ENSG00000178878	1385	812
EGR2	-1.50347	1.46426	0.000505667	0.00731347	ENSG00000122877	52	18
CYTOR	-0.863094	4.15789	0.000505839	0.00731347	ENSG00000222041	307.85	166.79
DCK	-0.757067	5.95916	0.000511842	0.00739177	ENSG00000156136	1051	613
SCPEP1	0.754514	6.09251	0.000512908	0.00739869	ENSG00000121064	683	1136
CLTCL1	1.0446	2.86719	0.000516984	0.00744895	ENSG00000070371	62.88	128
POU3F2	-1.17399	2.37377	0.000517672	0.00745033	ENSG00000184486	94	41
C9orf40	-1.00605	3.14974	0.000518531	0.00745418	ENSG00000135045	157	77
PSMG3	-0.844939	4.30225	0.000519902	0.00746537	ENSG00000157778	339	186
PDGFD	-0.996189	3.19745	0.000521271	0.0074763	ENSG00000170962	162	80
FGFR4	0.895441	3.83426	0.000521851	0.0074763	ENSG00000160867	133	244
ADCY6	0.764548	5.71741	0.000523291	0.00748842	ENSG00000174233	523.99	877.63
TPI1P2	1.56994	1.41069	0.00052461	0.00749876	ENSG00000230359	17	50
ADAMTSL5	0.969567	3.29412	0.000525238	0.00749924	ENSG00000185761	88	170
NANS	0.740923	6.55155	0.000528279	0.00753411	ENSG00000095380	945	1557
PDK2	0.832602	4.41281	0.000532872	0.00759102	ENSG00000005882	205	360
TBCK	0.855713	4.24925	0.000536319	0.00763148	ENSG00000145348	181	323
SERPINE1	-2.17871	0.502884	0.000538084	0.00764	ENSG00000106366	28	6
NPAT	-0.788357	5.11008	0.000538131	0.00764	ENSG00000149308	587	335
ABHD17C	-0.780224	5.3307	0.000540562	0.00766587	ENSG00000136379	683	392
NUP62	-0.733934	6.85047	0.00054353	0.00769929	ENSG00000213024	1939.97	1149.83
LYPD6	-1.21602	2.22061	0.000548995	0.00776601	ENSG00000187123	85	36
SLC11A2	0.747501	6.2305	0.000549473	0.00776601	ENSG00000110911	754	1248
TPRA1	0.749929	6.10432	0.000552834	0.00780474	ENSG00000163870	690	1144
CENPE	-0.766267	5.5828	0.000554331	0.00781712	ENSG00000138778	811	470
MXD3	-0.897761	3.78445	0.000556585	0.00784013	ENSG00000213347	239.06	126.43
NCAPD2	-0.721756	7.68125	0.000560802	0.0078907	ENSG00000010292	3441.54	2057.15
ACSF2	1.34911	1.89028	0.000563342	0.0079168	ENSG00000167107	27	68
THRA	0.759861	5.79608	0.000563914	0.0079168	ENSG00000126351	554.57	925.83
CENPN	-0.810574	4.72685	0.000567228	0.00795446	ENSG00000166451	452	254
AKAP5	-1.25066	2.03622	0.000576244	0.00807191	ENSG00000179841	75	31
TTF2	-0.75939	5.72389	0.00057721	0.00807645	ENSG00000116830	893	520
SVIL	-0.761592	5.63288	0.000578516	0.00808574	ENSG00000197321	838.73	487.65
LRRC45	-0.830007	4.49355	0.00057969	0.00809317	ENSG00000169683	386	214
SNHG15	-0.913348	3.63443	0.000582318	0.00812085	ENSG00000232956	216	113
LINC01918	-1.41464	1.61239	0.000588384	0.00819126	ENSG00000226508	57	21
FBXO6	0.93319	3.49426	0.000588668	0.00819126	ENSG00000116663	103	194
LAMB2	0.733411	6.59631	0.000592063	0.00822941	ENSG00000172037	978	1603
CDKN1A	-1.10419	2.57683	0.00059571	0.00827098	ENSG00000124762	107	49
NUP107	-0.760753	5.6422	0.000604826	0.00838236	ENSG00000111581	844	491
SNRPD1	-0.748261	5.92759	0.000605064	0.00838236	ENSG00000167088	1025.86	602
NANOS1	-1.04403	2.91312	0.000605775	0.008383	ENSG00000188613	134	64
SMIM2-AS1	1.93516	0.824012	0.000608709	0.00841434	ENSG00000227258	9	34.28
PPFIBP1	-0.727419	6.82897	0.000611924	0.00843194	ENSG00000110841	1908	1136
GEN1	-0.783473	5.12405	0.000612435	0.00843194	ENSG00000178295	592	339
GAD1	-1.12316	2.47	0.00061266	0.00843194	ENSG00000128683	99.58	45
IKZF4	1.14127	2.46048	0.00061266	0.00843194	ENSG00000123411	45	98
ID1	-1.06669	2.71436	0.000616536	0.00846702	ENSG00000125968	117	55
NCKAP5	0.974288	3.17953	0.000616553	0.00846702	ENSG00000176771	81	157
WDR62	-0.815304	4.60612	0.000618469	0.00848407	ENSG00000075702	416	233
SEH1L	-0.740534	6.12952	0.000634274	0.0086866	ENSG00000085415	1178	695
TMTC2	-1.04503	2.89154	0.000634612	0.0086866	ENSG00000179104	132	63
UBE2S	-0.71675	7.41466	0.000641402	0.00876999	ENSG00000108106	2856.71	1713.5
LIMCH1	0.989855	3.06157	0.000642097	0.00876999	ENSG00000064042	74	145
CSE1L	-0.704978	9.24911	0.000644326	0.00879089	ENSG00000124207	10163	6146
MDGA1	0.912942	3.60046	0.000645935	0.00880331	ENSG00000112139	112	208
RRP7A	-0.722849	6.88504	0.000651652	0.00887162	ENSG00000189306	1981.34	1183.41
CYB5R1	0.723627	6.80722	0.000656267	0.00892481	ENSG00000159348	1137	1851
RGS3	1.1719	2.31609	0.000662286	0.00899695	ENSG00000138835	40	89
RAPH1	-0.831547	4.29871	0.000664006	0.00901058	ENSG00000173166	337.04	186.65
SOX4	0.749	5.77213	0.00067099	0.00909556	ENSG00000124766	548	908
WDR83	1.10361	2.58945	0.000672277	0.00910321	ENSG00000123154	50.22	106.53
ICOS	-3.07251	-0.159759	0.000700954	0.00948133	ENSG00000163600	18	2
RHNO1	-0.74373	5.82326	0.000708074	0.00956736	ENSG00000171792	953	561
RNFT1	0.7898	4.83787	0.000711235	0.00959324	ENSG00000189050	281	479
LRSAM1	0.828615	4.35326	0.000711513	0.00959324	ENSG00000148356	197	345
EGLN3	0.799391	4.63549	0.000720631	0.00970578	ENSG00000129521	243	417
RAB5B	0.70623	7.75364	0.000725967	0.0097672	ENSG00000111540	2209	3553
RNASEL	1.41402	1.65319	0.000730758	0.00980186	ENSG00000135828	22	58
ZFHX2-AS1	1.3629	1.65841	0.000730758	0.00980186	ENSG00000157306	22.66	57.65
AKAP13	0.725991	6.40812	0.000730878	0.00980186	ENSG00000170776	860.97	1403.95
FAM72A	-0.989539	3.05577	0.00073454	0.00984049	ENSG00000196550	146.37	72.61
STARD5	0.949353	3.27644	0.000752127	0.0100654	ENSG00000172345	87.72	167.1
CNTNAP3C	-2.26547	0.368999	0.000758987	0.0101464	ENSG00000283378	25.5	5.13
SRPK1	-0.712783	6.94704	0.000761238	0.0101657	ENSG00000096063	2063.01	1240.82
HERC2P4	1.23041	1.9888	0.000762355	0.0101698	ENSG00000230267	30.74	71.27
PMEPA1	-0.834525	4.15	0.0007639	0.0101797	ENSG00000124225	304	168
KCNIP2	1.43023	1.60071	0.000770035	0.0102506	ENSG00000120049	21	56
ELK3	-0.788832	4.74107	0.00077733	0.0103368	ENSG00000111145	454	259
C8orf58	-0.893182	3.62143	0.000782358	0.0103927	ENSG00000241852	213	113
CHEK2	-0.825844	4.26205	0.000784658	0.0104122	ENSG00000183765	328.05	182.39
WDR5	-0.744409	5.58735	0.000787878	0.0104439	ENSG00000196363	809	476
NGFR	-0.779776	4.84208	0.000791506	0.010481	ENSG00000064300	485.99	279
LINC00919	3.76833	-0.417814	0.000794618	0.0105112	ENSG00000260268	1	15
CENPV	-0.830705	4.15606	0.000799238	0.0105612	ENSG00000166582	305	169
FGD4	0.768448	5.08535	0.000801294	0.0105764	ENSG00000139132	337	566
MYLK	0.982091	3.06414	0.000802067	0.0105764	ENSG00000065534	74.4	145
GJC1	-0.767178	5.03992	0.000809101	0.0106513	ENSG00000182963	556	322
CCDC18	-1.00708	2.90678	0.000809627	0.0106513	ENSG00000122483	132.28	64.82
HSD17B14	1.03071	2.83813	0.000810289	0.0106513	ENSG00000087076	62	125
ZDHHC11B	0.76889	5.08128	0.000813982	0.0106887	ENSG00000206077	335.98	564.46
FAHD2A	0.720939	6.32359	0.000814832	0.0106887	ENSG00000115042	813.66	1322.17
PTGES3	-0.696351	8.10638	0.000821933	0.0107707	ENSG00000110958	4591	2793
SNRPB	-0.695384	8.24729	0.000822816	0.010771	ENSG00000125835	5061	3081
SH3BP4	0.690738	9.26245	0.000825207	0.0107911	ENSG00000130147	6331	10074
DHFR	-0.708349	6.89925	0.000830622	0.0108506	ENSG00000228716	1993.38	1202.63
SPRED2	-0.715938	6.44582	0.000836802	0.01092	ENSG00000198369	1458	875
ACADS	0.858629	3.85297	0.000848108	0.0110561	ENSG00000122971	137	245
FN3K	0.800728	4.4203	0.000851105	0.0110837	ENSG00000167363	209	359
LPIN1	0.699138	7.49747	0.000854131	0.0111116	ENSG00000134324	1855	2969
SDHAF3	0.767324	4.99678	0.00086164	0.0111945	ENSG00000196636	317	532
WDR34	-0.73279	5.79838	0.000862279	0.0111945	ENSG00000119333	934	554
MIR17HG	-1.71812	0.955396	0.000864433	0.0112109	ENSG00000215417	37	11
GALNT10	0.729763	5.86394	0.000871111	0.0112859	ENSG00000164574	589	963
LINC01588	0.891995	3.58698	0.00087214	0.0112876	ENSG00000214900	112	205
HSPA14	-0.741142	5.55543	0.000874508	0.0113067	ENSG00000187522	790.57	466.21
DDX18	-0.703695	6.99518	0.000877127	0.0113067	ENSG00000088205	2128	1288
RSRP1	0.751587	5.26983	0.000877311	0.0113067	ENSG00000117616	386	640.75
RDH8	1.81503	0.875475	0.000878105	0.0113067	ENSG00000080511	10	35
TINAGL1	-1.77412	0.869683	0.000878105	0.0113067	ENSG00000142910	35	10
LBR	-0.709566	6.62117	0.000880162	0.0113216	ENSG00000143815	1644	991
ANKHD1-EIF4EBP3	0.74691	5.33668	0.00089442	0.0114933	ENSG00000254996	405.2	670.44
MSH5-SAPCD1	-1.25013	2.00602	0.000899355	0.0115449	ENSG00000255152	73.38	30.34
ACAD10	0.816671	4.29388	0.00090249	0.0115734	ENSG00000111271	190	330
CA14	0.715399	6.25747	0.000906358	0.0116112	ENSG00000118298	779	1261
KRT15	-1.26502	1.85486	0.000907958	0.0116198	ENSG00000171346	66	27
BRIX1	-0.707222	6.64274	0.00090924	0.0116244	ENSG00000113460	1667.78	1006.97
GNS	0.690181	8.09273	0.000914419	0.0116788	ENSG00000135677	2814	4476
SNX29	0.78141	4.65914	0.000926727	0.011824	ENSG00000048471	249	422
TROAP	-0.739425	5.44146	0.000936213	0.0119267	ENSG00000135451	730	431
TUBGCP3	-0.724571	5.86173	0.000937637	0.0119267	ENSG00000126216	973.95	581
MRPL44	0.700502	6.93401	0.000938345	0.0119267	ENSG00000135900	1254	2009
ARMCX1	0.743768	5.33045	0.000938564	0.0119267	ENSG00000126947	404	667
PHF5A	-0.71512	6.2462	0.000941131	0.0119472	ENSG00000100410	1269	762
PHF13	-0.754603	5.08028	0.000942704	0.0119552	ENSG00000116273	570	333
TRIM59	-1.46715	1.37326	0.000945626	0.0119802	ENSG00000213186	48.32	17.15
ARHGEF17	0.730755	5.65723	0.000947827	0.011996	ENSG00000110237	509.95	834.34
PAQR4	-0.74511	5.30824	0.000951015	0.0120242	ENSG00000162073	666.37	391.88
MLLT3	0.830024	4.07424	0.000955277	0.0120586	ENSG00000171843	162	284
DLGAP5	-0.713632	6.26031	0.000955645	0.0120586	ENSG00000126787	1281	770
CCDC15	-1.27491	1.80955	0.00096388	0.0121503	ENSG00000149548	64	26
C20orf194	0.777747	4.67401	0.000967529	0.0121841	ENSG00000088854	252	426
MTBP	-0.8691	3.72683	0.000970886	0.0122142	ENSG00000172167	228	123
DYRK3	-0.805139	4.26927	0.000974881	0.0122438	ENSG00000143479	328	185
SNX22	0.944203	3.17306	0.000975188	0.0122438	ENSG00000157734	81.75	155.18
FSCN1	-0.82588	4.06579	0.000983415	0.0123348	ENSG00000075618	286	159
ORAI3	0.859259	3.74857	0.000992053	0.0124308	ENSG00000175938	127.3	227.76
SH2D5	-1.08312	2.47416	0.000995102	0.0124566	ENSG00000189410	99	46
IQGAP3	-0.749981	5.09454	0.000997855	0.0124786	ENSG00000183856	575	337
SERPINB8	-1.04535	2.62134	0.000999787	0.0124842	ENSG00000166401	109	52
SPPL2B	0.883664	3.56886	0.00100028	0.0124842	ENSG00000005206	111	202
SETD4	0.832862	3.98497	0.00102174	0.0127394	ENSG00000185917	152	267
FAM8A1	0.722114	5.79167	0.00103144	0.0128476	ENSG00000137414	562	914
MCEE	0.984998	2.85305	0.0010349	0.0128695	ENSG00000124370	64	125
RUNX2	-1.13443	2.27734	0.00103524	0.0128695	ENSG00000124813	87	39
PLXNA3	0.777899	4.58005	0.00103947	0.0129093	ENSG00000130827	236	399
NREP	0.996704	2.79151	0.00104267	0.0129363	ENSG00000134986	60.94	120
TULP3	0.706134	6.31147	0.00104667	0.0129731	ENSG00000078246	812	1306
PALLD	-0.71623	5.88839	0.00105276	0.0130358	ENSG00000129116	990	594
ZNF358	0.743002	5.1762	0.00106093	0.0130957	ENSG00000198816	363	599
CLCN7	0.676789	9.02502	0.00106191	0.0130957	ENSG00000103249	5402.17	8513.33
SLC4A3	0.855083	3.7199	0.00106376	0.0130957	ENSG00000114923	125	223
CNN2	-0.732554	5.4528	0.0010638	0.0130957	ENSG00000064666	734.47	435.71
PTPN12	-0.726532	5.56713	0.00106448	0.0130957	ENSG00000127947	794	473
HSPA1A	-0.689677	7.17677	0.001065	0.0130957	ENSG00000204389	2404.84	1469.78
DKC1	-0.696658	6.69786	0.00106584	0.0130957	ENSG00000130826	1728	1051
SLC25A27	1.42093	1.52757	0.00106592	0.0130957	ENSG00000153291	20	53
PLPP4	-2.40296	0.1621	0.00106861	0.013116	ENSG00000203805	22	4
SOX6	0.703599	6.33974	0.00108659	0.0133236	ENSG00000110693	829	1331
PPM1H	0.733098	5.33444	0.00110666	0.0135565	ENSG00000111110	407	667
PPP1R37	0.717388	5.75768	0.00111056	0.0135911	ENSG00000104866	550	891.56
POPDC3	0.715044	5.80661	0.00111735	0.0136609	ENSG00000132429	569.6	921.83
MLPH	0.679103	7.95064	0.00112137	0.0136968	ENSG00000115648	2562	4044
WDR19	0.814031	4.12461	0.00112715	0.013754	ENSG00000157796	169	293
WASHC3	0.740158	5.13836	0.00113004	0.013776	ENSG00000120860	354	583
SMG1P5	1.63375	1.09439	0.0011366	0.0138295	ENSG00000183604	13	40.03
TEDC2	-0.912862	3.31041	0.00113663	0.0138295	ENSG00000162062	172	90
EXOSC8	-0.749487	4.92308	0.00114721	0.0139448	ENSG00000120699	510.22	299.13
C21orf58	-1.24304	1.83996	0.00115029	0.0139687	ENSG00000160298	65	27
GCNT2	0.689331	6.79986	0.00116823	0.014173	ENSG00000111846	1148	1825
LPIN3	0.734034	5.25889	0.00116936	0.014173	ENSG00000132793	386	633
AADAT	-0.861113	3.62589	0.00118	0.0142882	ENSG00000109576	212	115
NR2C2AP	-0.9712	2.89809	0.00118248	0.0143045	ENSG00000184162	130.38	65.5
ATP6V1B1	3.33961	-0.241995	0.00118753	0.0143106	ENSG00000116039	1.59	17
LINC01730	2.7275	-0.193215	0.00118753	0.0143106	ENSG00000275491	2.48	16.89
OR2C3	2.99295	-0.244051	0.00118753	0.0143106	ENSG00000196242	2	16.56
TMEM154	-2.99063	-0.221038	0.00118753	0.0143106	ENSG00000170006	17	2
MEGF8	0.735577	5.15965	0.00119897	0.0144347	ENSG00000105429	360	591
RNLS	0.708234	5.9104	0.00121564	0.0146214	ENSG00000184719	614	989
ACTN4	-0.67165	8.35681	0.00121735	0.014628	ENSG00000130402	5426	3358
BTN3A1	0.777077	4.43815	0.00122416	0.0146957	ENSG00000026950	213.83	361.32
IRF2BPL	-0.757615	4.7788	0.00125093	0.0150028	ENSG00000119669	462.39	269.56
BCL2L2-PABPN1	-0.747421	4.9205	0.00125315	0.0150151	ENSG00000258643	509.03	298.86
SNAI3-AS1	1.77336	0.845643	0.00125538	0.0150276	ENSG00000260630	10	34
PTPN4	0.749569	4.89694	0.00125677	0.0150299	ENSG00000088179	298	494
SSX2IP	-0.721567	5.42031	0.00125902	0.0150425	ENSG00000117155	716	428
CBFB	-0.694568	6.31073	0.00126118	0.015054	ENSG00000067955	1320	804
CAMK1	-1.48422	1.35401	0.001266	0.0150973	ENSG00000134072	47.79	16.76
SYNE1	0.925202	3.11227	0.00127064	0.0151273	ENSG00000131018	79	148
PINX1	-0.814881	4.00386	0.00127092	0.0151273	ENSG00000254093	273.12	153
PRICKLE1	1.7533	0.769637	0.00127928	0.0152125	ENSG00000139174	9.54	32
APOL2	0.731814	5.1291	0.00128928	0.0153169	ENSG00000128335	353	578
ST3GAL5	-0.714322	5.52571	0.00129212	0.0153305	ENSG00000115525	769	462
TMCC3	0.931425	3.06142	0.00129286	0.0153305	ENSG00000057704	76	143
SGMS2	-1.00445	2.69878	0.00129586	0.0153517	ENSG00000164023	114.09	56
PRELP	1.20723	2.0289	0.00130776	0.015478	ENSG00000188783	32	73
MICB	-0.735529	5.03346	0.00131926	0.0155995	ENSG00000204516	549	325
PI4K2B	-0.716853	5.43408	0.00133818	0.0158046	ENSG00000038210	722	433
STX16-NPEPL1	1.43345	1.28564	0.00133912	0.0158046	ENSG00000254995	16.63	44.49
MYO18A	0.685356	6.51708	0.00134997	0.0159178	ENSG00000196535	944.99	1498.15
AXIN1	-0.72634	5.20231	0.0013712	0.016153	ENSG00000103126	616	367
HMMR	-0.698904	5.89931	0.00137459	0.0161777	ENSG00000072571	993	603
NCAPD3	-0.692845	6.14008	0.00138131	0.0162416	ENSG00000151503	1171.93	714.66
MAP3K4	-1.02051	2.59717	0.00138872	0.0163136	ENSG00000085511	106.54	51.71
EMC3-AS1	-1.32378	1.70152	0.00139668	0.0163918	ENSG00000180385	59.76	23.46
DHRS13	-0.992406	2.77158	0.00140814	0.0165062	ENSG00000167536	119.8	59.3
CADPS	-3.63087	-0.496493	0.00141036	0.0165062	ENSG00000163618	14	1
GNRHR2P1	4.12628	-0.535859	0.00141036	0.0165062	ENSG00000259169	0.68	13.75
MTMR9LP	1.1781	2.09358	0.0014179	0.016579	ENSG00000220785	34	76
CBX2	-0.755234	4.65196	0.00142117	0.0166019	ENSG00000173894	423	247
GEMIN5	-0.689036	6.2053	0.0014245	0.0166254	ENSG00000082516	1225	749
KCNAB2	0.657128	9.50264	0.00144294	0.0168249	ENSG00000069424	7586	11793
UGCG	-0.664282	7.71008	0.00147971	0.0172378	ENSG00000148154	3458	2151
ARL6IP1	-0.667503	7.36092	0.00148187	0.0172469	ENSG00000170540	2716.48	1685.97
NBPF9	-0.731194	4.99729	0.00148977	0.0173228	ENSG00000269713	534.74	317.51
PIMREG	-0.699052	5.7433	0.00149216	0.0173346	ENSG00000129195	891	541
PKMYT1	-0.699261	5.71818	0.00150293	0.0174437	ENSG00000127564	875.63	531.59
CDC7	-0.729798	4.98503	0.00150698	0.0174746	ENSG00000097046	530	315
KLF5	-0.793883	4.0723	0.00151035	0.0174975	ENSG00000102554	285	162
TNFRSF19	-0.696717	5.7682	0.0015198	0.0175909	ENSG00000127863	906	551
MGME1	-0.687484	6.10488	0.00152198	0.0175999	ENSG00000125871	1142	699
NEK2	-0.70758	5.44156	0.00153237	0.0177038	ENSG00000117650	724	437
SH3TC2	-0.689771	5.99947	0.00153749	0.0177467	ENSG00000169247	1062	649
GABPB1	-0.716865	5.23837	0.0015466	0.0178355	ENSG00000104064	630.09	377.87
SMPD1	0.660729	7.79444	0.00154996	0.0178571	ENSG00000166311	2317	3611
PLEKHH1	0.685294	6.15925	0.00155131	0.0178571	ENSG00000054690	737.09	1168.52
SASS6	-0.771941	4.26378	0.00156474	0.0179952	ENSG00000156876	324	187
MBP	0.652147	9.30835	0.00158018	0.0181562	ENSG00000197971	6644	10293
CCS	0.716612	5.17163	0.0015878	0.0182272	ENSG00000173992	366	593
GRN	0.651455	9.40509	0.00159149	0.0182529	ENSG00000030582	7107	11005
RETSAT	0.668287	6.92903	0.00159355	0.0182578	ENSG00000042445	1267	1985
CDCA2	-0.69211	5.83668	0.00159482	0.0182578	ENSG00000184661	949	579
PCYT2	0.667958	6.92843	0.0016022	0.0183256	ENSG00000185813	1266.65	1984
NBEAL1	0.75631	4.51842	0.0016079	0.0183741	ENSG00000144426	228.21	380.1
MED30	-0.956393	2.92047	0.00161773	0.0184696	ENSG00000164758	132	67
CKMT1A	0.831637	3.65794	0.00162217	0.0185036	ENSG00000223572	120.94	212.28
FBL	-0.676019	6.40462	0.00163344	0.0186063	ENSG00000105202	1402	865
KPNB1	-0.650231	9.26857	0.00163413	0.0186063	ENSG00000108424	10151.8	6376.69
TNFAIP8L1	-0.828031	3.73505	0.00163626	0.0186137	ENSG00000185361	227	126
SNRPG	-0.698507	5.60641	0.00166638	0.0189393	ENSG00000143977	810	492
DYSF	2.37673	0.11838	0.00169524	0.0192326	ENSG00000135636	4	21
ZFHX2	2.37673	0.11838	0.00169524	0.0192326	ENSG00000136367	4	21
CCDC136	0.731976	4.83201	0.0016979	0.0192454	ENSG00000128596	287	470
PTTG1IP	0.646502	9.65275	0.00170995	0.0193646	ENSG00000183255	8456	13049
LCTL	1.06881	2.26594	0.00172952	0.0195686	ENSG00000188501	40.53	83.95
MPP6	-0.790234	4.00688	0.00174489	0.0197248	ENSG00000105926	272	155
PROSER2	-0.849341	3.48888	0.00175215	0.0197891	ENSG00000148426	192	105
SPHK1	-0.765016	4.24406	0.00176543	0.0199212	ENSG00000176170	319	185
ADGRE5	-0.702556	5.31646	0.00177829	0.0200484	ENSG00000123146	662.78	401.44
RRP1B	-0.670705	6.39635	0.00178375	0.020092	ENSG00000160208	1392	862
NAIPP2	1.65306	0.812314	0.00179023	0.0201289	ENSG00000179978	10.4	32.51
UBE2SP1	-1.66224	0.803621	0.00179023	0.0201289	ENSG00000233966	32.7	10.1
LIG1	-0.721985	4.88115	0.00179372	0.0201501	ENSG00000105486	492	294
USP49	0.915597	2.97469	0.00180761	0.0202881	ENSG00000164663	72	134
BDH2	0.744317	4.48426	0.00181383	0.0203397	ENSG00000164039	224	370
PM20D2	-0.76376	4.23552	0.00181588	0.0203431	ENSG00000146281	317	184
HIPK2	0.641986	10.0774	0.00181736	0.0203431	ENSG00000064393	11372	17494
LIN9	-0.756052	4.39238	0.00182164	0.0203729	ENSG00000183814	353	206
SMAD6	0.846525	3.47956	0.00182738	0.020419	ENSG00000137834	106	188
USP35	0.76941	4.24899	0.00183209	0.0204534	ENSG00000118369	188	316
PEG13	1.79061	0.719999	0.0018476	0.0205901	ENSG00000282164	9	31
SLC6A12	1.79061	0.719999	0.0018476	0.0205901	ENSG00000111181	9	31
FAM102A	0.656796	7.04921	0.00186619	0.0207789	ENSG00000167106	1383.94	2151
ZC3H12C	-0.692768	5.46495	0.00188118	0.0209273	ENSG00000149289	733	447
LINC00910	0.878792	3.20293	0.00188486	0.0209498	ENSG00000188825	86	156
PSCA	1.86223	0.61809	0.00188854	0.0209721	ENSG00000167653	8	29
ADI1	0.660605	6.72719	0.00189037	0.020974	ENSG00000182551	1104.98	1721.98
GADD45A	0.779548	4.0773	0.00189716	0.0210308	ENSG00000116717	166	281
DXO	0.695804	5.34414	0.00190293	0.0210652	ENSG00000204348	416.39	664.97
AUNIP	-0.805027	3.75817	0.00190402	0.0210652	ENSG00000127423	229.38	129.37
LINC00513	1.94905	0.508435	0.00190528	0.0210652	ENSG00000233559	7	27
ACVR2B-AS1	1.49824	1.19137	0.00191784	0.0211668	ENSG00000229589	15	42
THSD1	-1.47053	1.19502	0.00191784	0.0211668	ENSG00000136114	42.39	15
DNAJB9	0.760094	4.33175	0.00192552	0.021233	ENSG00000128590	200	334
ARHGAP42	0.797674	3.84529	0.00192752	0.0212364	ENSG00000165895	140	240
LRAT	0.69675	5.31546	0.00193754	0.0213282	ENSG00000121207	408	652
DNAJC18	0.830886	3.57325	0.00194518	0.0213936	ENSG00000170464	114	200
RAD18	-0.692918	5.39249	0.00198716	0.0218362	ENSG00000070950	697	425
SMAD7	-0.791926	3.90281	0.00199274	0.0218785	ENSG00000101665	253	144
ZNF718	-0.977751	2.63023	0.00199526	0.021887	ENSG00000250312	108	54
TMEM198	1.16722	2.00208	0.00200693	0.0219959	ENSG00000188760	32	71
BCORP1	2.9437	-0.280387	0.00200946	0.0220045	ENSG00000215580	2	16
MLANA	0.635358	9.9493	0.00203151	0.0222265	ENSG00000120215	10435	15979
PFKM	0.652724	6.92632	0.00204297	0.0223163	ENSG00000152556	1273	1973
PNP	-0.739961	4.4895	0.00204325	0.0223163	ENSG00000198805	376.19	222
PWWP3B	-0.813316	3.65621	0.00205398	0.0224141	ENSG00000157502	214	120
SERPINA1	1.31115	1.58255	0.00206394	0.0225032	ENSG00000197249	22	54
DHRS2	-1.00726	2.48399	0.00209644	0.0228307	ENSG00000100867	98	48
PCSK1N	0.885707	3.08695	0.0020976	0.0228307	ENSG00000102109	79	144
RAD1	-0.685423	5.47014	0.00210179	0.0228565	ENSG00000113456	734.22	450.03
LRP8	-0.667642	6.01755	0.00211197	0.0229145	ENSG00000157193	1069.1	663.44
CKAP2	-0.659229	6.41417	0.00211224	0.0229145	ENSG00000136108	1405	877
UTP20	-0.657194	6.5159	0.00211258	0.0229145	ENSG00000120800	1507	942
HERC1	0.66198	6.20409	0.00213593	0.0231327	ENSG00000103657	768	1198
CERT1	0.645953	7.24304	0.00213637	0.0231327	ENSG00000113163	1590.45	2453.45
SEMA6D	0.697979	5.10409	0.00215693	0.0233352	ENSG00000137872	352	563
L3MBTL2-AS1	1.51446	1.05156	0.00216503	0.0233939	ENSG00000235513	13.4	37.97
HAUS6	-0.659417	6.32627	0.00216607	0.0233939	ENSG00000147874	1321.87	825
SLC18B1	0.696973	5.1197	0.00217325	0.0234514	ENSG00000146409	356	569
MIS18BP1	-0.692625	5.24277	0.0021829	0.0235353	ENSG00000129534	628	383
CTBP2	-0.648735	6.89706	0.00219099	0.0236024	ENSG00000175029	1958.98	1231.74
CRACD	0.667124	5.96488	0.00219739	0.023651	ENSG00000109265	649	1016
UBR7	-0.656146	6.41229	0.00221736	0.0238456	ENSG00000012963	1402	877
TINCR	0.771382	4.02846	0.00222256	0.0238812	ENSG00000223573	161	271
FAM225A	1.40742	1.29752	0.00225486	0.0241869	ENSG00000231528	17	44.66
ZSWIM4	-1.38141	1.29757	0.00225486	0.0241869	ENSG00000132003	44.97	16.94
SLC25A23	0.655867	6.39965	0.00226046	0.0242089	ENSG00000125648	882	1370
GNAI1	-0.669331	5.79762	0.0022614	0.0242089	ENSG00000127955	918	569
NOP56	-0.632043	8.7171	0.00226267	0.0242089	ENSG00000101361	6892	4384
RAP2B	-0.65783	6.25557	0.00231299	0.0247194	ENSG00000181467	1258	786
MAK16	-0.681133	5.40849	0.00231431	0.0247194	ENSG00000198042	702.6	431.93
LAMP3	-1.13533	1.91339	0.00232077	0.0247673	ENSG00000078081	67	30
LSM2	-0.66549	5.86197	0.00235301	0.0250901	ENSG00000204392	959	596
ZER1	0.715653	4.68015	0.00236184	0.0251452	ENSG00000160445	260	421
NAGLU	0.665881	5.87021	0.00236217	0.0251452	ENSG00000108784	608	951
TMEM175	0.766051	4.02513	0.0023908	0.0254285	ENSG00000127419	161	270
PIH1D1	-0.72325	4.59086	0.00239283	0.0254286	ENSG00000104872	402	240
ACCS	0.869577	3.11211	0.00241926	0.0256754	ENSG00000110455	81	146
GPR137C	-1.59656	0.869915	0.00242152	0.0256754	ENSG00000180998	34	11
RBBP8	-0.665295	5.785	0.00242217	0.0256754	ENSG00000101773	909	565
GPR85	0.82721	3.44024	0.00244131	0.0258565	ENSG00000164604	104	182
SORBS1	0.644899	6.65774	0.00245856	0.0260173	ENSG00000095637	1060	1634
RGS7	1.27379	1.61813	0.00246665	0.0260661	ENSG00000182901	23	55
FUCA1	-0.679399	5.37059	0.0024673	0.0260661	ENSG00000179163	684	421
ATP23	-1.10567	1.98312	0.00248088	0.0261656	ENSG00000166896	70	32
POC1A	-0.713819	4.67755	0.00248088	0.0261656	ENSG00000164087	426	256
SMIM14	0.873709	3.06126	0.00250268	0.0263735	ENSG00000163683	78	141
TPP1	0.634087	7.40282	0.00250778	0.0264051	ENSG00000166340	1785.83	2732.27
LCORL	-0.731401	4.3886	0.00252907	0.026607	ENSG00000178177	349.83	207.67
TBKBP1	0.815973	3.51298	0.00253225	0.0266182	ENSG00000198933	110	191
FAM43A	-0.977621	2.52202	0.00256903	0.0269823	ENSG00000185112	100	50
FKBP7	0.753794	4.11199	0.00257443	0.0270165	ENSG00000079150	172	286
FAT2	-1.46419	1.15165	0.00259342	0.0271814	ENSG00000086570	41	14.57
KBTBD2	-0.667092	5.54559	0.00259446	0.0271814	ENSG00000170852	770	478
BICC1	-0.737633	4.22701	0.00260517	0.0272618	ENSG00000122870	313	185
DUSP3	0.628988	7.69908	0.00260647	0.0272618	ENSG00000108861	2198	3351
DBF4	-0.662272	5.7313	0.00262414	0.0274239	ENSG00000006634	874.99	545
CCT5	-0.620579	9.35994	0.00262673	0.0274282	ENSG00000150753	10729	6879.2
CROCC	-0.679933	5.2793	0.00263452	0.0274868	ENSG00000058453	642	395
CDC42EP1	-0.656755	5.88768	0.00263837	0.0275041	ENSG00000128283	974	609
LPL	-1.70263	0.681523	0.00266073	0.0277143	ENSG00000175445	30	9
SLC30A4	0.90384	2.82261	0.00267212	0.0278099	ENSG00000104154	65	120
EXOC6	-0.72924	4.29714	0.0026763	0.0278304	ENSG00000138190	328	195
ARAP3	0.677387	5.2894	0.00268843	0.0279335	ENSG00000120318	404	637
CENPI	-0.752826	4.04661	0.00269222	0.0279498	ENSG00000102384	277	162
AGPAT3	0.637805	6.69363	0.0027179	0.0281931	ENSG00000160216	1090	1672
SIRT2	0.69725	4.86933	0.0027248	0.0282414	ENSG00000068903	299	478
DOLPP1	-0.786131	3.68586	0.00274262	0.0284028	ENSG00000167130	217	124
TRIM52	0.804313	3.4823	0.0027621	0.02858	ENSG00000183718	108.21	186.38
SLC37A4	-0.668475	5.42407	0.00276427	0.02858	ENSG00000137700	707.86	439
JPT2	-0.642913	6.36087	0.00278768	0.0287984	ENSG00000206053	1348	850.99
PCNT	-0.689147	4.95077	0.00279726	0.0288737	ENSG00000160299	512	313
SNRPEP4	-2.08975	0.209588	0.00281319	0.0290144	ENSG00000233270	22	5
DHRS4	0.743032	4.17017	0.00281884	0.0290488	ENSG00000157326	179.98	297.04
ZNF439	0.831505	3.29923	0.00282715	0.0290882	ENSG00000171291	94	165
TERT	-1.85408	0.464773	0.00282728	0.0290882	ENSG00000164362	26	7
JPT1	-0.634931	6.69391	0.00284236	0.0292194	ENSG00000189159	1695	1076
MAF	1.9981	0.347832	0.00285251	0.0292999	ENSG00000178573	6	24
CRYAB	1.23866	1.65286	0.00291919	0.0299604	ENSG00000109846	24	56
ZNF689	-0.717327	4.48191	0.00293375	0.0300853	ENSG00000156853	372	223
OAF	0.664983	5.38807	0.00300378	0.0307783	ENSG00000184232	435	680
EEF1E1	-0.678353	5.09634	0.00303579	0.031081	ENSG00000124802	565	348
DUSP15	1.00248	2.36896	0.00304304	0.03113	ENSG00000149599	45	89
OSBPL9	0.616168	8.06331	0.00305834	0.0312542	ENSG00000117859	2845	4299
ALDH3B1	0.759059	3.87124	0.00306132	0.0312542	ENSG00000006534	145	242
PDE4DIP	0.625602	7.00479	0.00306263	0.0312542	ENSG00000178104	1359.72	2068.15
RAB32	0.617734	7.74507	0.00308754	0.0314829	ENSG00000118508	2280	3449
NAV1	0.638918	6.19003	0.00309112	0.0314939	ENSG00000134369	768	1179
KDM6B	0.736069	4.15804	0.00310572	0.0316171	ENSG00000132510	179	294
RERE	-0.630868	6.57871	0.00311054	0.0316405	ENSG00000142599	1563	995
OSBPL5	-0.754078	3.92788	0.00311423	0.0316525	ENSG00000021762	255	149
CTXN1	-1.05283	2.15004	0.00313282	0.0318158	ENSG00000178531	78	37
LRRCC1	-0.708533	4.52698	0.00313771	0.0318173	ENSG00000133739	383	231
C12orf75	-0.765142	3.8253	0.00313803	0.0318173	ENSG00000235162	238	138
TUBB3	-0.628411	6.69109	0.00314055	0.0318173	ENSG00000258947	1688.69	1076.85
SLC39A11	0.805478	3.44018	0.00315828	0.0319712	ENSG00000133195	105	181
FGD6	0.839103	3.16116	0.00316366	0.032	ENSG00000180263	85	150
KIF20A	-0.631821	6.45225	0.0031705	0.0320434	ENSG00000112984	1432	911
RTF2	0.60936	9.04683	0.00317594	0.0320727	ENSG00000022277	5643	8486.77
IQANK1	1.55499	0.932901	0.00318237	0.0321119	ENSG00000203499	12	35
NCAPH2	-0.628691	6.58302	0.00321086	0.0323517	ENSG00000025770	1566.76	998.9
NAMPT	-0.632613	6.36309	0.00321127	0.0323517	ENSG00000105835	1346.32	856.02
SPATA5	-0.819877	3.34285	0.00321657	0.0323791	ENSG00000145375	172	96
TFDP1	-0.61642	7.57168	0.0032208	0.0323958	ENSG00000198176	3101	1994
MB21D2	-1.05911	2.03663	0.00322592	0.0324214	ENSG00000180611	72	34
TRPM1	0.614315	7.78843	0.00323835	0.0325015	ENSG00000134160	2353	3551
GAB1	0.761246	3.79159	0.00323905	0.0325015	ENSG00000109458	137	229
RAPGEF1	0.618077	7.33814	0.00324421	0.0325071	ENSG00000107263	1719	2601
TRMT11	-0.677516	4.96638	0.00324478	0.0325071	ENSG00000066651	516	318
POLR3K	-0.722224	4.20971	0.00325416	0.0325752	ENSG00000161980	308	184
TOLLIP	0.61798	7.31696	0.00325967	0.0326045	ENSG00000078902	1694	2563
ZNF564	0.98243	2.35007	0.00326531	0.0326227	ENSG00000249709	44.81	87.4
FBXO16	1.01429	2.19831	0.00326668	0.0326227	ENSG00000214050	39.61	79
ST3GAL6	-0.616546	7.40892	0.00328788	0.0328084	ENSG00000064225	2770	1781
TCTA	0.632838	6.27891	0.00329432	0.0328467	ENSG00000145022	819	1252
TRIO	0.609493	8.32471	0.00331512	0.0330279	ENSG00000038382	3420	5144
ANXA1	-0.739155	4.02036	0.00331878	0.0330382	ENSG00000135046	271	160
CREM	-0.623597	6.73444	0.00334363	0.0332593	ENSG00000095794	1738	1112
PARP2	-0.656472	5.40027	0.00335723	0.0333683	ENSG00000129484	694	434
SCARB1	0.60417	9.64757	0.00336209	0.0333902	ENSG00000073060	8577	12853
PIGZ	0.986954	2.38969	0.00336961	0.0334385	ENSG00000119227	46	90
PRRG1	-0.899515	2.86263	0.00338201	0.0335352	ENSG00000130962	125	66
DUSP1	-0.868426	3.02352	0.00338799	0.0335681	ENSG00000120129	139	75
LINC02482	1.57396	0.831171	0.00339476	0.0335823	ENSG00000251580	11	32.53
PRRT1	1.59458	0.845408	0.00339476	0.0335823	ENSG00000204314	11	33
NXT1	-0.712993	4.27234	0.00340969	0.0336873	ENSG00000132661	321	193
NOM1	-0.789794	3.51752	0.00341105	0.0336873	ENSG00000146909	193	110
BAG2	-0.629013	6.38472	0.0034134	0.0336873	ENSG00000112208	1365.35	870.29
CRIM1	-1.21576	1.54066	0.0034295	0.0338197	ENSG00000150938	52	22
S100B	-0.708104	4.45028	0.00343871	0.0338346	ENSG00000160307	363	219
GGCT	-0.678825	4.8349	0.00343998	0.0338346	ENSG00000006625	471	290
PTPRK	-0.764905	3.70668	0.00344148	0.0338346	ENSG00000152894	219	127
GSTCD	-0.685447	4.72036	0.00344517	0.0338346	ENSG00000138780	435.63	266.99
CCDC77	-0.735485	4.02699	0.00344635	0.0338346	ENSG00000120647	272	161
SLC29A1	0.615056	7.24368	0.0034478	0.0338346	ENSG00000112759	1612	2434
SND1	0.605453	8.64474	0.00344982	0.0338346	ENSG00000197157	4277	6415
TEF	0.759192	3.74804	0.00347901	0.0340943	ENSG00000167074	133	222
BID	-0.681568	4.7811	0.00348336	0.0341104	ENSG00000015475	454	279
TTLL1	0.809882	3.31553	0.00354198	0.0346575	ENSG00000100271	96	166
RNF168	-0.658676	5.2443	0.0035452	0.034662	ENSG00000163961	623	389
KCTD7	0.726438	4.16765	0.0035553	0.0347338	ENSG00000243335	180.96	295.24
TBC1D17	0.70524	4.36078	0.00357668	0.0349156	ENSG00000104946	209	336
EIF4E	-0.631195	6.0465	0.00358122	0.0349329	ENSG00000151247	1080.15	687.45
NLE1	-0.686826	4.67764	0.00358577	0.0349398	ENSG00000073536	423	259
OSBPL10	0.610908	7.39214	0.00358945	0.0349398	ENSG00000144645	1790	2695
ZGRF1	-0.898253	2.84028	0.00359026	0.0349398	ENSG00000138658	123	65
TSR1	-0.613543	7.11256	0.00360822	0.0350718	ENSG00000167721	2253.31	1451.8
H2BC20P	-1.60877	0.758646	0.00360939	0.0350718	ENSG00000261716	31.32	10.04
LAMC3	0.986199	2.35842	0.00361742	0.0351227	ENSG00000050555	45	88
EOGT	-0.636748	5.81025	0.00362589	0.0351778	ENSG00000163378	918	582
NRBP2	0.645774	5.55545	0.00364564	0.0353422	ENSG00000185189	492.7	760
FKBP4	-0.609278	7.44522	0.00365343	0.0353905	ENSG00000004478	2835	1832
TECPR2	0.640873	5.69903	0.00366374	0.0354533	ENSG00000196663	545.55	838.66
IFI30	-1.12779	1.76308	0.00366554	0.0354533	ENSG00000216490	60	27
DDB2	-0.793914	3.44031	0.00367993	0.0355651	ENSG00000134574	183	104
BUD13	-0.704875	4.37449	0.00369422	0.0356759	ENSG00000137656	344	208
ANP32E	-0.615613	6.80163	0.00371414	0.0358408	ENSG00000143401	1817	1169
RASSF7	-0.786041	3.48907	0.00372773	0.0359443	ENSG00000099849	189	108
CDR2	-0.686119	4.64359	0.00374511	0.0360803	ENSG00000140743	413	253
GALT	0.763699	3.70728	0.00374757	0.0360803	ENSG00000213930	129	216
RNF14	0.61646	6.68728	0.00375811	0.0361542	ENSG00000013561	1095	1655
CREB3L2	0.599257	8.64134	0.00379486	0.0364799	ENSG00000182158	4278	6389
KAT2B	-0.632184	5.93515	0.00380226	0.0365232	ENSG00000114166	1000	636
ALMS1P1	0.872537	2.82169	0.00381483	0.0366159	ENSG00000163016	65.88	119.01
DUSP8	1.69479	0.652698	0.00381958	0.0366336	ENSG00000184545	9	29
BCL2A1	0.65594	5.16542	0.00382527	0.0366603	ENSG00000140379	374	581
CAMK1G	0.916053	2.66973	0.00387108	0.0370711	ENSG00000008118	58	108
IFT81	0.636812	5.65768	0.00388704	0.0371957	ENSG00000122970	531	814
NUDCD1	-0.647533	5.36808	0.0039004	0.0372951	ENSG00000120526	677	426
ZMAT3	0.639398	5.58419	0.00391445	0.0374011	ENSG00000172667	504	774
ZHX3	0.656112	5.08658	0.00393592	0.0374899	ENSG00000174306	354	550
RNF122	0.906731	2.71155	0.0039372	0.0374899	ENSG00000133874	60	111
ATP6V1FNB	2.47431	-0.154927	0.00394482	0.0374899	ENSG00000272899	3	17
CH25H	-2.43405	-0.159437	0.00394482	0.0374899	ENSG00000138135	17	3
GGACT	2.47402	-0.128093	0.00394482	0.0374899	ENSG00000134864	3.07	17.38
ITGA9-AS1	-2.43405	-0.159437	0.00394482	0.0374899	ENSG00000235257	17	3
CPM	1.08009	2.02863	0.00394756	0.0374899	ENSG00000135678	34	71
MR1	1.08009	2.02863	0.00394756	0.0374899	ENSG00000153029	34	71
GMPS	-0.602812	7.54747	0.00397359	0.0376684	ENSG00000163655	3037.98	1971.99
CBX5	-0.631349	5.78706	0.0039738	0.0376684	ENSG00000094916	902	574
SCARA5	1.35293	1.26045	0.00397843	0.0376684	ENSG00000168079	17	43
PLPPR2	0.725323	4.03493	0.00398101	0.0376684	ENSG00000105520	165	269
ACTL6A	-0.613135	6.65231	0.00398348	0.0376684	ENSG00000136518	1637	1055
LMO7	-0.922989	2.56496	0.0039843	0.0376684	ENSG00000136153	101.78	52.86
HAUS2	-0.685666	4.55793	0.00399599	0.0377506	ENSG00000137814	389	238.37
TCERG1	-0.611304	6.73347	0.00401895	0.037939	ENSG00000113649	1731	1117
DDTL	0.733399	3.87002	0.00402704	0.0379869	ENSG00000099974	146.5	240.19
ELOVL6	-0.662517	4.90668	0.00403139	0.0379994	ENSG00000170522	493	307
TOPBP1	-0.599294	7.83929	0.00405023	0.0381357	ENSG00000163781	3716	2418
PLEKHG4	0.618566	6.31186	0.00405469	0.0381357	ENSG00000196155	843	1276
SKA2	-0.620894	6.14824	0.00405773	0.0381357	ENSG00000182628	1156	741
CSPG4P10	0.83887	3.00057	0.00405795	0.0381357	ENSG00000276710	75.9	133.93
AKNA	-0.994696	2.25531	0.00406743	0.0381678	ENSG00000106948	83	41
ZNF557	1.0007	2.23765	0.00406743	0.0381678	ENSG00000130544	41	81
TRIM69	0.68494	4.47924	0.00407077	0.0381707	ENSG00000185880	229	363
OPA3	0.710667	4.22012	0.00407828	0.0382126	ENSG00000125741	189	305
TUBA1C	-0.593124	8.92774	0.00410169	0.0384035	ENSG00000167553	7891.22	5156.87
PPFIBP2	0.665362	4.92005	0.00411896	0.0385365	ENSG00000166387	314	491
CCDC34	-0.715931	4.07573	0.00414319	0.0387343	ENSG00000109881	280	168
MZT1	-0.63207	5.69966	0.00415106	0.0387791	ENSG00000204899	849	540
FANCL	-0.713132	4.10515	0.00415847	0.0388196	ENSG00000115392	285.61	171.7
CDC25C	-0.801042	3.31614	0.00416384	0.0388409	ENSG00000158402	168	95
RAB26	1.83855	0.43023	0.00418133	0.0389752	ENSG00000167964	7	25
CDK2AP2	0.60952	6.66455	0.00418691	0.0389984	ENSG00000167797	1081	1626
DRAP1	-0.645832	5.25847	0.00419487	0.0390436	ENSG00000175550	627	395
JADE1	-0.659588	4.90489	0.00420083	0.0390702	ENSG00000077684	492	307
CHSY3	2.23323	0.0150531	0.00423033	0.0392865	ENSG00000198108	4	19
PCDHGB7	2.30248	-0.0261406	0.00423033	0.0392865	ENSG00000254122	3.71	18.53
FAM110A	-0.921175	2.54077	0.00426643	0.0395926	ENSG00000125898	100	52
DBF4B	-0.660238	4.87219	0.00428228	0.0397104	ENSG00000161692	481	300
RBPMS	0.633689	5.53727	0.0042955	0.039766	ENSG00000157110	489	748
CCDC78	0.835129	2.98133	0.00429775	0.039766	ENSG00000162004	75	132
ZKSCAN3	0.835129	2.98133	0.00429775	0.039766	ENSG00000189298	75	132
IRF9	0.704997	4.17367	0.00432612	0.0399991	ENSG00000213928	183.41	294.82
ACAD11	0.737884	3.82825	0.00433002	0.0400058	ENSG00000240303	142	233.54
PUS7	-0.689933	4.39258	0.00439264	0.0405546	ENSG00000091127	347	212
MAP6D1	-0.888098	2.62383	0.00441642	0.0407443	ENSG00000180834	105.24	56
NUP205	-0.587681	9.0845	0.00442169	0.0407631	ENSG00000155561	8784	5762
TDRD3	0.605523	6.67673	0.00442843	0.0407953	ENSG00000083544	1092	1638
UAP1L1	0.612096	6.35995	0.00443857	0.0408218	ENSG00000197355	874	1317
ATP5MF-PTCD1	0.711172	4.08884	0.00444059	0.0408218	ENSG00000248919	172.39	278.3
MAGOH	-0.672609	4.65222	0.00444181	0.0408218	ENSG00000162385	414	256
ZNF519	-1.0657	2.0507	0.00444726	0.0408218	ENSG00000175322	72.84	34.24
DCLRE1A	-0.669446	4.69442	0.00444752	0.0408218	ENSG00000198924	426	264
SACS	-0.632172	5.47848	0.00447748	0.0410669	ENSG00000151835	728	463
IRF4	0.594152	7.53545	0.00452857	0.0415053	ENSG00000137265	1991	2963
SRSF8	0.630126	5.51736	0.00453909	0.0415714	ENSG00000263465	483	737
ACSS1	0.64269	5.18777	0.00455645	0.0417001	ENSG00000154930	382	588
ZNF473	-0.751367	3.61746	0.00459419	0.0419501	ENSG00000142528	205	120
CTPS1	-0.600525	6.85287	0.00459622	0.0419501	ENSG00000171793	1875	1219
CDC20P1	-1.1036	1.7472	0.00459709	0.0419501	ENSG00000231007	59	27
SLC26A1	1.12672	1.75768	0.00459709	0.0419501	ENSG00000145217	27.34	59
MAST1	0.821667	3.02839	0.00462923	0.0422128	ENSG00000105613	78	136
ARNTL2	-0.788084	3.33762	0.00464195	0.0422841	ENSG00000029153	170	97
COLGALT2	-0.64709	5.03539	0.00464695	0.0422841	ENSG00000198756	537	338
HEMK1	0.682572	4.40726	0.00464712	0.0422841	ENSG00000114735	218	345
RGPD8	0.90643	2.55103	0.00465268	0.0423042	ENSG00000169629	53.54	99.04
RNASEH2A	-0.670724	4.62849	0.00465933	0.0423084	ENSG00000104889	407	252
ITGB3	-0.666806	4.6819	0.00465987	0.0423084	ENSG00000259207	422	262
PPM1G	-0.591284	7.64486	0.00466575	0.0423312	ENSG00000115241	3240	2120
APBB3	0.725119	3.86003	0.00469544	0.04257	ENSG00000113108	146	238
CCNO	0.910139	2.59122	0.00472512	0.0427523	ENSG00000152669	55	102
ARMCX2	1.18631	1.61797	0.00472574	0.0427523	ENSG00000184867	24	54
LOXL3	-1.19037	1.61334	0.00472574	0.0427523	ENSG00000115318	54.54	23.49
HYLS1	-0.712301	4.00377	0.00473348	0.0427916	ENSG00000198331	266	160
MYCBP	-0.705148	4.10007	0.0047521	0.0429291	ENSG00000214114	284	171.68
ATP2B4	0.671841	4.49605	0.00477805	0.0431326	ENSG00000058668	233	366
GOLGB1	0.603488	6.47485	0.00478421	0.0431398	ENSG00000173230	950	1423
SLF1	-0.752252	3.58195	0.0047857	0.0431398	ENSG00000133302	200	117
NMRK1	1.23804	1.46986	0.00480939	0.0433224	ENSG00000106733	21	49
BTBD2	0.609259	6.18818	0.00481894	0.0433774	ENSG00000133243	776.64	1168
CERS4	1.05966	2.01528	0.00482304	0.0433832	ENSG00000090661	34	70
AIFM1	0.598368	6.7407	0.00484957	0.0435908	ENSG00000156709	1145	1709
TMEM189-UBE2V1	-0.83332	2.97716	0.00486899	0.0437341	ENSG00000124208	133.36	73.73
MSH2	-0.598178	6.732	0.00487547	0.0437611	ENSG00000095002	1723	1122
IKBIP	-0.612394	5.99382	0.00488245	0.0437925	ENSG00000166130	1036	668
USP30	0.681086	4.3528	0.00491502	0.0440532	ENSG00000135093	210	332
P2RX7	0.648186	4.97689	0.00492998	0.0441559	ENSG00000089041	329.07	508.47
NOL4L	0.634804	5.267	0.00493744	0.0441913	ENSG00000197183	405	620
NAPA	0.590752	7.25954	0.00494523	0.0442296	ENSG00000105402	1646.48	2444.53
MAP3K11	0.585546	7.88193	0.00495163	0.0442554	ENSG00000173327	2541	3759
TOB2	0.597604	6.67723	0.00497066	0.0443628	ENSG00000183864	1096	1635
BAZ1A	-0.595716	6.81257	0.00497069	0.0443628	ENSG00000198604	1820.87	1187.76
PI4KB	0.590427	7.22168	0.0049972	0.0445678	ENSG00000143393	1604.01	2380.94
EEF1A2	0.845368	2.8071	0.00500947	0.0446456	ENSG00000101210	66	117
SMC1A	-0.606366	6.22801	0.00501832	0.0446929	ENSG00000072501	1217	788
SLC2A6	0.66587	4.54079	0.00502651	0.0447342	ENSG00000160326	241	377
CALM2	-0.581586	8.35777	0.00504802	0.0448939	ENSG00000143933	5298	3490
USP9Y	0.615806	5.8279	0.00505438	0.0449187	ENSG00000114374	603	911
CALR	0.575968	10.5549	0.00506476	0.0449792	ENSG00000179218	16278	23921
PLA2G15	0.597538	6.58352	0.00508072	0.0450892	ENSG00000103066	1027	1532
CYB561A3	0.582774	8.02811	0.00508962	0.0451363	ENSG00000162144	2815.36	4156.87
HSPA8	-0.574955	11.2756	0.005097	0.04517	ENSG00000109971	39980	26458
CNPPD1	0.592661	6.89334	0.00511286	0.0452786	ENSG00000115649	1276	1897
NKAP	0.788361	3.30606	0.00512818	0.0453824	ENSG00000101882	96.27	164
H4C8	1.0182	2.14301	0.0051337	0.0453994	ENSG00000158406	38	76
ATP6V0A1	0.586265	7.45032	0.0051443	0.0454612	ENSG00000033627	1883	2787
GSR	0.583793	7.70489	0.00517547	0.0457046	ENSG00000104687	2249	3323
YWHAH	-0.583988	7.6681	0.00518363	0.0457445	ENSG00000128245	3286	2161
SMAD9	0.816052	2.9881	0.00519646	0.0458257	ENSG00000120693	76	132
DDAH1	-0.619709	5.51076	0.00521175	0.0459003	ENSG00000153904	742	476
SOX13	-0.640324	5.00556	0.00521222	0.0459003	ENSG00000143842	525	332
MIR646HG	0.689898	4.23734	0.00522661	0.0459848	ENSG00000228340	193	307
TRIM63	0.590886	6.90465	0.0052355	0.0459848	ENSG00000158022	1287	1911
GALM	0.745005	3.60442	0.00523761	0.0459848	ENSG00000143891	121	200
TLCD5	1.06082	1.97462	0.00523948	0.0459848	ENSG00000181264	33	68
SLC25A24	-0.594812	6.62289	0.00524197	0.0459848	ENSG00000085491	1595.84	1041.62
SNPH	0.657403	4.66088	0.00524372	0.0459848	ENSG00000101298	263	409
GPN3	-0.645334	4.91623	0.00525099	0.0460165	ENSG00000111231	494	311.31
C18orf54	-0.73092	3.75141	0.00525981	0.0460451	ENSG00000166845	224	133
SMCHD1	-0.601866	6.26138	0.00526156	0.0460451	ENSG00000101596	1244	808
NOP58	-0.593482	6.66616	0.00529295	0.0462876	ENSG00000055044	1643.9	1073.98
ABCF2	-0.651135	4.78633	0.00531031	0.0464071	ENSG00000033050	451.96	283.67
CNN3	-0.587177	7.12538	0.00532255	0.0464818	ENSG00000117519	2257	1481
TMEM201	-0.609551	5.85194	0.00532863	0.0465027	ENSG00000188807	938	606
EFNA5	-0.862666	2.81766	0.00538018	0.046901	ENSG00000184349	120	65
FANCE	-0.678332	4.25846	0.00538172	0.046901	ENSG00000112039	315	194
SRC	-0.610886	5.75957	0.00539125	0.0469505	ENSG00000197122	880	568
TBC1D30	-0.781549	3.28893	0.00539485	0.0469505	ENSG00000111490	164	94
TBC1D31	-0.684665	4.15517	0.0054105	0.0470301	ENSG00000156787	293.56	180
AK9	1.03842	2.04172	0.00541147	0.0470301	ENSG00000155085	35	71
PGRMC2	0.588503	6.86119	0.00546363	0.0473999	ENSG00000164040	1250	1853
PLCL1	1.64439	0.617836	0.00546398	0.0473999	ENSG00000115896	9	28
CKAP5	-0.583906	7.26423	0.00546531	0.0473999	ENSG00000175216	2483	1633
NSMCE4A	-0.639689	4.90675	0.00547128	0.0474044	ENSG00000107672	490	310
SCUBE2	1.15413	1.65269	0.00547566	0.0474044	ENSG00000175356	25	55
SIX1	-0.729459	3.67343	0.00547713	0.0474044	ENSG00000126778	212	126
THAP7-AS1	0.964316	2.31289	0.00549461	0.0475016	ENSG00000230513	44	84.75
NDUFA6-DT	1.0878	1.86028	0.00549808	0.0475016	ENSG00000237037	30	63
LHFPL2	-0.595008	6.40933	0.00549967	0.0475016	ENSG00000145685	1376	898
SMURF2	-0.642641	4.85189	0.00550481	0.0475134	ENSG00000108854	472	298
RCC2	-0.583681	7.21471	0.00552339	0.0476411	ENSG00000179051	2399	1578
IRS1	-0.664827	4.52478	0.00556958	0.0480067	ENSG00000169047	378	235
SNRPA1	-0.583452	7.16156	0.00558677	0.0481219	ENSG00000131876	2311.98	1521
SLC6A15	0.583212	7.1596	0.00560502	0.0482461	ENSG00000072041	1541	2276
TRIM28	-0.575271	8.16627	0.00562162	0.0483559	ENSG00000130726	4631	3064
TBC1D4	-0.635235	4.9938	0.00562978	0.0483931	ENSG00000136111	520	330
KDM4A	0.597149	6.24027	0.0056441	0.0484831	ENSG00000066135	809.34	1207
DMRT2	-1.15932	1.50332	0.00564883	0.0484906	ENSG00000173253	50	22
ZCCHC2	0.6711	4.3261	0.00567796	0.0486781	ENSG00000141664	207	325
WBP1	0.64598	4.77028	0.0056784	0.0486781	ENSG00000239779	285.22	440.05
AP4B1	-0.72003	3.82346	0.00568691	0.0487179	ENSG00000134262	234.93	140.55
PPFIA3	0.839545	2.76002	0.00569476	0.048752	ENSG00000177380	64	113
ZBED3-AS1	0.732473	3.57569	0.00571895	0.0488734	ENSG00000250802	119.23	195.37
G0S2	2.75264	-0.418158	0.00572059	0.0488734	ENSG00000123689	2	14
STAC	2.75264	-0.418158	0.00572059	0.0488734	ENSG00000144681	2	14
TEX30	-0.664987	4.49406	0.0057324	0.0489411	ENSG00000151287	370	230
PKD1L2	1.12008	1.73609	0.0057539	0.0490914	ENSG00000166473	27	58
CBR3	-0.83581	2.8363	0.0057683	0.0491809	ENSG00000159231	120.79	66.66
ARMCX3	0.616728	5.46082	0.00578101	0.0492559	ENSG00000102401	467	706
GOT1	0.58033	7.20932	0.00580016	0.0493857	ENSG00000120053	1597	2354
ANXA9	1.7054	0.508171	0.00582377	0.0495197	ENSG00000143412	8	26
S1PR5	-1.66458	0.503413	0.00582377	0.0495197	ENSG00000180739	26	8
TRMT6	-0.585986	6.69615	0.00585742	0.0497723	ENSG00000089195	1675	1100
EMP2	-0.702545	3.9245	0.0058711	0.0498548	ENSG00000213853	251	152
USP37	-0.670919	4.26129	0.00588304	0.0499226	ENSG00000135913	315	195
FSTL4	0.893534	2.55486	0.00589043	0.0499516	ENSG00000053108	54	99
ZNF700	-0.806244	3.07567	0.00592634	0.0502224	ENSG00000196757	142	80
CD58	-0.663726	4.42309	0.00593386	0.0502523	ENSG00000116815	352	219
WARS1	0.568781	8.75591	0.00595141	0.050367	ENSG00000140105	4690.76	6859
CABLES1	0.571883	8.05272	0.00596058	0.0504107	ENSG00000134508	2876.8	4215.64
DENND3	1.1594	1.6002	0.00599328	0.0506481	ENSG00000105339	24	53
SRSF1	-0.570875	8.15592	0.00600017	0.0506481	ENSG00000136450	4592.23	3047.62
ABR	0.570136	8.29601	0.00600071	0.0506481	ENSG00000159842	3408	4988
CPNE2	-0.667104	4.28081	0.00604459	0.0509843	ENSG00000140848	319	198
BCDIN3D-AS1	1.41337	0.878755	0.00607118	0.0511743	ENSG00000258057	12.39	32.74
UBE2H	0.579392	6.97195	0.00610626	0.0514356	ENSG00000186591	1355	1996
HEXA-AS1	0.829918	2.77585	0.00611599	0.051483	ENSG00000260339	65	114
ADCY3	-0.606331	5.6389	0.00613139	0.0515782	ENSG00000138031	808.18	523.29
MMACHC	0.611117	5.42824	0.00615482	0.0517122	ENSG00000132763	457.61	689.12
TENT4A	-0.599693	5.83886	0.00615553	0.0517122	ENSG00000112941	927	603
TMEM132A	0.594015	6.05997	0.00616662	0.0517708	ENSG00000006118	715	1064
EFNA1	0.999122	2.13068	0.0061856	0.0518956	ENSG00000169242	38	75
REPS2	0.792681	3.02831	0.00626433	0.0525211	ENSG00000169891	79	135
SLC38A7	0.606432	5.52668	0.00628149	0.0526299	ENSG00000103042	491	737
LRGUK	-0.626157	5.00561	0.00628807	0.05265	ENSG00000155530	523	334
PLPP6	0.769386	3.21431	0.00630264	0.052729	ENSG00000205808	91	153
GALNT2	0.567051	8.21547	0.00631343	0.052729	ENSG00000143641	3227	4713
G2E3	-0.654883	4.52481	0.00631736	0.052729	ENSG00000092140	377	236
HLA-DQA1	1.27106	1.2827	0.00631844	0.052729	ENSG00000196735	18	43
TMEFF1	1.22568	1.29984	0.00631844	0.052729	ENSG00000241697	18.64	43.14
MRM2	-0.627284	4.95434	0.00635379	0.052989	ENSG00000122687	504.81	322.13
QPCTL	0.700679	3.845	0.00636277	0.0530287	ENSG00000011478	146	234
ASPHD1	-2.34725	-0.220711	0.00639309	0.0531389	ENSG00000174939	16	3
BIRC3	-2.34725	-0.220711	0.00639309	0.0531389	ENSG00000023445	16	3
CCR10	2.39196	-0.213317	0.00639309	0.0531389	ENSG00000184451	3	16.05
BAIAP2	0.584494	6.39871	0.0063952	0.0531389	ENSG00000175866	908.25	1342.67
HPRT1	-0.619384	5.17163	0.00639881	0.0531389	ENSG00000165704	586	376
C18orf32	0.625977	5.00857	0.00640132	0.0531389	ENSG00000177576	339.58	516.69
TTYH2	-0.578226	6.77792	0.00643608	0.0533923	ENSG00000141540	1769	1168
POPDC2	1.87324	0.260152	0.00644454	0.0534273	ENSG00000121577	6	22
EFHC1	0.717151	3.71127	0.00645119	0.0534472	ENSG00000096093	132	214
AP2A2	0.58344	6.41972	0.0064575	0.0534644	ENSG00000183020	922	1362
NETO2	-0.592852	5.97775	0.00647226	0.0535513	ENSG00000171208	1019	666
ZNF143	-0.670895	4.16257	0.00652926	0.0539685	ENSG00000166478	294	182
ALDH1B1	0.568695	7.58878	0.00653125	0.0539685	ENSG00000137124	2088	3053
CYFIP2	0.608664	5.39304	0.00656803	0.0542368	ENSG00000055163	447	672
ARL13B	-0.655508	4.41809	0.00660692	0.0545223	ENSG00000169379	350	219
FAS	-1.97087	0.125954	0.00662995	0.0546407	ENSG00000026103	20.25	5
SAXO2	1.99367	0.118081	0.00662995	0.0546407	ENSG00000188659	5	20
PTGES3L-AARSD1	-2.33809	-0.0529388	0.00664724	0.0547473	ENSG00000108825	18.36	3.48
ZNF181	0.773386	3.13662	0.00665523	0.0547773	ENSG00000197841	86	145
CERCAM	0.633182	4.79132	0.00671407	0.0552111	ENSG00000167123	291	445
DLG4	0.998539	2.09318	0.00672001	0.0552111	ENSG00000132535	37	73
NUDT4	-0.565781	7.71526	0.00672109	0.0552111	ENSG00000173598	3378.12	2249.8
SRSF7	-0.570746	7.12428	0.00674439	0.0553664	ENSG00000115875	2245	1490
CCP110	-0.670121	4.13833	0.00676398	0.0554911	ENSG00000103540	289	179
EPS15	0.571493	7.02966	0.0067694	0.0554994	ENSG00000085832	1415	2073
GSTM4	0.582221	6.37619	0.00678603	0.0555996	ENSG00000168765	895	1321
KCNN2	-0.634086	4.73147	0.00680704	0.0557354	ENSG00000080709	433	275
STARD10	0.574233	6.75118	0.00684117	0.0559785	ENSG00000214530	1165	1710
PAWR	-0.68009	4.01056	0.00691844	0.0565387	ENSG00000177425	265	163
ELOA-AS1	1.35664	0.994134	0.00691861	0.0565387	ENSG00000236810	13.91	35.31
ZDHHC20	-0.586786	6.04372	0.00693355	0.0566231	ENSG00000180776	1065	699
MTHFSD	0.69949	3.76385	0.00693793	0.0566231	ENSG00000103248	138	221
CKMT1B	0.635203	4.62577	0.00697853	0.0568942	ENSG00000237289	259.06	396.72
SNAI1	-0.831277	2.73126	0.00698019	0.0568942	ENSG00000124216	112	62
CTTNBP2	0.673046	4.12727	0.00699191	0.0569528	ENSG00000077063	180	283
CIPC	0.602341	5.44599	0.007049	0.0573808	ENSG00000198894	465	696
FAM234A	0.585015	6.04244	0.00706669	0.0574876	ENSG00000167930	709	1048.51
PPAT	-0.590713	5.76757	0.00707999	0.0575587	ENSG00000128059	880	576
DNASE1L1	0.659519	4.19518	0.00711386	0.0577967	ENSG00000013563	189.84	295.68
DBNDD2	-0.589169	5.82088	0.00712314	0.0578347	ENSG00000244274	912.83	598.13
OPTN	0.574204	6.54407	0.00714247	0.0579543	ENSG00000123240	1009	1481
LRP12	-0.59963	5.43695	0.0071684	0.0581273	ENSG00000147650	701	456
ADCY5	1.54478	0.686491	0.00718023	0.0581828	ENSG00000173175	10	29
DUSP7	0.56626	7.12399	0.00718448	0.0581828	ENSG00000164086	1514	2210
CYB561	-0.73163	3.45528	0.00722213	0.0583878	ENSG00000008283	182	108
DNMT3B	-1.13025	1.48428	0.00722371	0.0583878	ENSG00000088305	49	22
ZNF680	-1.13025	1.48428	0.00722371	0.0583878	ENSG00000173041	49	22
LRP1	0.639968	4.47667	0.0072386	0.0584628	ENSG00000123384	233	358
BLOC1S1	-0.733204	3.43676	0.00724227	0.0584628	ENSG00000135441	179.72	106.53
OGDHL	0.612351	5.0231	0.00724863	0.0584766	ENSG00000197444	345	520
ARL6IP6	-0.652844	4.35637	0.00725859	0.0585141	ENSG00000177917	335	210
NT5E	-0.628852	4.73351	0.00726257	0.0585141	ENSG00000135318	433	276
RORB	0.626401	4.80681	0.00727086	0.0585434	ENSG00000198963	295	449
CLCN6	0.581321	6.16857	0.00729379	0.0586906	ENSG00000011021	775.11	1143.34
TEFM	0.702586	3.69465	0.00729944	0.0586985	ENSG00000172171	131.29	210.71
EIF1AY	0.572268	6.56417	0.00730624	0.0587157	ENSG00000198692	1024	1501
ETFA	0.558856	7.86712	0.00731106	0.0587169	ENSG00000140374	2543	3693
TTLL7	0.606634	5.22133	0.00731629	0.0587215	ENSG00000137941	397	596
FXYD5	-0.562631	7.32465	0.00735676	0.0590087	ENSG00000089327	2574	1718
ST6GALNAC4	0.858724	2.6089	0.00742722	0.059536	ENSG00000136840	57	102
ING2	-0.785798	3.0629	0.00746385	0.0597915	ENSG00000168556	140	80
SYNJ2BP-COX16	-1.20575	1.3348	0.00749061	0.0599677	ENSG00000258644	44.62	19
ITGA1	-0.818356	2.81388	0.00749726	0.0599738	ENSG00000213949	118.37	66.12
ZNF100	-0.722354	3.51245	0.0075009	0.0599738	ENSG00000197020	189	112.88
HYOU1	0.553154	8.4261	0.00760387	0.0607586	ENSG00000149428	3756	5433
EMG1	-0.623905	4.7225	0.0076111	0.0607778	ENSG00000126749	429.11	274.46
ACO2	0.552491	8.55106	0.00761964	0.0608074	ENSG00000100412	4097.1	5923.67
LURAP1	0.913608	2.29129	0.00772347	0.061597	ENSG00000171357	44.34	82.45
SSH1	-0.567	6.63687	0.00774892	0.0617608	ENSG00000084112	1599	1064
EDARADD	0.746062	3.23211	0.00778105	0.0619777	ENSG00000186197	93.09	154
CDC42EP4	0.60073	5.26408	0.00780353	0.0620897	ENSG00000179604	410	613
COBL	0.750418	3.20257	0.00780496	0.0620897	ENSG00000106078	91	151
AURKA	-0.558976	7.24315	0.00783072	0.0622297	ENSG00000087586	2430	1626
LACTB	0.619677	4.83165	0.00783246	0.0622297	ENSG00000103642	301	456
LIPE	0.767306	3.04797	0.00791338	0.062833	ENSG00000079435	81	136
KIAA0930	0.55078	8.24632	0.00795836	0.0631503	ENSG00000100364	3319	4793
HCG4	0.80355	2.90715	0.00797764	0.0632345	ENSG00000176998	72.17	124.27
OTUD7B	0.556666	7.34425	0.00797901	0.0632345	ENSG00000264522	1771	2568
FNDC3A	0.568123	6.41525	0.00800034	0.0633085	ENSG00000102531	925	1352
ARHGEF26	-0.687139	3.81792	0.00800284	0.0633085	ENSG00000114790	232	142
ANO4	0.798866	2.79924	0.00800343	0.0633085	ENSG00000151572	67	115
UBR2	0.576674	6.00044	0.00803182	0.0634933	ENSG00000024048	691	1016
FAM107B	-0.642756	4.37727	0.00803934	0.0635128	ENSG00000065809	339	214
FOXP3	0.978673	2.08042	0.00810096	0.0639595	ENSG00000049768	37	72
SEMA4C	-0.564289	6.59684	0.00811165	0.0639779	ENSG00000168758	1554	1036
LUM	0.567296	6.40382	0.00811345	0.0639779	ENSG00000139329	918	1341
CACYBP	-0.555766	7.28287	0.00814798	0.06421	ENSG00000116161	2495.65	1673.65
TRAF3IP2	-0.645715	4.32452	0.00816908	0.0643359	ENSG00000056972	327	206
RPL7P1	0.716695	3.51293	0.00820381	0.0645691	ENSG00000214485	114.87	186.18
AGT	1.23721	1.26025	0.00826295	0.0649534	ENSG00000135744	18	42
HSD17B7P2	1.21772	1.24366	0.00826295	0.0649534	ENSG00000099251	17.95	41.32
YTHDF3	0.551059	7.72456	0.00827553	0.0650044	ENSG00000185728	2311	3338
SLC25A17	-0.585306	5.61997	0.00827976	0.0650044	ENSG00000100372	793	521
SOD2	0.571739	6.1269	0.00828725	0.0650226	ENSG00000112096	756	1107.77
SUPT16H	-0.546238	8.6034	0.00830663	0.0651341	ENSG00000092201	6220	4199
SFXN2	-0.659178	4.0663	0.0083199	0.0651976	ENSG00000156398	274	171
FAM187A	1.39026	0.834252	0.00834208	0.0653307	ENSG00000214447	12.12	31.52
ING4	0.702481	3.61315	0.00838582	0.0656324	ENSG00000111653	124	199
FGD3	1.64909	0.469593	0.00841274	0.0658022	ENSG00000127084	8	25
GSTM2	0.901929	2.30456	0.00843061	0.0658759	ENSG00000213366	45	83
SFTPC	1.31595	1.06759	0.00843262	0.0658759	ENSG00000168484	15	37
DCP2	-0.630649	4.53421	0.00846222	0.0660662	ENSG00000172795	377	240
ACO1	0.58071	5.61847	0.00848702	0.0662188	ENSG00000122729	529	780
DAXX	-0.560237	6.63959	0.00850385	0.0663089	ENSG00000204209	1599	1069
FREM2	-0.976633	1.89938	0.00855414	0.0666598	ENSG00000150893	64	32
LURAP1L-AS1	0.861013	2.50807	0.00856057	0.0666687	ENSG00000235448	53	95
GAS2L3	-0.572143	5.97183	0.00860374	0.0669635	ENSG00000139354	1009	669
MYH10	0.541295	9.2257	0.00866982	0.0673785	ENSG00000133026	6571	9427
IDH3G	0.576626	5.81152	0.00867264	0.0673785	ENSG00000067829	606	891
ERI2	-0.682508	3.79485	0.00867312	0.0673785	ENSG00000196678	228	140
NUP153	-0.550195	7.38558	0.00869403	0.0674993	ENSG00000124789	2675.8	1801.41
DENND2D	0.588604	5.3286	0.0087099	0.0675809	ENSG00000162777	431	639
MAN2B1	0.575201	5.84816	0.00871771	0.0675998	ENSG00000104774	622	913.62
RAD21	-0.542194	8.6612	0.0087688	0.0679494	ENSG00000164754	6467	4378
GGPS1	0.623522	4.56768	0.00877358	0.0679494	ENSG00000152904	250	379.76
MIS12	-0.613831	4.73939	0.00878791	0.0680185	ENSG00000167842	433	278.89
RBM38	-0.566192	6.13086	0.00879452	0.0680185	ENSG00000132819	1125	749
C1RL	0.749912	3.10552	0.00879871	0.0680185	ENSG00000139178	85	141
NUP85	-0.584157	5.42452	0.00885702	0.0684272	ENSG00000125450	692	455
CCDC71L	0.70264	3.55461	0.00886795	0.0684697	ENSG00000253276	119	191
PTDSS1	-0.546932	7.59577	0.00888571	0.0685236	ENSG00000156471	3093	2087
FANCG	-0.663869	3.95617	0.00888581	0.0685236	ENSG00000221829	254	158
JADE3	-0.633591	4.38505	0.00891248	0.0686452	ENSG00000102221	340	216
PLEKHA2	0.631283	4.38918	0.00891248	0.0686452	ENSG00000169499	220	336
XPO5	-0.55153	7.02203	0.00896831	0.069033	ENSG00000124571	2080	1399
MAGED1	0.555053	6.71355	0.00899669	0.0692091	ENSG00000179222	1144	1657
AUTS2	1.71887	0.347554	0.00903825	0.0694016	ENSG00000158321	7	23
C4B	1.70165	0.348385	0.00903825	0.0694016	ENSG00000224389	7.07	22.95
NFYC-AS1	1.67894	0.355982	0.00903825	0.0694016	ENSG00000272145	7.2	23
AHCTF1	-0.555009	6.69126	0.00904542	0.0694143	ENSG00000153207	1654.96	1110.43
PIDD1	0.693839	3.63067	0.00906824	0.0695471	ENSG00000177595	126	201
MTHFR	0.589939	5.23276	0.00907439	0.0695519	ENSG00000177000	402.97	598
ST7	0.555947	6.60123	0.00908229	0.0695701	ENSG00000004866	1057.8	1533.1
UBAC2	-0.566297	6.05192	0.00911657	0.0697902	ENSG00000134882	1065	709
RAB30	0.791486	2.7519	0.00914753	0.0699847	ENSG00000137502	65	111
NFATC4	0.562347	6.20814	0.00915566	0.0700044	ENSG00000100968	803	1169
SPIN4	-0.715681	3.40541	0.00918056	0.0701521	ENSG00000186767	175	105
POLH	-0.626159	4.50133	0.00921113	0.0703215	ENSG00000170734	368	235
GCNA	1.14164	1.46968	0.00921389	0.0703215	ENSG00000147174	22	48
HSPB1	0.540532	8.1245	0.00927362	0.0707345	ENSG00000106211	3063	4392
ERLIN1	-0.554753	6.55741	0.00931973	0.0710432	ENSG00000107566	1508	1012
FAM133B	-0.584321	5.32962	0.00936568	0.0713226	ENSG00000234545	647.82	425.9
CHORDC1	-0.571962	5.71326	0.00936771	0.0713226	ENSG00000110172	843	559
CITED1	0.575355	5.55953	0.00937711	0.071351	ENSG00000125931	508.89	747.57
TAF13	0.579809	5.45702	0.00946106	0.0719463	ENSG00000197780	473	697
HLX	-0.774871	2.98352	0.0094751	0.0720096	ENSG00000136630	132	76
AVPI1	0.569623	5.81916	0.00950657	0.0721407	ENSG00000119986	611	894
LINC00847	0.609474	4.70219	0.00951612	0.0721407	ENSG00000245060	276.21	415.5
P2RX5	-0.732854	3.24876	0.00952276	0.0721407	ENSG00000083454	157.44	93.34
NUCB2	0.564478	5.94013	0.00952423	0.0721407	ENSG00000070081	666	971
CRTC1	0.706224	3.44486	0.00952672	0.0721407	ENSG00000105662	110	177
MAP7	0.706224	3.44486	0.00952672	0.0721407	ENSG00000135525	110	177
TMEM63B	0.554677	6.4502	0.00953692	0.0721745	ENSG00000137216	953	1380
KCNQ1OT1	-1.76582	0.209879	0.00962572	0.0727583	ENSG00000269821	21	6
NKILA	1.80652	0.214234	0.00962572	0.0727583	ENSG00000278709	6	21
PPARA	0.615261	4.51015	0.00963139	0.0727583	ENSG00000186951	241	364
OSBPL1A	0.558569	6.1659	0.00965958	0.0729275	ENSG00000141447	781	1134
OBI1	-0.583694	5.25253	0.0097005	0.0731926	ENSG00000152193	613.88	403.76
BBOF1	1.16895	1.2885	0.00971496	0.0732139	ENSG00000119636	19	42.27
NOS2	-1.15254	1.29993	0.00971496	0.0732139	ENSG00000007171	43	19
VAT1	0.53111	10.4629	0.00972699	0.0732607	ENSG00000108828	15558	22163
CHRAC1	-0.553483	6.3781	0.00974297	0.0733372	ENSG00000104472	1331	894
ZNF608	-0.653685	3.97685	0.00975848	0.0734101	ENSG00000168916	257	161
PHYH	0.610981	4.58852	0.00976536	0.073418	ENSG00000107537	255	384
DGCR8	-0.576926	5.41069	0.00980859	0.073699	ENSG00000128191	684	452
BTBD3	-0.548807	6.69722	0.00983249	0.0738345	ENSG00000132640	1658.93	1117.89
OGDH	0.542855	7.196	0.00985267	0.073942	ENSG00000105953	1607	2308
FBXO45	-0.588866	5.11849	0.00986215	0.0739479	ENSG00000174013	560	367
CHRNB1	1.07141	1.65252	0.0098652	0.0739479	ENSG00000170175	26	54
PLEKHG5	0.83019	2.59101	0.00989653	0.0741386	ENSG00000171680	57	100
FAT1	-0.549814	6.58684	0.00990648	0.0741691	ENSG00000083857	1537	1035
SMIM13	-0.570608	5.62766	0.00999706	0.0748027	ENSG00000224531	794	527
IDUA	0.727876	3.22959	0.0100554	0.0751571	ENSG00000127415	93.66	153
FLACC1	1.49438	0.652446	0.0100683	0.0751571	ENSG00000155749	10	28
OR7C1	1.49745	0.654512	0.0100683	0.0751571	ENSG00000127530	10	28.06
PCAT6	1.49438	0.652446	0.0100683	0.0751571	ENSG00000228288	10	28
KIF18A	-0.589687	5.07124	0.0100887	0.0752645	ENSG00000121621	542	355
RASSF5	-1.00172	1.7313	0.0101038	0.0753143	ENSG00000266094	57	28
DNASE1L2	1.92013	0.0673356	0.0101133	0.0753143	ENSG00000167968	5	19
MILR1	-1.87954	0.0630908	0.0101133	0.0753143	ENSG00000271605	19	5
GBP1	-1.10607	1.4053	0.0101916	0.0757811	ENSG00000117228	46	21
WEE2-AS1	1.14713	1.40994	0.0101916	0.0757811	ENSG00000228775	21	46
THOC6	-0.656798	3.94753	0.010194	0.0757811	ENSG00000131652	251.99	157.52
RIOX1	-0.614852	4.53658	0.0102294	0.0759795	ENSG00000170468	376	242
DYRK2	-0.612311	4.58631	0.0102328	0.0759795	ENSG00000127334	389	250.81
NR2F1	-0.788629	2.85551	0.0102638	0.0761652	ENSG00000175745	121	69
MARCHF2	0.694913	3.48878	0.0102819	0.0762541	ENSG00000099785	114	182
MALAT1	0.534707	7.83051	0.0102903	0.076272	ENSG00000251562	2504	3576
C19orf57	-2.25489	-0.28471	0.0103193	0.076391	ENSG00000132016	15	3
CHRNB2	2.29513	-0.280719	0.0103193	0.076391	ENSG00000160716	3	15
SLC25A15	-0.599381	4.7517	0.0103304	0.076391	ENSG00000102743	435	283
MVD	0.567706	5.61071	0.0103307	0.076391	ENSG00000167508	529	773
GNAO1	0.593689	4.94807	0.0103482	0.0764761	ENSG00000087258	330	491
TTYH3	0.528902	9.117	0.0103555	0.0764852	ENSG00000136295	6125	8712
FUBP1	-0.549701	6.37746	0.0103702	0.0765487	ENSG00000162613	1329	895
SLC2A4	2.07387	-0.0962259	0.0103994	0.0767189	ENSG00000181856	4	17
NOTCH1	-0.750229	3.07582	0.0104205	0.0768299	ENSG00000148400	140	82
AHCYL2	0.573316	5.39421	0.0104401	0.0769297	ENSG00000158467	454	666
FHOD1	-0.576802	5.25282	0.0104586	0.0770204	ENSG00000135723	612.83	405
CBX1	-0.542185	6.85307	0.0104669	0.0770363	ENSG00000108468	1845	1249
CEP57L1	-0.754575	3.04354	0.0104962	0.0772072	ENSG00000183137	137	80
EXOSC2	-0.597606	4.7557	0.0105245	0.0773602	ENSG00000130713	436	284
ATL2	-0.557716	5.95027	0.0105293	0.0773602	ENSG00000119787	990	663
PRKAG2	0.7168	3.24296	0.0105423	0.0774107	ENSG00000106617	95	154
ZNF138	-1.06647	1.50349	0.0105789	0.077634	ENSG00000197008	49	23
HAGH	0.592096	4.93401	0.010613	0.077802	ENSG00000063854	327	486
ZNF70	0.678297	3.64364	0.0106141	0.077802	ENSG00000187792	128	202
PEG10	-0.540555	6.87158	0.0106677	0.0781492	ENSG00000242265	1868	1266
PARP1	-0.528051	8.65645	0.0106849	0.0782242	ENSG00000143799	6420	4389
WRAP53	-0.637142	4.06958	0.0106958	0.0782242	ENSG00000141499	273	173
PRAF2	0.677706	3.62253	0.0106966	0.0782242	ENSG00000243279	126.15	199
WDR36	-0.552835	6.14391	0.0107101	0.0782779	ENSG00000134987	1131	760
CAPG	-0.637972	4.05346	0.0107697	0.0785759	ENSG00000042493	270	171
BORCS5	0.705056	3.33677	0.0107728	0.0785759	ENSG00000165714	102	164
EIF4BP6	1.15241	1.2337	0.0107729	0.0785759	ENSG00000197258	18.39	40.45
HOMEZ	0.636588	4.12097	0.0107759	0.0785759	ENSG00000215271	182	279
PFKFB4	-0.622673	4.35844	0.0108294	0.0789175	ENSG00000114268	332.75	213
METTL1	-0.666553	3.69039	0.0108353	0.0789175	ENSG00000037897	211	131
MEIS3	1.07339	1.60003	0.0108903	0.0792728	ENSG00000105419	25	52
HSPA12A	0.580316	5.01634	0.010923	0.0794647	ENSG00000165868	348	513
NOLC1	-0.528398	8.17559	0.0109332	0.079493	ENSG00000166197	4600	3144
BBS5	0.597258	4.71016	0.0109976	0.079915	ENSG00000163093	279.17	416.41
FADS1	0.529093	7.94225	0.0110129	0.0799799	ENSG00000149485	2712	3858
MOSPD3	0.711043	3.25431	0.0110432	0.0801462	ENSG00000106330	96	155
H3-3B	-0.532606	7.40572	0.0110485	0.0801462	ENSG00000132475	2700	1840
AMACR	-0.587608	4.85206	0.0110681	0.080242	ENSG00000242110	465	305
LIMK2	0.537108	6.91345	0.0110958	0.0803964	ENSG00000182541	1324	1894
PDLIM7	-0.55987	5.68533	0.0111302	0.0805995	ENSG00000196923	824	551
LSM6	-0.649891	3.8924	0.011163	0.0807904	ENSG00000164167	242	152
FMC1	0.619388	4.29354	0.0111784	0.0808554	ENSG00000164898	206.82	313.28
PAXIP1	-0.66241	3.69871	0.0112239	0.0811378	ENSG00000157212	212	132
C1orf54	1.20466	1.03824	0.0112329	0.0811565	ENSG00000118292	15.5	35.38
CITED2	0.616953	4.27943	0.0112525	0.0812514	ENSG00000164442	205	310
FBXL2	0.802855	2.66944	0.0112639	0.0812876	ENSG00000153558	61	105
MANF	0.533636	7.11223	0.0112953	0.0813637	ENSG00000145050	1522	2172
CACNA1D	1.15313	1.34763	0.0113003	0.0813637	ENSG00000157388	20	44
METTL25	1.15313	1.34763	0.0113003	0.0813637	ENSG00000127720	20	44
PTGS2	-1.11208	1.34305	0.0113003	0.0813637	ENSG00000073756	44	20
LDLRAP1	0.567798	5.34589	0.0113278	0.0815122	ENSG00000157978	440	643
MAGEH1	0.741568	2.96041	0.0113339	0.0815122	ENSG00000187601	77	127
USP28	-0.593137	4.72754	0.0113564	0.0816276	ENSG00000048028	427	279
ESR2	0.815709	2.58198	0.0114052	0.081885	ENSG00000140009	57	99
SPSB2	0.815709	2.58198	0.0114052	0.081885	ENSG00000111671	57	99
RPS6KC1	0.543897	6.31092	0.0114595	0.0822278	ENSG00000136643	869	1249
BORCS6	0.679815	3.54069	0.0114819	0.0823418	ENSG00000196544	119	188
IRF1	-0.819854	2.50356	0.011533	0.0826607	ENSG00000125347	95	53
CHD3	0.526245	7.84041	0.0115438	0.0826913	ENSG00000170004	2530	3592
MAP3K20	-0.543569	6.28593	0.0115513	0.0826981	ENSG00000091436	1245	842
PARP10	0.575211	5.03784	0.011563	0.0827347	ENSG00000178685	354	520
PPP1R15A	-0.58075	4.90335	0.0116082	0.0830109	ENSG00000087074	481	317
ARID5A	-0.849364	2.35365	0.0116824	0.0834467	ENSG00000196843	86	47
SIRPB1	0.856221	2.34997	0.0116824	0.0834467	ENSG00000101307	47.45	84.78
CNPY4	0.756509	2.81456	0.0117152	0.0836338	ENSG00000166997	69	115
CTHRC1	-0.581064	4.87611	0.0117859	0.0840908	ENSG00000164932	472	311
AIDA	-0.530323	7.03174	0.0119476	0.0851958	ENSG00000186063	2081.57	1420.79
DTNBP1	-0.579601	5.00743	0.0119642	0.0852664	ENSG00000047579	517	341
IGFBP4	-0.57328	5.11699	0.0119965	0.085448	ENSG00000141753	557	369
FLI1	-1.03446	1.54101	0.0120505	0.0857842	ENSG00000151702	50	24
H1-10	-0.549037	5.82016	0.0120578	0.0857873	ENSG00000184897	902.21	607.85
EIF2S1	-0.523338	7.78567	0.0120669	0.0857925	ENSG00000134001	3505	2404
HOXB13	0.737518	2.93943	0.0120721	0.0857925	ENSG00000159184	76	125
RAET1K	-1.51807	0.432843	0.0120982	0.085929	ENSG00000218358	24	8.18
AGO4	0.557165	5.48252	0.0121111	0.0859723	ENSG00000134698	486	705
ZBTB22	0.687898	3.39434	0.0121343	0.0860552	ENSG00000236104	107	170
PRPS1	-0.564205	5.2769	0.0121364	0.0860552	ENSG00000147224	621	414
RMI2	-0.63267	3.99053	0.0121891	0.0863317	ENSG00000175643	258	164
ZNF385A	0.633874	3.98777	0.0121891	0.0863317	ENSG00000161642	166	254
OXNAD1	0.560111	5.44833	0.0122006	0.086364	ENSG00000154814	474	689
OSBPL3	-0.601822	4.51089	0.0122142	0.0863866	ENSG00000070882	368	239
VPS33B	0.541842	6.17129	0.0122175	0.0863866	ENSG00000184056	789.35	1132.91
SIPA1L1	-0.656951	3.67364	0.0122456	0.0865371	ENSG00000197555	208	130
PTTG1	-0.525669	7.27906	0.0123123	0.0869597	ENSG00000164611	2468	1690
DHRS4L2	0.647022	3.74778	0.0123259	0.0870068	ENSG00000187630	139.54	215.48
MID1IP1	0.560651	5.36433	0.0123438	0.0870846	ENSG00000165175	447	650
DCAF15	-0.584174	4.75773	0.012366	0.0871923	ENSG00000132017	435	286
NIPSNAP1	0.543739	5.99949	0.0124267	0.087571	ENSG00000184117	700	1006
HEXIM2	0.73667	3.01679	0.01248	0.0878452	ENSG00000168517	80.3	131.99
SGTB	0.560844	5.36702	0.0124933	0.0878452	ENSG00000197860	447.8	651.25
SAMD9L	1.29307	0.960551	0.0124967	0.0878452	ENSG00000177409	14	34
SCN1B	-1.25209	0.956069	0.0124967	0.0878452	ENSG00000105711	34	14
EFHD1	0.692637	3.3152	0.0125008	0.0878452	ENSG00000115468	101	161
SNRPF	-0.541569	6.07135	0.0125075	0.0878452	ENSG00000139343	1072	726
AGPAT4	0.752249	2.79133	0.012534	0.0879509	ENSG00000026652	68	113
SIAE	0.836234	2.41081	0.0125379	0.0879509	ENSG00000110013	50	88.1
WAC-AS1	0.601226	4.46163	0.0125435	0.0879509	ENSG00000254635	234.35	350.53
GSTZ1	0.563892	5.24558	0.012561	0.0880251	ENSG00000100577	411	599
HSF4	0.579398	4.8581	0.0125894	0.0881746	ENSG00000102878	311.8	459.35
ZNF212	-0.835724	2.37458	0.0126121	0.0882844	ENSG00000170260	87	48
GPRASP2	1.40891	0.719508	0.0126641	0.0885014	ENSG00000158301	11	29
RCN1P2	-1.39878	0.712753	0.0126641	0.0885014	ENSG00000214455	29.12	10.81
VDR	-1.368	0.71509	0.0126641	0.0885014	ENSG00000111424	29	11
STEAP1	-0.846412	2.32172	0.0126787	0.088554	ENSG00000164647	84	46
GSTK1	0.527967	6.80077	0.0127616	0.0890838	ENSG00000197448	1229	1747
PACS2	0.551174	5.53454	0.0127888	0.0892241	ENSG00000179364	505.15	729.74
SAMD1	-0.565449	5.16582	0.0128017	0.0892643	ENSG00000141858	575	383
DNAJC3	0.523506	7.18188	0.0128204	0.0893456	ENSG00000102580	1604	2273
ZNF251	0.653081	3.73561	0.0128611	0.0895795	ENSG00000198169	138	214
GLCE	-0.543858	5.8935	0.0129532	0.0901023	ENSG00000138604	948	641
BUB3	-0.522421	7.21528	0.0129579	0.0901023	ENSG00000154473	2359	1619
RCHY1	-0.578939	4.77947	0.0129585	0.0901023	ENSG00000163743	441	291
PHF10	-0.583257	4.74484	0.0129648	0.0901023	ENSG00000130024	431	283.55
GAA	0.667755	3.54529	0.0129795	0.0901551	ENSG00000171298	120	188
PAQR3	-0.56125	5.247	0.0131154	0.0910484	ENSG00000163291	607.71	405.97
LDB1	0.520062	7.36589	0.0131335	0.0911238	ENSG00000198728	1825	2580
QARS1	0.515795	7.97839	0.0131515	0.0911984	ENSG00000172053	2796	3941
HMCN1	-0.604947	4.23601	0.013187	0.0913672	ENSG00000143341	304	197
RPSAP12	-1.51794	0.309384	0.0131976	0.0913672	ENSG00000240087	21.79	7.42
TMOD1	-1.68881	0.308334	0.0131976	0.0913672	ENSG00000136842	22.42	6.77
HNRNPF	-0.512513	8.66104	0.0132064	0.0913781	ENSG00000169813	6412	4431
LYN	-0.555195	5.31935	0.0132411	0.0915682	ENSG00000254087	638	428
C21orf91	0.528955	6.51293	0.0132563	0.0916229	ENSG00000154642	1006	1431
DNAJC30	0.618314	4.1178	0.0132875	0.0917401	ENSG00000176410	183	277
NADSYN1	0.547922	5.62055	0.0132879	0.0917401	ENSG00000172890	537	774
WDR3	-0.524816	6.7971	0.0133177	0.0918504	ENSG00000065183	1766	1210
NAA50	-0.513428	8.269	0.0133184	0.0918504	ENSG00000121579	4887	3375
HAPLN3	-0.715544	3.13837	0.0133285	0.0918693	ENSG00000140511	145	87
SNORD3A	-1.2088	1.07604	0.0133442	0.0919275	ENSG00000263934	36.86	15.65
IFI44	-0.804608	2.49408	0.0133619	0.0919491	ENSG00000137965	94	53
LINC00645	0.814781	2.47918	0.0133619	0.0919491	ENSG00000258548	53	92
CCNG2	0.56127	5.11615	0.0134289	0.0923356	ENSG00000138764	376	547
GLMP	0.510441	8.91639	0.0134328	0.0923356	ENSG00000198715	5370	7541
MPI	0.54274	5.73178	0.0134605	0.0924689	ENSG00000178802	581.41	835
HMOX2	0.544415	5.6659	0.0134738	0.0924689	ENSG00000103415	555	798
G3BP2	-0.515308	7.75736	0.0134742	0.0924689	ENSG00000138757	3429	2365
NUP54	-0.533513	6.1882	0.0135082	0.0926239	ENSG00000138750	1160	790
BLVRB	0.578405	4.74357	0.0135126	0.0926239	ENSG00000090013	288	424
C1orf115	-0.614714	4.08875	0.0135188	0.0926239	ENSG00000162817	275	177
LOXL2	-0.822517	2.39522	0.0135824	0.093009	ENSG00000134013	88	49
AFAP1	-0.644055	3.77151	0.0135915	0.0930205	ENSG00000196526	222	140
HAT1	-0.524888	6.66115	0.0136121	0.0931111	ENSG00000128708	1607	1101
DTYMK	-0.552932	5.318	0.0136277	0.093167	ENSG00000168393	637	428
ZNF275	-0.6108	4.12623	0.0136351	0.093167	ENSG00000063587	282	182
YIPF2	0.54487	5.55626	0.013715	0.0936621	ENSG00000130733	514.17	739.53
CLIP2	0.665379	3.5078	0.0137602	0.0939198	ENSG00000106665	117	183
GNAI3	-0.517842	7.20366	0.0137886	0.0940628	ENSG00000065135	2337	1609
MFSD3	0.60766	4.24564	0.013835	0.0943102	ENSG00000167700	201	302
TSEN34	-0.553741	5.27416	0.0138399	0.0943102	ENSG00000170892	618	415
ZNF202	-0.677094	3.39533	0.0138474	0.0943105	ENSG00000166261	172	106
CELF6	1.3132	0.875665	0.013932	0.0948279	ENSG00000140488	13	32.03
HNRNPD	-0.509165	8.47818	0.0139384	0.0948279	ENSG00000138668	5643	3908.64
BDH1	0.534894	5.94617	0.0139894	0.0951231	ENSG00000161267	677	967
LMNB2	-0.52162	6.7282	0.0140447	0.0953027	ENSG00000176619	1682	1155
PXN-AS1	0.737203	2.81979	0.0140532	0.0953027	ENSG00000255857	69.84	114.85
ACVR1C	-1.40126	0.613254	0.0140563	0.0953027	ENSG00000123612	27	10
EPHB6	1.44214	0.617581	0.0140563	0.0953027	ENSG00000106123	10	27
USP3-AS1	1.42917	0.61545	0.0140563	0.0953027	ENSG00000259248	10.05	26.89
ZNF280A	0.950849	1.90395	0.0140612	0.0953027	ENSG00000169548	33	63
PSMG2	-0.543416	5.63319	0.0141016	0.0954777	ENSG00000128789	791	535
COPG1	0.506067	9.20515	0.0141044	0.0954777	ENSG00000181789	6572	9201
IFIT5	0.57296	4.7989	0.0141097	0.0954777	ENSG00000152778	300	440
GALNTL6	0.699944	3.12408	0.0141294	0.0955594	ENSG00000174473	88	141
S100A6	-0.511739	7.72695	0.0141662	0.0957571	ENSG00000197956	3354	2319
CNNM2	0.596109	4.3774	0.0141951	0.0959005	ENSG00000148842	221.44	330.05
NCOA1	0.55228	5.31363	0.014261	0.0962116	ENSG00000084676	433	626
SLC5A6	-0.523443	6.50842	0.0142634	0.0962116	ENSG00000138074	1444.74	990.82
SS18L1	0.515068	7.22289	0.014264	0.0962116	ENSG00000184402	1656	2333
MDGA2	0.702064	3.09278	0.0143031	0.0963385	ENSG00000139915	86	138
POMT2	0.522815	6.53344	0.0143039	0.0963385	ENSG00000009830	1023	1449
NEK3	-0.651049	3.59121	0.0143067	0.0963385	ENSG00000136098	196	123
MBD4	-0.54405	5.47757	0.0143135	0.0963385	ENSG00000129071	710	480
RIN2	0.613266	4.08317	0.0143741	0.0966948	ENSG00000132669	179	270
NFE2L2	-0.515161	7.13798	0.0144011	0.096825	ENSG00000116044	2231.18	1539
RSC1A1	0.572106	4.73508	0.0144231	0.0969213	ENSG00000215695	287.05	420.76
COPZ2	0.704281	3.06079	0.0144819	0.0971606	ENSG00000005243	84	135
ETS2	-0.719006	3.05664	0.0144819	0.0971606	ENSG00000157557	137	82
CNTNAP3P2	-1.08965	1.32044	0.0144973	0.0971606	ENSG00000276386	43.06	19.88
FAM227B	1.09301	1.32893	0.0144973	0.0971606	ENSG00000166262	20.3	42.83
ID2-AS1	1.12006	1.32618	0.0144973	0.0971606	ENSG00000235092	20	43
RNPS1	-0.515226	7.0472	0.0145595	0.0974807	ENSG00000205937	2095	1445
SLC44A3	0.770066	2.6946	0.014562	0.0974807	ENSG00000143036	63	106
GSTT2B	0.537465	5.69619	0.0145683	0.0974807	ENSG00000133433	568.43	813.38
CNBP	-0.504257	8.89087	0.014611	0.0977142	ENSG00000169714	7502	5214
KCNU1	0.655795	3.54987	0.0146366	0.0977864	ENSG00000215262	121	188
CAPN3	0.508086	7.92117	0.0146373	0.0977864	ENSG00000092529	2695.66	3779.32
TRDMT1	-0.722662	3.02392	0.0146661	0.0979269	ENSG00000107614	134	80
PODXL2	0.519808	6.59503	0.0147057	0.0981394	ENSG00000114631	1069	1511
TOP3A	-0.523	6.3665	0.0147558	0.0984213	ENSG00000177302	1309	898
UTP18	-0.528174	6.04146	0.0147795	0.0985272	ENSG00000011260	1046	715
DOCK6	0.620225	3.91801	0.0148651	0.0989757	ENSG00000130158	159	241
RASSF4	1.0804	1.43001	0.0148663	0.0989757	ENSG00000107551	22	46
EED	-0.593118	4.34071	0.0148703	0.0989757	ENSG00000074266	326	213
PSD4	1.23606	1.01495	0.014908	0.0991741	ENSG00000125637	15	35
TLCD3A	-0.576959	4.62225	0.0149236	0.0992145	ENSG00000167695	395	261
ZNF397	0.628169	3.79119	0.0149298	0.0992145	ENSG00000186812	145	221
TFAP4	-0.599396	4.16579	0.0149385	0.0992195	ENSG00000090447	289	188
CNTRL	-0.632919	3.72346	0.0149557	0.0992815	ENSG00000119397	214	136
CUL7	0.53395	5.81901	0.01506	0.0999215	ENSG00000044090	619.98	884.98
SMIM1	1.04647	1.52687	0.0151306	0.100284	ENSG00000235169	24	49
WHAMMP3	1.02542	1.52532	0.0151306	0.100284	ENSG00000276141	24.21	48.71
TMEM123	-0.506234	7.79764	0.0151471	0.100341	ENSG00000152558	3517	2441
DBNDD1	-0.564151	4.80478	0.0151728	0.100458	ENSG00000003249	447	298
TAZ	0.611507	4.04161	0.0151855	0.100489	ENSG00000102125	174	262.14
RCBTB2	0.792452	2.51736	0.0152783	0.10105	ENSG00000136161	55	94
CASKIN1	1.6678	0.0188637	0.0153481	0.101299	ENSG00000167971	5.52	17.56
CNIH3	-1.80206	0.0107449	0.0153481	0.101299	ENSG00000143786	18	5
NEURL1	1.84265	0.0147453	0.0153481	0.101299	ENSG00000107954	5	18
RBKS	1.84265	0.0147453	0.0153481	0.101299	ENSG00000171174	5	18
DUSP22	0.537358	5.52879	0.015396	0.101562	ENSG00000112679	506	724
DUSP14	-0.585577	4.39547	0.0154617	0.101942	ENSG00000276023	338	222
CYP27B1	-0.927645	1.77926	0.0154761	0.101984	ENSG00000111012	58	30
TOR3A	-0.544131	5.3328	0.0154892	0.102016	ENSG00000186283	642	434
VASP	-0.533108	5.69791	0.0155169	0.102146	ENSG00000125753	825	562
UTRN	0.587031	4.30959	0.015603	0.10256	ENSG00000152818	212	314
FA2H	1.48165	0.507906	0.0156043	0.10256	ENSG00000103089	9	25
SOX7	1.45969	0.51319	0.0156043	0.10256	ENSG00000171056	9.14	25
ABCC5	0.50876	7.14416	0.0156396	0.102739	ENSG00000114770	1572	2205
LRCH1	0.515464	6.55424	0.0156671	0.102866	ENSG00000136141	1041	1467
HSP90AA1	-0.495385	11.7025	0.015683	0.102916	ENSG00000080824	52551	36749.2
MAP3K14	-0.657766	3.4831	0.0157372	0.103218	ENSG00000006062	182	113.68
NQO1	-0.498183	8.98151	0.0157867	0.10346	ENSG00000181019	7974.7	5565.92
LETMD1	0.534537	5.58833	0.0157906	0.10346	ENSG00000050426	528	754
ADAM19	-0.757774	2.63945	0.0158572	0.103843	ENSG00000135074	103	60
CHTF18	-0.560897	4.79318	0.015891	0.10401	ENSG00000127586	443	296
FBLN5	0.5448	5.24124	0.0158993	0.10401	ENSG00000140092	413	594
PTBP1	-0.498918	8.52447	0.0159346	0.104112	ENSG00000011304	5810	4053
HOMER3	0.545444	5.19926	0.0159369	0.104112	ENSG00000051128	401	577
PA2G4	-0.501927	7.86982	0.0159396	0.104112	ENSG00000170515	3693	2570.82
AP1S3	-0.684478	3.18861	0.0159585	0.104181	ENSG00000152056	149	91.35
NUBP1	-0.602078	4.05642	0.0159947	0.10435	ENSG00000103274	267.92	173.96
OXR1	-0.546742	5.17336	0.0160009	0.10435	ENSG00000164830	575	388
TTI1	-0.578589	4.44823	0.0160318	0.104472	ENSG00000101407	350	231
HERC5	-0.527416	5.77664	0.0160364	0.104472	ENSG00000138646	870	595
IFNGR1	0.530438	5.66798	0.0160445	0.104472	ENSG00000027697	559	796
JAZF1	0.620791	3.89863	0.0160718	0.104564	ENSG00000153814	156.82	237.79
GCLM	-0.530422	5.69377	0.0160752	0.104564	ENSG00000023909	822	561
POLR1E	-0.552321	4.92664	0.0160906	0.10461	ENSG00000137054	485	326
COL9A3	0.500062	8.06009	0.0161129	0.104701	ENSG00000092758	2978	4152
ZNF76	0.556499	4.96878	0.0161487	0.104836	ENSG00000065029	340	493
CERS1	0.56159	4.79692	0.0161505	0.104836	ENSG00000223802	301	438
SPX	-1.94661	-0.159115	0.0161862	0.104903	ENSG00000134548	16	4
ZPLD1	1.98706	-0.155249	0.0161862	0.104903	ENSG00000170044	4	16
TLR4	-1.08404	1.25569	0.0161891	0.104903	ENSG00000136869	41	19
PIM2	0.672004	3.25984	0.0161941	0.104903	ENSG00000102096	98	154
DHX15	-0.499444	8.04357	0.0162652	0.10531	ENSG00000109606	4163	2903
TMEM143	0.781762	2.53607	0.0162901	0.105417	ENSG00000161558	56	95
SORBS3	0.505112	7.17286	0.016341	0.105683	ENSG00000120896	1606	2247
WDR60	0.730018	2.73561	0.0163481	0.105683	ENSG00000126870	66	108
ARHGEF3	0.532009	5.55657	0.0163725	0.105787	ENSG00000163947	517	737
HK2	-0.537988	5.36191	0.0164196	0.106037	ENSG00000159399	654	444
MTF2	-0.565916	4.65897	0.0164968	0.106449	ENSG00000143033	404	269
TES	-0.548894	5.07103	0.0165002	0.106449	ENSG00000135269	535.79	361
GPRIN1	-0.524994	5.77763	0.0165179	0.106508	ENSG00000169258	870	596
PMS2P4	-2.15621	-0.351689	0.016576	0.106773	ENSG00000067601	14	3
TGIF2-RAB5IF	-2.38319	-0.359386	0.016576	0.106773	ENSG00000259399	14.29	2.6
FNTB	-0.5059	6.97708	0.016589	0.106802	ENSG00000257365	1990.19	1381.61
TMEM260	0.545071	5.0361	0.0166841	0.10736	ENSG00000070269	358	515
GTF2IP13	1.22686	0.938908	0.0166986	0.107398	ENSG00000272556	14.23	33
PIGF	0.592742	4.12368	0.0167147	0.107447	ENSG00000151665	185.73	276.19
COL4A2	-0.50085	7.44312	0.0167741	0.107732	ENSG00000134871	2746	1913
TWNK	-0.536696	5.35141	0.0167762	0.107732	ENSG00000107815	649	441
TRAF2	-0.574462	4.44577	0.0168303	0.108024	ENSG00000127191	349	231
TOMM5	-0.523483	5.83818	0.0168435	0.108054	ENSG00000175768	907	622
APOE	0.498391	7.72132	0.0168846	0.108263	ENSG00000130203	2356	3281
FRG1HP	0.911274	1.96047	0.0169322	0.108513	ENSG00000276291	35	65
METTL4	-0.60051	4.01414	0.0169451	0.10854	ENSG00000101574	260	169
JPH1	-0.975866	1.55949	0.0170083	0.108889	ENSG00000104369	50	25
STK10	-0.513057	6.2984	0.0170177	0.108894	ENSG00000072786	1245	860
HADHB	0.49789	7.69447	0.0170325	0.108934	ENSG00000138029	2313	3220
ZDHHC24	0.554633	4.82112	0.017088	0.109233	ENSG00000174165	307	444.58
SLC43A1	-0.614336	3.85208	0.0171147	0.109338	ENSG00000149150	233	150
ZNF688	0.702506	2.91806	0.0171218	0.109338	ENSG00000229809	76	122
IFRD2	-0.521303	5.80374	0.0171677	0.109567	ENSG00000214706	885	607.83
PMEL	0.488412	12.0309	0.017175	0.109567	ENSG00000185664	46938	64915
NR4A1	-0.524626	5.70312	0.0171874	0.10959	ENSG00000123358	826	566
CALD1	0.491651	8.94015	0.0172281	0.109794	ENSG00000122786	5501	7625
CHN1	-0.619974	3.78727	0.0172392	0.10981	ENSG00000128656	223	143
HDAC11	0.630188	3.66919	0.0172685	0.109941	ENSG00000163517	133	203
GOLGA2	0.511978	6.32973	0.0172848	0.109981	ENSG00000167110	892	1254
CHCHD10	0.494848	8.02175	0.0172924	0.109981	ENSG00000250479	2906	4037
NEIL2	-0.585216	4.26716	0.0173094	0.109991	ENSG00000154328	309	203
SLC25A12	0.524559	5.64117	0.0173113	0.109991	ENSG00000115840	550	780
IQCB1	-0.530674	5.42093	0.0173766	0.11035	ENSG00000173226	680	464
ANTXR2	0.597058	4.05741	0.0174426	0.110713	ENSG00000163297	177	264
COMMD3	0.516074	6.07456	0.0174726	0.110848	ENSG00000148444	745.88	1051.57
KYAT1	1.1462	1.06525	0.0175335	0.111178	ENSG00000171097	16.27	35.65
HIRIP3	-0.665935	3.27665	0.0175655	0.111325	ENSG00000149929	157.75	97.97
TPRN	0.571474	4.41705	0.0176403	0.111743	ENSG00000176058	230	337
SLC12A8	-0.731725	2.84072	0.0176659	0.111848	ENSG00000221955	118	70
DIAPH1	-0.492769	8.06868	0.0177148	0.112052	ENSG00000131504	4228	2962
ROCK2	-0.513554	6.08816	0.0177159	0.112052	ENSG00000134318	1076	743
RRP8	-0.587477	4.12013	0.0177288	0.112078	ENSG00000132275	279	183
MTATP6P1	0.492957	7.97724	0.0177751	0.112314	ENSG00000248527	2819.82	3912.15
HIP1R	0.521553	5.71083	0.0178021	0.112428	ENSG00000130787	578	818
C2CD2L	-0.610581	3.84124	0.017824	0.112507	ENSG00000172375	231	149.1
POP7	-0.557151	4.69061	0.0178324	0.112507	ENSG00000172336	412	276
PCBP4	0.499814	7.00651	0.0178586	0.112615	ENSG00000090097	1434	1999
RAD50	0.580081	4.26248	0.0178717	0.112642	ENSG00000113522	205.73	303.25
DDX20	-0.516797	5.82496	0.0178883	0.112663	ENSG00000064703	897	618
[truncated: 10,594 more rows]

## Sheet: RNAseq 2MR T+N vs. Tra
hgnc_symbol	logFC	logCPM	PValue	FDR	gene_id	Sk-Mel-2-MR+Tra-533	Sk-Mel-2-MR+Tra-Nilo-534
DUSP6	-4.31955	5.492	2.00851e-55	2.74584e-51	ENSG00000139318	1150.98	57.14
ETV4	-3.54058	6.41256	1.03854e-47	7.09895e-44	ENSG00000175832	2110	180
ETV5	-3.43696	6.12089	2.34198e-44	1.06724e-40	ENSG00000244405	1713	157
SPRY4	-3.86974	4.93366	1.08292e-43	3.70113e-40	ENSG00000187678	767	52
MYEOV	-3.67998	5.12086	1.78653e-42	4.88473e-39	ENSG00000172927	866	67
TGM2	-2.92435	9.15064	6.33923e-40	1.44439e-36	ENSG00000198959	13528	1770
ANGPTL4	-3.77444	3.79992	8.50657e-32	1.66133e-28	ENSG00000167772	346	25
ETV1	-2.72953	5.74929	4.57573e-30	7.81934e-27	ENSG00000006468	1256	188
ACOX2	-3.26799	4.00757	2.22437e-28	3.37882e-25	ENSG00000168306	389	40
KRT17	2.48003	5.23914	2.13637e-24	2.92063e-21	ENSG00000128422	154	854
TGFA	-2.77937	4.26918	2.61662e-24	3.25199e-21	ENSG00000163235	450	65
SLCO4A1	-2.33948	5.68674	2.38937e-23	2.72209e-20	ENSG00000101187	1155.56	226.69
TOX2	-2.49302	4.73757	9.92722e-23	1.04396e-19	ENSG00000124191	607	107
F2RL3	-5.67298	2.09507	6.02176e-22	5.88025e-19	ENSG00000127533	109	2
TMEM158	-2.14519	6.639	7.47513e-22	6.81283e-19	ENSG00000249992	2187	491
CDCP1	-2.56986	4.23558	1.58403e-21	1.35345e-18	ENSG00000163814	431	72
MAFF	-2.21431	5.16131	4.82904e-20	3.82322e-17	ENSG00000185022	790	169
CCN2	-2.05108	6.44045	5.03386e-20	3.82322e-17	ENSG00000118523	1882	451
APOBEC3G	-2.03762	6.40743	9.14563e-20	6.36604e-17	ENSG00000239713	1836	444.1
SYNPO	2.04423	6.3192	9.31321e-20	6.36604e-17	ENSG00000171992	419	1717
EPHA2	-2.01505	6.60263	1.23048e-19	8.01043e-17	ENSG00000142627	2096	515
DUSP4	-1.95658	7.43061	1.46822e-19	9.12365e-17	ENSG00000120875	3693	945
EMP1	-1.98032	7.0932	1.60226e-19	9.52372e-17	ENSG00000134531	2932	738
FOSL1	-1.94039	6.42067	3.15921e-18	1.79956e-15	ENSG00000175592	1828	473
SLC20A1	-1.83746	8.56747	6.14986e-18	3.36299e-15	ENSG00000144136	7984	2219
SLC2A3	-1.97514	5.21016	8.79971e-17	4.62695e-14	ENSG00000059804	792	200
PTPRN2	-1.87146	5.36008	1.15001e-15	5.82286e-13	ENSG00000155093	866	235
SH2B3	-1.72907	7.17775	1.39861e-15	6.82873e-13	ENSG00000111252	2994	897
PRNP	-1.68599	8.32502	2.0018e-15	9.43676e-13	ENSG00000171867	6589	2034
BMF	1.68452	7.0011	8.15128e-15	3.71454e-12	ENSG00000104081	818	2612
SLX1B	-4.18563	1.67869	1.27468e-14	5.62135e-12	ENSG00000181625	78	4.14
TNFSF15	-2.72364	2.68471	1.56935e-14	6.70458e-12	ENSG00000181634	147	22
GPR3	-3.50912	1.96433	3.06381e-14	1.26925e-11	ENSG00000181773	93	8
OXTR	2.14704	3.59099	6.12774e-14	2.46389e-11	ENSG00000180914	59	260
PNP	-1.74735	5.1361	1.22429e-13	4.78209e-11	ENSG00000198805	727	215
RPL21P119	-8.68406	1.04368	1.49345e-13	5.67139e-11	ENSG00000220793	51.46	0
EVI2B	-2.59816	2.64112	2.44928e-13	9.04975e-11	ENSG00000185862	140.84	23
AHNAK2	1.56464	7.34407	2.60031e-13	9.35497e-11	ENSG00000185567	1105	3247
STX1A	-1.77687	4.70767	3.7906e-13	1.32875e-10	ENSG00000106089	541.94	157
CACNA2D4	-1.63994	5.61682	5.6891e-13	1.94439e-10	ENSG00000151062	998	318
LPXN	-1.5759	6.43604	7.00601e-13	2.33608e-10	ENSG00000110031	1744	581
TRIM29	1.72197	4.81951	8.29452e-13	2.69987e-10	ENSG00000137699	176	577
LRP1	1.6898	5.00688	9.87289e-13	3.13889e-10	ENSG00000123384	204	654
SERPINE1	-1.52846	6.98064	1.45487e-12	4.52036e-10	ENSG00000106366	2524	869
IER3	-1.50611	7.49688	1.58324e-12	4.80988e-10	ENSG00000137331	3596.72	1257.7
GRIN2A	2.05163	3.44036	1.71502e-12	5.09696e-10	ENSG00000183454	56	231
DEPP1	1.85631	4.04004	1.96965e-12	5.64058e-10	ENSG00000165507	95	342
LINC00973	-2.16072	3.16321	1.98045e-12	5.64058e-10	ENSG00000240476	194	43
LAMA5	1.58989	5.6183	2.64072e-12	7.36761e-10	ENSG00000130702	329	984
STC1	-1.54954	6.07077	3.12393e-12	8.54144e-10	ENSG00000159167	1347	457
ABCA1	2.02644	3.42036	3.40451e-12	9.1261e-10	ENSG00000165029	56	227
HMGA2	-1.4613	7.97027	5.04203e-12	1.32557e-09	ENSG00000149948	4954	1787
PSG4	1.63339	4.97123	5.39754e-12	1.39226e-09	ENSG00000243137	205	632
CCND1	-1.43817	9.67219	6.41934e-12	1.62516e-09	ENSG00000110092	16054.5	5884.98
PTX3	-2.14065	3.04479	8.58892e-12	2.13489e-09	ENSG00000163661	178	40
PHLDA1	-1.4531	7.44245	8.94227e-12	2.18303e-09	ENSG00000139289	3430	1244.3
WNT10B	2.97891	1.92794	1.36206e-11	3.26679e-09	ENSG00000169884	11	87
SPRY2	-1.60352	4.9088	1.70221e-11	4.01222e-09	ENSG00000136158	606	198
OLR1	1.66742	4.45002	1.83971e-11	4.26282e-09	ENSG00000173391	140	442
MT-ND6	1.51486	5.59279	2.44707e-11	5.57564e-09	ENSG00000198695	336	954
CENPS-CORT	-2.65792	2.13106	2.67316e-11	5.99094e-09	ENSG00000251503	98.45	15.39
ANTXR2	-1.52264	5.30459	4.18867e-11	9.23601e-09	ENSG00000163297	787	272
SPRED3	-1.63694	4.46734	4.31508e-11	9.36372e-09	ENSG00000188766	448	143
SLC43A3	-1.40494	7.26308	4.5075e-11	9.62844e-09	ENSG00000134802	3001.41	1125.77
MT-ATP8	1.61569	4.5383	4.69691e-11	9.87868e-09	ENSG00000228253	153	466
IL24	-2.2748	2.55932	6.35074e-11	1.2984e-08	ENSG00000162892	128.32	26.24
TUBA4A	1.47084	5.70446	6.36332e-11	1.2984e-08	ENSG00000127824	371.4	1022.79
SMAGP	-1.62949	4.40036	7.08055e-11	1.4235e-08	ENSG00000170545	427	137
SMIM29	-1.54613	4.90887	7.72654e-11	1.53086e-08	ENSG00000186577	600	204
TRPV2	-1.44574	5.96238	8.16266e-11	1.59417e-08	ENSG00000187688	1226	446.98
TMX4	-1.40028	6.70299	1.02443e-10	1.94383e-08	ENSG00000125827	2033	764.98
EGR1	-2.93824	1.77399	1.03627e-10	1.94383e-08	ENSG00000120738	78	10
HMGA1	-1.34848	9.92907	1.03796e-10	1.94383e-08	ENSG00000137309	18858	7356
NEXN	1.75688	3.69757	1.58004e-10	2.91901e-08	ENSG00000162614	78.85	265
E2F1	-1.40261	6.27591	1.61222e-10	2.93876e-08	ENSG00000101412	1512	568
G0S2	-1.52193	4.82624	1.93793e-10	3.48598e-08	ENSG00000123689	564	195
LAT2	-1.56815	4.50334	1.9993e-10	3.54967e-08	ENSG00000086730	454	152
COL27A1	-1.75876	3.59932	2.25369e-10	3.95002e-08	ENSG00000196739	249	73
SEMA6B	-1.3469	7.40627	2.33164e-10	4.03491e-08	ENSG00000167680	3278	1280
DUSP5	-1.44029	5.46871	2.49856e-10	4.22365e-08	ENSG00000138166	869	318
AHNAK	1.32075	9.61377	2.50249e-10	4.22365e-08	ENSG00000124942	6034	14972
MPP4	-1.90275	3.16738	2.71954e-10	4.534e-08	ENSG00000082126	187.85	49.81
KLF2	-1.45438	5.17853	3.54723e-10	5.84267e-08	ENSG00000127528	712	258
FBN1	1.35059	6.79221	3.78526e-10	6.1338e-08	ENSG00000166147	840	2128
MUC16	1.74104	3.59506	3.81372e-10	6.1338e-08	ENSG00000181143	74	246
IL11	-2.33262	2.29489	3.91932e-10	6.23035e-08	ENSG00000095752	107	21
ANXA8L1	2.22031	2.45861	4.14484e-10	6.51312e-08	ENSG00000264230	25.39	117.98
KRT16	2.56853	2.01023	4.81335e-10	7.47765e-08	ENSG00000186832	15	89
PPL	1.49804	4.61043	6.15941e-10	9.46127e-08	ENSG00000118898	171	480
FLNC	1.33028	6.77251	6.81116e-10	1.03461e-07	ENSG00000128591	837	2090.75
HSPE1-MOB4	-8.15243	0.556722	7.42892e-10	1.11605e-07	ENSG00000270757	35.56	0
KCNN4	-1.36685	5.91172	7.9748e-10	1.18504e-07	ENSG00000104783	1166	449
HSPG2	1.28809	7.70182	1.09839e-09	1.61464e-07	ENSG00000142798	1628.6	3950.69
ARRDC4	1.44766	4.72467	1.467e-09	2.13354e-07	ENSG00000140450	190	515
WIPF1	-1.28367	7.32471	1.52367e-09	2.19264e-07	ENSG00000115935	3059	1248
TMEM40	1.41902	4.84746	2.07827e-09	2.95959e-07	ENSG00000088726	210	558
TXNIP	1.2734	7.10469	2.33147e-09	3.28594e-07	ENSG00000265972	1084	2603
FN1	1.22439	10.551	3.80927e-09	5.31393e-07	ENSG00000115414	12114	28116
DNMBP	-1.32539	5.5762	4.00014e-09	5.52383e-07	ENSG00000107554	916	363
AMZ1	1.77769	3.09434	4.06659e-09	5.55943e-07	ENSG00000174945	51	174
HPCAL1	-1.23384	8.25852	4.14174e-09	5.60611e-07	ENSG00000115756	5787	2444
SPTAN1	1.22537	8.22746	5.28869e-09	7.03184e-07	ENSG00000197694	2418	5616
PHLDA2	-1.30214	5.74177	5.29793e-09	7.03184e-07	ENSG00000181649	1023	412
PLXNA1	-1.25168	6.76222	6.09188e-09	8.0079e-07	ENSG00000114554	2057	858
RGS4	-2.4579	1.8356	6.97918e-09	9.08427e-07	ENSG00000117152	78	14
COMMD3-BMI1	7.93864	0.360909	7.04361e-09	9.08427e-07	ENSG00000269897	0	30.44
MXD4	1.26334	6.22137	7.65813e-09	9.78451e-07	ENSG00000123933	590	1407
LRRC15	1.31541	5.33705	8.27605e-09	1.04761e-06	ENSG00000172061	311	769
CDKN2D	-1.43168	4.33566	9.30311e-09	1.16681e-06	ENSG00000129355	394	145
AMOTL1	-1.29636	5.45145	1.11385e-08	1.38431e-06	ENSG00000166025	835.04	337.64
AMOT	1.33993	4.9149	1.17697e-08	1.44958e-06	ENSG00000126016	229	576
STARD4-AS1	2.08828	2.31347	1.31703e-08	1.6076e-06	ENSG00000246859	24.67	104.61
MGLL	-1.29826	5.27332	1.42415e-08	1.72296e-06	ENSG00000074416	738	298
OPRD1	-1.45161	4.05483	1.45167e-08	1.74086e-06	ENSG00000116329	325	117.95
PHC2	-1.19686	7.462	1.54742e-08	1.83954e-06	ENSG00000134686	3305	1432
CYB5R2	-1.35652	4.66877	1.76411e-08	2.07907e-06	ENSG00000166394	490	190
UCN2	-2.83803	1.38739	1.92711e-08	2.25176e-06	ENSG00000145040	58.36	8
NOG	-1.49975	3.7507	1.97128e-08	2.28385e-06	ENSG00000183691	265	93
CD44	-1.16384	9.79777	2.15982e-08	2.48125e-06	ENSG00000026508	16579	7350
RAC2	-1.18798	7.17808	2.27099e-08	2.58722e-06	ENSG00000128340	2709	1181
SLC9A3R1	-1.25799	5.53639	2.3338e-08	2.63681e-06	ENSG00000109062	879	365
LINC01949	-2.15329	2.08361	2.45954e-08	2.7396e-06	ENSG00000233828	90	20
CCDC103	-1.92125	2.47994	2.4849e-08	2.7396e-06	ENSG00000167131	115.77	30.27
MAP2	1.94383	2.47427	2.4849e-08	2.7396e-06	ENSG00000078018	30	115
SLC12A8	1.20028	6.60848	2.62947e-08	2.87579e-06	ENSG00000221955	796	1817
GAS6-AS1	1.49164	3.73474	2.88072e-08	3.11851e-06	ENSG00000233695	93	260
SLC7A5	1.15329	9.69717	2.89701e-08	3.11851e-06	ENSG00000103257	6936	15324
FLG	1.46073	3.83783	2.93276e-08	3.13233e-06	ENSG00000143631	101.56	277.89
ROBO4	-1.39529	4.22819	3.04931e-08	3.21337e-06	ENSG00000154133	363	137
MYL9	1.40219	4.19155	3.05565e-08	3.21337e-06	ENSG00000101335	134	352
TENM3	1.22418	5.82939	3.30183e-08	3.44575e-06	ENSG00000218336	458	1063
REL	1.8218	2.64616	3.54798e-08	3.67458e-06	ENSG00000162924	36.25	127.61
COL12A1	1.15036	8.7004	3.61284e-08	3.71362e-06	ENSG00000111799	3480	7673
SPRY1	-3.4096	0.951251	3.64988e-08	3.72369e-06	ENSG00000164056	44	4
FAT4	1.54084	3.46442	3.82681e-08	3.87528e-06	ENSG00000196159	75	217
UBALD2	-1.23311	5.56164	4.08192e-08	4.10323e-06	ENSG00000185262	890	376
TMEM130	2.03375	2.23236	4.42162e-08	4.41226e-06	ENSG00000166448	24	98
AMIGO2	-1.21673	5.75982	4.72879e-08	4.65338e-06	ENSG00000139211	1018	435
NREP	1.15495	7.43362	4.73133e-08	4.65338e-06	ENSG00000134986	1442.33	3190.39
NT5E	-1.13509	8.79848	5.31033e-08	5.18554e-06	ENSG00000135318	8241	3727
LGALS12	-2.24826	1.85068	5.62395e-08	5.4247e-06	ENSG00000133317	77	16
CDC45	-1.21777	5.58866	5.63461e-08	5.4247e-06	ENSG00000093009	904	386
FSTL3	1.16879	6.58845	5.94078e-08	5.67947e-06	ENSG00000070404	797	1780
CLTCL1	1.34866	4.26608	6.04521e-08	5.73917e-06	ENSG00000070371	145	367
ATOH8	1.26628	4.93605	6.22709e-08	5.87107e-06	ENSG00000168874	241	576
MANSC1	-1.69798	2.8358	6.43189e-08	5.9898e-06	ENSG00000111261	144	44
CREB3L1	1.19023	5.98012	6.44065e-08	5.9898e-06	ENSG00000157613	517	1172
DUSP8	1.33092	4.35813	6.71135e-08	6.19938e-06	ENSG00000184545	156	390
DSCC1	-1.30686	4.56387	6.77866e-08	6.21953e-06	ENSG00000136982	451	181
PDZK1	2.09544	2.08631	6.8597e-08	6.25193e-06	ENSG00000174827	20.87	89
EDNRB	-1.43607	3.73474	7.36645e-08	6.66932e-06	ENSG00000136160	259	95
MAB21L3	1.8253	2.55881	7.44757e-08	6.6984e-06	ENSG00000173212	34	120
KRT79	-2.15252	1.93729	7.95389e-08	7.10704e-06	ENSG00000185640	81	18
LINC02535	-1.78812	2.58174	8.0661e-08	7.16049e-06	ENSG00000234155	122	35
BCL2L11	1.21526	5.35888	8.34893e-08	7.36375e-06	ENSG00000153094	331.63	765
PLAU	-1.16397	6.36081	8.48878e-08	7.43911e-06	ENSG00000122861	1528.37	677.45
VAT1L	-1.58148	3.13962	9.19222e-08	8.00426e-06	ENSG00000171724	175	58
NPAS2	-1.21179	5.38933	9.26412e-08	8.01581e-06	ENSG00000170485	786	337
NEDD9	-1.38785	3.90917	9.36668e-08	8.05358e-06	ENSG00000111859	290	110
NFE2L3	-1.16498	6.15272	9.89507e-08	8.38464e-06	ENSG00000050344	1323	586
ABLIM1	1.2215	5.23348	9.90964e-08	8.38464e-06	ENSG00000099204	303	702
LMOD1	3.03684	1.02075	9.93572e-08	8.38464e-06	ENSG00000163431	5.41	45
ROS1	1.20368	5.32621	1.28342e-07	1.07642e-05	ENSG00000047936	326	746
PSMC3IP	-1.2278	5.01146	1.33181e-07	1.1102e-05	ENSG00000131470	606.26	257.05
VDR	-1.17257	5.76186	1.35887e-07	1.12588e-05	ENSG00000111424	1010	445
CCN5	3.11553	0.982869	1.55011e-07	1.27363e-05	ENSG00000064205	5	44
MILR1	-1.52687	3.2167	1.55582e-07	1.27363e-05	ENSG00000271605	183	63
FAM214A	1.2488	4.67051	1.63447e-07	1.33005e-05	ENSG00000047346	202	477
NAMPT	-1.10636	7.30776	1.72926e-07	1.39886e-05	ENSG00000105835	2912.34	1343.56
CCRL2	-1.61229	2.89476	1.7524e-07	1.40196e-05	ENSG00000121797	148	48
OPHN1	-1.18533	5.37522	1.7536e-07	1.40196e-05	ENSG00000079482	774	338
HSD11B1	-1.4101	3.63899	1.79743e-07	1.42864e-05	ENSG00000117594	241	90
NEK10	1.73933	2.61251	1.81671e-07	1.43562e-05	ENSG00000163491	37	123
GJB1	-1.98422	2.08373	1.83165e-07	1.43911e-05	ENSG00000169562	88	22
HBEGF	-1.27333	4.43344	2.0268e-07	1.58333e-05	ENSG00000113070	409	168
DOP1B	1.18126	5.31946	2.16764e-07	1.68374e-05	ENSG00000142197	328	739
MARCHF3	-1.18409	5.24546	2.18483e-07	1.6875e-05	ENSG00000173926	707	309
DRAXIN	-1.66319	2.71033	2.27678e-07	1.74864e-05	ENSG00000162490	131	41
CDC6	-1.11997	6.44406	2.29662e-07	1.75403e-05	ENSG00000094804	1604	733
CORO2B	-2.30126	1.60841	2.33622e-07	1.77436e-05	ENSG00000103647	65	13
LAPTM5	-1.20796	4.89315	2.66953e-07	2.01631e-05	ENSG00000162511	556	239
LCTL	1.16035	5.3646	3.17094e-07	2.38186e-05	ENSG00000188501	341.88	759.18
CGN	1.25106	4.3994	3.20895e-07	2.39724e-05	ENSG00000143375	167	395
LUARIS	2.20191	1.71439	3.31373e-07	2.46207e-05	ENSG00000231638	15	69
SLC29A3	3.54055	0.681107	3.36881e-07	2.48946e-05	ENSG00000198246	3	36
GINS2	-1.19281	4.91822	3.50578e-07	2.57492e-05	ENSG00000131153	564	245
INAVA	-1.39757	3.53177	3.52213e-07	2.57492e-05	ENSG00000163362	223	84
MCM10	-1.16761	5.14292	3.83059e-07	2.78554e-05	ENSG00000065328	656	290
SECTM1	1.22486	4.53549	3.97434e-07	2.87477e-05	ENSG00000141574	186	432
PLAAT4	-1.3017	3.97216	4.01536e-07	2.88916e-05	ENSG00000133321	298	120
H4C11	7.59728	0.0619792	4.1078e-07	2.9402e-05	ENSG00000197238	0	24
STON2	1.59208	2.83985	4.40579e-07	3.13706e-05	ENSG00000140022	47	141
MTUS1	1.15773	5.20285	4.45421e-07	3.1551e-05	ENSG00000129422	305.87	678
RFC4	-1.12283	5.71469	4.60836e-07	3.24747e-05	ENSG00000163918	967	441
FAM187A	1.57345	2.87978	4.71585e-07	3.30617e-05	ENSG00000214447	48.82	144.57
MYRF	1.13024	5.55157	4.78669e-07	3.33872e-05	ENSG00000124920	395	859
SPC24	-1.15297	5.18632	4.86977e-07	3.37943e-05	ENSG00000161888	674	301
MT2A	-1.04363	9.13063	5.15685e-07	3.55134e-05	ENSG00000125148	10167	4899
EREG	-2.71594	1.10892	5.18846e-07	3.55134e-05	ENSG00000124882	47	7
DACT1	1.49139	3.08773	5.21993e-07	3.55134e-05	ENSG00000165617	59	165
COL1A1	1.08756	6.38648	5.22142e-07	3.55134e-05	ENSG00000108821	720	1520
NATD1	1.31481	3.84722	5.59248e-07	3.78489e-05	ENSG00000274180	110	272
RIMS3	1.14199	5.26589	5.65259e-07	3.80673e-05	ENSG00000117016	322	706
PRDM8	-1.29903	3.87177	5.6977e-07	3.8183e-05	ENSG00000152784	277.63	112
FOXO6	1.54438	2.92019	6.03735e-07	4.02618e-05	ENSG00000204060	51	148
UHRF1	-1.0614	6.95984	6.13344e-07	4.0704e-05	ENSG00000276043	2264.95	1077.96
VEGFA	-1.06581	6.73177	6.28127e-07	4.14837e-05	ENSG00000112715	1935.28	918.24
TIMP3	-1.08228	6.21627	6.53202e-07	4.29323e-05	ENSG00000100234	1358	637
F13A1	-1.75733	2.29534	7.28172e-07	4.76308e-05	ENSG00000124491	99	29
CEACAM1	-3.86316	0.460545	7.59982e-07	4.94748e-05	ENSG00000079385	31	2
SCUBE1	1.36802	3.48359	7.80444e-07	5.05661e-05	ENSG00000159307	83	213
DCBLD2	-1.03061	8.01572	8.64183e-07	5.57275e-05	ENSG00000057019	4679	2275
PLK3	-1.45656	3.09651	8.82141e-07	5.64585e-05	ENSG00000173846	166	60
FLNB	1.01936	9.63857	8.83777e-07	5.64585e-05	ENSG00000136068	7093.71	14283
SPOCK1	1.15167	4.85642	8.92014e-07	5.67196e-05	ENSG00000152377	241	532
MANCR	-3.43943	0.608615	8.97212e-07	5.6786e-05	ENSG00000231298	34	3
CHST2	-1.41995	3.20523	9.72116e-07	6.12433e-05	ENSG00000175040	178	66
BCL2L1	-1.03817	7.10075	9.91461e-07	6.2166e-05	ENSG00000171552	2484.55	1201.68
ADGRF5	-1.88249	2.00584	9.95856e-07	6.2166e-05	ENSG00000069122	82	22
PCNA	-1.02741	7.59861	1.05175e-06	6.53567e-05	ENSG00000132646	3501	1706
MCM7	-1.01663	8.13945	1.16995e-06	7.23728e-05	ENSG00000166508	5082	2495
CHMP1B-AS1	2.70723	1.05575	1.18844e-06	7.31856e-05	ENSG00000267165	6.82	44.93
LPP	1.03996	6.66448	1.26273e-06	7.74118e-05	ENSG00000145012	893	1824
CGB8	3.71756	0.426207	1.27658e-06	7.79114e-05	ENSG00000213030	2.17	29.87
TNFRSF1B	-1.1699	4.52263	1.31599e-06	7.99598e-05	ENSG00000028137	426	188
LINC02085	-7.49121	-0.0240709	1.3552e-06	8.19774e-05	ENSG00000214407	22.44	0
SCN5A	-1.23496	3.97224	1.41716e-06	8.53482e-05	ENSG00000183873	294	124
AEN	-1.08903	5.36757	1.43841e-06	8.62478e-05	ENSG00000181026	754	352
ATP8B4	1.82871	2.07503	1.51394e-06	9.03801e-05	ENSG00000104043	24	85
ASF1B	-1.07342	5.58328	1.53864e-06	9.14552e-05	ENSG00000105011	873	412
SYT13	-2.00346	1.74283	1.54558e-06	9.14703e-05	ENSG00000019505	69	17
FAT1	1.03604	6.47251	1.55288e-06	9.15063e-05	ENSG00000083857	783	1595
IGFBP5	1.19615	4.18834	1.61443e-06	9.47248e-05	ENSG00000115461	148	337
AURKB	-1.09608	5.18049	1.66917e-06	9.75181e-05	ENSG00000178999	663	308
ANKRD1	-1.23418	3.91293	1.7237e-06	0.000100251	ENSG00000148677	282	119
MFNG	1.50974	2.80938	1.73062e-06	0.000100251	ENSG00000100060	48	136
DCLRE1B	-1.1917	4.24269	1.76783e-06	0.000101614	ENSG00000118655	352	153
SLC2A12	1.17279	4.36029	1.76901e-06	0.000101614	ENSG00000146411	168.78	378.12
TCAF2	1.23574	3.89445	1.91156e-06	0.000109343	ENSG00000170379	118.2	276.67
CDT1	-1.03927	6.08179	1.97773e-06	0.000112656	ENSG00000167513	1225	592
C19orf48	-1.03953	6.00199	2.13876e-06	0.000121268	ENSG00000167747	1159	560
HJURP	-1.00959	6.86785	2.14665e-06	0.000121268	ENSG00000123485	2100	1036
CD82	-1.02844	6.21129	2.2109e-06	0.000124384	ENSG00000085117	1337	651
ARHGAP22	-1.15692	4.41107	2.22749e-06	0.000124803	ENSG00000128805	393	175
CDCA5	-1.00504	6.9707	2.26475e-06	0.000126373	ENSG00000146670	2253	1115
PRICKLE2	1.17903	4.17644	2.30367e-06	0.000128022	ENSG00000163637	147.99	333
COL13A1	-1.1957	4.11845	2.31783e-06	0.000128287	ENSG00000197467	323	140
MEGF10	-1.29717	3.46059	2.63063e-06	0.000145011	ENSG00000145794	208	84
EXTL1	-1.23447	3.77473	2.6412e-06	0.000145011	ENSG00000158008	256	108
ZFHX3	1.14063	4.45636	2.76278e-06	0.00015108	ENSG00000140836	183.29	401.56
SHC4	-1.19117	4.00942	2.84396e-06	0.000154899	ENSG00000185634	299	130
AP4M1	-1.20072	3.94621	2.87598e-06	0.000155741	ENSG00000221838	286.64	123.8
DTL	-1.04941	5.49921	2.8822e-06	0.000155741	ENSG00000143476	819	393
TMEM178B	1.2349	3.77822	2.94889e-06	0.000158718	ENSG00000261115	109	255
NECTIN3-AS1	1.02917	5.85071	3.05357e-06	0.000163708	ENSG00000242242	510	1034
HTR7	-1.18776	3.99603	3.14231e-06	0.000167807	ENSG00000148680	296	129
GPNMB	1.03156	5.68497	3.35278e-06	0.00017835	ENSG00000136235	454	922
HECW2-AS1	-1.28642	3.43603	3.43544e-06	0.000181427	ENSG00000229056	204	83
LDLR	-0.995856	6.64472	3.43718e-06	0.000181427	ENSG00000130164	1793	893
INPP5F	-0.990404	6.69957	3.60618e-06	0.000189526	ENSG00000198825	1860.24	930
LRP8	-1.13648	4.34238	3.61833e-06	0.000189526	ENSG00000157193	372.95	168.44
TNFRSF21	-0.975661	7.3208	3.80923e-06	0.000198763	ENSG00000146072	2853	1441
FAM111B	-1.04028	5.39468	3.86646e-06	0.000200983	ENSG00000189057	760	367
TP53INP1	1.32601	3.23196	3.97876e-06	0.000206037	ENSG00000164938	71	177
COL9A2	1.07223	4.9002	4.21428e-06	0.000217214	ENSG00000049089	258	539
EXOC3L2	-2.35899	1.15797	4.22639e-06	0.000217214	ENSG00000283632	47	9
ORC6	-1.1041	4.56677	4.30967e-06	0.000220665	ENSG00000091651	433.1	200.06
PAQR4	-0.99578	6.28048	4.37541e-06	0.000223195	ENSG00000162073	1392.33	693.47
CCDC88C	-1.41372	2.83609	4.53335e-06	0.000229767	ENSG00000015133	137	51
BLOC1S5-TXNDC5	-7.30299	-0.182985	4.53786e-06	0.000229767	ENSG00000259040	19.68	0
ANXA8	1.11224	4.4113	4.73623e-06	0.000238926	ENSG00000265190	180.03	386.73
KIT	1.85116	1.83973	4.84003e-06	0.000243265	ENSG00000157404	20	72
CDH1	1.79234	1.92719	5.36887e-06	0.00026744	ENSG00000039068	22	76
TTLL3	1.15621	4.05471	5.39132e-06	0.00026744	ENSG00000214021	137.41	304.35
ZG16B	-1.61855	2.23978	5.41092e-06	0.00026744	ENSG00000162078	93	30
GGT1	1.32239	3.14017	5.42158e-06	0.00026744	ENSG00000100031	66.67	165.8
TYMS	-0.952913	7.82451	5.45131e-06	0.00026744	ENSG00000176890	4024.68	2065.13
WDR76	-1.04929	5.04247	5.47438e-06	0.00026744	ENSG00000092470	596	286
CCNE2	-1.38151	2.93561	5.47642e-06	0.00026744	ENSG00000175305	146.09	55.62
MYO19	-0.954456	7.67373	5.47752e-06	0.00026744	ENSG00000278259	3626.36	1858.75
LINC00639	1.10841	4.35166	5.72025e-06	0.000278297	ENSG00000259070	173	370.65
MIAT	2.05454	1.50477	5.7756e-06	0.000279422	ENSG00000225783	13.99	58.12
GFPT2	-1.11634	4.33341	5.78425e-06	0.000279422	ENSG00000131459	369	169
FGF16	-1.72207	2.00597	5.83755e-06	0.000281004	ENSG00000196468	80	24
LGR4	1.00626	5.64895	5.89397e-06	0.000282724	ENSG00000205213	448	894
SLC22A18AS	-1.67745	2.08399	6.24599e-06	0.000298563	ENSG00000254827	84	26
FZD1	-1.04596	4.9995	6.27771e-06	0.000299033	ENSG00000157240	578	278
NTSR1	-1.81172	1.82095	6.47655e-06	0.00030714	ENSG00000101188	71	20
KRBA1	1.14933	4.04574	6.49283e-06	0.00030714	ENSG00000133619	137	302
IGF1R	0.983546	6.09209	6.57686e-06	0.000310042	ENSG00000140443	616	1210
ATP8B1	1.0424	4.96646	6.8036e-06	0.000319629	ENSG00000081923	273.99	560.68
RBM43	1.18013	3.81683	6.83414e-06	0.000319964	ENSG00000184898	115	259
SEMA3C	0.957874	6.78436	7.04005e-06	0.00032848	ENSG00000075223	1008	1945
POU2F2	-1.57155	2.29551	7.13852e-06	0.000331745	ENSG00000028277	96	32
IL4R	-1.09194	4.43863	7.16246e-06	0.000331745	ENSG00000077238	395	184
CDK2	-0.96866	6.42442	7.18427e-06	0.000331745	ENSG00000123374	1529	776
PECAM1	-1.1568	3.89511	7.2071e-06	0.000331745	ENSG00000261371	274	122
PSG2	2.66034	0.849836	7.45832e-06	0.000341413	ENSG00000242221	6	38.34
LINC01638	1.32991	3.08755	7.46708e-06	0.000341413	ENSG00000233521	64	160
UTRN	0.949313	7.02633	7.61571e-06	0.000347048	ENSG00000152818	1197	2296
PXYLP1	-1.34534	2.94466	7.69386e-06	0.000348635	ENSG00000155893	146	57
UBE2T	-1.0281	5.09211	7.70154e-06	0.000348635	ENSG00000077152	614	299
SLC16A3	-1.09047	4.42199	7.81062e-06	0.000352406	ENSG00000141526	390.31	182
IFNGR2	-0.955684	6.6437	7.92886e-06	0.000356564	ENSG00000159128	1775	909
CKS1B	-0.991681	5.69326	8.06234e-06	0.000361378	ENSG00000173207	925	462
AJUBA	0.941038	7.24665	8.38802e-06	0.000374747	ENSG00000129474	1400	2670
TXK	-1.60391	2.18186	8.63091e-06	0.000383958	ENSG00000074966	89	29
WFS1	0.954173	6.60094	8.65036e-06	0.000383958	ENSG00000109501	889	1711
COL5A1	0.933969	7.54875	8.89287e-06	0.000393445	ENSG00000130635	1732	3287
JPH2	1.36587	2.89851	9.2092e-06	0.000406126	ENSG00000149596	55	141
GOLGB1	0.944395	6.77405	9.45629e-06	0.000415681	ENSG00000173230	1007	1925
KIAA1217	0.959448	6.26636	9.61031e-06	0.000419925	ENSG00000120549	703	1358
SEMA7A	-1.11892	4.10614	9.61426e-06	0.000419925	ENSG00000138623	315	144
NHSL2	1.09131	4.24604	9.95411e-06	0.000433384	ENSG00000204131	162	343
CALD1	0.919067	8.51193	1.00777e-05	0.000437371	ENSG00000122786	3401	6388
PLEK2	-0.969586	5.87618	1.04265e-05	0.000451079	ENSG00000100558	1045	530
CDC25A	-1.09282	4.25692	1.06146e-05	0.000457769	ENSG00000164045	348	162
LRRC7	1.78987	1.79386	1.15793e-05	0.0004978	ENSG00000033122	20	69
IL15RA	-1.4469	2.51796	1.16913e-05	0.000499586	ENSG00000134470	110	40
FRMPD4	1.4762	2.49308	1.16939e-05	0.000499586	ENSG00000169933	39	108
EXO1	-1.00963	5.04577	1.18671e-05	0.000505405	ENSG00000174371	592	292
CNN1	2.15227	1.25469	1.19985e-05	0.000509416	ENSG00000130176	11	49
UBE2C	-0.916779	7.58011	1.27872e-05	0.00054122	ENSG00000175063	3368	1772
MGAM2	1.00448	5.04724	1.30202e-05	0.000547369	ENSG00000257743	295	588
EDIL3	0.9175	7.45123	1.30456e-05	0.000547369	ENSG00000164176	1630.86	3059.93
LIMS2	1.68632	1.96894	1.30526e-05	0.000547369	ENSG00000072163	24	77
LINC00205	0.958991	5.84032	1.33554e-05	0.000558354	ENSG00000223768	523	1010
HEG1	0.913773	7.57575	1.36437e-05	0.00056697	ENSG00000173706	1781	3333
LINC00346	1.22816	3.31527	1.36444e-05	0.00056697	ENSG00000255874	79	184
CDC42EP2	-1.01277	4.88356	1.39547e-05	0.000578103	ENSG00000149798	529.14	260.42
LRRFIP1P1	2.01819	1.3889	1.45728e-05	0.000601886	ENSG00000240429	13.11	53.13
CRYBG3	1.06001	4.37198	1.46177e-05	0.000601924	ENSG00000080200	179.52	371.92
ZNF488	-1.20412	3.39592	1.46813e-05	0.000602728	ENSG00000265763	195	84
ALPK2	1.01742	4.7834	1.51168e-05	0.000618749	ENSG00000198796	244	490.75
E2F8	-1.05057	4.42627	1.56771e-05	0.000639765	ENSG00000129173	388	186
VLDLR	1.0728	4.17037	1.61046e-05	0.000655257	ENSG00000147852	155	324
FOS	-2.32998	0.979119	1.71074e-05	0.000693992	ENSG00000170345	41	8
CCL24	-2.55064	0.774789	1.76491e-05	0.000713848	ENSG00000106178	36	6
GPR65	-1.08634	4.01288	1.79369e-05	0.000723122	ENSG00000140030	293	137
SPRED2	-0.93927	5.97849	1.79973e-05	0.000723122	ENSG00000198369	1114	577
MRPL17	-0.915514	6.69749	1.80371e-05	0.000723122	ENSG00000158042	1825	961
ABI3	-1.21956	3.24562	1.89858e-05	0.000758932	ENSG00000108798	176	75
PDE7B	1.80667	1.66167	1.93841e-05	0.000772594	ENSG00000171408	18	62.86
LRR1	-1.039	4.41057	1.96593e-05	0.000781287	ENSG00000165501	382.77	184.97
ARID5B	0.930202	6.08014	1.99207e-05	0.00078938	ENSG00000150347	626	1185
KLF4	-1.17759	3.41116	2.10786e-05	0.000832848	ENSG00000136826	196	86
DYSF	0.959371	5.38498	2.14546e-05	0.000845264	ENSG00000135636	381	736
OGA	0.899601	7.0597	2.16049e-05	0.000848736	ENSG00000198408	1253	2322
CPNE5	-1.92841	1.42111	2.19364e-05	0.000859292	ENSG00000124772	54	14
PDCD1LG2	-1.45768	2.33868	2.25786e-05	0.000881919	ENSG00000197646	97	35
PLAT	-0.944212	5.61447	2.27697e-05	0.000885315	ENSG00000104368	866	447
WNT10A	1.19214	3.326	2.2795e-05	0.000885315	ENSG00000135925	81	184
ARRB2	1.12128	3.72618	2.30392e-05	0.000892262	ENSG00000141480	111	240
ORAI1	-0.972914	5.04583	2.38972e-05	0.000922876	ENSG00000276045	587	297
MCMBP	-0.89364	7.01759	2.48386e-05	0.000956529	ENSG00000197771	2267	1212
TUB	1.02049	4.43435	2.50302e-05	0.000960307	ENSG00000166402	191	385
UBASH3B	-0.942277	5.50292	2.50771e-05	0.000960307	ENSG00000154127	801	414
CCDC80	0.986153	4.80324	2.51953e-05	0.000962137	ENSG00000091986	251	494
FEN1	-0.879296	7.97919	2.57923e-05	0.000982192	ENSG00000168496	4402	2377
BORCS8-MEF2B	-3.88824	-0.0168105	2.59951e-05	0.000987165	ENSG00000064489	21.26	1.31
NRXN2	1.07634	3.98579	2.62482e-05	0.000992994	ENSG00000110076	136	285
RRM2	-0.875274	8.3623	2.62939e-05	0.000992994	ENSG00000171848	5736	3106
MRVI1	2.0281	1.27699	2.69074e-05	0.00101337	ENSG00000072952	12	49
LINC01426	-2.51015	0.743117	2.71364e-05	0.00101918	ENSG00000234380	35	6
SEPTIN4	1.11906	3.67235	2.73229e-05	0.00102337	ENSG00000108387	107	231
STEAP3	0.879343	7.68015	2.74387e-05	0.0010249	ENSG00000115107	1944.73	3553.57
KCNH1	-3.11671	0.345574	2.84737e-05	0.00105778	ENSG00000143473	27.16	3
TCAF2P1	3.33324	0.317589	2.84737e-05	0.00105778	ENSG00000159860	2.57	26.86
CGNL1	1.62908	1.92705	2.90372e-05	0.00107579	ENSG00000128849	24	74
BEX1	0.876601	7.61105	2.95209e-05	0.00109076	ENSG00000133169	1856	3385
CTSE	-1.90151	1.40096	3.0572e-05	0.00112655	ENSG00000196188	53	14
DENND2C	1.29721	2.82442	3.12504e-05	0.00114845	ENSG00000175984	54	132
NEAT1	0.910626	5.95998	3.15418e-05	0.00115605	ENSG00000245532	581	1085
LMOD3	-1.85614	1.46067	3.20772e-05	0.00117253	ENSG00000163380	55	15
RRP9	-1.0279	4.2654	3.25052e-05	0.00118501	ENSG00000114767	345	168
BST2	-0.876834	7.21656	3.27787e-05	0.0011918	ENSG00000130303	2592	1402
PDE4B	-0.986676	4.64373	3.28981e-05	0.00119297	ENSG00000184588	445	223
KIFC1	-0.886412	6.62979	3.37418e-05	0.00122033	ENSG00000237649	1729	929
ANKH	-0.970267	4.84201	3.39892e-05	0.00122321	ENSG00000154122	509	258
H2AX	-0.886318	6.61727	3.40004e-05	0.00122321	ENSG00000188486	1714	921
PPP1R3B	1.06108	3.97555	3.45642e-05	0.00124023	ENSG00000173281	136	282
ZBED6	1.32705	2.67511	3.48589e-05	0.00124753	ENSG00000257315	47.86	119.46
TRNP1	-0.936249	5.27798	3.50998e-05	0.00125287	ENSG00000253368	684	355
FAXDC2	1.0177	4.24877	3.61157e-05	0.00128343	ENSG00000170271	168	338
TLCD2	1.7324	1.68088	3.61438e-05	0.00128343	ENSG00000185561	19	63
MAD2L1	-0.906759	5.86986	3.66847e-05	0.00129927	ENSG00000164109	1025	543
GOLGA7B	-1.19943	3.13395	3.67985e-05	0.00129993	ENSG00000155265	162	70
RND3	-0.908015	5.81943	3.74699e-05	0.0013197	ENSG00000115963	990	524
TNXB	-1.18082	3.23277	3.75513e-05	0.0013197	ENSG00000168477	173	75.73
BATF2	-1.55211	1.99271	3.78276e-05	0.00132448	ENSG00000168062	77	26
H4C14	-1.59812	1.94707	3.7881e-05	0.00132448	ENSG00000270882	75.11	24.56
IFITM1	-1.19598	3.09052	3.83444e-05	0.00133726	ENSG00000185885	157	68
KRT81	-1.04775	3.96597	3.84993e-05	0.00133925	ENSG00000205426	281.1	135
RHOBTB1	0.946348	5.05203	3.87792e-05	0.00134556	ENSG00000072422	304	582
SYNE1	0.925078	5.41801	4.0072e-05	0.0013869	ENSG00000131018	396	747
DYNC1H1	0.852839	8.63924	4.03502e-05	0.001393	ENSG00000197102	3827.22	6866
COL11A2	0.966061	4.70765	4.1167e-05	0.00141762	ENSG00000204248	237	460
CLSPN	-0.91593	5.50296	4.15132e-05	0.00142595	ENSG00000092853	796	419
WNT9A	0.933198	5.20419	4.21381e-05	0.00144272	ENSG00000143816	340	645
MCM3	-0.858791	7.64303	4.22125e-05	0.00144272	ENSG00000112118	3469	1900
RAD54L	-0.961513	4.7463	4.26681e-05	0.00145441	ENSG00000085999	475.18	242.32
RHOBTB3	0.847993	9.04461	4.27674e-05	0.00145441	ENSG00000164292	5080.31	9083.44
HROB	-1.05936	3.81744	4.45707e-05	0.00150728	ENSG00000125319	254	121
NET1	-0.956029	4.83265	4.459e-05	0.00150728	ENSG00000173848	504	258
ERCC6L	-0.986216	4.47301	4.46527e-05	0.00150728	ENSG00000186871	395	198
STMN3	-1.26042	2.78269	4.50829e-05	0.00151446	ENSG00000197457	128	53
GPR78	1.41915	2.24311	4.50872e-05	0.00151446	ENSG00000155269	33.58	89.41
CDKL5	1.34218	2.56743	4.55125e-05	0.001525	ENSG00000008086	44	111
UVSSA	1.03361	4.06085	4.58603e-05	0.0015329	ENSG00000163945	146.23	297.48
MAP2K6	1.47802	2.17344	4.63485e-05	0.00154544	ENSG00000108984	31	86
CHAF1A	-0.894911	5.85419	4.67268e-05	0.00155426	ENSG00000167670	1011	540
MND1	-1.06166	3.77102	4.80184e-05	0.00159335	ENSG00000121211	246	117
RRAD	1.08894	3.62514	4.91341e-05	0.00162642	ENSG00000166592	105	222
MTCP1	1.37796	2.45069	4.93768e-05	0.00163051	ENSG00000214827	39.77	102.87
MIS18A	-0.998021	4.30399	5.00202e-05	0.00164445	ENSG00000159055	352	175
SOS1	0.879778	6.22657	5.00396e-05	0.00164445	ENSG00000115904	709	1296
DMTN	0.982537	4.4092	5.0572e-05	0.00165796	ENSG00000158856	191	375
BCAP29	-0.912604	5.38491	5.11301e-05	0.00167225	ENSG00000075790	732.67	386.55
CDK1	-0.868255	6.54327	5.14154e-05	0.00167757	ENSG00000170312	1621	882
ZNF295-AS1	7.01604	-0.423867	5.32834e-05	0.00173437	ENSG00000237232	0	16
MLPH	-0.888477	5.82041	5.44104e-05	0.00176463	ENSG00000115648	986	529
SLC31A2	-1.38997	2.30027	5.44711e-05	0.00176463	ENSG00000136867	93.18	35.24
HERC5	-0.884224	5.93011	5.51854e-05	0.00178354	ENSG00000138646	1063	572
GPR15	2.23989	0.898388	5.64529e-05	0.00181822	ENSG00000154165	8	38
ZKSCAN1	0.886733	5.8041	5.65243e-05	0.00181822	ENSG00000106261	527	968
RASSF4	0.918331	5.1732	5.71289e-05	0.00183335	ENSG00000107551	335	629
FTX	1.24239	2.85606	5.7621e-05	0.00184051	ENSG00000230590	56.73	133.49
NKX3-1	-1.22171	2.85866	5.7621e-05	0.00184051	ENSG00000167034	134	57
C22orf23	1.83496	1.35783	5.92257e-05	0.00188735	ENSG00000128346	14.18	50.57
STK17B	-0.891697	5.65238	5.9796e-05	0.0019011	ENSG00000081320	878	470
ST3GAL5	-0.879189	5.93187	6.06399e-05	0.00192018	ENSG00000115525	1063	574
SATB1	1.01415	3.99586	6.06773e-05	0.00192018	ENSG00000182568	141	283
C5orf46	1.82209	1.42449	6.10845e-05	0.0019286	ENSG00000178776	15	53
PIF1	-1.48262	2.0457	6.13151e-05	0.00193143	ENSG00000140451	79	28
EHHADH	1.25286	2.79367	6.21471e-05	0.00195313	ENSG00000113790	54	128
MRAS	0.897958	5.4503	6.23701e-05	0.00195565	ENSG00000158186	410	759
ADRB2	-1.53159	1.92371	6.36043e-05	0.00198619	ENSG00000169252	73	25
ITGB3BP	-0.914163	5.1234	6.36349e-05	0.00198619	ENSG00000142856	611	322
DNA2	-0.989786	4.24862	6.39193e-05	0.00199053	ENSG00000138346	338	169
TSPAN10	2.77891	0.42437	6.47698e-05	0.00200937	ENSG00000182612	4	28
PATJ	1.38218	2.35257	6.48184e-05	0.00200937	ENSG00000132849	37	96
RAB37	-1.59152	1.79044	6.49923e-05	0.0020102	ENSG00000172794	67	22
CCND3	-0.883233	5.72725	6.52964e-05	0.00201505	ENSG00000112576	923	497
MMD	-0.898523	5.32832	6.66692e-05	0.00205278	ENSG00000108960	702	374
RFC3	-0.890587	5.54038	6.82287e-05	0.00209608	ENSG00000133119	812	435
UBR4	0.83025	7.68485	7.40346e-05	0.00226934	ENSG00000127481	1994.31	3522.24
FGF1	0.908889	5.06489	7.54803e-05	0.00230848	ENSG00000113578	312	582
GRIP1	1.24558	2.76229	7.5784e-05	0.0023126	ENSG00000155974	53	125
APLN	-1.19668	2.86607	7.79691e-05	0.00237398	ENSG00000171388	134	58
CELSR2	0.908686	5.02746	7.87007e-05	0.00238772	ENSG00000143126	304	567
ZMIZ1	0.831847	7.29249	7.87698e-05	0.00238772	ENSG00000108175	1518	2684
DCTPP1	-0.92807	4.76916	8.02762e-05	0.002428	ENSG00000179958	479	250
LYAR	-0.888213	5.32164	8.1e-05	0.0024397	ENSG00000145220	697	374
ZNF367	-0.892876	5.24162	8.12784e-05	0.0024397	ENSG00000165244	660	353
CEBPD	1.12391	3.22598	8.1347e-05	0.0024397	ENSG00000221869	78	169
ID1	-0.879563	5.50656	8.13769e-05	0.0024397	ENSG00000125968	791	427
PLAUR	-0.851821	6.276	8.20816e-05	0.00245544	ENSG00000011422	1341	738
CNTNAP1	1.09702	3.36295	8.33008e-05	0.00248647	ENSG00000108797	87	185
ACACB	1.79468	1.40428	8.41695e-05	0.00250693	ENSG00000076555	15	52
FMNL1	-0.873513	5.59366	8.45661e-05	0.00251327	ENSG00000184922	839.15	454.9
L1TD1	0.966613	4.2487	8.51119e-05	0.002524	ENSG00000240563	172	334
NBEA	1.07546	3.47358	8.66156e-05	0.00256303	ENSG00000172915	95	199
TINAGL1	-0.870636	5.66305	8.74826e-05	0.0025831	ENSG00000142910	880	478
MTHFD2	-0.852991	6.14461	8.78244e-05	0.0025876	ENSG00000065911	1224.4	673.28
CCNF	-0.855908	5.98541	9.00164e-05	0.00264648	ENSG00000162063	1097	602
GMNN	-0.874104	5.54615	9.17825e-05	0.00269261	ENSG00000112312	812	440
EPB41L1	0.867046	5.57056	9.48301e-05	0.00277606	ENSG00000088367	452	819
TMEM97	-1.00472	3.89137	9.53584e-05	0.00278557	ENSG00000109084	264.19	130.72
TMEM200A	-2.38135	0.643698	9.82733e-05	0.00285969	ENSG00000164484	32	6
BAZ2B	0.936235	4.4796	9.83142e-05	0.00285969	ENSG00000123636	204.92	389.61
CDCA4	-0.922832	4.65238	9.86442e-05	0.0028632	ENSG00000170779	441	231
CDC42EP1	-1.33252	2.32816	9.89405e-05	0.00286571	ENSG00000128283	94	37
H4C12	-6.91407	-0.500391	9.96168e-05	0.00287751	ENSG00000273542	15	0
SAMD11	1.05101	3.57249	9.9769e-05	0.00287751	ENSG00000187634	103.01	212.14
XRCC3	-0.905198	4.8597	0.000101163	0.00291158	ENSG00000126215	507.4	269.06
H3C10	1.29518	2.50241	0.000101377	0.0029116	ENSG00000278828	43	105
PRUNE2	1.35335	2.29407	0.000101808	0.00291785	ENSG00000106772	36	91.56
MYLK	0.812851	7.78076	0.00010214	0.00292125	ENSG00000065534	2147.97	3748.14
SLC16A12	2.72667	0.383684	0.000103608	0.00295704	ENSG00000152779	4	27
NUP35	-0.866462	5.47434	0.000106533	0.00303421	ENSG00000163002	771	420
IVNS1ABP	-0.841855	6.09784	0.00010762	0.00305877	ENSG00000116679	1182	655
MCM2	-0.827605	6.5586	0.000109794	0.00311408	ENSG00000073111	1621.95	907.74
MYH9	0.797692	10.1048	0.000110244	0.00311835	ENSG00000100345	10834	18707
DIO2	1.54705	1.8091	0.0001104	0.00311835	ENSG00000211448	23	67
SYNPO2L	1.38817	2.19701	0.000110891	0.00312576	ENSG00000166317	33	86
EZH2	-0.862827	5.5519	0.000111961	0.00314941	ENSG00000106462	813	444
KCND1	0.978028	3.97202	0.000112604	0.003161	ENSG00000102057	141	276
DST	0.815328	7.13304	0.000113371	0.00317603	ENSG00000151914	1369	2393
AGPAT4	0.917473	4.61406	0.000114534	0.00320202	ENSG00000026652	227	426
ZNF334	1.03603	3.58977	0.000118074	0.00329428	ENSG00000198185	105	214
TLN2	0.822683	6.58683	0.000118986	0.00331295	ENSG00000171914	934	1641
TENT5B	-0.912641	4.63954	0.000119401	0.00331776	ENSG00000158246	436	230
CSPG4	1.33644	2.32057	0.000122116	0.00338151	ENSG00000173546	37	93
CAND2	0.875598	5.16776	0.000122191	0.00338151	ENSG00000144712	340.23	620.17
HSPB8	0.851319	5.6074	0.00012317	0.00340173	ENSG00000152137	467	837
LINC00472	-1.41387	2.04576	0.000123959	0.00341662	ENSG00000233237	78	29
PSD3	0.881749	5.02411	0.000126704	0.00348526	ENSG00000156011	307	562
KPNA7	2.51618	0.502334	0.000128569	0.00352562	ENSG00000185467	5	29
CITED2	0.800974	7.77188	0.000128687	0.00352562	ENSG00000164442	2146	3714
SNCG	-1.45541	1.92378	0.000134138	0.00366759	ENSG00000173267	72	26
TACSTD2	0.807934	7.00534	0.000135531	0.00369829	ENSG00000184292	1257	2186
MAPK13	-1.97697	1.00626	0.000142624	0.00387639	ENSG00000156711	40	10
BMP8B	-0.851543	5.44629	0.000142625	0.00387639	ENSG00000116985	753.33	414.64
RBMS3	1.00873	3.63498	0.000146549	0.00397514	ENSG00000144642	109.77	219.52
ZWINT	-0.819566	6.28433	0.000148941	0.00403202	ENSG00000122952	1338	753
CDC42BPG	0.913788	4.45151	0.000150471	0.00404977	ENSG00000171219	203	380
ANK2	1.1987	2.73017	0.000150485	0.00404977	ENSG00000145362	53	121
FANCB	-1.17936	2.72714	0.000150485	0.00404977	ENSG00000181544	121	53
RAD51	-0.935217	4.26274	0.000151169	0.00406018	ENSG00000051180	337	175
PMAIP1	-0.799552	7.1453	0.000152534	0.00408505	ENSG00000141682	2420	1381
NIBAN2	-0.785012	8.79792	0.000152693	0.00408505	ENSG00000136830	7586	4373
TRPM4	0.913297	4.44411	0.000153186	0.00408818	ENSG00000130529	202	378
LINC00842	1.87323	1.16136	0.000153408	0.00408818	ENSG00000285294	12	44
GRPEL2	-0.866159	5.09234	0.000153963	0.00409499	ENSG00000164284	591	322
SKA3	-0.874762	4.96236	0.000154867	0.00411105	ENSG00000165480	541	293
PLK4	-0.882276	4.85518	0.000156062	0.00413474	ENSG00000142731	503	271
LINC01778	1.82286	1.23175	0.000156542	0.00413944	ENSG00000223382	13	46
GRAMD2B	0.881367	4.81269	0.000157991	0.00416969	ENSG00000155324	265	485
SGO1	-0.899425	4.53836	0.000161735	0.00425574	ENSG00000129810	405	215.61
MSC	1.22601	2.55802	0.000161875	0.00425574	ENSG00000178860	46.28	107.7
S100A16	-0.793573	7.33643	0.000162507	0.00426418	ENSG00000188643	2759	1581
ACTG2	2.67248	0.341818	0.000165623	0.00432932	ENSG00000163017	4	26
RPSAP12	-2.62319	0.349511	0.000165623	0.00432932	ENSG00000240087	26.14	4.11
KMT2C	0.860814	5.12307	0.000165985	0.00433049	ENSG00000055609	332	599
CLIP4	0.798313	6.87854	0.000168961	0.00439973	ENSG00000115295	1156	1997
RASSF2	-2.20738	0.710849	0.00016937	0.00440202	ENSG00000101265	33	7
RAD51AP1	-0.871816	4.92575	0.000170301	0.0044178	ENSG00000111247	527	286
E2F2	-0.927003	4.26554	0.000171381	0.0044374	ENSG00000007968	337	176
CCDC78	1.2914	2.36297	0.000172356	0.00445422	ENSG00000162004	39	95
UBE2S	-0.781077	8.32279	0.000173099	0.00445731	ENSG00000108106	5451.2	3150.95
KHDRBS3	-0.811384	6.315	0.000173128	0.00445731	ENSG00000131773	1364	772
IFIT2	-0.844635	5.36115	0.000173876	0.00446815	ENSG00000119922	708.8	392
PALLD	0.782301	8.04779	0.000175478	0.00450087	ENSG00000129116	2620	4476
CTDSPL	-0.823016	5.84219	0.000178343	0.00456579	ENSG00000144677	985	553
RFC5	-0.844602	5.29741	0.000180092	0.00460193	ENSG00000111445	678.05	375
KCNQ1OT1	1.16372	2.809	0.000181804	0.00463702	ENSG00000269821	57	127
DNAJB2	0.797223	6.71158	0.000182489	0.00464582	ENSG00000135924	1030	1778
POLR3K	-0.892492	4.57573	0.000182872	0.00464691	ENSG00000161980	415	222
FSTL1	0.808241	6.23648	0.000184067	0.00466862	ENSG00000163430	737	1282
USP18	-0.904737	4.36683	0.000184588	0.00467316	ENSG00000184979	359.77	190.82
SYT8	6.82499	-0.575993	0.000187	0.00472547	ENSG00000149043	0	14
MIR100HG	-1.0587	3.24581	0.000187413	0.00472717	ENSG00000255248	170	81
TCF19	-0.818794	5.85245	0.000190793	0.00480356	ENSG00000137310	991	558
HTT	0.790872	6.91195	0.000191947	0.00482373	ENSG00000197386	1187	2040
PARP2	-0.857692	5.02307	0.000192564	0.00483036	ENSG00000129484	562	308
DOCK10	0.854412	5.06159	0.00019559	0.00489728	ENSG00000135905	319	573
UNG	-0.839401	5.26701	0.000202621	0.00506405	ENSG00000076248	663	368
S100A4	-0.923513	4.18817	0.000206945	0.00516267	ENSG00000196154	319	167
RNF213	0.794703	6.50922	0.000211158	0.00525818	ENSG00000173821	896	1544
HUWE1	0.782882	7.06756	0.000212528	0.00528267	ENSG00000086758	1327	2268
JCAD	0.784763	6.88854	0.000216401	0.00536079	ENSG00000165757	1171	2004
TRIP13	-0.803412	6.09947	0.000216455	0.00536079	ENSG00000071539	1172	667
TIPARP	0.787692	6.68724	0.000219304	0.00541195	ENSG00000163659	1017	1744
VEPH1	-0.910712	4.27114	0.000219313	0.00541195	ENSG00000197415	337	178
ZCCHC24	-0.798114	6.27261	0.000221387	0.00545331	ENSG00000165424	1320	754
PAPLN	1.15475	2.77795	0.000222235	0.00545964	ENSG00000100767	56	124
IFIT3	-0.781667	6.98805	0.000222443	0.00545964	ENSG00000119917	2160	1248
NUDT15	-0.827494	5.35752	0.000227911	0.00558382	ENSG00000136159	704	394
FBXO16	1.44043	1.84853	0.000228795	0.00559546	ENSG00000214050	25	67.61
LINC02154	0.876875	4.5941	0.000229432	0.00560102	ENSG00000235385	228	416
RAPGEF3	-2.28861	0.573391	0.00023063	0.00561406	ENSG00000079337	30	6
MCM6	-0.810491	5.79465	0.000230788	0.00561406	ENSG00000076003	950	538
ATP2B4	0.778696	7.00278	0.000233763	0.00567275	ENSG00000058668	1271	2166
AP1S2	-0.774241	7.31696	0.000234031	0.00567275	ENSG00000182287	2708.62	1573.07
TLR4	-0.775599	7.17597	0.000236245	0.00571494	ENSG00000136869	2457.05	1425.62
ARID5A	-0.920965	4.13419	0.000236607	0.00571494	ENSG00000196843	307	161
ZMYND19	-0.908831	4.23739	0.000238876	0.00575957	ENSG00000165724	329	174
MLKL	-0.959213	3.73937	0.000243393	0.00585816	ENSG00000168404	235	120
TRIM16	0.850732	4.93657	0.000244083	0.00586442	ENSG00000221926	292.88	524.75
PAM16	-1.05407	3.14339	0.000253972	0.00609133	ENSG00000217930	158	75.52
KIAA1109	0.824075	5.36011	0.000257595	0.00615688	ENSG00000138688	398	700
NCAPD3	-0.817751	5.4778	0.000257606	0.00615688	ENSG00000151503	763.57	430.24
MAPKAPK3	-0.77633	6.80672	0.000259209	0.00617563	ENSG00000114738	1902	1103
CENPA	-0.875292	4.52537	0.000259294	0.00617563	ENSG00000115163	399	216
MTHFR	0.843763	4.94247	0.000260495	0.00619344	ENSG00000177000	295	526
ESCO2	-0.937233	3.94502	0.000262151	0.006222	ENSG00000171320	270	140
TRIM34	0.895427	4.25143	0.000264194	0.00624935	ENSG00000258659	178	329
HHLA3	0.873466	4.52102	0.000264218	0.00624935	ENSG00000197568	217	395
SKA1	-0.849631	4.85522	0.000268592	0.00632651	ENSG00000154839	499	275
PRKAB2	0.833516	5.10127	0.000268759	0.00632651	ENSG00000131791	331	586
C15orf39	-0.789771	6.13963	0.000268869	0.00632651	ENSG00000167173	1201	690
NETO2	-0.770047	7.06264	0.000269392	0.00632794	ENSG00000171208	2268	1321
LSR	-0.812434	5.54854	0.00027252	0.00639043	ENSG00000105699	801	453
ACAD10	0.914728	4.01913	0.00027537	0.00643585	ENSG00000111271	150	281
GPR55	-1.54209	1.56846	0.000275399	0.00643585	ENSG00000135898	56.53	19.2
PBXIP1	0.804557	5.63789	0.000276219	0.00643795	ENSG00000163346	487	845
BLM	-0.873987	4.44074	0.00027643	0.00643795	ENSG00000197299	376	203.73
ATAD2	-0.788145	6.1197	0.000280121	0.00651281	ENSG00000156802	1184	681
CAMK1G	-1.56867	1.49934	0.000282516	0.00655734	ENSG00000008118	54	18
AATK	2.06985	0.862049	0.000287197	0.00665469	ENSG00000181409	8.58	36.18
DUS3L	-0.85222	4.76533	0.000287887	0.00665939	ENSG00000141994	469	258
MMP15	0.833968	5.00742	0.000289018	0.00667426	ENSG00000102996	310	549
PSG9	1.92243	0.954831	0.000296643	0.0068388	ENSG00000183668	10	38
TUFT1	0.846771	4.75206	0.000297658	0.00684748	ENSG00000143367	258	461
EMP2	-0.773401	6.55601	0.000298022	0.00684748	ENSG00000213853	1597	928
ZFPM2-AS1	-1.73965	1.18217	0.000305231	0.00700138	ENSG00000251003	44	13
BRWD3	0.797864	5.61282	0.000314219	0.00719545	ENSG00000165288	480	829
ZNRF1	-0.825836	5.03953	0.000321727	0.00735508	ENSG00000186187	564	316
NCOA2	0.819183	5.16408	0.000324337	0.00740234	ENSG00000140396	348	610
ANPEP	-1.23153	2.29585	0.000330333	0.00752663	ENSG00000166825	90	38
LRRC75B	1.11581	2.80125	0.000332248	0.00755768	ENSG00000178026	58	125
POLA2	-0.78174	5.9534	0.000335697	0.00762345	ENSG00000014138	1053.1	608.4
TJP3	1.15825	2.62068	0.000337425	0.00764998	ENSG00000105289	50	111
KIF13A	0.770667	6.36463	0.00033856	0.00765736	ENSG00000137177	819	1388
GLIPR1	0.757905	7.02289	0.000338871	0.00765736	ENSG00000139278	1300.62	2184.76
LIPE-AS1	-2.82985	0.121441	0.000339552	0.00766009	ENSG00000213904	22.24	3
ZNF844	1.47954	1.64791	0.000341983	0.00770223	ENSG00000223547	21.18	58.89
KCNC3	0.992941	3.37323	0.00034427	0.00774099	ENSG00000131398	92	182
AK9	1.25682	2.26561	0.000345775	0.007759	ENSG00000155085	37	88
IRX3	-0.900324	4.09392	0.000346519	0.007759	ENSG00000177508	297	158
BIRC3	-1.09826	2.77506	0.000346774	0.007759	ENSG00000023445	123	57
C9orf40	-0.843885	4.67998	0.000347413	0.00776059	ENSG00000135045	441	244
ADRA1B	-0.981767	3.42146	0.000348099	0.00776323	ENSG00000170214	189	95
GPANK1	-0.839231	4.77909	0.000348852	0.00776735	ENSG00000204438	472	262
VEGFC	-0.829136	4.9134	0.0003503	0.00778691	ENSG00000150630	517	289
RTCA-AS1	2.25904	0.539728	0.000352577	0.00781654	ENSG00000224616	6	29
SMG1	0.764721	6.51526	0.000352776	0.00781654	ENSG00000157106	911.66	1538.67
GINS3	-0.866213	4.34821	0.000354818	0.00784905	ENSG00000181938	351.81	191.65
RAB11FIP1	0.822233	4.9766	0.000356144	0.00786566	ENSG00000156675	305	535.77
TRIM6	0.785591	5.77183	0.000356917	0.00787001	ENSG00000121236	539	923
TIMM23B-AGAP6	1.26218	2.22442	0.000362155	0.00797266	ENSG00000178440	35.83	85.54
GOLGA8IP	1.41708	1.86706	0.00036304	0.00797929	ENSG00000277561	25.64	68.22
HECTD4	0.82533	4.89624	0.000367255	0.00804645	ENSG00000173064	288	507
SPTLC3	0.826135	4.88172	0.000367273	0.00804645	ENSG00000172296	285	502
OBSCN	1.58233	1.46619	0.000378252	0.00827374	ENSG00000154358	17.58	52.54
NID2	0.985471	3.33045	0.000383268	0.00837005	ENSG00000087303	89.58	176.3
TBC1D8B	1.01763	3.17316	0.000384483	0.00838321	ENSG00000133138	79	159
CIP2A	-0.791654	5.5543	0.000385945	0.00840168	ENSG00000163507	800	459
KCNJ15	-1.59752	1.35998	0.000400542	0.00869176	ENSG00000157551	49	16
NRG1	-1.59752	1.35998	0.000400542	0.00869176	ENSG00000157168	49	16
LINC02554	3.1793	-0.101963	0.00041343	0.00892462	ENSG00000226741	2	19
LMO1	3.1793	-0.101963	0.00041343	0.00892462	ENSG00000166407	2	19
TET2	0.854088	4.39886	0.000413882	0.00892462	ENSG00000168769	201	361
NCAPH	-0.752445	6.67901	0.000413884	0.00892462	ENSG00000121152	1730	1020
IRS1	-0.820431	4.88282	0.00041721	0.00898218	ENSG00000169047	505	284
EFHD2	-0.76484	6.11973	0.000420063	0.00902937	ENSG00000142634	1177	688
NLRP3	-1.70658	1.15836	0.000425204	0.00912554	ENSG00000162711	43	13
GP6	1.88408	0.92678	0.000426762	0.00914461	ENSG00000088053	10	37
RBMY1D	1.7988	1.08449	0.000429203	0.00918253	ENSG00000244395	11.8	41.09
DGCR6	1.8788	0.995044	0.000430003	0.00918369	ENSG00000183628	10.56	38.91
IMPDH1P10	1.41495	1.68263	0.000430601	0.00918369	ENSG00000232133	22.45	59.67
CHST11	-0.78406	5.55887	0.00043664	0.00929798	ENSG00000171310	801	462
ASB5	0.892775	3.92665	0.000437482	0.00930142	ENSG00000164122	142	262
FAM13C	0.951432	3.52133	0.000442976	0.0094036	ENSG00000148541	104.06	200
ECE1	-0.736219	7.53306	0.000445282	0.00942712	ENSG00000117298	3116	1858
RAPGEF2	0.779285	5.54301	0.000446851	0.00942712	ENSG00000109756	461	786
CSF1R	-0.879487	4.12504	0.000447904	0.00942712	ENSG00000182578	302	163
CD24	3.85041	-0.353578	0.000447975	0.00942712	ENSG00000272398	1	16
PRSS2	-3.83219	-0.35596	0.000447975	0.00942712	ENSG00000275896	16	1
PSD	0.983147	3.30526	0.000448268	0.00942712	ENSG00000059915	88.1	173.11
SRCAP	0.770748	5.83919	0.000449433	0.00942712	ENSG00000080603	568.52	963.58
ADCY9	0.883603	3.99905	0.0004496	0.00942712	ENSG00000162104	150	275
TOE1	-0.862404	4.27966	0.000454822	0.00952201	ENSG00000132773	335.05	183
MYBL2	-0.733275	7.67509	0.000457607	0.00956567	ENSG00000101057	3436	2053
PLXNB1	0.88272	3.98892	0.000462076	0.00963032	ENSG00000164050	149	273
GPR137B	0.991338	3.24296	0.00046271	0.00963032	ENSG00000077585	84	166
MYO18B	0.888153	3.93369	0.000462813	0.00963032	ENSG00000133454	143	263
SLC7A8	1.11098	2.69727	0.000466832	0.00968662	ENSG00000092068	54	116
PPIF	-0.751178	6.45076	0.000466936	0.00968662	ENSG00000108179	1476	871
ABAT	0.844663	4.41406	0.000469575	0.0097266	ENSG00000183044	204	364
STIL	-0.795079	5.15856	0.000471635	0.00975449	ENSG00000123473	608	348
FBLN2	1.51048	1.52115	0.000486586	0.0100485	ENSG00000163520	19	54
NKILA	1.02805	3.06807	0.000489943	0.0101026	ENSG00000278709	73	148
FAM110A	-0.980759	3.26278	0.000503186	0.0103438	ENSG00000125898	169	85
ZNF608	0.84345	4.37053	0.000503226	0.0103438	ENSG00000168916	198	353
TMPO	-0.732758	7.22567	0.000503911	0.0103438	ENSG00000120802	2515.3	1503.41
HAUS8	-0.890926	3.87366	0.000505419	0.0103592	ENSG00000131351	254	136
SLC3A2	0.728363	7.56953	0.000508156	0.0103997	ENSG00000168003	1925	3168
SHMT2	-0.749054	6.34842	0.000510534	0.0104327	ENSG00000182199	1374	812
TFPI2	-0.798077	5.02645	0.000511487	0.0104366	ENSG00000105825	555	317
MCM5	-0.736828	6.8632	0.000514146	0.0104753	ENSG00000100297	1958	1167
FBXL2	1.02857	3.02907	0.000533668	0.0108568	ENSG00000153558	71	144
CPAMD8	-1.14336	2.44134	0.000536778	0.0109039	ENSG00000160111	98	44
SH3TC2	-0.774838	5.48291	0.000541168	0.0109767	ENSG00000169247	758	440
CLSTN3	0.856256	4.15203	0.00054447	0.0110273	ENSG00000139182	169	304
FOXO3	0.737466	6.61566	0.000548023	0.0110765	ENSG00000118689	989.13	1638.17
PLEKHM1P1	1.22579	2.21086	0.000548995	0.0110765	ENSG00000214176	36.12	84.08
NOTCH2	0.710572	11.2309	0.00054933	0.0110765	ENSG00000134250	24561.2	39924.4
IRF1	-0.783495	5.1839	0.000555354	0.0111815	ENSG00000125347	617	356
NCAM2	0.778883	5.32426	0.000560139	0.0112613	ENSG00000154654	396	675
LIMCH1	0.719409	7.93092	0.00056231	0.0112883	ENSG00000064042	2483	4061
INPP5D	-1.31891	1.88085	0.000563342	0.0112924	ENSG00000168918	68	27
RFC2	-0.748142	6.09877	0.000564839	0.0113049	ENSG00000049541	1155	683
THAP10	-0.92179	3.57802	0.000565615	0.0113049	ENSG00000129028	208	109
U2AF1	-0.831073	4.47637	0.000569929	0.0113744	ENSG00000160201	381.4	212.9
AURKA	-0.722016	7.45508	0.000580174	0.011562	ENSG00000087586	2941	1771
AQP1	-0.869297	4.05575	0.000581499	0.0115716	ENSG00000240583	287	156
RMI2	-0.788445	5.04284	0.00058656	0.0116553	ENSG00000175643	560	322
MLXIP	0.720897	7.4681	0.000589951	0.0117057	ENSG00000175727	1800	2947
SMG1P1	1.71598	1.12397	0.000591283	0.0117151	ENSG00000237296	12.71	41.76
ASH1L	0.766715	5.46479	0.000592786	0.0117279	ENSG00000116539	439	742
ARFRP1	-0.823779	4.49245	0.000602243	0.0118978	ENSG00000101246	385	216
VRK1	-0.760578	5.61693	0.000615229	0.0121368	ENSG00000100749	829	486
KDM5B	0.755514	5.67618	0.00061924	0.0121983	ENSG00000117139	511	857
MR1	0.915818	3.60295	0.00062375	0.0122695	ENSG00000153029	112	210
CD300C	-1.02231	2.88819	0.000634612	0.0124652	ENSG00000167850	131	64
ICAM1	-0.725639	6.76624	0.00064122	0.0125769	ENSG00000090339	1825.24	1096.34
ERVK13-1	0.998975	3.10601	0.000642964	0.0125931	ENSG00000260565	76	151
ACD	-0.783623	5.00824	0.000654871	0.0128079	ENSG00000102977	546	315
WNT7B	-0.734964	6.27617	0.000660772	0.0129049	ENSG00000188064	1302	777
CHD6	0.734873	6.20392	0.000669363	0.013054	ENSG00000124177	744	1230
IGFBP4	-2.47747	0.205815	0.000672116	0.013089	ENSG00000141753	23	4
PTPRJ	-0.760442	5.49011	0.000679991	0.0132236	ENSG00000149177	759	445
MCM8	-0.753966	5.62458	0.00068146	0.0132333	ENSG00000125885	832	490
CYP11A1	-1.36886	1.69445	0.000693457	0.0134472	ENSG00000140459	60	23
DCAF15	-0.747569	5.74157	0.000696366	0.0134844	ENSG00000132017	901	533
KIF24	-0.831015	4.29058	0.000709831	0.0137257	ENSG00000186638	335	187
L1CAM	0.700929	8.68425	0.000717704	0.0138497	ENSG00000198910	4220	6814
SCARA3	-0.885449	3.71515	0.000718268	0.0138497	ENSG00000168077	227	122
BIRC6	0.728763	6.27367	0.000726277	0.0139844	ENSG00000115760	783	1289
CPA4	0.729621	6.18704	0.00073441	0.0141038	ENSG00000128510	737	1214
SLC15A2	0.998534	3.04867	0.00073454	0.0141038	ENSG00000163406	73	145
INPP1	-0.752327	5.43907	0.000741033	0.0142085	ENSG00000151689	731	431
PEAK1	0.801726	4.58953	0.000745989	0.014266	ENSG00000173517	235	407
ABCA2	0.767191	5.17595	0.000746119	0.014266	ENSG00000107331	359	607
TANC2	0.733368	6.03052	0.000751658	0.0143514	ENSG00000170921	660	1090
DBF4	-0.760152	5.26293	0.000752684	0.0143514	ENSG00000006634	648	379.99
HSD17B8	1.11124	2.50221	0.00078831	0.0150097	ENSG00000204228	47	101
CD109	0.69509	8.75988	0.000789656	0.0150144	ENSG00000156535	4458.35	7169.78
RN7SL832P	1.63015	1.18269	0.000793692	0.0150702	ENSG00000243819	13.9	43
TPM1	0.700631	7.75822	0.000798341	0.0151375	ENSG00000140416	2220.55	3584.8
LPAR2	1.16099	2.30957	0.000804098	0.0152255	ENSG00000064547	40	89
ZBTB41	0.843381	3.99225	0.000806586	0.0152515	ENSG00000177888	152	271
DBP	0.776843	4.85668	0.000809131	0.0152785	ENSG00000105516	286.22	487.21
CKS2	-0.731976	5.8974	0.000812663	0.0153092	ENSG00000123975	1000	598
LMNB1	-0.705581	7.18324	0.000812995	0.0153092	ENSG00000113368	2425	1477
OSBPL1A	0.726413	6.12521	0.000816034	0.0153453	ENSG00000141447	707	1162
ZNF473	-0.83593	4.1404	0.000821265	0.0154224	ENSG00000142528	302	168
SMYD3	0.745836	5.46476	0.000830365	0.0155681	ENSG00000185420	443	738
ATXN1	0.727505	6.01812	0.000831299	0.0155681	ENSG00000124788	656	1079
EXOSC2	-0.828672	4.19418	0.000841929	0.0157456	ENSG00000130713	313	175
CICP14	1.63573	1.04997	0.000844689	0.0157635	ENSG00000281490	12.55	39
MATN2	0.768439	4.97521	0.000845192	0.0157635	ENSG00000132561	312	528
FRAT1	2.04088	0.576176	0.000857787	0.0159548	ENSG00000165879	7	29
MAP7D2	2.04088	0.576176	0.000857787	0.0159548	ENSG00000184368	7	29
CKLF	-0.777324	4.84838	0.000863476	0.0160199	ENSG00000217555	487.68	282.58
EME1	-0.841294	4.01627	0.000863628	0.0160199	ENSG00000154920	277.26	153.66
POLD3	-0.852751	3.87004	0.00086633	0.0160482	ENSG00000077514	251	138
LINC00623	-0.715003	6.37018	0.000873083	0.0161298	ENSG00000226067	1382.6	836.6
KIFC3	-0.72053	6.195	0.000876084	0.0161298	ENSG00000140859	1226	739
TUBG1	-0.701759	7.12907	0.000877554	0.0161298	ENSG00000131462	2333.19	1424.85
KRT86	-1.93082	0.679848	0.000877812	0.0161298	ENSG00000170442	31.06	8
LHX6	1.94723	0.680523	0.000877812	0.0161298	ENSG00000106852	8	31
RBPMS2	-1.92804	0.677839	0.000877812	0.0161298	ENSG00000166831	31	8
SYNE2	0.780668	4.75396	0.000879525	0.0161396	ENSG00000054654	266	454
E2F7	-0.727652	5.85815	0.000892761	0.0163531	ENSG00000165891	972	583
SPC25	-0.787012	4.62021	0.000894692	0.0163531	ENSG00000152253	417	240
MUC1	0.889211	3.59848	0.000894747	0.0163531	ENSG00000185499	113	208
SEMA4G	1.01791	2.79796	0.000896307	0.0163597	ENSG00000095539	60.59	122
GREM1	1.47719	1.42423	0.000899245	0.0163914	ENSG00000166923	18	50
LRSAM1	0.762511	5.01232	0.000900933	0.0164003	ENSG00000148356	321	541
MRPS2	-0.718232	6.13592	0.000909082	0.0165267	ENSG00000122140	1176	709.99
CEP152	-0.870647	3.6821	0.000928093	0.0168499	ENSG00000103995	221	120
DYNC2H1	0.84237	3.89439	0.000931401	0.0168875	ENSG00000187240	142	253
UCK2	-0.734813	5.60378	0.000941298	0.0170443	ENSG00000143179	816	487
STBD1	1.215	1.96933	0.000955102	0.0172714	ENSG00000118804	30.52	70.54
ZNF530	-0.959165	3.03298	0.000959826	0.0173339	ENSG00000183647	143	73
EXOSC8	-0.782274	4.58307	0.000962689	0.0173503	ENSG00000120699	405.85	234.35
SUV39H1	-0.762079	4.99229	0.000963268	0.0173503	ENSG00000101945	537	314.47
LYST	0.811259	4.22946	0.000971648	0.0174782	ENSG00000143669	182	317.32
GOLGA8A	1.14293	2.3027	0.000975317	0.0175211	ENSG00000175265	40.15	88.22
IFT172	0.862015	3.76986	0.000979099	0.0175604	ENSG00000138002	129	233
HDAC2-AS2	1.00827	2.86895	0.000983394	0.0175604	ENSG00000228624	64	128
VPS13A	0.783899	4.57829	0.000983782	0.0175604	ENSG00000197969	235	402
RUNX2	0.745715	5.26671	0.000984553	0.0175604	ENSG00000124813	386	643
FOXD2-AS1	-0.81301	4.24037	0.0009862	0.0175604	ENSG00000237424	322	182
CLIP3	0.714683	6.13211	0.000986387	0.0175604	ENSG00000105270	714	1164
POP7	-0.779438	4.63325	0.000986494	0.0175604	ENSG00000172336	420	243
SRSF7	-0.697094	6.91311	0.000997894	0.0177402	ENSG00000115875	2006	1229
OIP5	-0.905095	3.35875	0.00100083	0.0177584	ENSG00000104147	177.59	94.14
DPP4	0.78914	4.48053	0.00100152	0.0177584	ENSG00000197635	219	376
FBXO5	-0.733265	5.54866	0.00100364	0.017773	ENSG00000112029	785	469
C5orf66	0.813581	4.15638	0.00100698	0.0178091	ENSG00000224186	172.76	301.7
TEP1	0.806446	4.23426	0.00101267	0.0178865	ENSG00000129566	183	318
HMGB2	-0.69488	6.99156	0.00101596	0.0179216	ENSG00000164104	2117	1299
REEP6	0.854663	3.80875	0.00101976	0.0179655	ENSG00000115255	133	239
PBK	-0.718675	5.84515	0.00103942	0.0182468	ENSG00000168078	961	580
EXOSC9	-0.774481	4.65975	0.00104066	0.0182468	ENSG00000123737	427.29	248.07
PLA2G4B	-1.51411	1.22495	0.00104138	0.0182468	ENSG00000243708	43.71	15.12
RAG1	1.57253	1.22722	0.00104138	0.0182468	ENSG00000166349	14.81	44
MASTL	-0.709051	6.16562	0.00104241	0.0182468	ENSG00000120539	1197.62	727.66
ATAD2B	0.945695	3.17902	0.00105463	0.0184371	ENSG00000119778	82	157
FAM228B	1.05884	2.5822	0.00105701	0.0184551	ENSG00000219626	51	105.67
MMP17	-0.84007	3.85159	0.00105982	0.0184807	ENSG00000198598	247	137
DSN1	-0.732723	5.35504	0.00107553	0.0187307	ENSG00000149636	686	410
BST1	0.883389	3.53029	0.00107975	0.0187323	ENSG00000109743	108	198
ORC1	-0.760922	4.85535	0.00108033	0.0187323	ENSG00000085840	488	286
LINC02065	1.1813	2.13691	0.00108111	0.0187323	ENSG00000248846	35	79
ZFHX2	1.1813	2.13691	0.00108111	0.0187323	ENSG00000136367	35	79
MIR503HG	1.32709	1.71371	0.00108855	0.0188137	ENSG00000223749	24	60
POLN	1.31815	1.71616	0.00108855	0.0188137	ENSG00000130997	24.15	60
MGA	0.778578	4.54412	0.00109869	0.0189649	ENSG00000174197	230	392
POLE3	-0.690354	6.97203	0.00110026	0.018968	ENSG00000148229	2086	1284
ALS2CL	1.22208	1.99574	0.00112146	0.0193091	ENSG00000178038	31	72
F2RL1	-0.752278	4.94697	0.00112529	0.0193508	ENSG00000164251	519	306
SAMD12	0.79454	4.26534	0.00115857	0.019898	ENSG00000177570	188	324
CKAP2L	-0.694196	6.5343	0.00116274	0.0199445	ENSG00000169607	1541	946
PHF5A	-0.695071	6.47579	0.00116759	0.0200027	ENSG00000100410	1480	908
AGTRAP	-0.715323	5.7376	0.00117149	0.0200444	ENSG00000177674	891	539
NUDT7	-1.05053	2.52689	0.00118487	0.020248	ENSG00000140876	102.04	48.87
SNHG14	0.71724	5.58609	0.00119308	0.0203607	ENSG00000224078	488	797
OXCT2	-1.22415	1.9574	0.00119501	0.0203607	ENSG00000198754	70.49	29.9
MAEL	-1.42884	1.40131	0.00119594	0.0203607	ENSG00000143194	49	18
DMXL1	0.718165	5.54176	0.00119971	0.0203995	ENSG00000172869	473	773
SYT12	0.848262	3.75	0.00121032	0.0205522	ENSG00000173227	128	229
SLC1A4	0.683794	7.01765	0.00121274	0.0205522	ENSG00000115902	1338	2135
GINS1	-0.771237	4.55551	0.0012132	0.0205522	ENSG00000101003	397	231
LINC02614	1.35261	1.61182	0.00123242	0.0208342	ENSG00000241288	22	56
WDR62	-0.730155	5.22904	0.00123289	0.0208342	ENSG00000075702	628	376
TFAP2C	-2.08308	0.421566	0.00124544	0.0209899	ENSG00000087510	26	6
AFF1	0.714021	5.60167	0.00124605	0.0209899	ENSG00000172493	494	805
CDC7	-0.78684	4.34447	0.00124671	0.0209899	ENSG00000097046	344	198
ACSM3	1.04967	2.57616	0.00124834	0.0209914	ENSG00000005187	51	105
SLC16A4	0.737158	5.09169	0.00125552	0.0210862	ENSG00000168679	343	568
CEP126	1.13116	2.25425	0.00125741	0.0210921	ENSG00000110318	39	85
TM4SF1	-0.702223	5.95396	0.00126846	0.0212514	ENSG00000169908	1032	630
CNIH3	-0.793911	4.25171	0.00127116	0.0212706	ENSG00000143786	323	185
DUSP2	1.8254	0.74608	0.00127928	0.0213803	ENSG00000158050	9	32
MT-ND5	0.66699	8.67186	0.00128154	0.0213919	ENSG00000198786	4245	6695
SEC14L2	-0.814546	4.05709	0.00128681	0.0214537	ENSG00000100003	283.39	160
DNAH2	0.873448	3.49733	0.00129296	0.0215299	ENSG00000183914	106	193
ESPL1	-0.696804	6.18031	0.00129538	0.0215322	ENSG00000135476	1206	739
SGF29	-0.832011	3.8774	0.00129625	0.0215322	ENSG00000176476	251	140
AGL	0.739171	4.98877	0.00130559	0.0216445	ENSG00000162688	319	529
GYPC	-0.702552	5.89112	0.00130676	0.0216445	ENSG00000136732	988	603
ITGA10	-1.17701	2.01977	0.00130776	0.0216445	ENSG00000143127	73	32
FOSL2	0.684808	6.60164	0.00132659	0.0219296	ENSG00000075426	1002	1600
HHIPL2	1.16295	2.12461	0.00132842	0.0219334	ENSG00000143512	35	78
HIPK2	0.668107	8.01576	0.00133599	0.0220318	ENSG00000064393	2692	4249
C1QTNF6	0.880704	3.41906	0.00134306	0.0221216	ENSG00000133466	100	183
KNSTRN	-0.706277	5.74263	0.00134581	0.0221331	ENSG00000128944	892	543
RPP25	-0.783476	4.3205	0.001347	0.0221331	ENSG00000178718	338	195
KLHL24	0.784315	4.25127	0.00135787	0.0222851	ENSG00000114796	187	320
GABBR1	0.786876	4.2141	0.00136339	0.0223488	ENSG00000204681	182	312
CENPK	-0.724739	5.19867	0.0013712	0.0224499	ENSG00000123219	614	369
MRTFB	0.750678	4.74592	0.00138322	0.0226195	ENSG00000186260	268	448
CENPO	-0.701745	5.78225	0.00138942	0.0226938	ENSG00000138092	915.81	559.25
ZBTB10	0.785427	4.24122	0.00139542	0.022756	ENSG00000205189	185.6	317.85
PSG1	1.20194	1.98217	0.00139656	0.022756	ENSG00000231924	31	71
CHAC2	-0.875831	3.41155	0.00140079	0.0227733	ENSG00000143942	183	99
NEBL	0.695296	6.00473	0.00140094	0.0227733	ENSG00000078114	659	1060
ABHD11	-0.763352	4.52554	0.00140517	0.0228147	ENSG00000106077	388	227
CCDC144B	3.54632	-0.492797	0.00141036	0.0228449	ENSG00000154874	1.09	13.98
TNFSF8	-3.64115	-0.500226	0.00141036	0.0228449	ENSG00000106952	14	1
MAP4	0.660275	8.82041	0.0014185	0.022943	ENSG00000047849	4719	7408
SHISA4	0.733707	4.98537	0.00141977	0.022943	ENSG00000198892	319	527
MXI1	0.734427	4.96314	0.00142627	0.0230091	ENSG00000119950	314	519
DAGLA	0.773168	4.35475	0.00142724	0.0230091	ENSG00000134780	202	343
XRCC2	-0.913284	3.09716	0.00144142	0.0232104	ENSG00000196584	148	78
ZNF528	0.898031	3.24851	0.00145686	0.0234314	ENSG00000167555	88	163
BAIAP2-DT	0.720203	5.25827	0.0014636	0.0235122	ENSG00000226137	388	635
SIDT2	0.694732	5.95099	0.00147096	0.0236027	ENSG00000149577	635	1021
KDM6B	0.795804	4.03545	0.00147326	0.0236119	ENSG00000132510	160	276
CALCOCO1	0.719995	5.24698	0.00147789	0.0236583	ENSG00000012822	385	630
ABCC4	0.729516	5.01394	0.0014822	0.0236996	ENSG00000125257	326	537
ANXA10	2.62299	-0.0454717	0.00148807	0.0237225	ENSG00000109511	3	19
ITIH4	2.50147	-0.0577728	0.00148807	0.0237225	ENSG00000055955	3.2	18.58
LZTS3	0.99588	2.74605	0.00148884	0.0237225	ENSG00000088899	59	117
ST3GAL6	-0.792426	4.14654	0.00149211	0.0237354	ENSG00000064225	300	172
LRRC8E	1.17208	1.94462	0.00149312	0.0237354	ENSG00000171017	30.61	68.67
POLD1	-0.67588	6.66914	0.00150399	0.0238804	ENSG00000062822	1684	1047
LINC00702	1.1717	2.04865	0.00151521	0.0240307	ENSG00000233117	33	74
NUSAP1	-0.667391	7.22306	0.00152042	0.0240854	ENSG00000137804	2467.78	1543.38
SLC1A5	-0.659043	8.16493	0.00152717	0.0241643	ENSG00000105281	4732.29	2976.85
C19orf57	-1.00216	2.60919	0.00154018	0.024342	ENSG00000132016	107	53
EXOSC3	-0.738158	4.83108	0.0015492	0.0244562	ENSG00000107371	477	284
C1R	1.2594	1.7778	0.00155718	0.0244977	ENSG00000159403	26	62
MAP3K20	-1.24009	1.77516	0.00155718	0.0244977	ENSG00000091436	62	26
MITF	0.75646	4.51146	0.0015572	0.0244977	ENSG00000187098	227	381
GRIN1	1.41845	1.38352	0.00158739	0.0249439	ENSG00000176884	18	48
INSR	0.930553	3.06152	0.00159135	0.0249774	ENSG00000171105	76	144
OLFML2A	0.679209	6.33216	0.00159999	0.0250843	ENSG00000185585	833	1325
CAPN3	0.743368	4.63625	0.00161067	0.0252227	ENSG00000092529	249.06	414.24
DENND5B	0.703721	5.44509	0.0016162	0.0252804	ENSG00000170456	445	720
ZMAT3	0.730564	4.86138	0.00162141	0.0253329	ENSG00000172667	293	483
SLC46A3	0.889159	3.24283	0.00163535	0.0255216	ENSG00000139508	88	162
GNPTAB	0.673303	6.51021	0.00163869	0.0255444	ENSG00000111670	945	1497
HMGN2P3	-1.60479	0.979536	0.00164801	0.0256605	ENSG00000230330	37	12
AKAP13	0.701562	5.45982	0.00165842	0.0257933	ENSG00000170776	450	727
NDFIP2	-0.67918	6.23979	0.0016624	0.0258258	ENSG00000102471	1251	776
PADI2	1.26849	1.72997	0.00166818	0.0258861	ENSG00000117115	25	60
PLXNA3	0.829639	3.6929	0.001673	0.0259315	ENSG00000130827	124	219
LAMA2	0.798244	3.88646	0.00167863	0.0259773	ENSG00000196569	144	248.83
ERBB2	0.725454	4.91582	0.00168165	0.0259773	ENSG00000141736	305	501
EVC	0.725454	4.91582	0.00168165	0.0259773	ENSG00000072840	305	501
CCBE1	0.717642	5.08376	0.00168951	0.0260339	ENSG00000183287	344	562
NPIPA7	1.45323	1.30843	0.00169143	0.0260339	ENSG00000214967	16.73	45.72
NUF2	-0.707634	5.26022	0.00169178	0.0260339	ENSG00000143228	638	388
LOH12CR2	2.366	0.112089	0.00169524	0.0260339	ENSG00000205791	4	21
NAIPP4	2.28673	0.114052	0.00169524	0.0260339	ENSG00000251634	4.2	20.84
SLC35E2A	0.82344	3.71395	0.00169782	0.0260339	ENSG00000215790	126.19	221.91
VPS13D	0.709947	5.26665	0.0016995	0.0260339	ENSG00000048707	392	637
PIMREG	-0.774685	4.23188	0.00170055	0.0260339	ENSG00000129195	317	184
LINC01002	1.32733	1.5516	0.00170861	0.0260988	ENSG00000282508	21.32	53.33
ZBED3-AS1	1.32315	1.5281	0.00170861	0.0260988	ENSG00000250802	21	52.38
FOXC2	-1.07542	2.26286	0.00172952	0.0263887	ENSG00000176692	85	40
CLIC3	1.18151	1.96847	0.00173673	0.0264692	ENSG00000169583	31	70
PHF19	-0.65285	7.88324	0.00174228	0.0265242	ENSG00000119403	3886	2455
MCFD2	-0.649211	8.37098	0.00175952	0.0267568	ENSG00000180398	5444.76	3448.46
ADGRE5	-0.659581	7.10818	0.00176315	0.0267823	ENSG00000123146	2273.93	1429.86
TRAIP	-0.804228	3.90993	0.0017795	0.0269719	ENSG00000183763	255	145
ZER1	0.695765	5.49719	0.00177958	0.0269719	ENSG00000160445	463	745
ZNF397	0.821284	3.72171	0.00178713	0.0270564	ENSG00000186812	127	223
SLBP	-0.671504	6.35773	0.00180817	0.0273446	ENSG00000163950	1355	845
CHST3	0.6845	5.80186	0.00181671	0.0274232	ENSG00000122863	575	918
ALDH3B1	0.671908	6.27844	0.00181738	0.0274232	ENSG00000006534	805	1274
CCDC17	2.18337	0.254126	0.00182283	0.0274405	ENSG00000159588	5	23
ECM2	2.18337	0.254126	0.00182283	0.0274405	ENSG00000106823	5	23
LPIN3	1.05853	2.32533	0.00182655	0.0274405	ENSG00000132793	42.47	88
SFR1	-1.05521	2.31773	0.00182655	0.0274405	ENSG00000156384	88	42
SNRPD1	-0.668946	6.43213	0.00182902	0.0274474	ENSG00000167088	1425.86	890.77
H4C15	1.22125	1.79848	0.00183787	0.0275197	ENSG00000270276	26.89	62.44
RBKS	1.22824	1.80881	0.00183787	0.0275197	ENSG00000171174	27	63
RPA2	-0.671001	6.28042	0.00185389	0.0277293	ENSG00000117748	1284	801
CTNNBIP1	-0.694272	5.4746	0.00186929	0.0279291	ENSG00000178585	738	453
DUSP7	-0.71153	5.05592	0.00187217	0.0279416	ENSG00000164086	554	336
DDR2	0.682842	5.7756	0.00188117	0.0280453	ENSG00000162733	565	901
TULP4	0.708069	5.13514	0.00188567	0.0280487	ENSG00000130338	358	581
SORCS2	-1.83223	0.609213	0.00188854	0.0280487	ENSG00000184985	29	8
NEIL3	-0.756749	4.34716	0.0018895	0.0280487	ENSG00000109674	342	201
EEF1E1	-0.702977	5.20454	0.00188961	0.0280487	ENSG00000124802	613	374
ADA	0.745016	4.46594	0.00190551	0.0282499	ENSG00000196839	221	368
SLC29A1	-0.682315	5.77734	0.00190729	0.0282499	ENSG00000112759	908	562
REEP4	-0.684621	5.71329	0.00191182	0.0282862	ENSG00000168476	869	537
GARNL3	1.48737	1.18495	0.00191784	0.0283446	ENSG00000136895	15	42
GPC1	0.6422	8.67393	0.0019262	0.0284374	ENSG00000063660	4296	6660
DNAJC9	-0.668024	6.30208	0.00192828	0.0284374	ENSG00000213551	1302.42	814.17
MT-RNR2	0.638392	9.58397	0.00195656	0.0288233	ENSG00000210082	8087	12504
PLLP	-1.3803	1.40804	0.00196109	0.028859	ENSG00000102934	48.79	18.54
EHD2	0.643844	8.11815	0.00196392	0.0288697	ENSG00000024422	2920	4532
MRPL18	-0.673608	5.96349	0.00197036	0.0289332	ENSG00000112110	1031	642
RREB1	0.736488	4.54866	0.0019971	0.0292944	ENSG00000124782	235	389
ZSCAN30	0.735348	4.5601	0.00200967	0.0294471	ENSG00000186814	237	392
ABHD15	0.805571	3.77765	0.00202353	0.0296185	ENSG00000168792	133	231
MEGF8	0.656256	6.63498	0.00207066	0.030276	ENSG00000105429	1038	1625
POC1A	-0.711143	4.94005	0.00207504	0.0303075	ENSG00000164087	511	310
MZT1	-0.692841	5.26584	0.00209806	0.0306014	ENSG00000204899	638	392
USP1	-0.65356	6.7487	0.00209963	0.0306014	ENSG00000162607	1769	1117
MYPN	1.38815	1.36273	0.00210254	0.0306111	ENSG00000138347	18	47
OAT	-0.648489	7.09852	0.00210712	0.0306451	ENSG00000065154	2252	1427
FKBPL	-0.858193	3.29611	0.00213286	0.0309866	ENSG00000204315	168	92
TIPIN	-0.843969	3.39127	0.00213978	0.0310481	ENSG00000075131	179	99
HTRA1	0.726611	4.63124	0.00214226	0.0310481	ENSG00000166033	250	411
FMN1	0.652297	6.7408	0.00214475	0.0310481	ENSG00000248905	1119	1747
SARM1	1.01196	2.39227	0.00214618	0.0310481	ENSG00000004139	45.53	91.33
BAHCC1	1.19869	1.83916	0.00215189	0.031061	ENSG00000266074	28	64
PNRC1	0.662191	6.19723	0.00215399	0.031061	ENSG00000146278	764	1201
GFRA1	0.805214	3.73386	0.00215456	0.031061	ENSG00000151892	129	224
TCOF1	-0.643813	7.38511	0.00215713	0.031061	ENSG00000070814	2743.96	1744.39
C5orf34	-0.868364	3.22325	0.00215935	0.031061	ENSG00000172244	160	87
EP300	0.641037	7.67576	0.00216071	0.031061	ENSG00000100393	2151	3332
TRANK1	0.720214	4.72163	0.00218408	0.031364	ENSG00000168016	267	437
TOMM40	-0.652487	6.64792	0.00218983	0.0314136	ENSG00000130204	1649	1042
FANCI	-0.65002	6.77584	0.00220477	0.0315332	ENSG00000140525	1800.92	1139.95
FAM72D	-0.83415	3.43695	0.00220488	0.0315332	ENSG00000215784	184.39	102.68
CDC42EP3	-0.640529	7.58669	0.00220508	0.0315332	ENSG00000163171	3153	2009
ARHGEF2	-0.663409	6.08789	0.00221216	0.0316013	ENSG00000116584	1121	703
PLP2	-0.639466	7.66828	0.00221799	0.0316481	ENSG00000102007	3335.62	2126.93
KIF2C	-0.647542	6.9163	0.00222007	0.0316481	ENSG00000142945	1984	1258
CDC20	-0.636622	7.98573	0.00223495	0.0317664	ENSG00000117399	4154	2654
VPS13B	0.727971	4.55552	0.00223571	0.0317664	ENSG00000132549	237	390
MEIOC	1.02118	2.44281	0.00223723	0.0317664	ENSG00000180336	47	94.88
TIMM13	-0.684057	5.43298	0.00223766	0.0317664	ENSG00000099800	715	442
PDSS1	-0.772676	4.03966	0.00224113	0.0317697	ENSG00000148459	277	161
SNX29	0.724087	4.61816	0.00224254	0.0317697	ENSG00000048471	248	407
MCC	0.666218	5.99123	0.00225417	0.0319014	ENSG00000171444	661	1042
FRYL	0.669435	5.82479	0.0022659	0.0320342	ENSG00000075539	588	929
PTPN13	1.04	2.3627	0.00229438	0.0324033	ENSG00000163629	44	90
FGF2	-0.907545	2.91732	0.00230299	0.0324865	ENSG00000138685	130.17	68.87
TUBB4A	1.13922	2.02026	0.00230502	0.0324865	ENSG00000104833	32.84	72
HSPA14	-0.709155	4.84686	0.00231634	0.0326124	ENSG00000187522	478.63	290.76
METTL7A	0.792027	3.80096	0.00233097	0.0327608	ENSG00000185432	136	234
ERRFI1	-0.640216	7.25749	0.00233167	0.0327608	ENSG00000116285	2509	1599
THBS1	0.627258	9.64888	0.00233591	0.0327867	ENSG00000137801	8499	13040
CENPP	-0.860047	3.25706	0.002345	0.0328804	ENSG00000188312	163.52	89.43
ITGAV	0.634764	7.80012	0.00234982	0.0329143	ENSG00000138448	2351	3626
CBLB	0.752919	4.11202	0.00240277	0.0336216	ENSG00000114423	172	288
LETM2	-0.967993	2.65664	0.00240868	0.0336445	ENSG00000165046	109.79	55.69
MAP3K5	-0.831169	3.41161	0.00240933	0.0336445	ENSG00000197442	181	101
BPTF	0.645531	6.68358	0.00241659	0.0337114	ENSG00000171634	1078.51	1675.91
NALCN	1.62664	0.868879	0.00242152	0.0337114	ENSG00000102452	11	34
NPB	-1.55887	0.870521	0.00242152	0.0337114	ENSG00000183979	33.82	11.32
CD3D	-1.08713	2.08455	0.00244589	0.0339815	ENSG00000167286	75	35
MDFI	-1.08713	2.08455	0.00244589	0.0339815	ENSG00000112559	75	35
TMEM150A	0.732227	4.35731	0.00250241	0.0346891	ENSG00000168890	206	340
LINC01783	3.49467	-0.54994	0.00250381	0.0346891	ENSG00000233421	1.07	13.26
FGD4	0.769979	3.86875	0.00250444	0.0346891	ENSG00000139132	144	244
SYNM	0.660748	5.87687	0.00254388	0.0351915	ENSG00000182253	611.93	961
SMPDL3A	1.67538	0.777718	0.00254585	0.0351915	ENSG00000172594	10	32
NAT8L	0.968187	2.62918	0.00256355	0.0353645	ENSG00000185818	55	107
PIP5KL1	0.968187	2.62918	0.00256355	0.0353645	ENSG00000167103	55	107
XG	1.45271	1.16107	0.00259342	0.0357405	ENSG00000124343	15	41
DMPK	0.659287	5.87144	0.00259822	0.0357706	ENSG00000104936	610	957
STON1	1.04142	2.29855	0.00263209	0.0362005	ENSG00000243244	42	86
FANCA	-0.67668	5.28756	0.00264718	0.0363714	ENSG00000187741	644.94	400.73
C10orf55	-1.7686	0.650161	0.00266073	0.0364483	ENSG00000222047	29.63	8.55
TLR5	1.73266	0.680407	0.00266073	0.0364483	ENSG00000187554	9	30
MRGBP	-0.666467	5.61379	0.00266114	0.0364483	ENSG00000101189	807	505
SSX4	-0.796539	3.61843	0.00266875	0.0364483	ENSG00000268009	207.48	118.6
RASA4	0.768079	3.82644	0.00267023	0.0364483	ENSG00000105808	139.91	236.76
C16orf95	-0.918663	2.81402	0.00267212	0.0364483	ENSG00000260456	121.32	63.69
LINC00355	1.13977	1.94067	0.00267405	0.0364483	ENSG00000227674	31	68
APC	0.646783	6.27909	0.0026741	0.0364483	ENSG00000134982	814	1266
ANKRD6	2.17459	0.0736873	0.00268218	0.0365221	ENSG00000135299	4.34	19.9
RPS6KA1	-0.650198	6.09813	0.0026889	0.0365771	ENSG00000117676	1125	712
TAF5	-0.835763	3.31244	0.00269505	0.0366242	ENSG00000148835	169	94
TNRC6C	0.81543	3.42644	0.00270203	0.0366343	ENSG00000078687	103.49	181
LHX4	1.05842	2.20905	0.00270553	0.0366343	ENSG00000121454	39.08	80.98
NOL12	-0.778242	3.75957	0.00270584	0.0366343	ENSG00000273899	228	132
CTPS1	-0.647657	6.23343	0.00270651	0.0366343	ENSG00000171793	1235	783
VPS13C	0.703327	4.73782	0.00273296	0.0369558	ENSG00000129003	272	440
EVA1A	-0.72165	4.44163	0.00274258	0.0370492	ENSG00000115363	362	218
MAGED1	0.627457	7.47492	0.00274954	0.0371066	ENSG00000179222	1882	2888
LYZ	-0.748501	4.11907	0.00277351	0.0373276	ENSG00000090382	291	172
GSTM2	0.870304	3.13062	0.00277411	0.0373276	ENSG00000213366	82	149
PLCB1	0.870304	3.13062	0.00277411	0.0373276	ENSG00000182621	82	149
RNF157	-0.801242	3.60653	0.00278037	0.0373667	ENSG00000141576	206	117.37
SUV39H2	-0.683853	5.05587	0.00278248	0.0373667	ENSG00000152455	549.94	340
SLC25A19	-0.944265	2.64813	0.00280663	0.037654	ENSG00000125454	108.52	55.96
LINC01517	2.11959	0.208271	0.00281319	0.0376682	ENSG00000232624	5	22
SHOC1	2.11959	0.208271	0.00281319	0.0376682	ENSG00000165181	5	22
TRIO	0.648646	6.05889	0.00282196	0.0377486	ENSG00000038382	698	1087
BHLHB9	1.84411	0.471326	0.00282728	0.0377816	ENSG00000198908	7.2	26
PIGA	-0.786877	3.65265	0.00282996	0.0377816	ENSG00000165195	212	122
SYTL4	-0.693218	4.85221	0.00283735	0.0378433	ENSG00000102362	478.4	293.85
CELSR3	0.675575	5.2455	0.00284392	0.0378643	ENSG00000008300	392	622
PKMYT1	-0.667457	5.41229	0.00284446	0.0378643	ENSG00000127564	701.67	438.78
RHOQP1	-1.96818	0.3392	0.00285251	0.0379345	ENSG00000258568	24	6
LIMA1	0.625495	7.42386	0.00285564	0.0379393	ENSG00000050405	1818	2786
NEDD4L	-0.626456	7.29525	0.0028706	0.0381009	ENSG00000049759	2566	1651
PLPP2	-0.644821	6.12685	0.00287707	0.0381498	ENSG00000141934	1146	728
ANKRD13C	0.64165	6.29355	0.00288059	0.0381595	ENSG00000118454	824	1277
ITPRIP	-0.666498	5.46704	0.00289069	0.0382561	ENSG00000148841	728.72	456
OR2A9P	0.74402	4.05512	0.00290745	0.0384158	ENSG00000228960	165.93	276.13
OASL	-0.655775	5.73265	0.00290837	0.0384158	ENSG00000135114	874	551
DNMT3A	0.793706	3.61161	0.00292283	0.0385696	ENSG00000119772	119	205
TRO	0.82248	3.36781	0.0029277	0.0385966	ENSG00000067445	99	174
LIMD1	0.665524	5.41608	0.00293775	0.0386917	ENSG00000144791	443.29	698.49
FLNA	0.610017	11.4861	0.0029674	0.0390445	ENSG00000196924	30593	46381
ZNF665	1.5097	1.00904	0.00297647	0.0391263	ENSG00000197497	13	37
TFDP1	-0.628785	6.86659	0.00299858	0.03927	ENSG00000198176	1907	1225
LINP1	1.37513	1.27653	0.00299889	0.03927	ENSG00000223784	17	44
OVCH1-AS1	1.37592	1.27786	0.00299889	0.03927	ENSG00000257599	17.01	44.05
TTN	1.3393	1.29525	0.00299889	0.03927	ENSG00000155657	17.55	44.3
IGF2R	0.615297	8.37643	0.00301687	0.0394545	ENSG00000197081	3535	5379
ARHGEF37	0.810401	3.44389	0.00301875	0.0394545	ENSG00000183111	105	183
SERPINB8	-0.640781	6.2126	0.00302782	0.0395212	ENSG00000166401	1215	774
SGO2	-0.645995	5.93311	0.00302964	0.0395212	ENSG00000163535	1002	636
DDIAS	-0.756474	3.96603	0.00304099	0.0396314	ENSG00000165490	262	154
CCDC86	-0.649831	5.815	0.00304484	0.0396439	ENSG00000110104	924	584.93
VGF	-0.661927	5.37985	0.00304824	0.0396503	ENSG00000128564	685	430
RBM24	0.892188	2.9406	0.00306187	0.0397898	ENSG00000112183	71	131
MRM2	-0.664248	5.40514	0.00306756	0.0398258	ENSG00000122687	697.59	437.2
NUMBL	0.654328	5.5938	0.00307455	0.0398788	ENSG00000105245	504	788
NXT1	-0.795124	3.52323	0.00310137	0.0401885	ENSG00000132661	194	111
TMCC3	0.694883	4.71137	0.00312893	0.0404601	ENSG00000057704	268	431
PDPK2P	1.05807	2.13335	0.00313282	0.0404601	ENSG00000205918	37.02	76.7
XRCC1	-0.634815	6.40142	0.0031377	0.0404601	ENSG00000073050	1383	884.68
GTSE1	-0.66334	5.30171	0.00313914	0.0404601	ENSG00000075218	649	407
EFNB2	-0.982839	2.41842	0.00314284	0.0404601	ENSG00000125266	93	46.68
KIAA1324	0.992343	2.42406	0.00314284	0.0404601	ENSG00000116299	47	93
MAF	0.64166	6.04429	0.00314305	0.0404601	ENSG00000178573	693	1074
POLR1E	-0.687108	4.8443	0.00315941	0.0405999	ENSG00000137054	475	293
KCTD15	-0.711062	4.44165	0.00315985	0.0405999	ENSG00000153885	361	219
MSL3P1	0.745719	3.99177	0.00317919	0.0407574	ENSG00000224287	158.62	264.28
LINC00342	1.54413	0.926567	0.00318237	0.0407574	ENSG00000232931	12	35
PPIEL	1.54413	0.926567	0.00318237	0.0407574	ENSG00000243970	12	35
GNAI1	0.695018	4.68444	0.00318403	0.0407574	ENSG00000127955	263	423
TIMM10	-0.707604	4.47824	0.00318932	0.0407869	ENSG00000134809	370	225
TRAK1	0.644849	5.88603	0.00320313	0.0409045	ENSG00000182606	620	963
SCML1	-0.688185	4.81026	0.0032045	0.0409045	ENSG00000047634	464	286
NFIX	0.623962	6.86218	0.0032286	0.0411381	ENSG00000008441	1232	1886
EIF2B2	-0.632586	6.3908	0.00323256	0.0411381	ENSG00000119718	1372	879
PIEZO2	0.708786	4.42392	0.00323428	0.0411381	ENSG00000154864	218	354
FGF11	1.42462	1.20907	0.00323827	0.0411381	ENSG00000161958	15.77	42.26
LINC02731	1.39501	1.20835	0.00323827	0.0411381	ENSG00000204241	16	42
ADAM19	-0.632079	6.40354	0.00324085	0.0411381	ENSG00000135074	1384	887
EIF4E3	0.810667	3.36982	0.00324747	0.0411838	ENSG00000163412	99.66	173.73
ARG2	-0.714745	4.32401	0.00325073	0.041186	ENSG00000081181	332.86	201.41
DDX58	-0.633532	6.29833	0.00325367	0.041186	ENSG00000107201	1287	824
DGKH	0.94225	2.63782	0.00326745	0.0413222	ENSG00000102780	56	107
PDCD4	0.666426	5.19281	0.00328115	0.0414147	ENSG00000150593	379.36	598.14
KLHL4	0.638473	6.05888	0.0032821	0.0414147	ENSG00000102271	701	1084
PAX3	-0.679755	4.92073	0.00328385	0.0414147	ENSG00000135903	500	310
FAM83D	-0.643376	5.84527	0.00328726	0.0414195	ENSG00000101447	942	599
SLC22A23	0.917929	2.68588	0.00333948	0.0420387	ENSG00000137266	58.59	110.07
TMEM8B	0.820585	3.29298	0.00334268	0.0420403	ENSG00000137103	94	165
SNX18	0.643948	5.77456	0.00336073	0.0422285	ENSG00000178996	574	891
NPBWR1	-1.29139	1.38097	0.00337687	0.0423862	ENSG00000183729	47	19
NUDT18	1.15298	1.80874	0.00337949	0.0423862	ENSG00000275074	28	62
BIRC5	-0.618925	7.00595	0.0033877	0.0424503	ENSG00000089685	2095	1355
FAM66D	2.84076	-0.353737	0.00339444	0.0424957	ENSG00000255052	2	15
SRGN	-0.620828	6.83686	0.00340458	0.0425819	ENSG00000122862	1864	1204
SRP14-AS1	0.921552	2.72171	0.00340755	0.0425819	ENSG00000248508	60	113
RAD18	-0.622481	6.69588	0.00342573	0.04277	ENSG00000070950	1691	1091
LINC01521	1.24595	1.53955	0.0034295	0.042778	ENSG00000213888	22	52
ENG	-0.653127	5.38116	0.00345392	0.0430433	ENSG00000106991	684	432
HTD2	0.907953	2.76197	0.0034719	0.0431995	ENSG00000255154	62.12	115.89
ENAH	0.620024	6.79888	0.00347277	0.0431995	ENSG00000154380	1181	1803
MRPL15	-0.681701	4.76558	0.00347722	0.0432155	ENSG00000137547	449	278
PIK3R1	0.64933	5.52657	0.00348408	0.0432486	ENSG00000145675	482	751
ZNF490	1.07867	2.0038	0.00348621	0.0432486	ENSG00000188033	33.4	70.21
FRAS1	1.4172	1.13678	0.00349787	0.0433539	ENSG00000138759	15	40
KIF22	-0.618762	6.84528	0.003506	0.0434153	ENSG00000079616	1873.87	1212.11
SOX4	0.903189	2.80099	0.00353273	0.0436866	ENSG00000124766	64	119
WDFY3	0.63844	5.87048	0.0035343	0.0436866	ENSG00000163625	615	951
LAMB3	-0.611973	7.3663	0.00354407	0.0437678	ENSG00000196878	2685	1745
ARHGEF39	-0.710389	4.31498	0.00354972	0.0437981	ENSG00000137135	330.39	200.52
SIVA1	-0.708616	4.35249	0.00357668	0.0440862	ENSG00000184990	339	206
PHF10	-0.611046	7.39376	0.0035799	0.0440862	ENSG00000130024	2735.94	1779.25
DDIT4	0.638908	5.80372	0.00358275	0.0440862	ENSG00000168209	587	908
HERC1	0.702522	4.39353	0.00360208	0.0442842	ENSG00000103657	214	346
MRPL39	-0.668183	5.0034	0.00361363	0.0443809	ENSG00000154719	528	330
BRIX1	-0.646057	5.59274	0.00361644	0.0443809	ENSG00000113460	790.92	501.99
KIF18B	-0.677773	4.77346	0.00364365	0.0446616	ENSG00000186185	451	280
SOX9	-0.72687	4.12218	0.003647	0.0446616	ENSG00000125398	290	174
RAET1E	-1.04489	2.06601	0.00364911	0.0446616	ENSG00000164520	73.31	35.23
FBXL16	1.158	1.76193	0.00366554	0.0448226	ENSG00000127585	27	60
BDH1	-0.791045	3.44161	0.00367993	0.0449583	ENSG00000161267	183	105
PRC1	-0.60831	7.44652	0.00370366	0.0452078	ENSG00000198901	2835.81	1847.7
DTX4	0.976767	2.41398	0.003719	0.0453546	ENSG00000110042	47	92
KMT2A	0.651713	5.28386	0.00374817	0.0456695	ENSG00000118058	406.71	634.75
GPN3	-0.705909	4.33686	0.00378324	0.0460297	ENSG00000111231	335.08	204
HGSNAT	0.649022	5.37073	0.00378446	0.0460297	ENSG00000165102	432.54	673.8
CCNB1	-0.602804	7.89284	0.00381706	0.0463849	ENSG00000134057	3859	2524
FANCG	-0.676824	4.71538	0.00387364	0.0470306	ENSG00000221829	433	269
ISG15	-0.615778	6.59064	0.0038813	0.0470819	ENSG00000187608	1569	1017
LMNB2	-0.605867	7.35848	0.0038911	0.0471589	ENSG00000176619	2666	1740
NFE2	0.908742	2.71352	0.0039372	0.0475569	ENSG00000123405	60	112
SUN3	1.02571	2.18485	0.00393896	0.0475569	ENSG00000164744	39	79
SAMD4A	0.666695	4.87966	0.00394069	0.0475569	ENSG00000020577	305	481
BEAN1	-2.44472	-0.163183	0.00394482	0.0475569	ENSG00000166546	17	3
NUS1P1	-2.37619	-0.121711	0.00394482	0.0475569	ENSG00000235636	17.46	3.24
TMEM253	2.51475	-0.16406	0.00394482	0.0475569	ENSG00000232070	2.9	17.05
CC2D2A	0.637759	5.55199	0.00395999	0.0476978	ENSG00000048342	493	762
TFAP2A	0.60872	6.98093	0.00396666	0.0477361	ENSG00000137203	1346.42	2039.49
LINC01881	1.35338	1.241	0.00397843	0.0478006	ENSG00000220804	16.74	42.68
KIF1B	0.620652	6.28331	0.00398218	0.0478006	ENSG00000054523	825.43	1260.73
WDR66	1.16338	1.71356	0.00398251	0.0478006	ENSG00000158023	26	58
PTCRA	-1.72959	0.537154	0.00401524	0.0481511	ENSG00000171611	27	8
CBWD3	0.818828	3.17237	0.00402083	0.048176	ENSG00000196873	86.41	151.5
STK31	0.727072	3.91932	0.00406061	0.0485888	ENSG00000196335	152	250
PER3	0.631031	5.76659	0.00406503	0.0485888	ENSG00000049246	573.95	882.98
ENKD1	-0.690067	4.46216	0.00406595	0.0485888	ENSG00000124074	364.18	224.17
RAN	-0.595492	8.43293	0.00407356	0.0486372	ENSG00000132341	5601	3682
IGFN1	0.654969	5.10256	0.00408994	0.0487902	ENSG00000163395	358	560
GTF2IP4	0.610994	6.64943	0.00410718	0.0489532	ENSG00000233369	1068.66	1621.32
IDH3A	-0.630398	5.76346	0.00411298	0.0489796	ENSG00000166411	886.81	569
NBEAL1	0.771598	3.50393	0.00412158	0.0490393	ENSG00000144426	111.41	189.01
FAM53B	0.662631	4.9416	0.00412607	0.04905	ENSG00000189319	319	501.66
LSAMP	0.71498	4.05488	0.00413517	0.0491155	ENSG00000185565	168	274
MAD2L2	-0.622557	5.99169	0.00415093	0.0492598	ENSG00000116670	1037	669
AUNIP	-0.863074	2.8725	0.00416277	0.0493436	ENSG00000127423	124.75	68.07
MARCHF4	-0.668794	4.75768	0.00416521	0.0493436	ENSG00000144583	445	278
PPARG	-1.80858	0.421694	0.00418133	0.0494489	ENSG00000132170	25	7
SH3PXD2A-AS1	-1.80858	0.421694	0.00418133	0.0494489	ENSG00000280693	25	7
MPZL2	-0.887631	2.68639	0.00419917	0.0495883	ENSG00000149573	110	59
MTFP1	-0.737	3.8875	0.00420037	0.0495883	ENSG00000242114	246.74	147
PPIH	-0.68162	4.54878	0.00420568	0.0496081	ENSG00000171960	386	239
MALRD1	2.2225	0.00888642	0.00423033	0.0498559	ENSG00000204740	4	19
MAML3	-0.753712	3.66477	0.00423578	0.0498772	ENSG00000196782	212	124.84
SAPCD2	-0.632667	5.60901	0.00424598	0.0499542	ENSG00000186193	797.02	510.58
BHMG1	0.897755	2.72981	0.00426131	0.0500914	ENSG00000237452	61	113
MRTO4	-0.623826	5.88762	0.0042724	0.0501225	ENSG00000053372	965	622
FAM72C	-0.777525	3.44113	0.00427447	0.0501225	ENSG00000263513	182.31	105.59
TRBV20-1	-0.74424	3.72756	0.00427495	0.0501225	ENSG00000211747	221	131
FURIN	-0.602502	7.05847	0.00429231	0.050283	ENSG00000140564	2163	1415
POSTN	1.36035	1.18485	0.00432459	0.0505172	ENSG00000133110	16	41
EFNA1	0.804823	3.23702	0.00432567	0.0505172	ENSG00000169242	91	158
HNRNPCP1	-2.05772	0.158208	0.00432709	0.0505172	ENSG00000258900	21.06	4.93
ZHX1-C8orf76	-1.93974	0.174036	0.00432709	0.0505172	ENSG00000259305	20.98	5.34
LINC02742	-1.14987	1.66111	0.00433438	0.0505591	ENSG00000249867	56	25
RANBP1	-0.604004	6.87015	0.0043468	0.0506608	ENSG00000099901	1898.79	1240.86
LAMB2	0.598275	7.31492	0.00438598	0.0510217	ENSG00000172037	1705	2564
PLK1	-0.593182	7.95129	0.00438819	0.0510217	ENSG00000166851	4008	2639
ZNF516	1.00742	2.2083	0.00438897	0.0510217	ENSG00000101493	40	80
POLE	-0.684964	4.45153	0.00440712	0.0511892	ENSG00000177084	361	223
HELLS	-0.632723	5.52919	0.00441512	0.0512	ENSG00000119969	754	483
PRICKLE1	-1.30225	1.3514	0.00441553	0.0512	ENSG00000139174	46.09	18.49
PDE6A	1.09958	1.86882	0.00444334	0.0514787	ENSG00000132915	30	64
RCHY1	-0.666797	4.70926	0.0044501	0.0514866	ENSG00000163743	430	269
CRIM1	0.605142	6.67438	0.00445155	0.0514866	ENSG00000150938	1090	1647
ATP6V0A4	-0.703447	4.20313	0.00447718	0.0517392	ENSG00000105929	305	186
PRSS23	0.603709	6.72573	0.00449552	0.0519073	ENSG00000150687	1130.23	1706.09
H3C6	0.820914	3.16693	0.00450172	0.051935	ENSG00000274750	86	151
CHCHD4	-0.679805	4.49266	0.00453362	0.052235	ENSG00000163528	371	230
SLC12A6	0.719529	3.90524	0.00453692	0.052235	ENSG00000140199	151	247.06
ETS2	0.59956	6.98563	0.00454013	0.052235	ENSG00000157557	1356	2041
DTNA	0.616377	6.04344	0.004543	0.052235	ENSG00000134769	700	1066
RAD51C	-0.650808	5.01011	0.00456047	0.052359	ENSG00000108384	528	334
MYO1D	0.713168	3.97507	0.00456145	0.052359	ENSG00000176658	159	259
MARF1	0.615435	6.06126	0.00458514	0.0525868	ENSG00000166783	709	1079
PCDHB11	1.15424	1.74149	0.00459709	0.0526796	ENSG00000197479	26.65	59.07
FOLR1	0.753075	3.63338	0.0046054	0.0527307	ENSG00000110195	123	206
ZNF106	0.61514	6.03444	0.00463421	0.0530162	ENSG00000103994	696	1059
CSGALNACT1	-1.05349	1.93824	0.00464257	0.053023	ENSG00000147408	67	32
MAN1A1	1.07281	1.94061	0.00464257	0.053023	ENSG00000111885	32	67
SMIM14	0.66748	4.66757	0.00465982	0.0531757	ENSG00000163683	263	415
ADAMTS14	0.718617	3.87602	0.00470121	0.053576	ENSG00000138316	148	242
PRPF4	-0.616113	5.91725	0.00470451	0.053576	ENSG00000136875	983	637
POLE2	-0.728746	3.89208	0.00470666	0.053576	ENSG00000100479	247	148
HDAC9	0.641541	5.18761	0.00471397	0.0536146	ENSG00000048052	382	592
APCDD1L	-1.52028	0.806337	0.00474403	0.0538668	ENSG00000198768	32	11
FAM24B	-1.52028	0.806337	0.00474403	0.0538668	ENSG00000213185	32	11
TMEM201	-0.659363	4.80263	0.00476031	0.0540068	ENSG00000188807	458	288
IFI44L	-0.634439	5.27704	0.0047774	0.0541558	ENSG00000137959	633	405
SRCIN1	-1.20786	1.46118	0.00480939	0.0544733	ENSG00000277363	49	21
EPN2	-0.616791	5.83009	0.00483065	0.0546688	ENSG00000072134	925.4	599.39
ERC1	0.603431	6.43069	0.00483689	0.054694	ENSG00000082805	921	1390
GALNT2	0.583798	8.3144	0.00489717	0.0553299	ENSG00000143641	3431	5108
CUBN	0.884945	2.72167	0.00490968	0.0553392	ENSG00000107611	61	112
CHRM3	0.698778	4.08685	0.00491211	0.0553392	ENSG00000133019	173	279
CCNG2	0.679799	4.37289	0.00491372	0.0553392	ENSG00000138764	213	339
NPM3	-0.703613	4.11604	0.00491419	0.0553392	ENSG00000107833	287	175
RAD9A	-0.812799	3.03683	0.00493392	0.0555157	ENSG00000172613	138.37	78.19
PREPL	0.616642	5.7804	0.00495843	0.0557457	ENSG00000138078	583	888
ZNF699	0.955062	2.29364	0.00498785	0.0560303	ENSG00000196110	43.56	84
CYB5B	-0.590235	7.19446	0.00503035	0.0564613	ENSG00000103018	2369	1563
CXCL8	-0.791985	3.15871	0.00503728	0.0564927	ENSG00000169429	150	86
CXCL5	-1.05548	1.8956	0.0050477	0.0565328	ENSG00000163735	65	31
TEDC1	-0.678318	4.40131	0.00504913	0.0565328	ENSG00000185347	347.95	215.93
FIG4	0.608895	6.04098	0.00505731	0.0565448	ENSG00000112367	701	1062
IL31RA	0.806762	3.19066	0.00505846	0.0565448	ENSG00000164509	88	153
MYOF	0.581748	8.27311	0.00506424	0.0565631	ENSG00000138119	3337	4961
GTF2IP1	0.596821	6.61738	0.00508965	0.0568005	ENSG00000277053	1051.36	1579.48
LINC02057	1.58265	0.713501	0.00510013	0.056871	ENSG00000249279	10	30
SLCO4A1-AS1	-0.640475	4.98788	0.00511873	0.0569643	ENSG00000232803	518.44	330.31
EVA1C	-1.38451	1.0331	0.005121	0.0569643	ENSG00000166979	37	14
TSPAN1	-1.38451	1.0331	0.005121	0.0569643	ENSG00000117472	37	14
GPR1	0.77447	3.35203	0.00515538	0.0573002	ENSG00000183671	100	170
MALAT1	0.585469	7.5015	0.00516837	0.0573979	ENSG00000251562	1951	2908
FOXO4	0.678604	4.31734	0.00520966	0.0578095	ENSG00000184481	205	326
CGAS	-0.689804	4.21765	0.00522929	0.0579802	ENSG00000164430	307	189
SOX12	0.591165	6.87593	0.00523841	0.0579992	ENSG00000177732	1261	1887
ELFN2	1.04992	1.96833	0.00523948	0.0579992	ENSG00000166897	33	68
SOCS1	-1.21786	1.40149	0.00525818	0.058159	ENSG00000185338	47	20
USP9Y	0.623691	5.40196	0.00526905	0.0582321	ENSG00000114374	446.79	683.88
MOSPD1	0.637776	5.05966	0.0052807	0.0583137	ENSG00000101928	350	541
SLC41A2	0.673046	4.37547	0.00534341	0.0589305	ENSG00000136052	214	339
LINC00460	-0.624116	5.40293	0.00534517	0.0589305	ENSG00000233532	689	444
PRRT2	0.887685	2.54193	0.0054276	0.0597779	ENSG00000167371	53.62	98.65
DCK	-0.616733	5.60617	0.00543078	0.0597779	ENSG00000156136	792	513
CSPG4P10	1.58592	0.629768	0.00546398	0.0600672	ENSG00000276710	9.36	28.16
CTNND1	0.575713	8.46081	0.00546585	0.0600672	ENSG00000198561	3810.42	5641.16
SPATA5	-0.726728	3.69479	0.00547743	0.0600979	ENSG00000145375	215	129
TRIM16L	0.730661	3.68873	0.00547743	0.0600979	ENSG00000108448	129.12	212.91
ZBED5-AS1	0.64588	4.85712	0.0054991	0.0602872	ENSG00000247271	302.91	470.86
RFWD3	-0.590764	6.65815	0.0055068	0.0603232	ENSG00000168411	1633	1077
PCLO	0.648316	4.79114	0.00554014	0.0606399	ENSG00000186472	289	450
PODNL1	1.4298	0.954515	0.00557603	0.0609839	ENSG00000132000	13	35
ARHGEF25	0.815962	3.06131	0.0055823	0.0610037	ENSG00000240771	80	139.99
TP53INP2	0.592081	6.48509	0.0056181	0.0613459	ENSG00000078804	961	1439
SLC37A3	-0.586368	6.86666	0.00562625	0.0613858	ENSG00000157800	1885	1247
TUBA1A	0.570432	9.43829	0.0056442	0.0615124	ENSG00000167552	7520.83	11093.5
FLVCR2	0.777783	3.18366	0.00564685	0.0615124	ENSG00000119686	88.69	151.13
JMY	0.779924	3.23699	0.00566948	0.0617097	ENSG00000152409	92	157
P2RY8	0.930728	2.41393	0.00567901	0.0617643	ENSG00000182162	48	91
RAB7B	0.864003	2.75389	0.00569476	0.061872	ENSG00000276600	63	114
GNG4	-0.969445	2.15866	0.00570313	0.061872	ENSG00000168243	77	39
CARD10	0.596435	6.17423	0.0057042	0.061872	ENSG00000100065	773	1161
SNRPG	-0.607534	5.75973	0.00570808	0.061872	ENSG00000143977	879	573
BUD13	-0.739042	3.55105	0.00571929	0.061872	ENSG00000137656	195	116
CCT8P1	2.74208	-0.42419	0.00572059	0.061872	ENSG00000226015	2	14
SAMD14	-2.74163	-0.413213	0.00572059	0.061872	ENSG00000167100	14.18	2
ZNF260	0.640336	4.83511	0.00574621	0.0620999	ENSG00000254004	299	463
TMEM255A	0.918716	2.46351	0.00575734	0.0621711	ENSG00000125355	50	94
CHTF18	-0.636852	4.94016	0.00577761	0.0623407	ENSG00000127586	501	320
MCAM	-0.569917	8.94698	0.00579779	0.0625092	ENSG00000076706	7943	5315
CCR5AS	-1.6754	0.499726	0.00582377	0.062641	ENSG00000223552	26	8
PGM5P2	1.69458	0.501961	0.00582377	0.062641	ENSG00000277778	8	26
RFTN1	-1.6754	0.499726	0.00582377	0.062641	ENSG00000131378	26	8
ID2	0.692952	3.97162	0.00584893	0.0628622	ENSG00000115738	160	257
DIP2C	0.648787	4.68854	0.00586621	0.0629984	ENSG00000151240	269	419
ASS1	0.696646	3.91928	0.0058711	0.0630014	ENSG00000130707	154	248
SLC25A23	0.601128	5.943	0.00589406	0.0631982	ENSG00000125648	657	990
MDN1	0.634835	4.91568	0.00591255	0.0633468	ENSG00000112159	317	489
NUDCD1	-0.616862	5.39531	0.00592545	0.0634353	ENSG00000120526	684	443
PCGF6	-0.684849	4.15274	0.00594741	0.0635723	ENSG00000156374	293	181
PIKFYVE	0.602385	5.84166	0.00594755	0.0635723	ENSG00000115020	612	923
CCDC152	-0.600181	5.93613	0.00596259	0.0636833	ENSG00000198865	991.63	649.73
DECR1	0.646497	4.70306	0.00598757	0.0638916	ENSG00000104325	272	423
RASSF5	-0.75764	3.36558	0.00599298	0.0638916	ENSG00000266094	172	101
CDK5R1	-0.858863	2.64412	0.00599672	0.0638916	ENSG00000176749	106	58
KMT2D	0.604116	5.67937	0.00600079	0.0638916	ENSG00000167548	546.32	824.94
NSD1	0.584178	6.69057	0.00600828	0.0639216	ENSG00000165671	1112	1656
KIF18A	-0.593347	6.2134	0.00601362	0.0639286	ENSG00000121621	1200	790
BRIP1	-0.696446	4.01009	0.00603391	0.0640945	ENSG00000136492	266	163
HES1	-0.850274	2.68644	0.00604133	0.0641235	ENSG00000114315	109	60
ZZEF1	0.649257	4.62895	0.00605688	0.0642386	ENSG00000074755	258	402
CTAGE4	0.650638	4.58411	0.00609892	0.0646343	ENSG00000225932	249.91	389.77
KRT14	0.680094	4.08365	0.00619038	0.0655368	ENSG00000186847	174	277
HSF4	1.16143	1.44268	0.00619366	0.0655368	ENSG00000102878	21.35	47.59
CSTF2	-0.605913	5.63564	0.00620499	0.065578	ENSG00000101811	806	526
SVIP	-0.600263	5.79498	0.00620715	0.065578	ENSG00000198168	899	589
RPL39L	-0.626348	5.02506	0.00625673	0.0660508	ENSG00000163923	530	341
CCNA2	-0.574538	7.24017	0.0062748	0.0661421	ENSG00000145386	2434.71	1623.93
CACNG8	0.805732	3.05491	0.00627505	0.0661421	ENSG00000142408	80	139
MKRN9P	0.800942	3.0869	0.00628383	0.0661688	ENSG00000258128	82	142
RPS6KA5	-0.66045	4.39181	0.00628727	0.0661688	ENSG00000100784	344	216.14
PCDH10	-1.09356	1.67803	0.00629561	0.0661911	ENSG00000138650	56	26
CDK15	0.783778	3.2082	0.00630264	0.0661911	ENSG00000138395	90	154
NCAPG	-0.573938	7.26726	0.00630488	0.0661911	ENSG00000109805	2480.5	1655.16
DSTYK	0.660227	4.36766	0.00631333	0.0661911	ENSG00000133059	214	336
ITGB4	0.610846	5.36892	0.00631756	0.0661911	ENSG00000132470	439	666
SLC37A1	1.26018	1.27644	0.00631844	0.0661911	ENSG00000160190	18	43
BHLHE41	0.660831	4.35458	0.00632659	0.0662245	ENSG00000123095	212	333
MIDEAS	0.59195	6.10092	0.00633131	0.0662245	ENSG00000156030	736	1102
SOX13	-0.598658	5.79401	0.00634845	0.066353	ENSG00000143842	898	589
SLC9A9	1.02859	1.9545	0.00640699	0.0669136	ENSG00000181804	33	67
UCA1	-0.584255	6.39726	0.00641516	0.0669478	ENSG00000214049	1360	901
ZFP36L2	-0.617366	5.19283	0.00646897	0.0674579	ENSG00000152518	594.2	384.7
RACGAP1	-0.573908	7.07653	0.00648917	0.067617	ENSG00000161800	2173	1450
CDCA7	-0.724256	3.57829	0.0065242	0.0679301	ENSG00000144354	198	119
TTC30A	0.841839	2.74907	0.00653049	0.0679439	ENSG00000197557	63.41	112.99
KDM1B	0.614158	5.28317	0.00653822	0.0679726	ENSG00000165097	413	628
KLHDC8B	0.624471	4.98011	0.00655291	0.0680736	ENSG00000185909	333	510
AMN1	-0.728156	3.50514	0.0065582	0.0680768	ENSG00000151743	188.28	112.85
SRRM3	1.15422	1.53947	0.00657299	0.0681786	ENSG00000177679	23	51
DOCK3	0.640323	4.67807	0.00658277	0.0682282	ENSG00000088538	268	415
MAST3	0.742263	3.38056	0.00660801	0.068438	ENSG00000099308	103.47	172.01
TOP2B	0.570266	7.28796	0.00662524	0.0685614	ENSG00000077097	1693	2497
PIK3IP1	1.9829	0.111949	0.00662995	0.0685614	ENSG00000100100	5	20
PIGW	-0.598162	5.6269	0.00669662	0.0691984	ENSG00000277161	799.41	524.51
KIF11	-0.575647	6.72466	0.00673742	0.0695674	ENSG00000138160	1703	1135
TAOK1	0.589752	6.02947	0.00675756	0.0697228	ENSG00000160551	701	1048
CDK4	-0.569807	7.18055	0.0067722	0.0698211	ENSG00000135446	2332.97	1561.18
CAMK2N1	-0.69613	3.91009	0.00678505	0.0699008	ENSG00000162545	248	152
PLBD2	0.574595	6.7482	0.00680481	0.0700516	ENSG00000151176	1162	1719
HABP4	0.671625	4.08668	0.0068201	0.0701562	ENSG00000130956	175	276.96
KLF9	0.625337	4.8686	0.00685848	0.0704979	ENSG00000119138	308	472
NXPE3	0.60429	5.37151	0.00689172	0.0707358	ENSG00000144815	441	666
ME1	0.595428	5.65474	0.00689359	0.0707358	ENSG00000065833	539	809
GBP2	0.576213	6.57126	0.00689714	0.0707358	ENSG00000162645	1027	1521
NPY4R2	1.33065	1.00998	0.00691861	0.0709028	ENSG00000264717	14.25	35.79
HNRNPAB	-0.560125	8.32143	0.00692557	0.0709209	ENSG00000197451	5133.54	3458.45
ADD3	0.573875	6.69731	0.00694327	0.071049	ENSG00000148700	1122	1659
YEATS4	-0.650931	4.42434	0.00695062	0.071071	ENSG00000127337	351	222
ZNF641	0.707139	3.73776	0.00695774	0.0710907	ENSG00000167528	135	219
LRRK1	0.710436	3.69689	0.00699775	0.0714219	ENSG00000154237	131	213
PPP3CB-AS1	0.826778	2.75774	0.00700061	0.0714219	ENSG00000221817	64.23	113.26
LINC00299	0.790755	3.08054	0.00704517	0.0717835	ENSG00000236790	82	141
SLC29A4	0.805135	2.98192	0.0070518	0.0717835	ENSG00000164638	76	132
ZNF81	0.805135	2.98192	0.0070518	0.0717835	ENSG00000197779	76	132
ADAMTS6	0.715762	3.63333	0.00705856	0.0717987	ENSG00000049192	125	204
CREBRF	0.660059	4.21969	0.00706999	0.0718616	ENSG00000164463	193	303
HIPK3	0.578627	6.34859	0.00709747	0.0720873	ENSG00000110422	879	1304
ARHGAP23	0.606989	5.31314	0.00710723	0.0721328	ENSG00000275832	422.97	639.97
SERINC2	-0.608624	5.1812	0.00715797	0.072594	ENSG00000168528	588	383
LINC00707	1.53394	0.68029	0.00718023	0.0726909	ENSG00000238266	10	29
MOB3B	-1.51473	0.678073	0.00718023	0.0726909	ENSG00000120162	29	10
LGALS9	-1.06485	1.71122	0.00718681	0.0726909	ENSG00000168961	57	27
STAT2	0.580837	6.10012	0.0071888	0.0726909	ENSG00000170581	739	1098
RAD54B	-0.663825	4.12953	0.00720548	0.0728057	ENSG00000197275	286.67	179.69
ADORA1	-0.661523	4.23775	0.00724925	0.0731939	ENSG00000163485	309	194
PIGH	-0.682193	3.92301	0.00726625	0.0733113	ENSG00000100564	249.33	154.3
H2AZ1	-0.559513	7.81041	0.00727929	0.073318	ENSG00000164032	3601	2427
CLN8	0.644402	4.44883	0.00728299	0.073318	ENSG00000182372	228	354.07
RTKN2	-0.645581	4.44667	0.00728299	0.073318	ENSG00000182010	356	226
ARID2	0.626999	4.79305	0.00729037	0.0733383	ENSG00000189079	292	448
RBL1	-0.586889	5.83971	0.00729962	0.0733773	ENSG00000080839	923.97	611
ZNF701	0.983526	2.05468	0.00731311	0.0734589	ENSG00000167562	36.22	71.26
FAM160B2	0.607956	5.20078	0.00734869	0.0737621	ENSG00000158863	391	592
GYS1	0.58501	5.93333	0.00737744	0.0739913	ENSG00000104812	657	979
S100A6	-0.551599	9.66463	0.00738235	0.0739913	ENSG00000197956	12997	8808
SZT2	0.626019	4.81527	0.00739412	0.0740549	ENSG00000198198	296.68	454.87
TLE3	-0.592141	5.65177	0.00741766	0.0742363	ENSG00000140332	812	535
FAM156A	-0.767967	3.15591	0.00742385	0.0742439	ENSG00000268350	148.79	86.74
TONSL	-0.617885	4.93318	0.00743223	0.0742734	ENSG00000160949	496	321
GRIA2	0.838496	2.73782	0.00748214	0.0746786	ENSG00000120251	63	112
VSIR	0.797185	2.99546	0.0074837	0.0746786	ENSG00000107738	77	133
GRB7	-1.1965	1.31788	0.00749061	0.074693	ENSG00000141738	44	19
C16orf91	-0.692681	3.75969	0.00750298	0.0747618	ENSG00000174109	223	137
NIP7	-0.580966	6.0485	0.00751463	0.0748234	ENSG00000132603	1066.47	708.14
SLC25A28	-0.686677	3.91367	0.00754316	0.0750528	ENSG00000155287	248	153
CITED1	-1.1018	1.57372	0.00758323	0.0753515	ENSG00000125931	52	24
NIPBL	0.58445	5.8519	0.0075842	0.0753515	ENSG00000164190	621	925
HAUS7	-0.694447	3.67497	0.00761711	0.0756234	ENSG00000213397	210.24	129
CTAGE15	0.926963	2.23701	0.00764462	0.0758345	ENSG00000271079	42.37	80.13
DMXL2	0.624176	4.77155	0.00764946	0.0758345	ENSG00000104093	288	441
UBE4A	0.585662	5.75152	0.00768599	0.0761415	ENSG00000110344	578.86	862.96
GXYLT2	0.640432	4.4338	0.00769897	0.0762147	ENSG00000172986	226	350
RUFY3	0.682229	3.80466	0.00772224	0.0763781	ENSG00000018189	143	228
ZNF780B	0.745892	3.27632	0.00773184	0.0763781	ENSG00000128000	96	160
ADPRS	-0.596265	5.41183	0.00773223	0.0763781	ENSG00000116863	688	452
KAZN-AS1	1.58132	0.575934	0.00778622	0.0768559	ENSG00000234593	9	27
PRKAR2B	-0.588888	5.61719	0.0078795	0.0777205	ENSG00000005249	792	523
UCHL1	-0.85818	2.49024	0.00792505	0.0781134	ENSG00000154277	95	52
TUBB2B	0.626372	4.71463	0.00795352	0.078304	ENSG00000137285	276.54	424.1
MIR3142HG	-1.1479	1.42172	0.00795583	0.078304	ENSG00000253522	47	21
IDH1	0.554074	7.6722	0.00796941	0.0783434	ENSG00000138413	2225	3245
NOP56	-0.559339	7.07775	0.00797131	0.0783434	ENSG00000101361	2166	1460
MT-ATP6	0.546882	9.32532	0.00797923	0.0783649	ENSG00000198899	7022.19	10190.3
TET1	0.842929	2.67185	0.0079998	0.0785106	ENSG00000138336	60	107
SMARCA2	0.572089	6.16523	0.00800892	0.0785438	ENSG00000080503	776	1146
LMCD1	0.555318	7.42469	0.00804744	0.0788255	ENSG00000071282	1873	2734
LPCAT2	0.550442	8.13512	0.00805817	0.0788255	ENSG00000087253	3072	4469
MELK	-0.564016	6.64216	0.00805819	0.0788255	ENSG00000165304	1603	1077
MXD3	-0.624126	4.60385	0.00806072	0.0788255	ENSG00000213347	394.95	254.49
SEL1L	0.562347	6.73966	0.00809008	0.0790561	ENSG00000071537	1161	1703
ZDHHC14	-0.741626	3.26868	0.0081504	0.0795887	ENSG00000175048	160	95
CEP68	0.647308	4.23403	0.00815633	0.0795897	ENSG00000011523	196	305
C7orf31	0.662152	4.00544	0.00817908	0.0797548	ENSG00000153790	166	261
HMGN5	0.662955	3.98861	0.00821633	0.0800609	ENSG00000198157	164	258
NTN4	0.696834	3.68856	0.00822538	0.080092	ENSG00000074527	131	211
EPOP	-1.20706	1.2518	0.00826295	0.0803591	ENSG00000273604	42	18
B3GNT3	-0.6928	3.67396	0.00826456	0.0803591	ENSG00000179913	210	129
FAM83H	0.699934	3.64625	0.00830436	0.0806886	ENSG00000180921	127	205
RIMBP3	1.11471	1.52194	0.00834948	0.0810695	ENSG00000275793	23.14	49.92
CCDC88B	1.03046	1.82389	0.00836984	0.0810944	ENSG00000168071	30	61
PPARGC1B	1.03046	1.82389	0.00836984	0.0810944	ENSG00000155846	30	61
SLC15A3	-1.01114	1.82166	0.00836984	0.0810944	ENSG00000110446	61	30
LSM2	-0.615412	4.74581	0.00838703	0.0812034	ENSG00000204392	435	282
MGME1	-0.583261	5.64107	0.00839397	0.081213	ENSG00000125871	804	533
LINC02547	1.63827	0.463439	0.00841274	0.0812221	ENSG00000254486	8	25
PPIAP11	-1.6191	0.4613	0.00841274	0.0812221	ENSG00000251495	25	8
VTN	1.63827	0.463439	0.00841274	0.0812221	ENSG00000109072	8	25
FER1L6	-1.28583	1.05916	0.00843262	0.0813529	ENSG00000214814	37	15
MYCBP2	0.588146	5.40359	0.00843818	0.0813529	ENSG00000005810	454	678
PLEKHG4	0.562038	6.52587	0.0084793	0.0816917	ENSG00000196155	1001	1468
MAP1B	0.550403	7.547	0.00850247	0.0818573	ENSG00000131711	2043	2972
SRGAP1	0.708577	3.5347	0.00851269	0.0818808	ENSG00000196935	117	190
TACC3	-0.55464	7.07298	0.0085169	0.0818808	ENSG00000013810	2156	1458
KRT18	-0.541616	9.5839	0.00853492	0.0819965	ENSG00000111057	12255	8362.82
PRIM1	-0.586554	5.471	0.00854727	0.0820574	ENSG00000198056	714.98	472.9
ZNF761	0.714869	3.51636	0.00855623	0.0820858	ENSG00000160336	115.19	187.88
C20orf194	0.64163	4.25951	0.00856937	0.0821542	ENSG00000088854	200	310
PLCD1	0.694146	3.67599	0.00858502	0.0822465	ENSG00000187091	130	209
MED27	-0.585808	5.39237	0.00859184	0.0822542	ENSG00000160563	676.79	447.87
TLCD1	0.642097	4.24541	0.00860892	0.0823601	ENSG00000160606	198	307
IRAK2	-0.710967	3.47106	0.00864518	0.0826491	ENSG00000134070	183	111
CCDC163	-1.07062	1.60936	0.00868047	0.0829285	ENSG00000280670	53	25
BTF3L4	-0.567342	6.12779	0.00871002	0.0831527	ENSG00000134717	1122.59	752.48
ZNF703	0.566079	6.14485	0.00872046	0.0831943	ENSG00000183779	767	1128
DDX39A	-0.550979	7.25693	0.00873377	0.0832632	ENSG00000123136	2447	1659
TPX2	-0.541781	8.80768	0.00875512	0.0833812	ENSG00000088325	7155	4882
EPB41L3	0.605034	4.89771	0.00875835	0.0833812	ENSG00000082397	317	479
CELSR1	0.584973	5.40486	0.00879226	0.0836458	ENSG00000075275	455	678
ELOVL6	-0.585562	5.43064	0.00881003	0.0837566	ENSG00000170522	695	460
CLU	0.543589	8.12494	0.00888223	0.0843842	ENSG00000120885	3059	4429
BDH2	0.646548	4.12754	0.00895238	0.0849916	ENSG00000164039	182	283.07
FRK	0.707563	3.4971	0.00896879	0.0850884	ENSG00000111816	114	185
OBSL1	0.587908	5.35188	0.00898847	0.0852159	ENSG00000124006	438	654
CDC25C	-0.603621	4.9066	0.00907139	0.0859425	ENSG00000158402	485	317
AGAP6	-0.80316	2.81858	0.00909081	0.0860668	ENSG00000204149	118.3	67.29
JARID2	0.579058	5.53692	0.00910668	0.0861574	ENSG00000008083	500	742
LGI3	1.23803	1.18476	0.00913405	0.0862263	ENSG00000168481	17	40
TMEM191A	1.26527	1.18123	0.00913405	0.0862263	ENSG00000226287	16.73	40.12
CCL5	-0.560909	6.29092	0.00913717	0.0862263	ENSG00000271503	1255	845
LINC00886	0.683273	3.73369	0.00913919	0.0862263	ENSG00000240875	136	217
ARSD	0.613667	4.68849	0.00914595	0.0862305	ENSG00000006756	273	415
SNRNP40	-0.576978	5.62919	0.00917104	0.0864075	ENSG00000060688	796	530
SLC25A37	-0.578045	5.54315	0.00918875	0.0865148	ENSG00000147454	750	499
PCLAF	-0.583659	5.39202	0.00921118	0.0866662	ENSG00000166803	676.22	448.16
ANKLE1	-0.852649	2.43176	0.00921812	0.0866719	ENSG00000160117	91	50
ZNF879	0.862271	2.48281	0.00922587	0.0866849	ENSG00000234284	52	94
FUCA1	-0.550814	6.89541	0.00923219	0.0866849	ENSG00000179163	1904	1291
ZNF616	0.643907	4.11807	0.00925974	0.0868839	ENSG00000204611	181	281
TMEM106C	-0.562786	6.17309	0.00928477	0.0870591	ENSG00000134291	1157	778
SLITRK5	1.32387	0.981932	0.00931543	0.0872363	ENSG00000165300	14	35
C4orf46	-0.644833	4.18267	0.00931643	0.0872363	ENSG00000205208	296	188
KPNA2	-0.53756	8.73155	0.00932411	0.0872484	ENSG00000182481	6779	4639
SPHK1	-0.594211	5.04314	0.00936668	0.0875868	ENSG00000176170	532	350
ATP1A1	-0.533844	10.1373	0.00940942	0.087887	ENSG00000163399	17946.7	12313
MMS22L	-0.58272	5.37481	0.00941165	0.087887	ENSG00000146263	668	443
SLF1	-0.610755	4.65923	0.00945331	0.0882158	ENSG00000133302	409	266
MRPL10	-0.571744	5.7104	0.00946461	0.088261	ENSG00000159111	841	562
NEK1	0.571457	5.65897	0.00947914	0.0882878	ENSG00000137601	546	806
PGRMC2	0.548637	6.91425	0.00948039	0.0882878	ENSG00000164040	1318	1915
AP3M2	-0.630345	4.35261	0.00949652	0.0883778	ENSG00000070718	332	213
MMP19	0.721491	3.243	0.00952276	0.0884745	ENSG00000123342	94.77	155.3
LUZP1	0.555464	6.40356	0.00952507	0.0884745	ENSG00000169641	922	1346
ARHGEF17	0.582337	5.3495	0.00952633	0.0884745	ENSG00000110237	438.29	651.91
PTPRE	-0.582052	5.28403	0.00954315	0.0885705	ENSG00000132334	627	416
RMI1	-0.642049	4.18857	0.00957226	0.0886991	ENSG00000178966	297	189
IMP3	-0.585414	5.27679	0.0095739	0.0886991	ENSG00000177971	624.43	413.33
SEMA3B	0.577135	5.45595	0.00957646	0.0886991	ENSG00000012171	473	701
ATRX	0.547114	6.96805	0.00959816	0.0887943	ENSG00000085224	1369	1987
ROR2	0.632296	4.25387	0.00961291	0.0887943	ENSG00000169071	200	308
CHMP1B2P	1.79573	0.208135	0.00962572	0.0887943	ENSG00000278530	6	21
EFNA3	1.80045	0.207205	0.00962572	0.0887943	ENSG00000143590	5.98	21
RPL5P1	-1.77661	0.206088	0.00962572	0.0887943	ENSG00000241061	21	6
SEC14L5	1.79573	0.208135	0.00962572	0.0887943	ENSG00000103184	6	21
SLFN13	0.965347	1.99547	0.00965186	0.0889754	ENSG00000154760	35	68
PLB1	-1.16342	1.29622	0.00971496	0.0893073	ENSG00000163803	43	19
RGCC	1.18271	1.29841	0.00971496	0.0893073	ENSG00000102760	19	43
SMARCA5-AS1	1.19092	1.28876	0.00971496	0.0893073	ENSG00000245112	18.79	42.77
STEAP1	-0.712524	3.36564	0.00971659	0.0893073	ENSG00000164647	170	103
TTC13	-0.637997	4.22348	0.00972052	0.0893073	ENSG00000143643	304	194
COL4A6	0.558308	6.11179	0.00973419	0.0893729	ENSG00000197565	752	1100
PLSCR1	-0.560907	6.10765	0.0097534	0.0894891	ENSG00000188313	1105	744
SPINDOC	-0.55944	6.1506	0.00978924	0.0897576	ENSG00000168005	1138	767
ZNF480	0.591691	5.01539	0.00981482	0.0899319	ENSG00000198464	346	518
DAB2IP	-0.575151	5.46752	0.00989806	0.0906339	ENSG00000136848	711	474
SHROOM4	0.688666	3.59376	0.00991876	0.0907626	ENSG00000158352	123	197
GNB1L	-0.677689	3.71245	0.00994375	0.090888	ENSG00000185838	214.88	133.39
F2RL2	0.561951	5.98174	0.00994576	0.090888	ENSG00000164220	686	1006
AFAP1L1	-0.596102	4.90661	0.00996672	0.0910187	ENSG00000157510	484	318
ZBTB20	0.693483	3.54973	0.0100593	0.091803	ENSG00000181722	119.01	191.25
POLH	-0.597789	4.79501	0.0100934	0.0920069	ENSG00000170734	448	294
INPPL1	0.54218	7.08233	0.0100951	0.0920069	ENSG00000165458	1485	2148
SLC9A4	1.90937	0.0612668	0.0101133	0.092111	ENSG00000180251	5	19
MAVS	0.539725	7.31753	0.0101214	0.0921237	ENSG00000088888	1750	2527
ARL10	0.693321	3.52537	0.0101319	0.0921578	ENSG00000175414	117	188
MCM4	-0.54437	6.85657	0.0101458	0.092223	ENSG00000104738	1850	1260
RAC1P2	-1.14713	1.39707	0.0101916	0.0925773	ENSG00000249936	46.15	20.63
PYGL	0.535315	7.82388	0.0102068	0.0926539	ENSG00000100504	2491	3586
NME1	-0.544079	6.83836	0.0102167	0.0926829	ENSG00000239672	1826.61	1244.32
MAP1A	0.648006	3.9263	0.0102629	0.0928126	ENSG00000166963	158	246
PDCD7	-0.612441	4.51875	0.0102837	0.0928126	ENSG00000090470	371	241
PSRC1	-0.600864	4.71141	0.010284	0.0928126	ENSG00000134222	423	277
NEK6	0.551631	6.32594	0.0102878	0.0928126	ENSG00000119408	875	1274
AFF4	0.535156	7.75139	0.0102949	0.0928126	ENSG00000072364	2369	3410
PCDHGB1	0.999202	1.80382	0.0102955	0.0928126	ENSG00000254221	30	59.69
ABCC6	2.30717	-0.271049	0.0103193	0.0928126	ENSG00000091262	3	15.24
ACKR3	2.28446	-0.286717	0.0103193	0.0928126	ENSG00000144476	3	15
ADGRG2	2.28446	-0.286717	0.0103193	0.0928126	ENSG00000173698	3	15
GJB2	-2.26555	-0.288592	0.0103193	0.0928126	ENSG00000165474	15	3
ITGB6	-2.26555	-0.288592	0.0103193	0.0928126	ENSG00000115221	15	3
KCNG3	-2.26555	-0.288592	0.0103193	0.0928126	ENSG00000171126	15	3
LINC01488	-2.26555	-0.288592	0.0103193	0.0928126	ENSG00000285094	15	3
CDCA8	-0.555353	6.08094	0.0103344	0.0928872	ENSG00000134690	1083	732
RNF145	-0.53971	7.12508	0.0103807	0.0932423	ENSG00000145860	2226	1521
LINC02606	2.06314	-0.102261	0.0103994	0.0933484	ENSG00000284693	4	17
TOR4A	-0.964857	1.8812	0.0104472	0.0937162	ENSG00000198113	63	32
RANGAP1	-0.530528	8.41017	0.0104587	0.0937577	ENSG00000100401	5414	3723
PIH1D1	-0.546472	6.49579	0.0105428	0.0944136	ENSG00000104872	1441	980
ALDH1B1	0.565178	5.56556	0.0105476	0.0944136	ENSG00000137124	513	754
C18orf54	-0.641285	4.09429	0.0105528	0.0944136	ENSG00000166845	278	177
SHB	-0.583103	5.07695	0.0105595	0.0944136	ENSG00000107338	543	360
ACOT4	-1.07736	1.49976	0.0105789	0.0944615	ENSG00000177465	49	23
CCNB1IP1	-0.655277	3.93141	0.0105855	0.0944615	ENSG00000100814	249	157
NMRK1	0.644761	3.93335	0.0105855	0.0944615	ENSG00000106733	159	247
CUL4B	0.534606	7.5334	0.0105952	0.0944856	ENSG00000158290	2037	2931
GNAO1	0.634475	4.08041	0.0106235	0.0945722	ENSG00000087258	177	273
RMND5A	0.549458	6.32116	0.0106256	0.0945722	ENSG00000153561	872.88	1269
SKA2	-0.554193	6.04643	0.0106256	0.0945722	ENSG00000182628	1057	715
IGSF3	-0.55335	6.13373	0.0106527	0.0946968	ENSG00000143061	1122.82	759.97
TSGA10	0.945871	2.02218	0.0106535	0.0946968	ENSG00000135951	36	69
TRPM6	0.639881	3.99196	0.0106821	0.0948893	ENSG00000119121	166	257
CSMD1	0.634923	4.06444	0.0106958	0.0949497	ENSG00000183117	175	270
PLCB4	0.856065	2.4239	0.0107576	0.0953861	ENSG00000101333	50	90
MTMR9LP	0.914455	2.1488	0.0107606	0.0953861	ENSG00000220785	40	75
FNBP1P1	1.19167	1.23128	0.0107729	0.0953861	ENSG00000257800	18	41
YPEL4	1.19167	1.23128	0.0107729	0.0953861	ENSG00000166793	18	41
MSC-AS1	0.877549	2.20349	0.0107859	0.0954394	ENSG00000235531	42.3	77.3
CYFIP2	0.739255	3.14875	0.0107936	0.0954456	ENSG00000055163	88	146
PRELID3A	0.773031	2.905	0.0108048	0.0954834	ENSG00000141391	73	124
RUNX3	-0.570884	5.39666	0.0108314	0.095609	ENSG00000020633	676	452
EBP	-0.564518	5.60314	0.0108473	0.095609	ENSG00000147155	779	523.18
NIPSNAP1	0.562241	5.60254	0.0108473	0.095609	ENSG00000184117	527	773
UXS1	-0.544192	6.50469	0.0108497	0.095609	ENSG00000115652	1449	987
RCC1	-0.541627	6.67881	0.0108582	0.095609	ENSG00000180198	1634	1115
CASTOR3	0.706177	3.29994	0.010861	0.095609	ENSG00000239521	99.3	161
MFSD6	0.777741	2.86866	0.0108827	0.0957382	ENSG00000151690	71	121
DNAH11	0.653116	3.85947	0.0108986	0.0957552	ENSG00000105877	150.45	235.08
WRAP53	-0.659446	3.85926	0.0108986	0.0957552	ENSG00000141499	237	149
AGFG2	-0.64514	4.01349	0.0109224	0.0959024	ENSG00000106351	263	167
B4GALT5	-0.541941	6.61561	0.0109403	0.0959697	ENSG00000158470	1564	1067
DTYMK	-0.571654	5.27437	0.0109501	0.0959697	ENSG00000168393	621	415
SGMS1-AS1	0.706611	3.27655	0.0109511	0.0959697	ENSG00000226200	97.66	158.39
ZBTB3	0.782708	2.83138	0.0109604	0.0959897	ENSG00000185670	69	118
LAP3	-0.535711	7.11892	0.0109691	0.0960043	ENSG00000002549	2214	1517
CTIF	0.599774	4.65898	0.0110204	0.0963917	ENSG00000134030	269	405
PCDHGB5	0.620053	4.31307	0.0110346	0.0964514	ENSG00000276547	209.52	319.93
GNL3LP1	1.47114	0.57298	0.0110484	0.0964514	ENSG00000215032	9.51	26.41
HOXC-AS2	-1.50794	0.537276	0.0110484	0.0964514	ENSG00000250133	26	9
FCHSD1	0.567804	5.4029	0.0110971	0.0968148	ENSG00000197948	457.63	673.85
DUXAP9	0.596757	4.68396	0.0111148	0.0969068	ENSG00000225210	274.07	411.77
ARHGAP18	-0.53131	7.49878	0.0111243	0.0969281	ENSG00000146376	2878	1978
RHOBTB2	-0.578801	5.07126	0.0111388	0.0969929	ENSG00000008853	540.21	359.22
MX1	-0.647677	3.96275	0.0111647	0.0971559	ENSG00000157601	254	161
RGS10	-0.570457	5.26323	0.0111805	0.0972323	ENSG00000148908	616	412
RRM1	-0.527902	7.93679	0.0111961	0.0973056	ENSG00000167325	3896	2684
WDR74	-0.547495	6.21492	0.0112107	0.0973708	ENSG00000133316	1186	806
NLRP5	1.26569	1.03535	0.0112329	0.0974396	ENSG00000171487	15	36
TTC3P1	1.26569	1.03535	0.0112329	0.0974396	ENSG00000215105	15	36
CENPN	-0.552104	5.91023	0.0112707	0.0977055	ENSG00000166451	961	651
KIF23	-0.535951	6.89994	0.0112889	0.0977325	ENSG00000137807	1902	1303
CPSF4	-0.59658	4.65073	0.0112981	0.0977325	ENSG00000160917	405	266
RNF144A-AS1	-1.12296	1.33931	0.0113003	0.0977325	ENSG00000228203	44	20
GEMIN6	-0.618045	4.31805	0.0113024	0.0977325	ENSG00000152147	323	209
HAUS5	-0.589291	4.83319	0.0113733	0.0982835	ENSG00000249115	459	303
ARHGEF34P	0.550727	5.95664	0.0113899	0.0983612	ENSG00000204959	677.27	985.5
CSKMT	0.816467	2.58756	0.0114052	0.0983612	ENSG00000214756	57.18	100.12
APOO	-0.592254	4.71142	0.0114179	0.0983612	ENSG00000184831	422	278
CCDC85A	1.32288	0.820763	0.0114183	0.0983612	ENSG00000055813	12.4	31
TMEM145	-1.35047	0.806448	0.0114183	0.0983612	ENSG00000167619	31	12
COL8A1	-0.528409	7.60987	0.0114419	0.0985026	ENSG00000144810	3106	2139
SEC16A	0.536987	6.72088	0.0114649	0.0986389	ENSG00000148396	1158	1669
ITGA3	-0.520197	9.7148	0.0114783	0.098692	ENSG00000005884	13338	9238
VGLL3	0.591143	4.7715	0.0115285	0.0990614	ENSG00000206538	292	437
EIF4EBP1	-0.539426	6.5106	0.0115471	0.0991588	ENSG00000187840	1453	993
SOBP	0.709394	3.2539	0.011558	0.0991896	ENSG00000112320	96	156
UGCG	0.550045	6.00785	0.0115667	0.0992023	ENSG00000148154	702	1021
ARFGEF1	0.545	6.10007	0.0116278	0.0996407	ENSG00000066777	750	1087
CENPH	-0.555604	5.7186	0.0116324	0.0996407	ENSG00000153044	842	569
SMN1	-0.557532	5.61857	0.0116746	0.0999392	ENSG00000172062	785.86	530.35
CLCF1	-0.843424	2.33934	0.0116824	0.0999438	ENSG00000175505	85	47
DHRS12	1.10046	1.44381	0.0117205	0.100207	ENSG00000102796	22	47
DNMT1	-0.526274	7.65372	0.0117288	0.100215	ENSG00000130816	3200	2207
RAB35	0.561902	5.44293	0.0117422	0.100222	ENSG00000111737	471.7	691.73
STK32A	0.898019	2.17284	0.0117464	0.100222	ENSG00000169302	41	76
SPTBN1	0.521504	8.54442	0.0117516	0.100222	ENSG00000115306	4129	5887.37
SLC17A5	0.543418	6.14633	0.011784	0.100436	ENSG00000119899	775	1122
VCAN	0.543631	6.11643	0.0118067	0.100513	ENSG00000038427	759	1099
TXNRD1	0.522901	8.14118	0.0118078	0.100513	ENSG00000198431	3120	4453
HS3ST1	-0.730024	3.00011	0.0118508	0.100754	ENSG00000002587	132	79
LMF1	0.749372	3.00212	0.0118508	0.100754	ENSG00000103227	79	132
NFKBIZ	-0.70714	3.17079	0.0118843	0.100881	ENSG00000144802	148	90
TNFRSF10B	-0.541616	6.27092	0.0118878	0.100881	ENSG00000120889	1231	840
NGDN	-0.563806	5.30729	0.0118898	0.100881	ENSG00000129460	634	426
MEX3C	-0.535185	6.65024	0.0118953	0.100881	ENSG00000176624	1599	1096
COL18A1	0.542579	6.24399	0.0119111	0.100937	ENSG00000182871	829.68	1200.46
NASP	-0.525695	7.57002	0.0119166	0.100937	ENSG00000132780	3019	2083
GEMIN4	-0.613573	4.31537	0.0119317	0.101002	ENSG00000179409	322	209
SYS1-DBNDD2	-1.16367	1.15996	0.0119749	0.101305	ENSG00000254806	38.88	17.17
PLEKHM3	0.610368	4.30369	0.0120155	0.101586	ENSG00000178385	209	317
REEP2	0.643776	3.78134	0.0121076	0.102301	ENSG00000132563	143	222
ALG10	-0.791474	2.59982	0.0121926	0.102955	ENSG00000139133	101	57.91
PPM1G	-0.522399	7.79435	0.0122059	0.103005	ENSG00000115241	3524	2437
THEM6	-0.796308	2.55567	0.0122841	0.1036	ENSG00000130193	98	56
TBL1X	0.596347	4.5346	0.0123086	0.103743	ENSG00000101849	247	371
SH3BP4	0.526202	7.18488	0.0123563	0.104081	ENSG00000130147	1605	2296
LONRF1	0.61099	4.24819	0.0123689	0.104118	ENSG00000154359	201	305
SPAG5	-0.543132	6.09517	0.012376	0.104118	ENSG00000076382	1090	743
KMT5C	0.770442	2.82379	0.0124165	0.104395	ENSG00000133247	69	117
ARID1A	0.532773	6.56496	0.0124734	0.104752	ENSG00000117713	1041	1496
LSM5	-0.549821	5.72776	0.0124789	0.104752	ENSG00000106355	846	574
PSORS1C1	1.2822	0.95441	0.0124967	0.104752	ENSG00000204540	14	34
SPINT2	-1.33026	0.951423	0.0124967	0.104752	ENSG00000167642	34.44	13.53
SMCO4	-0.987136	1.71129	0.0124972	0.104752	ENSG00000166002	56	28
ZMYM2	0.576316	4.89406	0.0125212	0.104888	ENSG00000121741	320	474
LINC00869	-0.836629	2.41808	0.0125379	0.104964	ENSG00000277147	89.76	49.87
DDX56	-0.531586	6.61891	0.0125471	0.104976	ENSG00000136271	1563	1074
GRIK2	0.630313	3.91563	0.0126101	0.105439	ENSG00000164418	158	243
AKAP9	0.537375	6.19923	0.0126482	0.105664	ENSG00000127914	806	1162
PCDHB10	0.781646	2.74145	0.0126524	0.105664	ENSG00000120324	64.77	110.69
RPL13AP7	-1.36194	0.725995	0.0126641	0.105697	ENSG00000213885	29.23	11.22
KMT2E	0.546917	5.74364	0.0127521	0.106366	ENSG00000005483	585	849
ZNF564	0.767454	2.70677	0.0127716	0.106464	ENSG00000249709	63.59	107.61
MAGEC1	0.521881	7.38241	0.0127893	0.1065	ENSG00000155495	1844	2630
HS3ST3A1	-0.623882	4.01455	0.0127915	0.1065	ENSG00000153976	261.68	168.63
OTOGL	0.895122	2.13661	0.012814	0.106565	ENSG00000165899	40	74
FZD2	0.567159	5.10868	0.012815	0.106565	ENSG00000180340	373	549
H1-0	-0.7726	2.6613	0.0128911	0.107133	ENSG00000189060	105	61
SAAL1	-0.541847	5.88412	0.0129926	0.107911	ENSG00000166788	941	642
CCN1	0.516286	7.99101	0.013049	0.108314	ENSG00000142871	2819	4005
NUDT12	0.573134	4.88317	0.0130757	0.10847	ENSG00000112874	318	470
TEX30	-0.648787	3.69075	0.0131139	0.108714	ENSG00000151287	210	133
IFRD2	-0.552779	5.43147	0.013121	0.108714	ENSG00000214706	689.07	466.56
B3GALT5	-0.785457	2.57383	0.0131292	0.108715	ENSG00000183778	99	57
IQSEC1	0.518598	7.53453	0.0131524	0.108842	ENSG00000144711	2052	2920
C16orf46	1.64862	0.306593	0.0131976	0.109083	ENSG00000166455	7.03	22.16
GABRA6	-1.62514	0.296314	0.0131976	0.109083	ENSG00000145863	22	7
FAM89B	-0.527633	6.62134	0.0132109	0.109128	ENSG00000176973	1563.89	1077.56
RASAL2	0.554625	5.3386	0.0132274	0.109132	ENSG00000075391	440	642
TRMT6	-0.554083	5.33816	0.0132274	0.109132	ENSG00000089195	646	437
TSPYL2	0.671406	3.48749	0.0132524	0.109272	ENSG00000184205	115	182
SAE1	-0.513672	8.248	0.0132871	0.10943	ENSG00000142230	4815	3350
SNRNP25	-0.573572	4.88863	0.0132875	0.10943	ENSG00000161981	475	317
USP9X	0.516865	7.6326	0.0133349	0.109754	ENSG00000124486	2198	3124
CX3CL1	-1.19346	1.08476	0.0133442	0.109764	ENSG00000006210	37	16
MRPL58	-0.562205	5.1193	0.0133615	0.109841	ENSG00000167862	556	374
SIM2	0.771512	2.76172	0.013423	0.11028	ENSG00000159263	66	112
ZNF611	0.827566	2.43385	0.0134743	0.110615	ENSG00000213020	51	90
PIK3C2B	0.722145	3.10565	0.01348	0.110615	ENSG00000133056	86	141
TEDC2	-0.575082	4.82944	0.0135394	0.111036	ENSG00000162062	456	304
SECISBP2L	0.531065	6.2872	0.0135565	0.11111	ENSG00000138593	859	1233
CYTOR	-0.561968	5.06918	0.0135866	0.11129	ENSG00000222041	536.9	361.21
THNSL2	0.616734	4.01206	0.0136392	0.111654	ENSG00000144115	170	259
CENPM	-0.551967	5.41064	0.0136482	0.111661	ENSG00000100162	679	460
CMTM7	-0.551761	5.39796	0.0137662	0.112558	ENSG00000153551	673	456
SORD2P	0.716748	3.04486	0.0137956	0.112652	ENSG00000259479	82.58	134.89
GTF2IRD2B	0.703511	3.18078	0.0137968	0.112652	ENSG00000174428	91.41	147.94
CEP85	-0.566489	4.96798	0.0138028	0.112652	ENSG00000130695	501	336
CCNE1	-0.654596	3.58288	0.0138105	0.112652	ENSG00000105173	195	123
RGS19	-0.591503	4.45167	0.0138434	0.112852	ENSG00000171700	352	232
WSB1	0.562247	5.06276	0.0138536	0.112868	ENSG00000109046	362	531
CYP2T1P	0.866925	2.21973	0.0138671	0.112879	ENSG00000233622	43	78
PRMT1	-0.51542	7.42543	0.0138754	0.112879	ENSG00000126457	2722.89	1892.12
TRIM2	0.521421	6.81027	0.0138798	0.112879	ENSG00000109654	1240	1768
SLFN5	0.535847	5.99945	0.0139154	0.113102	ENSG00000166750	702	1011
ABCC9	1.15616	1.20816	0.0139996	0.11361	ENSG00000069431	18	40
RNF208	1.15616	1.20816	0.0139996	0.11361	ENSG00000212864	18	40
NUDT4B	0.886566	2.09277	0.0140028	0.11361	ENSG00000177144	38.91	71.56
ATP7A	0.599055	4.26225	0.0140471	0.113898	ENSG00000165240	204	307
PNO1	-0.594392	4.42829	0.0140551	0.113898	ENSG00000115946	346.58	227.97
COPS3	-0.531913	6.06903	0.0140751	0.113994	ENSG00000141030	1067	733
SYNGR1	0.715677	3.11808	0.0141294	0.114365	ENSG00000100321	87	142
TMEM109	-0.518325	6.9438	0.0141704	0.114569	ENSG00000110108	1951	1353
RBBP8	-0.532509	5.974	0.0141713	0.114569	ENSG00000101773	999	686
PROM2	0.762668	2.77748	0.0142196	0.114891	ENSG00000155066	67	113
KCNE1	1.72505	0.160293	0.0143062	0.115453	ENSG00000180509	6	19.99
LINC02861	1.72576	0.160774	0.0143062	0.115453	ENSG00000262185	6	20
ATRN	0.523614	6.47111	0.0143144	0.115453	ENSG00000088812	979	1398
CCDC34	-0.56861	4.79698	0.0143469	0.115647	ENSG00000109881	445	298
ADGRG6	-0.528059	6.22647	0.0143749	0.115804	ENSG00000112414	1189	819
BYSL	-0.563537	4.95765	0.0143885	0.115845	ENSG00000112578	497	334
IMP4	-0.550354	5.2478	0.0144647	0.11639	ENSG00000136718	606	411
COPRS	-0.585051	4.49041	0.0144984	0.116593	ENSG00000172301	361	239
CHD8	0.514139	7.11445	0.0146257	0.117544	ENSG00000100888	1536	2179
LUM	0.656834	3.53926	0.0146366	0.117544	ENSG00000139329	120	188
AK4	0.549158	5.29058	0.0146425	0.117544	ENSG00000162433	426.5	619.95
CDCA2	-0.552526	5.15892	0.0147271	0.118146	ENSG00000184661	570	386
RAB6B	0.826461	2.34414	0.0147347	0.118146	ENSG00000154917	47.86	84.4
CEP55	-0.519515	6.58745	0.0147743	0.118394	ENSG00000138180	1524	1056
LINC00662	0.667197	3.43457	0.0147917	0.118464	ENSG00000261824	111	175.16
LINC00963	0.550759	5.2278	0.0148688	0.119012	ENSG00000204054	408	593.72
SVIL2P	1.2096	1.01283	0.014908	0.119255	ENSG00000234814	15.16	34.99
TBC1D16	0.51735	6.68421	0.0149382	0.119407	ENSG00000167291	1138	1618
PTPN21	0.544279	5.35838	0.0149444	0.119407	ENSG00000070778	448	649
TK2	-0.538612	5.60912	0.0149555	0.119425	ENSG00000166548	776.57	531
ZNF511	-0.552342	5.15367	0.0150011	0.119653	ENSG00000198546	567.89	384.62
RARRES2	-0.832872	2.24059	0.0150015	0.119653	ENSG00000106538	79	44
KLF7	0.541	5.47052	0.0150716	0.120116	ENSG00000118263	485	701
ZC3H8	-0.679248	3.20033	0.0150771	0.120116	ENSG00000144161	150	93
MT1F	0.790168	2.5668	0.0150963	0.120199	ENSG00000198417	57	98
CBX8	0.678035	3.29278	0.0151317	0.120397	ENSG00000141570	100	159
METTL3	-0.532325	5.8592	0.0151387	0.120397	ENSG00000165819	922.36	633.45
MAN2B2	0.518452	6.50583	0.0151998	0.120812	ENSG00000013288	1005	1430
TP63	0.551026	5.17414	0.0152304	0.120924	ENSG00000073282	393	572
MYO9A	0.559812	4.89765	0.0152448	0.120924	ENSG00000066933	323	473
SHCBP1	-0.52808	5.92448	0.0152486	0.120924	ENSG00000171241	964	664
CYP1A1	0.634831	3.7457	0.0152637	0.120924	ENSG00000140465	140	216
APEX2	-0.578969	4.51646	0.0152661	0.120924	ENSG00000169188	367	244
DZIP3	0.553516	5.08509	0.015267	0.120924	ENSG00000198919	369	538
PPP5C	-0.513832	6.82477	0.0152914	0.121048	ENSG00000011485	1794	1248
H2BC21	0.596844	4.1667	0.0153065	0.121076	ENSG00000184678	191	287
BOLA3-AS1	0.888854	2.06129	0.0153292	0.121076	ENSG00000225439	38	70
C19orf33	-1.83494	0.0217304	0.0153481	0.121076	ENSG00000167644	18.28	5
CARD11	-1.81282	0.00686233	0.0153481	0.121076	ENSG00000198286	18	5
FAM227A	1.83189	0.00874183	0.0153481	0.121076	ENSG00000184949	5	18
PCDHGA4	1.85401	0.0236424	0.0153481	0.121076	ENSG00000262576	5	18.28
RNASEH1-AS1	-0.69801	3.03331	0.0153921	0.121352	ENSG00000234171	134	82
KIAA0232	0.528152	5.96801	0.0154345	0.121617	ENSG00000170871	689	987
ACTBP8	0.80387	2.47309	0.0154614	0.121628	ENSG00000220267	53	92
KLC4	0.592095	4.23689	0.0154626	0.121628	ENSG00000137171	201	301.03
ZNF91	0.591952	4.2368	0.0154626	0.121628	ENSG00000167232	201	301
PRKCD	-0.518591	6.38521	0.0155363	0.122137	ENSG00000163932	1324	918
TMCC1-AS1	1.32259	0.777493	0.0155637	0.122282	ENSG00000271270	12	30
PLPP6	0.579998	4.45348	0.0155812	0.12235	ENSG00000205808	235	349
B3GALT2	-1.45163	0.49985	0.0156043	0.122461	ENSG00000162630	25	9
ALK	-1.145	1.13453	0.0156451	0.1225	ENSG00000171094	38	17
C1S	1.16427	1.13659	0.0156451	0.1225	ENSG00000182326	17	38
CCDC102B	-1.145	1.13453	0.0156451	0.1225	ENSG00000150636	38	17
ZNF763	1.14943	1.12701	0.0156451	0.1225	ENSG00000197054	17	37.61
TSPYL1	0.508833	7.11134	0.0156804	0.122682	ENSG00000189241	1536	2171
NSMCE4A	-0.551866	5.0261	0.0156863	0.122682	ENSG00000107672	519.56	352
CCDC22	-0.65205	3.48559	0.0157372	0.122999	ENSG00000101997	182	115
PCDHB14	0.623244	3.75857	0.0157449	0.122999	ENSG00000120327	141.96	217.27
UBR7	-0.51592	6.48509	0.0157673	0.123104	ENSG00000012963	1418	985
ZNF160	0.581559	4.39846	0.0157882	0.123197	ENSG00000170949	226	336
CBWD6	-0.633437	3.68823	0.0158025	0.123238	ENSG00000215126	208.76	133.63
TRMU	-0.558522	4.89769	0.0158187	0.123294	ENSG00000100416	476	321
HASPIN	-0.757511	2.62593	0.0158572	0.123524	ENSG00000177602	102	59.88
ERCC6	0.52061	6.11794	0.0158678	0.123536	ENSG00000225830	767	1093
NANOS1	0.694826	3.18461	0.0159585	0.124171	ENSG00000188613	92	148
ZBED3	0.571663	4.60866	0.0160046	0.124459	ENSG00000132846	262.78	388
RSPH3	0.537447	5.40478	0.0160348	0.124623	ENSG00000130363	464	669
DPPA2	-1.95733	-0.163032	0.0161862	0.125514	ENSG00000163530	16	4
FAM186B	2.11206	-0.196482	0.0161862	0.125514	ENSG00000135436	3.59	15.83
FLNB-AS1	1.87922	-0.143319	0.0161862	0.125514	ENSG00000244161	4.29	16.01
GDPD1	1.97634	-0.161215	0.0161862	0.125514	ENSG00000153982	4	16
ITGA2	-0.530622	5.67832	0.0162074	0.125607	ENSG00000164171	813	559
ARF6	-0.500398	7.77491	0.0163743	0.126829	ENSG00000165527	3455	2426
RNF125	-0.553144	4.93854	0.0164647	0.127457	ENSG00000101695	489	331
PHLDB2	0.500762	7.6323	0.0164895	0.127577	ENSG00000144824	2212	3109
NDC80	-0.515943	6.2779	0.0165049	0.127624	ENSG00000080986	1228	853
ARHGEF5	0.510312	6.61906	0.0165348	0.127745	ENSG00000050327	1090.81	1543.36
DLGAP1	2.18577	-0.353896	0.016576	0.127745	ENSG00000170579	3	14
RASA4DP	2.39811	-0.362802	0.016576	0.127745	ENSG00000233297	2.62	14.25
SLC25A34	-2.16687	-0.355642	0.016576	0.127745	ENSG00000162461	14	3
FAM171A2	1.07229	1.36246	0.0165779	0.127745	ENSG00000161682	21	44
YPEL2	1.07229	1.36246	0.0165779	0.127745	ENSG00000175155	21	44
DIPK1B	0.750611	2.68216	0.0165861	0.127745	ENSG00000165716	62.95	105.29
HECA	0.582671	4.28714	0.0166091	0.127851	ENSG00000112406	209	310.97
TRIOBP	-0.530441	5.6151	0.0166698	0.128246	ENSG00000100106	778	535
FANCM	-0.641848	3.52811	0.0166822	0.128269	ENSG00000187790	187	119
ZNF415	1.2393	0.926354	0.0166986	0.128323	ENSG00000170954	14	33
UBL3	0.514019	6.33789	0.0167492	0.12857	ENSG00000122042	896	1271
B4GALT3	-0.549574	4.98336	0.0167495	0.12857	ENSG00000158850	504	342
SYT1	0.594306	4.06438	0.0168278	0.129098	ENSG00000067715	178	267
RBM20	1.03669	1.46339	0.0168426	0.129139	ENSG00000203867	23	47
DANCR	-0.555453	4.77952	0.01692	0.12966	ENSG00000226950	438	296
ITSN1	0.514179	6.21736	0.016974	0.129901	ENSG00000205726	824	1169
EXOC6B	0.519594	6.03429	0.0169766	0.129901	ENSG00000144036	724	1031
MIER2	-0.575019	4.42944	0.01698	0.129901	ENSG00000105556	345	230
WDFY2	-0.572977	4.45904	0.0170154	0.130036	ENSG00000139668	352	235
BCAR3	-0.517957	6.10147	0.0170166	0.130036	ENSG00000137936	1087	754
FAM83G	-0.610083	3.94896	0.0170666	0.130309	ENSG00000188522	249	162
LYPD6B	-0.916038	1.8065	0.0170933	0.130309	ENSG00000150556	59	31
AGBL2	0.979421	1.64625	0.017095	0.130309	ENSG00000165923	27	53
TGM5	-0.960115	1.64422	0.017095	0.130309	ENSG00000104055	53	27
UCHL5	-0.523004	5.81485	0.0171064	0.130309	ENSG00000116750	892	616.57
PRR22	-0.95729	1.71476	0.017119	0.130309	ENSG00000212123	55.75	28.46
SLC16A5	0.956041	1.72967	0.017119	0.130309	ENSG00000170190	29	56
LTBP4	0.512127	6.34319	0.0171433	0.13042	ENSG00000090006	900	1275
ZMYM3	0.514718	6.08029	0.0171797	0.130625	ENSG00000147130	749	1063
CTH	0.745546	2.74574	0.0172839	0.131263	ENSG00000116761	66	110
HECW2	0.538207	5.25517	0.0172918	0.131263	ENSG00000138411	418	603
DGKG	-0.662364	3.30726	0.0173088	0.131263	ENSG00000058866	161	101
ECSCR	-1.49943	0.38123	0.0173117	0.131263	ENSG00000249751	23	8
SAA1	-1.47799	0.406158	0.0173117	0.131263	ENSG00000173432	23.36	8.25
TNNI3	1.34766	0.680173	0.0174197	0.132009	ENSG00000129991	11	28
RNASEH2A	-0.514673	6.1574	0.0174403	0.132092	ENSG00000104889	1129	784.92
GGCT	-0.533146	5.37747	0.0174523	0.13211	ENSG00000006625	660	453
RTEL1	-0.538688	5.18865	0.017463	0.132118	ENSG00000258366	579.65	396.32
CHD9	0.522641	5.68942	0.017489	0.132241	ENSG00000177200	569	812
IER2	-0.509854	6.33223	0.0175391	0.132425	ENSG00000160888	1273	888
WASHC2C	0.51879	5.86639	0.0175434	0.132425	ENSG00000172661	644.49	917.27
ELK1	-0.517839	5.88779	0.0175494	0.132425	ENSG00000126767	937	650
GPATCH11	-0.556122	4.70531	0.0175521	0.132425	ENSG00000152133	416	281
ZNF252P	0.544809	4.96316	0.0175753	0.132527	ENSG00000196922	340.18	493
LSM6	-0.620392	3.69494	0.0175909	0.132572	ENSG00000164167	209	135
FNBP1	0.538117	5.19187	0.0176778	0.133153	ENSG00000187239	400	577
PTK2	-0.502611	6.79608	0.0177378	0.133532	ENSG00000169398	1753	1229
PHACTR1	0.616428	3.78913	0.0177542	0.133582	ENSG00000112137	145.45	221.56
BUB3	-0.495492	7.54326	0.0177972	0.133831	ENSG00000154473	2938	2070
TMTC2	-0.557275	4.65931	0.0178184	0.133917	ENSG00000179104	403	272
PDGFRB	0.543561	4.98678	0.0178323	0.133948	ENSG00000113721	346	501
EEF1AKMT4	-0.713663	2.79886	0.0179521	0.134742	ENSG00000284753	114	69
VPS41	0.520159	5.70805	0.0179577	0.134742	ENSG00000006715	577	822
MYH10	0.521244	5.62661	0.018036	0.135255	ENSG00000133026	545	777
VWA8	0.559531	4.61353	0.0181027	0.135638	ENSG00000102763	265	388
IPP	0.677522	3.21964	0.0181069	0.135638	ENSG00000197429	95	151
FBLIM1	-0.740432	2.61828	0.0181233	0.135664	ENSG00000162458	101	60
ODAPH	1.11975	1.18466	0.0181302	0.135664	ENSG00000174792	18	39
SLC66A1	-0.538901	5.06263	0.0182131	0.13621	ENSG00000040487	531	363
RNF126	-0.513058	5.94992	0.0182288	0.136252	ENSG00000070423	977	680
FKBP7	0.571938	4.32793	0.0183065	0.136759	ENSG00000079150	216	319
PGAP1	0.679251	3.1905	0.0183927	0.137328	ENSG00000197121	93	148
POLA1	-0.527644	5.40562	0.0184113	0.137391	ENSG00000101868	672	463
PCMTD1	0.550663	4.79099	0.0184499	0.137556	ENSG00000168300	301	438
DUT	-0.503502	6.48632	0.0184535	0.137556	ENSG00000128951	1414.18	990.84
LINC01518	1.07533	1.29832	0.0185387	0.138082	ENSG00000233515	20	42
THBS3	0.643743	3.41708	0.0185442	0.138082	ENSG00000169231	110.74	171.93
BBS1	0.61824	3.60709	0.0185643	0.138156	ENSG00000174483	127.92	195.11
NINL	0.721416	2.85379	0.0185918	0.138285	ENSG00000101004	72	118
HSPE1	-0.498194	6.84644	0.0186239	0.138389	ENSG00000115541	1813.05	1275
CDKN2C	-0.521346	5.61511	0.0186261	0.138389	ENSG00000123080	776	537
CD2BP2-DT	0.897042	1.91213	0.0186462	0.138389	ENSG00000260219	34	63
RALY-AS1	0.897042	1.91213	0.0186462	0.138389	ENSG00000285230	34	63
ABTB2	-0.510101	6.11394	0.0186864	0.138538	ENSG00000166016	1094	763
MAGED4	0.815902	2.30745	0.0186968	0.138538	ENSG00000154545	46.84	82
TCP11L2	0.810995	2.30918	0.0186968	0.138538	ENSG00000166046	47	82
ARSG	-1.2345	0.831773	0.0187538	0.138886	ENSG00000141337	30.87	12.96
NCAPH2	-0.517977	5.6558	0.0187775	0.138986	ENSG00000025770	797.5	553.17
SCG5	-0.894611	1.83689	0.0187939	0.138998	ENSG00000166922	60	32
C4B	1.04801	1.40144	0.0187995	0.138998	ENSG00000224389	21.86	45.03
ECT2	-0.495287	7.03305	0.0188472	0.139126	ENSG00000114346	2062	1453
FBL	-0.498943	6.70073	0.0188531	0.139126	ENSG00000105202	1639	1152
PDCD2L	-0.652597	3.22927	0.0188563	0.139126	ENSG00000126249	152	96
KANK1	-0.518733	5.66359	0.0188575	0.139126	ENSG00000107104	802	556
IFI44	-0.502024	6.46519	0.0188707	0.139148	ENSG00000137965	1393	977
MARCKSL1	-0.495012	7.02193	0.0189395	0.13951	ENSG00000175130	2046	1442
DOLPP1	-0.594474	4.01689	0.0189759	0.13951	ENSG00000167130	260	171
CCDC189	-0.803323	2.25273	0.0189786	0.13951	ENSG00000196118	79.1	44.97
PCSK1	-0.800541	2.25194	0.0189786	0.13951	ENSG00000175426	79	45
PITPNM3	0.819872	2.2539	0.0189786	0.13951	ENSG00000091622	45	79
PPAN-P2RY11	0.936393	1.67394	0.018981	0.13951	ENSG00000243207	28.1	53.53
NRAV	0.614665	3.73359	0.0190127	0.139609	ENSG00000248008	140	213
CUTALP	0.581122	4.09614	0.0190149	0.139609	ENSG00000226752	183	272
MMP2	0.482383	9.73042	0.0190271	0.139624	ENSG00000087245	9546.99	13248.4
TRAF3IP1	0.6008	3.78518	0.0190582	0.139778	ENSG00000204104	146	220
MYO6	0.569321	4.30635	0.0190745	0.139822	ENSG00000196586	213	314
CCDC113	1.6232	0.257033	0.0191693	0.140012	ENSG00000103021	6.85	21.22
CRYBB1	-1.55842	0.251974	0.0191693	0.140012	ENSG00000100122	21	7
KLHL26	-1.55842	0.251974	0.0191693	0.140012	ENSG00000167487	21	7
MAP1LC3C	1.57756	0.253857	0.0191693	0.140012	ENSG00000197769	7	21
TMEM52	1.57756	0.253857	0.0191693	0.140012	ENSG00000178821	7	21
WDR72	1.57756	0.253857	0.0191693	0.140012	ENSG00000166415	7	21
EP400	0.512129	5.79617	0.0191721	0.140012	ENSG00000183495	615.46	871.92
RRP1	-0.546511	4.7399	0.0191963	0.140099	ENSG00000160214	425	289
ZNF224	0.590372	4.00226	0.0192045	0.140099	ENSG00000267680	170.71	255.37
TOP2A	-0.490452	7.41071	0.0192222	0.140153	ENSG00000131747	2676	1892
PRIMPOL	-0.58127	4.08052	0.0192357	0.140177	ENSG00000164306	270.84	179.77
ATRIP	-0.584274	4.11603	0.0192472	0.140185	ENSG00000164053	277.88	184.06
ZDHHC18	-0.539917	4.93505	0.0192584	0.140192	ENSG00000204160	486	332
TDP1	-0.531448	5.12397	0.0192788	0.140267	ENSG00000042088	553	380
DKK3	0.500697	6.42513	0.0193226	0.14051	ENSG00000050165	957.13	1345.23
RPP30	-0.518844	5.59748	0.019336	0.140533	ENSG00000148688	766	531
GAL3ST4	-0.555837	4.54896	0.0194225	0.141087	ENSG00000197093	373	252
ATF7IP2	-0.540556	4.83702	0.0194509	0.141205	ENSG00000166669	454	310
CLIC1	-0.480755	9.66316	0.0194602	0.141205	ENSG00000213719	12724	9057
CPEB2	0.523156	5.32655	0.01947	0.141205	ENSG00000137449	442	631
NEDD4	0.495071	6.80639	0.0194801	0.141205	ENSG00000069869	1250	1750
RAB43P1	1.36742	0.559113	0.0195301	0.141418	ENSG00000259856	9.92	25.62
RBPMS-AS1	1.37711	0.575813	0.0195301	0.141418	ENSG00000254109	10	26
C15orf54	0.713713	2.86858	0.019543	0.141436	ENSG00000175746	73	119
WDR34	-0.498103	6.54038	0.0195585	0.141473	ENSG00000119333	1466	1031
E2F6	-0.541009	4.85006	0.0195884	0.141614	ENSG00000169016	458.2	312.77
PFKFB2	0.686952	3.06764	0.0196486	0.141975	ENSG00000123836	85	136
PAN2	0.59134	3.96955	0.0196817	0.142112	ENSG00000135473	166.78	249.66
METTL4	-0.574981	4.22931	0.0196925	0.142112	ENSG00000101574	300	200
DLG1	0.492808	6.93188	0.0196988	0.142112	ENSG00000075711	1365	1908
HTR7P1	0.624833	3.5667	0.019734	0.142291	ENSG00000183935	124	190
PA2G4	-0.482104	8.61843	0.0197449	0.142295	ENSG00000170515	6169	4387
MYO5A	0.501553	6.26145	0.0197585	0.142317	ENSG00000197535	854	1201
ZKSCAN8	0.517064	5.5287	0.0198693	0.14304	ENSG00000198315	510	725
SYNE3	-0.74112	2.54658	0.019887	0.143093	ENSG00000176438	96	57
UBXN7	0.513523	5.58465	0.0199861	0.14373	ENSG00000163960	531	753
SSH3	0.54537	4.72949	0.0201453	0.144798	ENSG00000172830	289	419
PIK3R3	0.506588	5.96367	0.0201816	0.144983	ENSG00000117461	693	978
PSTPIP2	0.637131	3.40357	0.020232	0.145268	ENSG00000152229	110	170
DAPK3	0.491529	6.83962	0.0202704	0.145468	ENSG00000167657	1281	1789
FAM92A	0.564485	4.28909	0.0203095	0.145672	ENSG00000188343	210.87	309.82
RAD51-AS1	0.878049	1.9404	0.0203392	0.145764	ENSG00000245849	35	64
HPDL	-1.10665	1.10991	0.020365	0.145764	ENSG00000186603	37	17
MUC4	1.12592	1.11189	0.020365	0.145764	ENSG00000145113	17	37
SIX1	-1.10665	1.10991	0.020365	0.145764	ENSG00000126778	37	17
TUBB4B	-0.476881	9.70667	0.0204396	0.146222	ENSG00000188229	13099	9349
KIF4A	-0.494059	6.56158	0.0204959	0.146548	ENSG00000090889	1486	1048
TIFA	-0.661312	3.07855	0.0205183	0.146631	ENSG00000145365	137	86
RRS1	-0.520964	5.24785	0.0205765	0.14697	ENSG00000179041	601	416
ABHD3	-0.752868	2.45164	0.0206205	0.1472	ENSG00000158201	90	53
CCT5	-0.479425	8.39962	0.0206398	0.1472	ENSG00000150753	5296.43	3773.48
EFHB	0.723892	2.75371	0.020641	0.1472	ENSG00000163576	67	110
ZBED9	0.742851	2.61406	0.0206892	0.147467	ENSG00000232040	60.18	100.12
ILKAP	-0.543363	4.67202	0.0207033	0.147484	ENSG00000132323	405	276
ARHGAP17	0.492603	6.60631	0.0207132	0.147484	ENSG00000140750	1089	1522
FAM111A	-0.491268	6.67101	0.0208504	0.148384	ENSG00000166801	1602	1132
LAMC1	0.483218	7.48042	0.0209292	0.148867	ENSG00000135862	2005	2784
ADAM8	-0.910794	1.71137	0.0209656	0.149049	ENSG00000151651	55	29
TP53BP1	0.495124	6.35231	0.0209889	0.149137	ENSG00000067369	912	1276.86
TBCK	0.588004	3.83495	0.0210202	0.149137	ENSG00000145348	151.99	227
SLC9A3-AS1	0.672747	3.12421	0.021022	0.149137	ENSG00000225138	89	141
PPP2R3A	0.497653	6.14702	0.0210248	0.149137	ENSG00000073711	790	1108
C2CD2L	-0.598522	3.74388	0.0210401	0.149137	ENSG00000172375	215	141
PTK2B	1.03922	1.34137	0.0210435	0.149137	ENSG00000120899	21	43
DCT	1.27389	0.745739	0.0211185	0.149553	ENSG00000080166	12	29
RNF144A	-0.644489	3.19452	0.021124	0.149553	ENSG00000151692	148	94
TPTEP2-CSNK1E	-1.71768	0.0813206	0.0211438	0.149615	ENSG00000283900	18.83	5.6
LINC00598	-0.986448	1.44176	0.0211578	0.149637	ENSG00000215483	46	23
ATP6V0A2	-0.542646	4.64008	0.0212718	0.150293	ENSG00000185344	396	270
SAGE1	0.519197	5.31443	0.0212726	0.150293	ENSG00000181433	439	625
URB2	-0.572448	4.16193	0.0213116	0.150491	ENSG00000135763	286	191
MED12	0.515093	5.34119	0.0213338	0.150542	ENSG00000184634	448	636
CEP250	0.493087	6.39773	0.0213408	0.150542	ENSG00000126001	942	1317
WDYHV1	-0.607964	3.62271	0.0213646	0.150632	ENSG00000156795	198	129
TAP2	-0.486844	6.85194	0.021459	0.15122	ENSG00000204267	1814.05	1285.78
FKBP4	-0.482172	7.34915	0.0214731	0.151241	ENSG00000004478	2558	1818.98
TIMM21	-0.543637	4.603	0.0215151	0.151459	ENSG00000075336	386	263
EPS8L2	0.640406	3.29821	0.0216322	0.152195	ENSG00000177106	102	158
SPG11	0.500598	5.98079	0.0216419	0.152195	ENSG00000104133	703	988
AKAP11	0.505091	5.68418	0.0216536	0.152199	ENSG00000023516	571	805
RPIA	-0.580451	4.0334	0.0216991	0.15244	ENSG00000153574	262	174
ZNRD1	-0.694139	2.76848	0.021728	0.152564	ENSG00000066379	111	68.1
LINC01719	0.836694	2.0288	0.0217624	0.152703	ENSG00000233396	38	67.51
NUP85	-0.510947	5.4773	0.0217831	0.152703	ENSG00000125450	703	490
ADRM1	-0.475331	8.34768	0.0217988	0.152703	ENSG00000130706	5103	3646
SHTN1	0.489629	6.51874	0.0218017	0.152703	ENSG00000187164	1026	1431
TENM3-AS1	0.79332	2.29827	0.0218036	0.152703	ENSG00000177822	47	81
DIRAS1	0.566075	4.13335	0.0218338	0.152774	ENSG00000176490	189	278
PLEKHS1	-0.561194	4.29097	0.0218361	0.152774	ENSG00000148735	312	210
ZEB2	0.484779	6.90378	0.0218613	0.152872	ENSG00000169554	1343	1866.83
TP53I11	0.735976	2.6289	0.0218753	0.152892	ENSG00000175274	61	101
KCNJ12	-1.39304	0.461426	0.0219259	0.153168	ENSG00000184185	24	9
ARRDC3	0.534281	4.8236	0.0219411	0.153195	ENSG00000113369	310	446
SLC5A6	-0.504599	5.65603	0.022014	0.153587	ENSG00000138074	794.58	556.28
APOBEC3F	-0.539759	4.62274	0.0220307	0.153587	ENSG00000128394	390.92	267.07
MALT1	-0.497062	6.08169	0.0220309	0.153587	ENSG00000172175	1065.77	750.06
FILIP1	0.611174	3.52259	0.0220593	0.153707	ENSG00000118407	120.91	183.52
MPDZ	0.502377	5.72234	0.0221987	0.154599	ENSG00000107186	587	826
TUBB2A	0.475421	7.98044	0.0222283	0.154727	ENSG00000137267	2845.18	3929.3
CSF1	-0.558959	4.29645	0.0222802	0.155009	ENSG00000184371	313	211
DKC1	-0.490059	6.36063	0.022306	0.155109	ENSG00000130826	1291	913
UTP18	-0.497763	5.89144	0.0223824	0.155545	ENSG00000011260	934	657
THOC6	-0.532078	4.83923	0.0223914	0.155545	ENSG00000131652	453.61	311.56
UBA2	-0.477523	7.51949	0.0224072	0.155576	ENSG00000126261	2875	2051
LGR6	-0.854686	1.89581	0.0224387	0.155716	ENSG00000133067	62	34
ATP1B3	-0.474756	7.95321	0.0224563	0.155718	ENSG00000069849	3881	2774
DOCK1	0.499967	5.81118	0.0224667	0.155718	ENSG00000150760	625	878
PDE4DIP	0.490391	6.28822	0.0224732	0.155718	ENSG00000178104	873.97	1219.61
AGO4	0.544905	4.50405	0.022492	0.155719	ENSG00000134698	247	358
LIN9	-0.59398	3.82946	0.0224961	0.155719	ENSG00000183814	228	150
GLCCI1	0.569366	4.02526	0.0225108	0.155741	ENSG00000106415	175	258
CHTF8	0.484634	6.69435	0.0225502	0.155935	ENSG00000168802	1161.37	1614.2
EDIL3-DT	0.720632	2.69023	0.0226203	0.156308	ENSG00000250320	64.14	105.07
ENC1	-0.479167	7.20147	0.0226341	0.156308	ENSG00000171617	2306.87	1643.82
CCDC6	0.484581	6.67261	0.0226384	0.156308	ENSG00000108091	1144	1590
PPP1R18	-0.48026	7.06149	0.0226801	0.156517	ENSG00000146112	2094	1491
HDAC11	0.609341	3.58022	0.0227394	0.156833	ENSG00000163517	126	191
COL6A3	-0.650753	3.07219	0.0227489	0.156833	ENSG00000163359	136	86
ARL6IP6	-0.519761	5.05137	0.0228734	0.157603	ENSG00000177917	524	363
CENPJ	-0.5807	3.96628	0.0228836	0.157603	ENSG00000151849	250	166
NOX5	-1.11357	1.03331	0.0229474	0.157883	ENSG00000255346	35	16
RAP2C-AS1	1.13283	1.03525	0.0229474	0.157883	ENSG00000232160	16	35
PRKDC	0.475742	7.4918	0.022964	0.157906	ENSG00000253729	2027	2800
TRRAP	0.501068	5.63322	0.0229741	0.157906	ENSG00000196367	552.03	776.09
CARD19	-0.511221	5.34221	0.0229853	0.157906	ENSG00000165233	640	446
WDFY1	0.483632	6.64505	0.0229999	0.157924	ENSG00000085449	1122.75	1559.44
PKD1	0.524385	4.95901	0.0230111	0.157924	ENSG00000008710	342.05	488.74
POC5	-0.567228	4.12857	0.02311	0.158254	ENSG00000152359	279	187
VASH1	0.568492	4.12955	0.02311	0.158254	ENSG00000071246	188.31	277.45
LINC01088	-0.662975	2.95937	0.0231217	0.158254	ENSG00000249307	126	79
CENPX	-0.53196	4.70123	0.0231237	0.158254	ENSG00000169689	412	283
LINC02454	-1.73095	-0.0475265	0.0231566	0.158254	ENSG00000256268	17	5
MYL2	1.75001	-0.0457653	0.0231566	0.158254	ENSG00000111245	5	17
PSME2P2	-1.75352	-0.032638	0.0231566	0.158254	ENSG00000225131	17.27	5
[truncated: 11,672 more rows]

## Sheet: RNASeq 147MR T+N vs Tra
hgnc_symbol	log2FC	logCPM	PValue	FDR	gene_id	SKMel147MR.Tram	SKMel147MR.Tram_Nilo
ZACN	-2.18942	4.86324	1.43061e-20	1.87667e-16	ENSG00000186919	946.81	223.93
U2AF1L5	-2.08912	4.63274	1.56778e-18	1.02831e-14	ENSG00000275895	796.32	201.89
FAM20C	-1.92041	5.99459	3.75251e-18	1.64085e-14	ENSG00000177706	2003	571
MXRA7P1	-3.62727	1.41876	3.51097e-15	1.15142e-11	ENSG00000232320	95.71	8.24
UTP14C	-8.80293	0.509512	1.98699e-14	5.21307e-11	ENSG00000253797	53.58	0
ETV5	-1.9336	3.73767	3.03077e-14	6.62628e-11	ENSG00000244405	418	118
CACNA2D4	-1.96658	3.46814	7.40967e-14	1.38857e-10	ENSG00000151062	348	96
RTEL1-TNFRSF6B	-1.90706	3.65249	9.70669e-14	1.59165e-10	ENSG00000026036	392.38	112.82
CXCL12	1.80055	3.79502	7.57752e-13	1.10447e-09	ENSG00000107562	122	459
DND1	-8.52532	0.249665	3.33429e-12	4.37393e-09	ENSG00000256453	44.18	0
EMP1	-1.54831	5.00025	7.89493e-12	9.41506e-09	ENSG00000134531	946	349
H2AX	-1.44486	6.80048	1.15572e-11	1.2634e-08	ENSG00000188486	3239	1284
UBALD2	-1.50256	5.329	1.43024e-11	1.34382e-08	ENSG00000185262	1179	449
PKMYT1	-1.51401	5.19176	1.43417e-11	1.34382e-08	ENSG00000127564	1074.03	405.78
ARAP1-AS1	-8.40198	0.135444	1.63617e-11	1.43088e-08	ENSG00000256007	40.55	0
PSG5	1.43249	6.76178	1.80096e-11	1.47656e-08	ENSG00000204941	1165.1	3394.24
PHLDA1	-1.34564	7.44504	1.72271e-10	1.32932e-07	ENSG00000139289	4969.61	2110.36
PLPPR4	1.85892	2.59886	6.05976e-10	4.41622e-07	ENSG00000117600	51	200
POC1B-GALNT4	2.75451	1.20381	6.81463e-10	4.70497e-07	ENSG00000259075	11.14	81.88
IFI44L	-2.02114	2.07537	8.0126e-10	5.25546e-07	ENSG00000137959	132	35
XACT	-4.44965	0.271804	1.05253e-09	6.37666e-07	ENSG00000241743	43	2
GLIPR1	1.28467	7.39774	1.06942e-09	6.37666e-07	ENSG00000139278	1949.82	5126.98
EPHA2	-1.28812	6.6854	1.34124e-09	7.64974e-07	ENSG00000142627	2901	1282
DUSP4	-1.48778	3.78958	1.84527e-09	1.0086e-06	ENSG00000120875	403	155
MTATP6P1	-1.24603	7.1309	3.50615e-09	1.83975e-06	ENSG00000248527	3917.66	1782.56
KRT19	3.77592	0.33425	4.38438e-09	2.18e-06	ENSG00000171345	3	46
ID1	-1.23431	7.33613	4.48697e-09	2.18e-06	ENSG00000125968	4506	2067
PRR7	-1.25057	5.7931	8.61728e-09	4.03719e-06	ENSG00000131188	1550	703
SLCO4A1	-1.53704	3.11004	1.04744e-08	4.73803e-06	ENSG00000101187	252.98	94
ACKR3	1.275	5.01285	1.35217e-08	5.91258e-06	ENSG00000144476	374	977
NEXN	1.20162	6.45631	1.69769e-08	7.18396e-06	ENSG00000162614	1056.58	2622.9
P2RY11	-1.30112	4.44071	1.98866e-08	7.98902e-06	ENSG00000244165	611.92	267.93
ETV4	-1.44813	3.35792	2.07362e-08	7.98902e-06	ENSG00000175832	296	117
SH3BP1	-1.34092	4.05237	2.08198e-08	7.98902e-06	ENSG00000100092	470.68	200.46
MYEOV	-1.48308	3.20113	2.15895e-08	7.98902e-06	ENSG00000172927	267	103
TINAGL1	-1.46258	3.25396	2.19244e-08	7.98902e-06	ENSG00000142910	276	108
C19orf48	-1.18435	6.51735	2.52801e-08	8.96283e-06	ENSG00000167747	2527	1200
ARHGAP33	-1.34023	3.84542	4.21187e-08	1.43442e-05	ENSG00000004777	407.42	173.59
IER3	-1.15997	6.71907	4.30659e-08	1.43442e-05	ENSG00000137331	2891.48	1396.5
LPP	1.14933	7.43483	4.3739e-08	1.43442e-05	ENSG00000145012	2136.28	5114.25
CIITA	-1.30814	4.06716	4.73563e-08	1.51517e-05	ENSG00000179583	472.47	205.85
TMEM255A	1.95276	1.72559	4.86513e-08	1.51954e-05	ENSG00000125355	26	109
TGFB2	1.15049	6.53763	6.14756e-08	1.87544e-05	ENSG00000092969	1145.74	2745.18
CDH4	-1.28481	4.07247	7.54413e-08	2.24918e-05	ENSG00000179242	472	209
TEDC1	-1.24394	4.43787	7.97172e-08	2.32384e-05	ENSG00000185347	603.65	275
TGFB2-OT1	-4.25026	-0.0212472	9.70402e-08	2.71913e-05	ENSG00000281453	34.26	1.82
ZBTB20	1.35791	3.48349	9.87903e-08	2.71913e-05	ENSG00000181722	123.51	341.87
SAPCD2	-1.15922	5.65044	1.00719e-07	2.71913e-05	ENSG00000186193	1377.19	665.45
CDRT4	-4.68681	-0.194506	1.01568e-07	2.71913e-05	ENSG00000239704	30.42	1.15
ATP6V1G2-DDX39B	7.71684	-0.427402	1.26331e-07	3.25342e-05	ENSG00000254870	0	27.17
ANKRD12	1.15303	5.57621	1.26486e-07	3.25342e-05	ENSG00000101745	587	1409
RLBP1	-2.59529	0.654099	1.40873e-07	3.55379e-05	ENSG00000140522	51	9
WASH7P	-1.35363	3.35735	1.68255e-07	4.16446e-05	ENSG00000227232	290.58	122.64
SPRY2	-1.2585	3.9397	1.74268e-07	4.23342e-05	ENSG00000136158	428	193
SYNC	1.12025	5.94555	2.04896e-07	4.88696e-05	ENSG00000162520	770.62	1808.15
IFI6	-1.16214	4.9412	2.14421e-07	5.02282e-05	ENSG00000126709	842	406
PRSS33	-1.58167	2.35406	2.49222e-07	5.7356e-05	ENSG00000103355	150	54
TOX2	-1.16985	4.64408	2.8621e-07	6.47328e-05	ENSG00000124191	686	329
CDT1	-1.1407	5.0389	3.15055e-07	6.92102e-05	ENSG00000167513	897	439
LIME1	-1.19888	4.25688	3.16559e-07	6.92102e-05	ENSG00000203896	527.23	247.8
KLF16	-1.11687	5.49375	3.28721e-07	7.06912e-05	ENSG00000129911	1223.93	609.01
MLPH	-1.14174	4.91293	3.54872e-07	7.50839e-05	ENSG00000115648	822	402
E2F1	-1.08017	6.47325	3.61608e-07	7.52947e-05	ENSG00000101412	2396	1223
C3	-1.64544	2.04574	4.07603e-07	8.16457e-05	ENSG00000125730	122	42
FERP1	-7.61558	-0.570146	4.1078e-07	8.16457e-05	ENSG00000232149	23.46	0
REXO1L1P	-7.62412	-0.562732	4.1078e-07	8.16457e-05	ENSG00000205176	23.6	0
TGM2	-1.07372	6.21856	4.83586e-07	9.46819e-05	ENSG00000198959	2005	1028
LDHAP4	-1.27891	3.4066	5.21487e-07	0.000100601	ENSG00000214110	296.3	131.71
PAQR4	-1.09812	5.33042	5.7109e-07	0.000108573	ENSG00000162073	1088.18	548.54
UBE2SP1	-1.38965	2.75264	6.0913e-07	0.000113312	ENSG00000233966	191.62	78.85
CDCA5	-1.0716	6.01911	6.13292e-07	0.000113312	ENSG00000146670	1745	896
RSAD2	-2.19916	0.938823	6.58251e-07	0.00011993	ENSG00000134321	60	14
WDR90	-1.14277	4.50238	6.71154e-07	0.000120605	ENSG00000161996	618	302
WDR62	-1.07212	5.77089	7.20412e-07	0.000127708	ENSG00000075702	1469	754
BMP4	3.81156	-0.141619	7.59982e-07	0.000132926	ENSG00000125378	2	32
PAGR1	-1.13844	4.44699	8.09846e-07	0.000139784	ENSG00000280789	594.08	291.18
SCHIP1	1.71029	1.77148	8.56416e-07	0.000145902	ENSG00000151967	30.67	108.61
MEF2B	-1.44561	2.47146	8.82141e-07	0.000148358	ENSG00000213999	158.95	62.9
C15orf39	-1.07225	5.44677	9.51126e-07	0.000156928	ENSG00000167173	1173	602
HNRNPUL2-BSCL2	-1.04012	6.44069	9.57026e-07	0.000156928	ENSG00000234857	2321.47	1218.32
CDC45	-1.1542	4.17415	9.91047e-07	0.000157203	ENSG00000093009	493	239
SLC27A5	-1.88659	1.38524	9.95856e-07	0.000157203	ENSG00000083807	79.26	23.04
LAT	-1.05894	5.74702	1.00538e-06	0.000157203	ENSG00000213658	1440.59	746.2
CCDC85B	-1.01492	8.74583	1.00664e-06	0.000157203	ENSG00000175602	11416	6097
COL7A1	-1.01931	7.56058	1.0837e-06	0.000167247	ENSG00000114270	5024	2675
HMGA2	-1.03434	6.32324	1.15932e-06	0.000176837	ENSG00000149948	2137	1126
MALAT1	1.01953	7.20475	1.18755e-06	0.00017906	ENSG00000251562	1936	4236
NREP	1.01244	7.60297	1.27248e-06	0.000189687	ENSG00000134986	2560.29	5574.44
SEMA6B	-1.29284	3.065	1.29712e-06	0.000189973	ENSG00000167680	234	103
GP1BB	-1.69488	1.72125	1.31667e-06	0.000189973	ENSG00000203618	97.73	32.49
ISY1-RAB43	-1.04324	5.81182	1.34428e-06	0.000189973	ENSG00000261796	1501.54	786.29
BCL2	-1.39696	2.58852	1.34558e-06	0.000189973	ENSG00000171791	171	70
GCSHP5	7.43337	-0.670087	1.3552e-06	0.000189973	ENSG00000224837	0	22.3
RARB	1.13267	4.25884	1.36129e-06	0.000189973	ENSG00000077092	237	561
LTBP3	-1.00378	8.14964	1.40954e-06	0.000194636	ENSG00000168056	7531.62	4053.6
TMEM202-AS1	-1.41549	2.47625	1.47255e-06	0.000201218	ENSG00000261423	158.58	64.08
DDX12P	-1.92591	1.26581	1.50364e-06	0.000203348	ENSG00000214826	73.18	20.69
DDX11	-1.05275	5.28241	1.68828e-06	0.000225988	ENSG00000013573	1041.88	541.98
CTXN1	-1.12792	4.13194	1.84995e-06	0.000245128	ENSG00000178531	476	235
NIBAN2	-0.991188	8.06731	1.9182e-06	0.000251629	ENSG00000136830	7093	3851
SMG1P1	-1.77238	1.44202	1.9844e-06	0.000257736	ENSG00000237296	81.1	25.53
NT5E	-1.05375	5.08411	2.07055e-06	0.000266288	ENSG00000135318	908	472
UBE2S	-0.982334	8.7128	2.1839e-06	0.00027814	ENSG00000108106	11073.8	6049.35
B4GALNT4	-1.11869	4.14386	2.22483e-06	0.000280628	ENSG00000182272	479	238
FOSL1	-0.992014	7.13169	2.28149e-06	0.000285034	ENSG00000175592	3708	2012
LINC00520	1.05605	4.96202	2.30834e-06	0.000285667	ENSG00000258791	401	900
RECQL4	-1.05258	4.97247	2.38628e-06	0.000292554	ENSG00000160957	840	437
IL24	1.01757	5.82212	2.46768e-06	0.000297886	ENSG00000162892	742.26	1621.96
OXCT2	-7.4353	-0.725145	2.47519e-06	0.000297886	ENSG00000198754	20.69	0
STX1A	-1.19564	3.39453	2.58008e-06	0.000306116	ENSG00000106089	288.78	136
DIO2	1.20633	3.35936	2.59025e-06	0.000306116	ENSG00000211448	122	304
CCNF	-1.01955	5.62852	2.63512e-06	0.000308639	ENSG00000162063	1315	700
SUV39H1	-1.02323	5.47009	2.7735e-06	0.000321971	ENSG00000101945	1179	626
CHAF1A	-1.03648	5.10864	2.86575e-06	0.000329283	ENSG00000167670	920	484
LINC02732	1.99038	1.08514	2.88668e-06	0.000329283	ENSG00000254416	16	69
MAMDC4	-1.48157	2.14366	3.0213e-06	0.000341667	ENSG00000177943	127	49
FAM207A	-1.0623	4.6222	3.13669e-06	0.000351684	ENSG00000160256	659.89	340.98
ETV1	-1.69071	1.60649	3.2228e-06	0.000358277	ENSG00000006468	90	30
AURKB	-1.01014	5.55054	3.49243e-06	0.000384989	ENSG00000178999	1243	666
COL13A1	-1.0378	4.90889	3.55022e-06	0.000388099	ENSG00000197467	801	421
GNB3	-1.55466	1.86132	3.93873e-06	0.000424276	ENSG00000111664	105.38	38.63
PAXX	-1.03969	4.80015	3.95732e-06	0.000424276	ENSG00000148362	743	390
SAC3D1	-1.02449	5.05838	3.97819e-06	0.000424276	ENSG00000168061	886	470
CTU1	-0.997921	5.69996	4.05875e-06	0.000429376	ENSG00000142544	1375	743
PTOV1-AS2	-1.49833	1.9773	4.18087e-06	0.000438757	ENSG00000269352	113.25	43.18
FEN1	-0.964715	7.0348	4.35909e-06	0.00045383	ENSG00000168496	3445	1905
MCM7	-0.958551	7.53884	4.44503e-06	0.000459134	ENSG00000166508	4879.44	2709.79
GPAT3	-0.997141	5.53972	4.71184e-06	0.000479765	ENSG00000138678	1230	665
MAP2K6	1.08424	4.10609	4.71792e-06	0.000479765	ENSG00000108984	218	499
TAGLN	1.1878	3.2955	4.77988e-06	0.000480283	ENSG00000149591	117.71	289.57
RHOQ	0.950449	8.24162	4.79624e-06	0.000480283	ENSG00000119729	4102.23	8555.95
FBXL6	-0.986056	5.77915	4.91528e-06	0.000488475	ENSG00000182325	1448.71	789.3
EEA1	0.963459	6.56093	5.28949e-06	0.000521711	ENSG00000102189	1271	2675
ITK	1.61291	1.62158	5.41092e-06	0.000524505	ENSG00000113263	29	96
BEND6	1.33727	2.51173	5.42158e-06	0.000524505	ENSG00000151917	63	172
SLX1A-SULT1A3	-1.1504	3.41615	5.45209e-06	0.000524505	ENSG00000213599	290.35	141.1
BATF3	-1.36113	2.34432	5.47775e-06	0.000524505	ENSG00000123685	143	60
TRPC4	1.60443	1.70815	5.7521e-06	0.000546783	ENSG00000133107	31	102
MCM10	-1.07501	4.07762	5.79625e-06	0.000547015	ENSG00000065328	453	232
AGT	1.08	4.04281	5.94246e-06	0.000556809	ENSG00000135744	209	477
SLC7A8	1.03967	4.49532	6.22693e-06	0.000575363	ENSG00000092068	292	648
SELENOW	-0.957974	6.423	6.22821e-06	0.000575363	ENSG00000178980	2250	1250
DERPC	-0.95607	6.51006	6.2744e-06	0.000575578	ENSG00000286140	2389.02	1328.99
CALD1	0.940906	7.58494	6.57442e-06	0.000598566	ENSG00000122786	2613	5414
LIMD1-AS1	1.09743	3.82104	6.65613e-06	0.000598566	ENSG00000230530	177.55	410.17
F12	-1.24185	2.80503	6.66188e-06	0.000598566	ENSG00000131187	193	88
ZMYND19	-1.01173	4.77407	7.01178e-06	0.000625717	ENSG00000165724	725	388
MX1	-1.05497	4.12471	7.08505e-06	0.000627985	ENSG00000157601	466	242
PHC2	-0.959113	6.05384	7.19086e-06	0.000633086	ENSG00000134686	1742	967
FAM156A	-1.02405	4.56157	7.35717e-06	0.000643409	ENSG00000268350	627.17	332.78
S1PR4	-1.4356	2.05186	7.83459e-06	0.000680624	ENSG00000125910	118	47
GSTA2	4.31889	-0.528883	8.426e-06	0.000727186	ENSG00000244067	1	24
PSG1	1.20645	2.98436	8.728e-06	0.000748327	ENSG00000231924	93.76	233.69
SLC16A3	-0.924664	7.92893	8.84929e-06	0.000753666	ENSG00000141526	6343.85	3606.8
FAM187A	-1.57536	1.63177	8.90519e-06	0.000753666	ENSG00000214447	89.84	32.45
POLD1	-0.938626	6.55704	9.01554e-06	0.000758115	ENSG00000062822	2458	1384
SMG1P5	1.51917	1.76169	9.28194e-06	0.000775545	ENSG00000183604	33.68	104.43
ADAT3	-1.03426	4.2387	9.38475e-06	0.000778919	ENSG00000213638	502.13	264.54
CATSPER2P1	-1.47384	1.86009	9.44108e-06	0.000778919	ENSG00000205771	103.75	40.23
PTMS	-0.918869	8.31369	9.57756e-06	0.00078524	ENSG00000159335	8272	4722
SMOX	-0.995253	4.78153	9.84597e-06	0.000802233	ENSG00000088826	726	393
ACOX2	-1.86334	1.02628	1.00223e-05	0.000811555	ENSG00000168306	61	18
SLC16A4	1.01151	4.49118	1.04103e-05	0.000837802	ENSG00000168679	295	642
ABCB5	1.12482	3.32664	1.1129e-05	0.000890184	ENSG00000004846	124	292
LTB4R	-1.01273	4.36982	1.15603e-05	0.000919076	ENSG00000213903	547.41	292.74
WASH9P	-1.03859	4.03732	1.18282e-05	0.000934715	ENSG00000279457	436.85	229.45
MB21D2	0.932765	6.18657	1.20173e-05	0.000939036	ENSG00000180611	994	2048
PIF1	-1.2446	2.68895	1.20261e-05	0.000939036	ENSG00000140451	178	81
TMEM145	-1.17742	2.98498	1.23076e-05	0.000955335	ENSG00000167619	216	103
PERM1	-1.82848	1.00787	1.3663e-05	0.00104848	ENSG00000187642	59.87	18.1
UEVLD	0.990107	4.62043	1.36675e-05	0.00104848	ENSG00000151116	326	699
LCA5	1.44722	1.9149	1.43285e-05	0.0010928	ENSG00000135338	39	115
NRGN	-1.0823	3.5588	1.46524e-05	0.00110537	ENSG00000154146	316	161
ATP8B1	1.25289	2.59728	1.46619e-05	0.00110537	ENSG00000081923	69.78	179.66
NTSR1	4.25783	-0.578988	1.47851e-05	0.00110829	ENSG00000101188	1	23
EGF	1.14504	3.07596	1.57498e-05	0.0011739	ENSG00000138798	103	246
FAM222A	-1.18526	2.82936	1.58711e-05	0.00117625	ENSG00000139438	194	92
ALDH16A1	-0.925671	5.98186	1.60278e-05	0.00118119	ENSG00000161618	1644	934
HLA-DRA	-0.951436	5.16646	1.61935e-05	0.00118456	ENSG00000204287	939	524
KLF9	1.04072	3.87988	1.62541e-05	0.00118456	ENSG00000119138	190	422
UBXN11	-1.02145	4.05547	1.65277e-05	0.00119785	ENSG00000158062	440.68	234.23
ESPL1	-0.915808	6.19531	1.68887e-05	0.00121728	ENSG00000135476	1902	1088
SCG5	1.63994	1.37924	1.73178e-05	0.00124139	ENSG00000166922	24	81
KRT7	-1.60274	1.44318	1.77254e-05	0.00126371	ENSG00000135480	78.9	27.95
RAD9A	-0.988033	4.41581	1.8388e-05	0.00130386	ENSG00000172613	561.99	305.73
ZBTB41	0.965974	4.70651	1.945e-05	0.00137175	ENSG00000177888	350	738
DACT1	0.918634	5.8077	1.98702e-05	0.00139389	ENSG00000165617	769	1569
SLC12A8	0.911458	6.02152	2.02627e-05	0.00141387	ENSG00000221955	895	1817
MAFF	-1.23164	2.53218	2.04416e-05	0.0014188	ENSG00000185022	159	73
BMF	0.94445	5.0631	2.08837e-05	0.00144186	ENSG00000104081	453	941
MAP9	0.979472	4.43545	2.13541e-05	0.00145949	ENSG00000164114	288	613
KRT14	-1.02885	3.78272	2.13616e-05	0.00145949	ENSG00000186847	365	193
CLSTN2	0.978873	4.44498	2.20626e-05	0.00149957	ENSG00000158258	290	617
PDE5A	1.21869	2.57805	2.25649e-05	0.00151872	ENSG00000138735	70	176
SLC43A2	-1.04593	3.64561	2.25837e-05	0.00151872	ENSG00000167703	333	174
PLCB4	0.966038	4.58679	2.26917e-05	0.00151872	ENSG00000101333	322	679
BCYRN1	0.959493	4.67322	2.30453e-05	0.0015324	ENSG00000236824	343	720
KIFC1	-0.890621	6.79907	2.31296e-05	0.0015324	ENSG00000237649	2874	1673
NPDC1	-0.916696	5.5729	2.40542e-05	0.00158564	ENSG00000107281	1235	706
TMUB1	-0.893997	6.40741	2.44333e-05	0.00160258	ENSG00000164897	2192	1273
CRISPLD2	0.884585	6.98336	2.51588e-05	0.00164196	ENSG00000103196	1766	3519
C20orf27	-0.875584	7.78054	2.59223e-05	0.00168341	ENSG00000101220	5656	3327
ADD3	0.9703	4.4244	2.61101e-05	0.00168725	ENSG00000148700	287	607
SNHG10	-1.13488	2.89071	2.69121e-05	0.00173055	ENSG00000247092	200.34	98.39
LMNB1	-0.889841	6.3505	2.71746e-05	0.00173891	ENSG00000113368	2105	1226
MIA	-1.04581	3.56408	2.74114e-05	0.00174555	ENSG00000261857	314.57	164.38
LAMB3	-0.904487	5.70109	2.75732e-05	0.00174737	ENSG00000196878	1346	776
MCM5	-0.874014	7.29588	2.9059e-05	0.00182881	ENSG00000100297	4040	2379
LTBP2	-0.954985	4.5635	2.91372e-05	0.00182881	ENSG00000119681	618	344
TONSL	-0.906392	5.56005	2.92851e-05	0.00182934	ENSG00000160949	1221	703
FILIP1	3.82737	-0.455134	2.95077e-05	0.00183451	ENSG00000118407	1.52	25
CDC20	-0.869418	7.6321	3.01399e-05	0.00186129	ENSG00000117399	5095.09	3009.89
GPNMB	0.918744	5.23912	3.02223e-05	0.00186129	ENSG00000136235	518	1057
MYCT1	1.20627	2.54913	3.06053e-05	0.00187608	ENSG00000120279	69	172
SLC16A7	0.963907	4.4051	3.09786e-05	0.00189013	ENSG00000118596	284	598
C1orf35	-0.93265	4.8047	3.1977e-05	0.00194201	ENSG00000143793	727	411
RGPD6	0.983997	4.09899	3.21954e-05	0.00194626	ENSG00000183054	227.31	485.37
SPCS2P4	2.10678	0.512282	3.24692e-05	0.00195381	ENSG00000228589	9.79	45.94
TCEA2	-0.962715	4.31827	3.30603e-05	0.00197945	ENSG00000171703	522	289
PIMREG	-0.937095	4.68726	3.32433e-05	0.00197945	ENSG00000129195	670.7	378
OLFML3	0.941349	4.6613	3.34197e-05	0.00197945	ENSG00000116774	343	711
FAAP20	-0.873376	6.74744	3.34989e-05	0.00197945	ENSG00000162585	2761.26	1626.7
CYLD	0.867084	7.10972	3.50485e-05	0.00206173	ENSG00000083799	1943	3825
SLC38A2	0.861542	7.6964	3.52746e-05	0.00206577	ENSG00000134294	2926	5738
RBM24	0.9058	5.28518	3.59373e-05	0.00208445	ENSG00000112183	538	1088
MSH5	-1.19694	2.53035	3.60603e-05	0.00208445	ENSG00000204410	157.64	74.14
E2F2	-1.1783	2.64337	3.60704e-05	0.00208445	ENSG00000007968	170	81
GPR137	-0.881397	6.0092	3.70787e-05	0.00213333	ENSG00000173264	1657.67	971.12
ELFN1-AS1	-1.61091	1.29403	3.78553e-05	0.0021685	ENSG00000236081	71	25
CEACAMP10	2.00038	0.635774	3.81899e-05	0.00217815	ENSG00000241104	11.41	49.66
GCNT3	1.05201	3.38818	3.88632e-05	0.00220696	ENSG00000140297	134	300
C4orf48	-0.890024	5.5938	3.92988e-05	0.00222208	ENSG00000243449	1245	725
CHTF18	-0.910702	5.07236	3.97523e-05	0.00223807	ENSG00000127586	871.05	500
ATP5F1D	-0.856433	7.2809	4.18323e-05	0.00234511	ENSG00000099624	3981	2373
UPP1	-0.881305	5.78121	4.23937e-05	0.00236647	ENSG00000183696	1415	829
TMEM189-UBE2V1	0.914289	4.90555	4.35608e-05	0.00242131	ENSG00000124208	411.59	837.3
SLC25A10	-0.864872	6.41437	4.4094e-05	0.00244061	ENSG00000183048	2187	1296
AQP1	1.45636	1.64533	4.44236e-05	0.00244853	ENSG00000240583	32	95
CAMK2N2	-0.897843	5.21677	4.47435e-05	0.00245584	ENSG00000163888	960	556
HELZ2	-0.858988	6.73665	4.50012e-05	0.00245969	ENSG00000130589	2731	1625
CSRP3	4.12735	-0.684815	4.57911e-05	0.00248637	ENSG00000129170	1	21
FBRSL1	-0.854223	7.05083	4.58684e-05	0.00248637	ENSG00000112787	3392	2025
NFAT5	0.896309	5.23772	4.61775e-05	0.00249283	ENSG00000102908	522.78	1050.29
FAM110A	-0.978534	3.89075	4.71002e-05	0.0025275	ENSG00000125898	389	213
SLX1A	-0.873014	5.9011	4.72051e-05	0.0025275	ENSG00000132207	1534.69	904.31
PTX3	-1.50291	1.46995	4.74818e-05	0.00253197	ENSG00000163661	79	30
UFSP1	-1.64484	1.14168	4.92515e-05	0.00261571	ENSG00000176125	64	22
TAF1C	-0.862705	6.21162	4.95239e-05	0.00261957	ENSG00000103168	1898.97	1127
CDC42EP2	-1.05938	3.11409	5.0883e-05	0.0026704	ENSG00000149798	230.38	119.24
GPANK1	-0.894137	5.14276	5.1025e-05	0.0026704	ENSG00000204438	911.06	529.01
TTLL7	0.895995	5.06287	5.10955e-05	0.0026704	ENSG00000137941	463	930
SCAF1	-0.8386	8.51154	5.13883e-05	0.00267505	ENSG00000126461	9304	5615
CHST2	-1.18764	2.46257	5.16348e-05	0.00267725	ENSG00000175040	150	71
NRM	-0.864249	6.00683	5.22053e-05	0.00269618	ENSG00000137404	1648	977
PTPRCAP	-2.55255	-0.058226	5.25415e-05	0.0027029	ENSG00000213402	29.83	5.38
AKAP9	0.897713	5.03259	5.30182e-05	0.00271677	ENSG00000127914	453	911
MCM2	-0.84124	7.66512	5.34243e-05	0.00272693	ENSG00000073111	5176.98	3118.59
MVD	-0.865707	5.93829	5.38171e-05	0.00273633	ENSG00000167508	1572	931
PALLD	0.855995	6.36291	5.40621e-05	0.00273817	ENSG00000129116	1163	2272
ODC1	-0.845678	7.03031	5.47289e-05	0.00275428	ENSG00000115758	3337	2004
ATRX	0.84836	6.8204	5.48608e-05	0.00275428	ENSG00000085224	1603	3115
IGF1R	0.875486	5.55307	5.501e-05	0.00275428	ENSG00000140443	657	1301
EIF5A2	0.898223	4.94119	5.54273e-05	0.00276462	ENSG00000163577	425	855
NR2C2AP	-0.961965	3.92492	5.63288e-05	0.00279453	ENSG00000184162	396.83	219.8
EEF1A1P9	-2.1363	0.29624	5.64529e-05	0.00279453	ENSG00000249264	37.11	9.01
GUCY1A2	1.35673	1.85076	5.91648e-05	0.00291776	ENSG00000152402	39	108
HAUS8	-1.01967	3.32717	6.08703e-05	0.00298747	ENSG00000131351	265	141
TCF19	-0.83945	7.10336	6.10338e-05	0.00298747	ENSG00000137310	3505	2114
SNHG7	-0.907963	4.61401	6.33129e-05	0.0030675	ENSG00000233016	632.95	364
C11orf96	-0.914655	4.48611	6.33642e-05	0.0030675	ENSG00000187479	580	332
CDC42EP1	-0.832614	7.68181	6.34005e-05	0.0030675	ENSG00000128283	5226	3167
CSF1	-0.858186	5.87341	6.36042e-05	0.0030675	ENSG00000184371	1500	893
EPCAM	2.36932	0.0727818	6.40444e-05	0.00306857	ENSG00000119888	6	34
KIFC2	-0.872275	5.41035	6.40943e-05	0.00306857	ENSG00000167702	1091.34	643.38
GPRIN1	-0.854877	5.94671	6.44046e-05	0.00307084	ENSG00000169258	1577	941
ATG9B	-1.01064	3.42863	6.47192e-05	0.00307084	ENSG00000181652	283.88	152
LENG1	-0.964929	3.79324	6.4844e-05	0.00307084	ENSG00000105617	362.27	200.24
DDAH1	0.84021	6.77046	6.53472e-05	0.00308354	ENSG00000153904	1554.04	3002.85
HSPA1B	-0.826155	8.51652	6.60719e-05	0.00310656	ENSG00000204388	9307.27	5665.64
PTPRB	0.889266	4.92585	6.71613e-05	0.00314083	ENSG00000127329	422.19	844.09
ZFHX4	0.923236	4.33744	6.72795e-05	0.00314083	ENSG00000091656	276	565
TMOD2	0.883406	5.02649	6.78917e-05	0.00315817	ENSG00000128872	454	904
CENPO	-0.865952	5.48343	6.90426e-05	0.00320035	ENSG00000138092	1146.38	678.8
MAPK12	-0.842764	6.28943	7.13108e-05	0.00327297	ENSG00000188130	1994.46	1200.15
MAPK8IP3	-0.857255	5.67425	7.14327e-05	0.00327297	ENSG00000138834	1306	778
ZNF281	0.841655	6.36357	7.16796e-05	0.00327297	ENSG00000162702	1171	2265
ANKRD26	0.948434	3.92056	7.17012e-05	0.00327297	ENSG00000107890	204	425
BAZ2B	1.00833	3.41231	7.18567e-05	0.00327297	ENSG00000123636	139.09	302.1
ZNHIT2	-0.878031	5.00736	7.33154e-05	0.00332786	ENSG00000174276	826	485
HECW2	0.908482	4.47122	7.40658e-05	0.00335033	ENSG00000138411	305	618
IL2RB	2.23314	0.167973	7.45732e-05	0.0033534	ENSG00000100385	7	36
TMEM160	-0.85742	5.59834	7.4645e-05	0.0033534	ENSG00000130748	1239	738
FJX1	-0.828319	7.16026	7.52696e-05	0.00336221	ENSG00000179431	3636	2210
SMIM14	1.43759	1.49529	7.53536e-05	0.00336221	ENSG00000163683	29	85
NCAPH2	-0.836453	6.47279	7.59793e-05	0.00337863	ENSG00000025770	2261.51	1366.82
SLC25A1P5	-2.80701	-0.371393	7.67958e-05	0.00340091	ENSG00000267323	24	3.59
TMEM267	1.05168	3.09354	7.69988e-05	0.00340091	ENSG00000151881	109	244
TENM2	0.887911	4.82199	7.74413e-05	0.00340898	ENSG00000145934	393	785
FAM174C	-0.830287	6.78751	7.85941e-05	0.00343748	ENSG00000228300	2809	1705
TOR4A	-0.837586	6.29312	7.87836e-05	0.00343748	ENSG00000198113	1997	1206
RTN4R	-0.855024	5.60846	7.8875e-05	0.00343748	ENSG00000040608	1247	744
DNER	-0.895847	4.62966	7.96918e-05	0.00346158	ENSG00000187957	638	370
ECI1	-0.861708	5.3937	8.00003e-05	0.00346351	ENSG00000167969	1076	639
PLK3	-0.926985	4.07523	8.06711e-05	0.00348106	ENSG00000173846	437	248
ESF1	0.86175	5.34231	8.23303e-05	0.00353332	ENSG00000089048	571	1120
CBARP	-0.925789	4.13674	8.24207e-05	0.00353332	ENSG00000099625	456	259
ZNF579	-0.841006	5.99042	8.26973e-05	0.00353362	ENSG00000218891	1620	976
ZNF688	-1.00085	3.28397	8.51017e-05	0.00362456	ENSG00000229809	256	138
KIF22	-0.845333	5.77449	8.65527e-05	0.00366638	ENSG00000079616	1396	838.52
TLE3	-0.911949	4.24478	8.66427e-05	0.00366638	ENSG00000140332	490	281
UGCG	0.838508	6.0062	8.71238e-05	0.00367489	ENSG00000148154	915	1766
ERAP2	0.859547	5.29741	8.77429e-05	0.00368914	ENSG00000164308	554	1085
ADCK2	-0.87199	5.00091	8.88254e-05	0.00372272	ENSG00000133597	821.09	484.14
FANCA	-0.90243	4.36617	9.04787e-05	0.00377993	ENSG00000187741	531.98	307.1
EPOP	-1.37676	1.55558	9.08665e-05	0.00377994	ENSG00000273604	82	34
C8orf58	-0.857181	5.32124	9.12311e-05	0.00377994	ENSG00000241852	1022.04	608.86
MYLK	0.808455	8.97573	9.13699e-05	0.00377994	ENSG00000065534	7273.87	13748.8
ATF3	0.89933	4.43195	9.16973e-05	0.00377994	ENSG00000162772	298	600
CCND1	-0.809788	8.46433	9.19194e-05	0.00377994	ENSG00000110092	8939.71	5503.98
C1orf122	-0.829518	6.27376	9.27112e-05	0.00379586	ENSG00000197982	1966.4	1194.18
TMEM201	-0.863573	5.13113	9.28856e-05	0.00379586	ENSG00000188807	897	532
C9orf16	-0.859106	5.21071	9.39903e-05	0.0038221	ENSG00000171159	946.95	563.37
CRELD2	-0.826705	6.38656	9.4314e-05	0.0038221	ENSG00000184164	2125	1293.02
OGFR	-0.817858	7.05365	9.44016e-05	0.0038221	ENSG00000060491	3368	2062
KRT81	-0.810773	7.92755	9.48349e-05	0.00382783	ENSG00000205426	6163.06	3791.85
EXOSC6	-0.834056	5.97411	9.51327e-05	0.00382807	ENSG00000223496	1599	968
MBTD1	1.03284	3.02776	9.5965e-05	0.00384266	ENSG00000011258	105	232
KMT5C	-0.979084	3.49899	9.60812e-05	0.00384266	ENSG00000133247	296	162
ERF	-0.810816	7.72781	9.70595e-05	0.00386999	ENSG00000105722	5366	3301.35
TEDC2	-0.883994	4.55031	9.99852e-05	0.00397456	ENSG00000162062	602	352
TACC3	-0.820101	6.55047	0.000102005	0.0040352	ENSG00000013810	2377	1453
RICTOR	0.87979	4.7066	0.000102126	0.0040352	ENSG00000164327	364	723
PILRB	-0.886097	4.48674	0.000103638	0.00408266	ENSG00000121716	576.25	336.45
ARHGAP30	-1.15095	2.35542	0.000105004	0.00412407	ENSG00000186517	138	67
HOXB2	-0.855313	5.06505	0.000106684	0.00417755	ENSG00000173917	855	510
TK1	-0.806859	7.49137	0.000108346	0.00421921	ENSG00000167900	4550	2807
MESP1	-1.5274	1.23404	0.00010848	0.00421921	ENSG00000166823	67	25
KIF18B	-0.846878	5.30785	0.000108713	0.00421921	ENSG00000186185	1010	606
LINC02154	1.10824	2.56216	0.000112823	0.00436581	ENSG00000235385	73	170
C7orf50	-0.829087	5.832	0.0001145	0.00440909	ENSG00000146540	1447	879
EML5	1.63165	1.02632	0.000115065	0.00440909	ENSG00000165521	18.64	62.61
ABCA1	0.988839	3.33551	0.000115075	0.00440909	ENSG00000165029	133	285
CNIH3	-1.25267	1.92475	0.000115286	0.00440909	ENSG00000143786	104	47.03
CAPN15	-0.806562	7.08236	0.00011685	0.00444552	ENSG00000103326	3426	2114
COMTD1	-0.856709	4.93614	0.000117528	0.00444552	ENSG00000165644	782	466
ATP13A3	0.798545	8.19235	0.000117533	0.00444552	ENSG00000133657	4244	7967
CCNT2	0.915233	4.02646	0.000117594	0.00444552	ENSG00000082258	223	454
PDCD1LG2	1.33183	1.72157	0.000118334	0.00446064	ENSG00000197646	36	98
KIF2C	-0.812048	6.46267	0.000122063	0.00458803	ENSG00000142945	2232	1372
C21orf58	-1.15419	2.24778	0.000122872	0.00460524	ENSG00000160298	128	62
EIF4EP2	2.15588	0.218137	0.000124562	0.00464557	ENSG00000229944	7.61	37.05
HMGA1	-0.790028	10.4179	0.00012475	0.00464557	ENSG00000137309	34460	21509
XRN1	0.842862	5.2257	0.00012501	0.00464557	ENSG00000114127	531	1028
TOMM40	-0.796871	7.83783	0.000125648	0.00464872	ENSG00000130204	5771.06	3585.05
IRF2BP1	-0.807182	6.68386	0.000126135	0.00464872	ENSG00000170604	2599	1603
XRCC3	-0.83823	5.35742	0.000126158	0.00464872	ENSG00000126215	1043.14	629.65
SLC9A3-AS1	-1.09541	2.63901	0.000126965	0.00465749	ENSG00000225138	166.44	84
AMIGO2	-0.831521	5.5015	0.000127106	0.00465749	ENSG00000139211	1151	698
SPRED3	-1.03943	2.93288	0.000127778	0.00466905	ENSG00000188766	202	106
POU3F2	1.45207	1.35449	0.00013074	0.00476403	ENSG00000184486	26	77
ARL15	0.875478	4.45455	0.000131196	0.00476738	ENSG00000185305	306	606
CFL2	0.795963	7.60279	0.000132129	0.00478803	ENSG00000165410	2823	5290
RASAL2	-1.09949	2.53645	0.000133326	0.00481811	ENSG00000075391	155	78
WDR44	0.87071	4.45148	0.000143411	0.00515684	ENSG00000131725	306	604
NUBP2	-0.811983	5.98658	0.000143655	0.00515684	ENSG00000095906	1604	986
KLF7	0.830358	5.34963	0.000143879	0.00515684	ENSG00000118263	582	1117
RHOU	1.31706	1.71128	0.000145525	0.00518749	ENSG00000116574	36	97
SDCBP2-AS1	1.32491	1.71674	0.000145525	0.00518749	ENSG00000234684	36	97.53
ARID5B	0.820618	5.70265	0.000146232	0.00519856	ENSG00000150347	747	1424
RNASEH2A	-0.826924	5.39801	0.000147832	0.00524126	ENSG00000104889	1069.94	650.91
IFITM1	-2.44728	-0.0206652	0.000150641	0.00532645	ENSG00000185885	30.35	5.9
RBM43	0.966772	3.35282	0.000152595	0.00538101	ENSG00000184898	136	287
SLC37A4	-0.865002	4.51337	0.000155237	0.00545952	ENSG00000137700	584	346
PSMC3IP	-0.915956	3.76143	0.000158077	0.00554454	ENSG00000131470	350.21	200.26
ISG20	-0.966647	3.2615	0.00016182	0.00566042	ENSG00000172183	250	138
UBE2W	0.87323	4.30439	0.000162244	0.00566042	ENSG00000104343	275.88	545.51
G0S2	-1.10864	2.40914	0.000167466	0.00582711	ENSG00000123689	142	71
DCAF15	-0.812649	5.55993	0.000174685	0.00606222	ENSG00000132017	1193	733
HASPIN	-0.985908	3.09811	0.000178278	0.00616242	ENSG00000177602	224	122
ZYG11B	0.836171	4.90121	0.000178512	0.00616242	ENSG00000162378	425	819
ZNF580	-0.800611	5.91206	0.000182677	0.00628964	ENSG00000213015	1518.78	941
CCDC186	0.912965	3.7419	0.000184588	0.00633881	ENSG00000165813	183	372
PGGHG	-0.920297	3.63511	0.000188079	0.00644182	ENSG00000142102	321	183
GAS2L1	-0.781713	7.03699	0.000189087	0.00645947	ENSG00000185340	3299	2071
VGF	-1.1875	2.04872	0.000192299	0.0065158	ENSG00000128564	112	53
ARFRP1	-0.79594	5.99958	0.000192452	0.0065158	ENSG00000101246	1612	1002
TXNRD1	0.769949	9.00737	0.000192487	0.0065158	ENSG00000198431	7562	13917
BBX	0.790264	6.32837	0.000192722	0.0065158	ENSG00000114439	1169	2182
EME2	-0.8435	4.56173	0.000199041	0.00671215	ENSG00000197774	600.78	361.29
SLC2A4RG	-0.781106	6.82497	0.000199633	0.00671373	ENSG00000125520	2847.39	1788.24
CYRIA	0.81787	5.16293	0.000200112	0.00671373	ENSG00000197872	514	978
BCL7C	-0.793177	6.01924	0.000201001	0.00672635	ENSG00000099385	1633	1017
CDCA3	-0.810737	5.3597	0.000205072	0.00683503	ENSG00000111665	1037.62	638.37
TRABD	-0.784689	6.44089	0.00020529	0.00683503	ENSG00000170638	2183.35	1367.79
ZNF771	-0.961547	3.18695	0.000206689	0.00684342	ENSG00000179965	237.01	131.29
LINC02821	-2.65262	-0.465549	0.000206996	0.00684342	ENSG00000257139	21.96	3.66
MBD3	-0.772879	7.49905	0.000207108	0.00684342	ENSG00000071655	4534.99	2864.42
ZNF292	0.821227	5.04855	0.000207914	0.00684496	ENSG00000188994	474	904
PHF19	-0.791226	6.02084	0.000208198	0.00684496	ENSG00000119403	1634	1019
TYMP	-1.03302	2.73704	0.00021021	0.00688792	ENSG00000025708	175.81	92.66
GLCCI1	1.23672	1.87111	0.000210555	0.00688792	ENSG00000106415	42	107
TPRN	-0.848475	4.46916	0.000212668	0.00693975	ENSG00000176058	564	338
FGF1	0.862385	4.25048	0.000213687	0.00695568	ENSG00000113578	267	524
MROH6	-1.29952	1.54257	0.000216051	0.00701524	ENSG00000204839	80	35
SPSB2	-0.962302	3.16231	0.000218014	0.0070615	ENSG00000111671	233	129
LRFN3	-0.784777	6.19976	0.000220336	0.00710223	ENSG00000126243	1847	1157
GASK1B	0.873892	4.08182	0.000220354	0.00710223	ENSG00000164125	236.15	467.18
CEMP1	-1.13821	2.16039	0.000222235	0.00712782	ENSG00000205923	119.92	58.73
CNIH2	-1.15718	2.15549	0.000222235	0.00712782	ENSG00000174871	120	58
CHM	0.826199	4.82911	0.000225761	0.00722326	ENSG00000188419	406	777
INAFM1	-0.908929	3.61201	0.000226962	0.007244	ENSG00000257704	315	181
DOK3	-1.17458	2.03997	0.000228703	0.00728187	ENSG00000146094	111	53
GBP2	0.792601	5.72289	0.000233173	0.00737149	ENSG00000162645	767	1434
FOXN2	0.868338	4.09544	0.000233933	0.00737149	ENSG00000170802	239	471
CAMK2N1	-0.772927	6.78618	0.000234307	0.00737149	ENSG00000162545	2766	1747
SHB	-0.853527	4.28465	0.000234326	0.00737149	ENSG00000107338	496.65	296.59
SH3BGRL	0.780429	6.28089	0.000234328	0.00737149	ENSG00000131171	1136	2106
NOTCH1	-0.804505	5.28558	0.000237374	0.00744947	ENSG00000148400	984	608
ALKBH4	-0.867735	4.03658	0.000238438	0.00746499	ENSG00000160993	419.31	247.94
RB1CC1	0.777738	6.37012	0.000239659	0.00747422	ENSG00000023287	1210	2239
YDJC	-0.770538	6.88429	0.000239873	0.00747422	ENSG00000161179	2959	1872
UQCC3	-0.8241	4.77344	0.000241464	0.00749571	ENSG00000204922	692.72	422.23
TCOF1	-0.765026	7.44181	0.000241705	0.00749571	ENSG00000070814	4349.73	2762.4
EREG	3.20693	-0.629281	0.000243751	0.00754132	ENSG00000124882	2	21
SNX16	1.05432	2.54531	0.000245015	0.00756261	ENSG00000104497	74	166
ZNF703	-0.767192	7.06833	0.000246356	0.00757888	ENSG00000183779	3359	2130
RNF6	0.779676	6.16289	0.000246698	0.00757888	ENSG00000127870	1047	1940
PDLIM5	0.801477	5.28605	0.000247766	0.0075939	ENSG00000163110	564	1061
KITLG	0.815952	4.90847	0.000249129	0.00761788	ENSG00000049130	431	819
RASSF7	-0.805438	5.12609	0.000252874	0.00771441	ENSG00000099849	881	544
FNIP2	0.817223	4.86525	0.000258091	0.00781024	ENSG00000052795	418	795
CDKN2C	-0.779946	5.99378	0.000258147	0.00781024	ENSG00000123080	1599	1005
FOXC2	-1.27692	1.56643	0.000258396	0.00781024	ENSG00000176692	81	36
MIR222HG	-1.27692	1.56643	0.000258396	0.00781024	ENSG00000270069	81	36
PCDH1	-0.990926	2.92752	0.000259273	0.00781873	ENSG00000156453	199	108
CDK3	-1.15457	2.06429	0.000260791	0.00784646	ENSG00000250506	112.44	54.44
RIT1	0.811701	5.01493	0.00026257	0.00788192	ENSG00000143622	465	881
KLHL24	0.795176	5.4229	0.000264821	0.00793132	ENSG00000114796	622	1165
DNLZ	-0.866707	3.98239	0.000274542	0.00817793	ENSG00000213221	403.67	238.86
NDUFB11	-0.757627	7.51073	0.000274606	0.00817793	ENSG00000147123	4554	2907
SLC2A12	1.02988	2.60236	0.000275804	0.00817793	ENSG00000146411	77.93	171.87
BCL2L12	-0.794841	5.33297	0.000276109	0.00817793	ENSG00000126453	1014.45	631.03
ACSL1	0.757804	7.45673	0.00027658	0.00817793	ENSG00000151726	2594	4734
TEX15	1.22376	1.794	0.000276795	0.00817793	ENSG00000133863	40	101
PELP1	-0.766912	6.49781	0.000280107	0.00825717	ENSG00000141456	2261	1434
ERFE	-1.28613	1.49292	0.000280914	0.00826239	ENSG00000178752	77	34
INO80E	-0.776385	5.9312	0.000281641	0.00826459	ENSG00000169592	1529.64	963.78
CCDC148	1.60301	0.880416	0.000282516	0.00826459	ENSG00000153237	17	56
SORBS2	0.858183	4.04631	0.000283171	0.00826459	ENSG00000154556	232	454
TMED2-DT	-1.40507	1.26676	0.000283508	0.00826459	ENSG00000247373	67.04	27.24
WDR34	-0.773689	5.99699	0.000288608	0.00839458	ENSG00000119333	1600	1010
ACD	-0.777215	5.86476	0.000290092	0.00841908	ENSG00000102977	1461	920
FOXD1	-0.764418	6.51521	0.000291781	0.00842049	ENSG00000251493	2287	1453
TSPAN4	-0.76577	6.40475	0.0002931	0.00842049	ENSG00000214063	2119	1345
EML2-AS1	-1.1112	2.24578	0.000293331	0.00842049	ENSG00000267757	126.62	63.19
ALPK2	1.26765	1.61905	0.00029373	0.00842049	ENSG00000198796	34.53	89.91
RHOXF1P3	-1.25773	1.63077	0.00029373	0.00842049	ENSG00000282933	84.47	38.05
PLK1	-0.755717	7.27639	0.000293992	0.00842049	ENSG00000166851	3869	2473
SMG1P3	1.05423	2.45445	0.000294684	0.00842193	ENSG00000180747	69.4	155.68
GGN	-1.84783	0.34778	0.000296643	0.00845949	ENSG00000179168	37	11
ZNF444	-0.775755	5.80797	0.000300688	0.00855623	ENSG00000167685	1404	885
MIER2	-0.790705	5.25056	0.000302624	0.00859269	ENSG00000105556	957	597
NT5C	-0.770664	5.99088	0.000305349	0.00865135	ENSG00000125458	1592	1007.06
ZNF484	1.20954	1.85251	0.00030684	0.00867485	ENSG00000127081	42	105
DEFB103A	0.868782	3.83333	0.000314882	0.00887366	ENSG00000176797	199	392.31
PTRH1	-0.851389	4.00917	0.000315225	0.00887366	ENSG00000187024	409.72	245.03
GOLGA7B	-0.829525	4.37844	0.000320798	0.00901121	ENSG00000155265	527	320
STAM2	0.77844	5.56789	0.000324828	0.00909609	ENSG00000115145	693	1283
TMEM106B	0.794744	5.09117	0.000325207	0.00909609	ENSG00000106460	494	925
PHF6	0.78036	5.4769	0.000336105	0.0093809	ENSG00000156531	650	1205
BOP1	-0.749236	7.13222	0.000338501	0.00942771	ENSG00000261236	3495	2244
KRCC1	2.77997	-0.47734	0.000339552	0.00943696	ENSG00000172086	3	23
JARID2	0.751835	6.7999	0.000344979	0.00955376	ENSG00000008083	1649	2997
TLR1	1.24313	1.64001	0.000345775	0.00955376	ENSG00000174125	35.48	90.82
IL1R1	0.873393	3.69268	0.00034594	0.00955376	ENSG00000115594	180	356
SYNGR2	-0.753817	6.56688	0.000348841	0.00961365	ENSG00000108639	2364	1513
POLK	0.820136	4.42845	0.000351223	0.00965899	ENSG00000122008	308	587
UBE2C	-0.753276	6.54929	0.000353738	0.00970781	ENSG00000175063	2335	1495
FUZ	-0.771778	5.61461	0.000354858	0.00971822	ENSG00000010361	1226.37	775.16
SENP7	0.889435	3.48923	0.000356215	0.00973506	ENSG00000138468	155	310
C9orf40	-0.824165	4.32479	0.000361546	0.00986022	ENSG00000135045	507	309
PARP10	-0.766513	5.79071	0.000365746	0.00995406	ENSG00000178685	1384	878
VPS13C	0.777618	5.33092	0.000366837	0.00996307	ENSG00000129003	588	1088
SLC43A3	-0.741492	7.53673	0.0003676	0.00996318	ENSG00000134802	4617.52	2980.7
FOXD2	-0.992202	2.66875	0.000379268	0.0102582	ENSG00000186564	166	90
SNRPB	-0.733211	8.74064	0.00038603	0.0104196	ENSG00000125835	10617	6893
GTF2IRD2	1.44436	1.15861	0.000395595	0.0106559	ENSG00000196275	22.64	66.72
PAX8-AS1	0.808229	4.48559	0.000398199	0.010704	ENSG00000189223	322.2	609.01
MCC	0.771811	5.33701	0.000400386	0.0107148	ENSG00000171444	592	1091
SCAMP1	0.767792	5.52968	0.000401009	0.0107148	ENSG00000085365	678	1246
HMGN5	0.834958	4.09194	0.000401052	0.0107148	ENSG00000198157	242	466
BBIP1	0.902797	3.30778	0.000401868	0.0107148	ENSG00000214413	135.68	273.9
ELMOD1	0.971929	2.81499	0.000407105	0.0108325	ENSG00000110675	93	197
CERT1	0.765493	5.50254	0.000413861	0.0109899	ENSG00000113163	666	1222
PPP2R3B	-0.844131	3.90749	0.000420185	0.0111042	ENSG00000167393	381	229
TIGD5	-0.8017	4.49363	0.000420489	0.0111042	ENSG00000179886	567	351
SFRP1	-0.744921	6.44943	0.000420758	0.0111042	ENSG00000104332	2174	1400
CCDC103	2.49164	-0.345087	0.000421961	0.0111042	ENSG00000167131	4	24.88
SSBP4	-0.743855	6.51022	0.000422398	0.0111042	ENSG00000130511	2267.03	1460.99
KREMEN2	-1.22248	1.62977	0.000424717	0.0111429	ENSG00000131650	83.79	38.68
INKA1	-1.18914	1.7556	0.000426635	0.0111601	ENSG00000185614	91	43
CPEB4	0.799941	4.59095	0.000427075	0.0111601	ENSG00000113742	348	654
PAQR6	-1.72154	0.480044	0.000429203	0.0111898	ENSG00000160781	40	13
ALYREF	-0.744053	6.42502	0.000429917	0.0111898	ENSG00000183684	2137	1377
HSPBP1	-0.740122	6.69802	0.000432499	0.0112347	ENSG00000133265	2580	1667
DNAJC27	1.11459	2.03268	0.000433879	0.0112483	ENSG00000115137	50	117
ITPR1	0.884603	3.43927	0.000437353	0.011316	ENSG00000150995	150	299
MAPK11	-0.836809	3.93992	0.000444401	0.0114757	ENSG00000185386	389	235
RP2	0.791038	4.7041	0.000447373	0.0115142	ENSG00000102218	378	706
RPUSD1	-0.741889	6.41632	0.000447647	0.0115142	ENSG00000007376	2122.95	1370
ANXA3	0.759	5.55358	0.000455724	0.011699	ENSG00000138772	692	1264
IER2	-0.736678	6.68584	0.000460899	0.0118087	ENSG00000160888	2556	1655.44
RNFT1	0.906512	3.19325	0.000463524	0.0118338	ENSG00000189050	125	253
CENPB	-0.724727	8.26619	0.000463683	0.0118338	ENSG00000125817	7624	4979
FAM111B	-0.837474	3.85226	0.000466532	0.0118834	ENSG00000189057	366	221
MYBL2	-0.728206	7.51252	0.000468169	0.011902	ENSG00000101057	4525	2948
CXADR	0.853201	3.68765	0.000474733	0.0120428	ENSG00000154639	181	353
PIK3C2A	0.749864	5.82345	0.000475548	0.0120428	ENSG00000011405	838	1521
ELP5	-0.765087	5.26307	0.000476463	0.0120428	ENSG00000170291	959.05	609
RNF13	0.757054	5.54401	0.000479059	0.0120852	ENSG00000082996	688	1255
BCL2L1	-0.723078	8.14097	0.000482158	0.01214	ENSG00000171552	6987	4568.21
SCYL2	0.738812	6.35399	0.000483127	0.0121411	ENSG00000136021	1217	2192
FAM83H	2.29554	-0.214416	0.000488104	0.0122427	ENSG00000180921	5	27
HGH1	-0.745167	5.91939	0.000490538	0.0122803	ENSG00000235173	1505	969
DENND5B	0.762256	5.29906	0.000492135	0.0122968	ENSG00000170456	579	1060
ITGAV	0.733599	6.6091	0.000497272	0.0124016	ENSG00000138448	1456	2613
JUND	-0.720467	8.18527	0.000503441	0.0125316	ENSG00000130522	7200	4716
TIPARP	0.762913	5.27693	0.000506998	0.0125962	ENSG00000163659	570	1044
TMEM191C	-1.33205	1.34552	0.000508818	0.0126175	ENSG00000206140	69.93	29.9
EHBP1L1	-0.725405	7.23807	0.00051034	0.012629	ENSG00000173442	3738	2440
SLC26A6	-0.759087	5.3081	0.000511204	0.012629	ENSG00000225697	988	630
RRP1	-0.754371	5.46707	0.000512908	0.0126472	ENSG00000160214	1102	705
GPSM3	-0.751491	5.50555	0.000514783	0.0126696	ENSG00000213654	1131	725
COMMD4	-0.729497	6.74819	0.000516372	0.012685	ENSG00000140365	2664	1734
SERINC1	0.737421	6.13636	0.000526625	0.0129127	ENSG00000111897	1047	1884
MEX3D	-0.73589	6.17031	0.000531745	0.0130139	ENSG00000181588	1787	1158
TP53I13	-0.752167	5.47181	0.00053469	0.0130616	ENSG00000167543	1105	708
SART1	-0.724124	7.05886	0.00053654	0.0130824	ENSG00000175467	3300	2156
PIH1D1	-0.731645	6.37047	0.000541912	0.0131889	ENSG00000104872	2051	1333
PUS10	1.05577	2.27328	0.000547773	0.0133068	ENSG00000162927	61	137
ASF1B	-0.780638	4.65734	0.000554354	0.0134418	ENSG00000105011	632	397
CAP2	0.731194	6.29986	0.000559724	0.013547	ENSG00000112186	1176	2107
ANPEP	-0.755887	5.24066	0.000560861	0.0135495	ENSG00000166825	942	602
MIRLET7BHG	-0.953848	2.7649	0.000569423	0.0137164	ENSG00000197182	176	98
TELO2	-0.742513	5.65066	0.000569863	0.0137164	ENSG00000100726	1248	805
DHTKD1	0.895109	3.17443	0.000572378	0.0137517	ENSG00000181192	124	249
ARHGEF37	1.67224	0.568803	0.000577021	0.0138379	ENSG00000183111	13	45
HOXC11	-0.881023	3.22661	0.000585676	0.0140199	ENSG00000123388	239	140
DRD4	-1.65116	0.529506	0.000591283	0.0140849	ENSG00000069696	41	14
HPDL	-1.65116	0.529506	0.000591283	0.0140849	ENSG00000186603	41	14
USO1	0.746026	5.486	0.000591615	0.0140849	ENSG00000138768	664	1202
DUSP6	-1.35361	1.21629	0.000593123	0.0140953	ENSG00000139318	64	26.95
NR1D2	0.727558	6.249	0.000604331	0.0143357	ENSG00000174738	1137	2032
CPNE8	0.766122	4.83981	0.000612311	0.0144755	ENSG00000139117	420	771
CTU2	-0.779606	4.49917	0.000612435	0.0144755	ENSG00000174177	566	355.79
FBXL15	-0.751252	5.18973	0.000620801	0.0146225	ENSG00000107872	908.16	582.24
IL6ST	0.725451	6.28274	0.000620884	0.0146225	ENSG00000134352	1165	2079
GOPC	0.775406	4.64743	0.000627089	0.0147422	ENSG00000047932	365.88	676
LYSMD3	0.784198	4.45606	0.000629793	0.0147793	ENSG00000176018	319	593
ABCA13	0.798821	4.13838	0.000631235	0.0147867	ENSG00000179869	254	477
SRP9P1	1.46316	0.88872	0.000645307	0.0150458	ENSG00000180581	18.4	54.98
ZNF658	1.52476	0.871742	0.000645307	0.0150458	ENSG00000274349	17.6	54.9
RASA4B	-1.15123	1.81378	0.000645736	0.0150458	ENSG00000170667	94.07	45.64
HLA-DRB1	-0.720084	6.40084	0.000656798	0.0152764	ENSG00000196126	2088.37	1368.21
TMEM238	-1.15822	1.70182	0.000662286	0.0153714	ENSG00000233493	87	42
SLC17A7	0.952434	2.73983	0.000663228	0.0153714	ENSG00000104888	89	186
UBE2D1	0.747802	5.2003	0.000666393	0.0154175	ENSG00000072401	544	986
FAM72B	-0.966217	2.5647	0.000670557	0.0154866	ENSG00000188610	153.35	84.65
DHFRP1	2.46417	-0.378042	0.000672116	0.0154953	ENSG00000188985	3.96	24.17
YJEFN3	-1.21196	1.57222	0.000674933	0.0155329	ENSG00000250067	80.24	37.31
PREPL	0.732597	5.67091	0.000681099	0.0156474	ENSG00000138078	759.43	1362
MLLT3	0.873492	3.30271	0.000682713	0.015657	ENSG00000171843	137	271
CD74	-0.707265	7.38323	0.000687767	0.0157454	ENSG00000019582	4114.27	2719.6
PPIP5K2	0.742272	5.27907	0.000692802	0.0158331	ENSG00000145725	576	1040
LRIF1	0.76834	4.56482	0.000697393	0.0159098	ENSG00000121931	346.5	637.07
DCBLD2	-0.69827	9.5091	0.0006988	0.0159098	ENSG00000057019	17922	11921
WDFY1	0.709283	7.03704	0.000699927	0.0159098	ENSG00000085449	1980	3493.97
GINS2	-0.801604	3.98904	0.000701013	0.0159098	ENSG00000131153	399	247
METRN	-0.704275	7.59277	0.000706884	0.0160154	ENSG00000103260	4754	3149
TRAM1	0.709956	6.82951	0.000717	0.0162166	ENSG00000067167	1714	3026
DNAH6	1.2465	1.40943	0.000720329	0.0162638	ENSG00000115423	30	77
ZEB2	0.720983	6.00715	0.000726143	0.0163399	ENSG00000169554	964	1715
MOB1B	0.78053	4.34149	0.000726191	0.0163399	ENSG00000173542	295	547
GPATCH2L	0.728581	5.70689	0.000728467	0.0163631	ENSG00000089916	780	1395
DOHH	-0.736552	5.36098	0.000731673	0.016407	ENSG00000129932	1019	660
CCNG1	0.699143	8.00334	0.000744711	0.0166708	ENSG00000113328	3887	6811
FGF5	0.846378	3.44305	0.000747832	0.0166969	ENSG00000138675	153	297
MME	0.709397	6.65793	0.000748418	0.0166969	ENSG00000196549	1522	2686
HSD3B7	-0.744697	5.06669	0.000760592	0.0169277	ENSG00000099377	832.33	536.05
ARHGAP42	0.909277	2.97358	0.000761344	0.0169277	ENSG00000165895	107	217
DSG2	0.703073	7.16988	0.000763344	0.0169434	ENSG00000046604	2176.93	3824.97
POLE	-0.720078	5.87219	0.000764902	0.0169493	ENSG00000177084	1447	948
TRIOBP	-0.710726	6.39165	0.000772378	0.0170861	ENSG00000100106	2070	1365
FAM89B	-0.703733	6.97943	0.000774515	0.0171045	ENSG00000176973	3106.41	2058.41
LRRC37A	0.906053	2.86372	0.000780354	0.0171653	ENSG00000176681	99.19	200.72
DOCK10	0.716852	5.99859	0.000780607	0.0171653	ENSG00000135905	960	1703
GMFB	0.705387	6.78919	0.000781193	0.0171653	ENSG00000197045	1670	2939
PHLDB2	0.711476	6.29493	0.000785478	0.0172045	ENSG00000144824	1182	2089
BAD	-0.709562	6.40342	0.0007856	0.0172045	ENSG00000002330	2086.33	1376.88
RANBP1	-0.699039	7.39747	0.000791459	0.0172866	ENSG00000099901	4146.11	2756.32
ITPKA	-0.833055	3.49038	0.000792038	0.0172866	ENSG00000137825	284	172
PCDHGA2	1.57991	0.57714	0.000793692	0.0172866	ENSG00000081853	13.74	44.59
HOXC13	-0.736367	5.14966	0.000795605	0.0172866	ENSG00000123364	879.82	569.92
PPP1R35	-0.739167	5.11582	0.000796184	0.0172866	ENSG00000160813	860	556
TGFBR3L	-1.09132	1.95167	0.000797253	0.0172866	ENSG00000260001	102.38	51.79
CREBRF	0.803436	3.8481	0.000798657	0.0172884	ENSG00000164463	207	390
ENKD1	-0.764546	4.48831	0.000811161	0.0175302	ENSG00000124074	559.57	355.44
MGAT5B	-0.703738	6.6994	0.000813913	0.0175607	ENSG00000167889	2558	1695
MUC1	-0.893165	2.95363	0.000818626	0.0176334	ENSG00000185499	198	115
NGFR	-0.687435	10.815	0.000823553	0.0176539	ENSG00000064300	44185.1	29611.8
GRIN2A	0.951432	2.57018	0.000824153	0.0176539	ENSG00000183454	79	165
CEP290	0.771887	4.39435	0.000827842	0.0176539	ENSG00000198707	307.23	566.27
C8orf82	-0.711554	6.07326	0.000828696	0.0176539	ENSG00000213563	1660	1094
CNPY3	-0.713209	5.98023	0.000828877	0.0176539	ENSG00000137161	1556.88	1024.86
MYPN	0.742728	4.93705	0.000829038	0.0176539	ENSG00000138347	454	820
ZNF845	0.837647	3.49244	0.000829241	0.0176539	ENSG00000213799	159	306.78
ARID4A	0.779309	4.14847	0.000830346	0.0176539	ENSG00000032219	258	478
CAPS	-0.693184	7.83513	0.00083596	0.0177188	ENSG00000105519	5607.57	3743.07
LRFN1	-0.731653	5.23744	0.000837324	0.0177188	ENSG00000128011	934	607
RALA	0.701167	6.80203	0.000837447	0.0177188	ENSG00000006451	1688	2962
SMG1P2	-1.64417	0.430267	0.000844689	0.0178145	ENSG00000205534	38.05	13.05
SNCB	-1.64777	0.42766	0.000844689	0.0178145	ENSG00000074317	38	13
HIPK3	0.745221	4.86054	0.000847987	0.0178554	ENSG00000110422	430	778
CADPS	-1.42611	0.855905	0.000854382	0.0179325	ENSG00000163618	50	20
IGFBP5	1.46877	0.862821	0.000854382	0.0179325	ENSG00000115461	18	54
SLC35F1	-1.29265	1.27611	0.000855913	0.0179328	ENSG00000196376	66	29
E4F1	-0.732657	5.16761	0.000857495	0.0179328	ENSG00000167967	890	578
FAM83D	-0.718514	5.67802	0.000859357	0.0179328	ENSG00000101447	1264	829
TMEM158	-0.723232	5.48395	0.000859867	0.0179328	ENSG00000249992	1106	723
SLC5A3	0.721564	5.52357	0.000862542	0.0179492	ENSG00000198743	688.82	1225.96
TBC1D10B	-0.69907	6.80866	0.000863389	0.0179492	ENSG00000169221	2756.01	1832.13
FOXD3-AS1	-0.968742	2.50375	0.000867803	0.0180124	ENSG00000230798	147	81
SLC16A12	1.876	0.229767	0.000878105	0.0181974	ENSG00000152779	9	36
EPSTI1	-1.77493	0.169363	0.000883481	0.0182516	ENSG00000133106	32	10
MOSPD3	-0.757381	4.56463	0.000884585	0.0182516	ENSG00000106330	589	376
RC3H2	0.727106	5.32835	0.000884895	0.0182516	ENSG00000056586	600	1072
CLIC4	0.690059	7.78154	0.000888125	0.0182645	ENSG00000169504	3345.86	5826
MBNL2	0.704979	6.24256	0.000888301	0.0182645	ENSG00000139793	1143	2011
ANKRD13A	0.695799	6.97243	0.000890891	0.0182891	ENSG00000076513	1904.21	3328.97
CCDC106	-0.760008	4.44679	0.00089734	0.0183927	ENSG00000173581	543	346
NELFB	-0.696275	6.81859	0.000903686	0.0184932	ENSG00000188986	2773	1847
TMEM38B	0.784146	4.01155	0.000905406	0.0184932	ENSG00000095209	234	435
LSM12P1	0.880992	3.03327	0.000906473	0.0184932	ENSG00000232024	113.02	224.75
C21orf91	0.847884	3.32739	0.0009098	0.018526	ENSG00000154642	141	274
BIRC5	-0.694976	6.90044	0.000910908	0.018526	ENSG00000089685	2934	1956
ZNF528	0.822796	3.54457	0.000912701	0.0185338	ENSG00000167555	166	317
SMTN	-0.695776	6.77711	0.000918113	0.0186149	ENSG00000183963	2694	1795
LRWD1	-0.70907	5.86536	0.000921245	0.0186348	ENSG00000161036	1436	948
TRIM58	0.683528	8.91053	0.000922875	0.0186348	ENSG00000162722	7340	12723
PAPOLG	0.804904	3.74878	0.000923358	0.0186348	ENSG00000115421	193	364
ZNF707	-0.772472	4.16595	0.000935909	0.0188591	ENSG00000181135	448	283
SNAP23	0.708011	5.87931	0.000939939	0.0189112	ENSG00000092531	887.06	1564
TSLP	1.52674	0.744206	0.000945626	0.0189965	ENSG00000145777	16	50
THOC2	0.704005	6.0631	0.000948839	0.0190116	ENSG00000125676	1009.54	1775
MTFP1	-0.789043	3.92305	0.000949276	0.0190116	ENSG00000242114	379.85	237.2
ZNF280A	1.21839	1.34346	0.000955102	0.0190991	ENSG00000169548	29	73
CDC25A	-0.778	4.03669	0.000956842	0.0191048	ENSG00000164045	410	258
FAM13B	0.724313	5.25785	0.000961094	0.0191473	ENSG00000031003	572	1020
SNAPC3	0.799849	3.7894	0.000961889	0.0191473	ENSG00000164975	199	374
FLG-AS1	0.806042	3.69994	0.000966948	0.0191909	ENSG00000237975	186.43	351.89
SCRN3	0.767472	4.24295	0.000967005	0.0191909	ENSG00000144306	277	509
LRRC45	-0.726588	5.1054	0.000969799	0.0192172	ENSG00000169683	851	555
KPTN	-0.792434	3.80404	0.000974621	0.0192598	ENSG00000118162	349.9	217.98
TRMT1L	0.806599	3.64211	0.000974881	0.0192598	ENSG00000121486	179	338
HMGB1P6	-0.726155	5.1291	0.000980151	0.0193348	ENSG00000259781	865.03	564.32
POC1A	-0.769579	4.18928	0.000983335	0.0193408	ENSG00000164087	455	288
ARMC5	-0.747938	4.55318	0.000983406	0.0193408	ENSG00000140691	582.9	374.55
TSSC4	-0.699041	6.1672	0.000994848	0.0195082	ENSG00000184281	1766	1174
LAMTOR4	-0.724881	5.09119	0.000996102	0.0195082	ENSG00000188186	842.26	549.95
SLC41A2	0.77985	3.99655	0.00099638	0.0195082	ENSG00000136052	232	430
PRR12	-0.693394	6.54634	0.000999397	0.0195371	ENSG00000126464	2294	1531
H2BC21	0.92075	2.73512	0.00100083	0.0195371	ENSG00000184678	90	184
RRM2	-0.685992	7.23011	0.0010097	0.0196803	ENSG00000171848	3679	2468
ZNF367	-0.821983	3.43257	0.00101264	0.0196803	ENSG00000165244	272	166
TRIQK	0.809001	3.61131	0.00101267	0.0196803	ENSG00000205133	175	331
POP7	-0.722615	5.17623	0.0010155	0.0197034	ENSG00000172336	893	584
ALDH6A1	1.19194	1.54593	0.00101686	0.0197034	ENSG00000119711	34	84
CDKN2D	-0.756811	4.29161	0.00104077	0.0201172	ENSG00000129355	487	311
COG6	0.769622	4.16991	0.00104128	0.0201172	ENSG00000133103	263	484
H1-10	-0.679978	7.87423	0.00104375	0.0201352	ENSG00000184897	5741.51	3867.72
IFRD2	-0.683965	7.22284	0.00104581	0.0201452	ENSG00000214706	3658.53	2457.72
GIPC1	-0.677084	8.41085	0.00105539	0.0203	ENSG00000123159	8323	5618
GAS6	-0.687311	6.75655	0.00106239	0.0203891	ENSG00000183087	2649.89	1776
TFPT	-0.696176	6.09751	0.00106313	0.0203891	ENSG00000105619	1681.34	1119.94
ABCC9	0.876183	3.00451	0.00107229	0.0205346	ENSG00000069431	111	220
TIMP1	-0.679072	7.72672	0.00107385	0.0205346	ENSG00000102265	5182	3493
IDUA	-0.817557	3.45506	0.001077	0.020565	ENSG00000127415	276	168.96
PBX1	0.761308	4.2339	0.00108033	0.0205985	ENSG00000185630	276	505
SLC1A5	-0.677764	7.86821	0.00108414	0.0206412	ENSG00000105281	5714.22	3855.25
EXOC8	0.783002	3.90758	0.00108656	0.0206516	ENSG00000116903	217.73	404.44
KAT2B	0.723519	5.0523	0.00108784	0.0206516	ENSG00000114166	496	884
SNAPC4	-0.713158	5.27491	0.00109264	0.0207129	ENSG00000165684	954	628
SHROOM1	-0.746374	4.44656	0.00110817	0.0209768	ENSG00000164403	541	348
SMIM29	-0.687537	6.5065	0.00111105	0.021001	ENSG00000186577	2228	1493
FBL	-0.677529	7.60573	0.00111512	0.0210405	ENSG00000105202	4763	3214
TROAP	-0.702611	5.63656	0.00111803	0.0210405	ENSG00000135451	1223	811
SLC39A4	-1.0516	1.93117	0.00111857	0.0210405	ENSG00000147804	100	52
UHRF1	-0.684303	6.74004	0.00112036	0.0210405	ENSG00000276043	2617.63	1758.04
KRT18	-0.683108	6.85087	0.00112116	0.0210405	ENSG00000111057	2825.91	1899.5
DIRC3	1.45015	0.828559	0.0011292	0.0211572	ENSG00000231672	17.72	52.48
TMEM109	-0.674558	8.02	0.0011306	0.0211572	ENSG00000110108	6343	4289
HDHD5	-0.691607	6.13536	0.00113451	0.0212002	ENSG00000069998	1724	1152
LY6E	-0.679176	7.17719	0.00114018	0.0212758	ENSG00000160932	3540	2386
PPIG	0.703727	5.52329	0.00114424	0.0213213	ENSG00000138398	694	1220
LIG1	-0.686477	6.43461	0.0011483	0.0213665	ENSG00000105486	2119	1421
CCDC78	-0.907466	2.64509	0.00115466	0.0214545	ENSG00000162004	160	92
TRIM29	0.806552	3.56832	0.0011597	0.0215176	ENSG00000137699	170	321
LGR4	0.728092	4.79883	0.0011652	0.0215892	ENSG00000205213	415	742
SYT16	0.874963	2.88345	0.0011676	0.0215946	ENSG00000139973	102	202
EXOSC4	-0.694987	5.84506	0.00116879	0.0215946	ENSG00000178896	1410.65	940.4
UCP2	-0.68459	6.40787	0.00119162	0.0219514	ENSG00000175567	2079	1396
BBS10	0.834938	3.2571	0.00119383	0.0219514	ENSG00000179941	135	260
FKBPL	-0.828684	3.263	0.00119383	0.0219514	ENSG00000204315	242	147
HPCAL1	-0.674824	7.37293	0.00119659	0.0219514	ENSG00000115756	4050	2738
PIM3	-0.675666	7.24579	0.00119826	0.0219514	ENSG00000198355	3709	2506
SORBS3	-0.675857	7.21626	0.00119897	0.0219514	ENSG00000120896	3634	2455
MSX1	-0.763311	4.07669	0.00119981	0.0219514	ENSG00000163132	420	267
GCC2	0.717956	4.96148	0.00120738	0.022059	ENSG00000135968	466.76	828.69
ANXA2R	-1.6438	0.318114	0.00122165	0.0222887	ENSG00000177721	35	12
SNHG12	-0.826557	3.2519	0.00123381	0.0224563	ENSG00000197989	240	146
PPP1R9B	-0.672825	7.3921	0.00123443	0.0224563	ENSG00000108819	4102	2777
WASH3P	-0.726823	4.69343	0.00123597	0.0224563	ENSG00000185596	639.11	416.73
NR2F1	-0.935838	2.53408	0.00124892	0.0226602	ENSG00000175745	149	84
GNAI1	0.754335	4.18734	0.00125776	0.0227891	ENSG00000127955	268	488
MAP3K2	0.6984	5.51584	0.00126047	0.0228067	ENSG00000169967	692	1212
SURF2	-0.72794	4.64239	0.00127115	0.0229683	ENSG00000148291	617	402
NPIPB11	-1.81924	0.119595	0.00127928	0.0230834	ENSG00000254206	31.04	9.4
PROSER3	-0.751267	4.15765	0.00128671	0.0231855	ENSG00000167595	442.99	283.98
C5orf66	1.88852	0.0430153	0.00128926	0.0231995	ENSG00000224186	7.74	31.28
ZNF787	-0.673562	6.94504	0.00129399	0.0232528	ENSG00000142409	3009	2036
VAX1	-1.01862	2.06348	0.00129586	0.0232546	ENSG00000148704	109	58
CACNB1	-0.769094	3.88492	0.00130331	0.0233564	ENSG00000067191	368	233
MTMR6	0.711554	5.05355	0.00130767	0.0233994	ENSG00000139505	499	882
CD47	0.681961	6.20549	0.00131166	0.0233994	ENSG00000196776	1125	1948
MSC-AS1	0.886949	2.77311	0.00131276	0.0233994	ENSG00000235531	93.87	187.46
MFAP2	-0.973328	2.23781	0.00131285	0.0233994	ENSG00000117122	122	67
PLEKHN1	-0.742182	4.30038	0.00131929	0.0234822	ENSG00000187583	488.13	314.9
MVK	-0.675467	6.61818	0.001326	0.0235698	ENSG00000110921	2399.77	1621.62
SELENOH	-0.673676	6.76511	0.00132984	0.0236061	ENSG00000211450	2656	1797
IBTK	0.745718	4.23966	0.00134414	0.0238276	ENSG00000005700	279	505
DUSP5	-0.766832	3.88965	0.00134723	0.0238373	ENSG00000138166	369	234
ME1	0.72076	4.73417	0.00134832	0.0238373	ENSG00000065833	398	708
VAV2	-0.71363	4.82103	0.00135178	0.0238484	ENSG00000160293	696	458
C5orf24	0.680886	6.14888	0.0013543	0.0238484	ENSG00000181904	1082.15	1872.41
PUS1	-0.694254	5.47791	0.0013544	0.0238484	ENSG00000177192	1093	729
PTTG1	-0.676202	6.42626	0.00136185	0.0239474	ENSG00000164611	2101	1419
PFKFB2	0.698941	5.28426	0.00137101	0.0240763	ENSG00000123836	589	1032
GABPA	0.717696	4.78313	0.00137907	0.0241853	ENSG00000154727	412.34	731.95
TBC1D8B	0.8198	3.27885	0.0013816	0.0241974	ENSG00000133138	138	263
RFC4	-0.705487	5.05823	0.00138613	0.0242443	ENSG00000163918	819	542
FDXR	-0.698739	5.2591	0.00139203	0.0242898	ENSG00000161513	940	625
RAP1A	0.683859	5.88204	0.00139243	0.0242898	ENSG00000116473	898	1557
CELSR3	-0.839649	3.0834	0.00139697	0.0243366	ENSG00000008300	214	129
MAP3K10	-0.698716	5.26827	0.00140209	0.0243935	ENSG00000130758	946	629
VAMP7	0.670547	6.76425	0.00140513	0.0244139	ENSG00000124333	1666	2862
HRAS	-0.682479	5.88051	0.00141522	0.0245373	ENSG00000174775	1441	969
IGFBP6	-0.669384	6.81059	0.00141597	0.0245373	ENSG00000167779	2738	1858
NME1-NME2	-1.0956	1.65989	0.00143045	0.0247554	ENSG00000011052	83.28	41.99
SDF4	-0.660088	8.04994	0.00143663	0.0248296	ENSG00000078808	6451	4406
HAUS5	-0.703004	5.02719	0.00147316	0.0254161	ENSG00000249115	801	531
CMTM3	-0.666498	6.84861	0.00147529	0.0254161	ENSG00000140931	2809	1910
PPIH	-0.698853	5.17379	0.00147718	0.0254161	ENSG00000171960	885.93	589
RAB31	0.659811	7.76645	0.00147831	0.0254161	ENSG00000168461	3354	5719
DUSP7	-0.685844	5.60114	0.00149213	0.02562	ENSG00000164086	1188	797
WRAP53	-0.727436	4.38009	0.00149906	0.0257054	ENSG00000141499	514	335
PPDPF	-0.656111	8.29035	0.00151032	0.0258483	ENSG00000125534	7613	5214
DTL	-0.759085	3.92708	0.00151133	0.0258483	ENSG00000143476	378	241
CERS1	-1.10741	1.52806	0.00152506	0.0260492	ENSG00000223802	76	38
UBXN2B	0.702771	4.98328	0.00153205	0.0261345	ENSG00000215114	477	838
L3HYPDH	0.736029	4.27417	0.00155106	0.0263976	ENSG00000126790	287	516
TCP11L2	0.776031	3.67001	0.00155378	0.0263976	ENSG00000166046	185	342
DPP8	0.683408	5.56369	0.00155453	0.0263976	ENSG00000074603	720	1248
ATP6V1A	0.662829	6.90818	0.00155668	0.0263976	ENSG00000114573	1847	3156
MAD1L1	-0.686068	5.48236	0.00155754	0.0263976	ENSG00000002822	1094	733.82
P2RX7	0.998693	2.09291	0.0015756	0.0266692	ENSG00000089041	55.12	119
ADRM1	-0.653562	8.208	0.00158315	0.0267354	ENSG00000130706	7185.55	4929.95
NCLN	-0.655343	7.79558	0.00158432	0.0267354	ENSG00000125912	5401	3701
TH	-1.37963	0.754093	0.00158739	0.0267354	ENSG00000180176	46	19
CRISPLD1	0.784555	3.56283	0.00158765	0.0267354	ENSG00000121005	171	318
ARID4B	0.697455	5.06171	0.00159694	0.0268573	ENSG00000054267	504.89	883.73
ZNF836	0.958332	2.20352	0.00160069	0.0268575	ENSG00000196267	60.75	127.52
THAP7	-0.692219	5.19873	0.00160105	0.0268575	ENSG00000184436	899.83	601
GLYCTK	-0.781905	3.57782	0.00160442	0.0268797	ENSG00000168237	298	187
ZBTB10	0.749434	3.90504	0.001621	0.0271105	ENSG00000205189	220.56	400.27
RILP	-0.745143	3.98809	0.00162233	0.0271105	ENSG00000167705	393	253
WDR18	-0.665476	6.38369	0.00163512	0.0272895	ENSG00000065268	2034	1384
SCRIB	-0.654462	7.42533	0.0016645	0.0277302	ENSG00000180900	4177	2864
SLFN5	0.675889	5.70714	0.00166904	0.0277302	ENSG00000166750	798	1376
SNHG15	-0.766409	3.63544	0.00166975	0.0277302	ENSG00000232956	309	196
ZBTB43	0.717382	4.47596	0.00166998	0.0277302	ENSG00000169155	333	591
ATP2B4	0.64853	8.68168	0.00167812	0.0277795	ENSG00000058668	6357	10755
NAT14	-0.660437	6.65737	0.0016811	0.0277795	ENSG00000090971	2456	1677
ENGASE	-0.706517	4.65745	0.00168179	0.0277795	ENSG00000167280	620	410
CCDC88A	0.728478	4.22892	0.00168549	0.0277795	ENSG00000115355	279	499
ZKSCAN8	0.671878	5.88108	0.00168627	0.0277795	ENSG00000198315	902	1551
TRIM23	0.755647	3.79012	0.00168721	0.0277795	ENSG00000113595	203	370
HDAC10	-0.66407	6.34147	0.00168778	0.0277795	ENSG00000100429	1974.54	1344.85
TMEM198	-0.857153	2.81453	0.00169077	0.027794	ENSG00000188760	178.01	106
ATP6V0E2	-0.681769	5.36582	0.00170898	0.0280581	ENSG00000171130	1007.78	678
SOCS1	-1.05898	1.73284	0.00171123	0.0280598	ENSG00000185338	87	45
MZT2B	-0.654774	7.11286	0.00171829	0.028112	ENSG00000152082	3363.46	2305.68
GOLGA4	0.657595	6.80692	0.00172175	0.028112	ENSG00000144674	1725.53	2937.77
SNORD17	-1.60213	0.289077	0.00172226	0.028112	ENSG00000212232	34	12
PRR14	-0.679447	5.50969	0.00172298	0.028112	ENSG00000156858	1113	750
ZNF91	0.783282	3.42165	0.0017284	0.0281654	ENSG00000167232	155	288
CHAF1B	-0.732845	4.09485	0.00174054	0.028328	ENSG00000159259	422	274
EML3	-0.659723	6.51555	0.00174585	0.0283793	ENSG00000149499	2225.43	1520.31
EIF4EBP1	-0.650511	7.56062	0.00175089	0.0284259	ENSG00000187840	4583	3151
RHOT2	-0.652105	7.26265	0.00176121	0.0285582	ENSG00000140983	3729	2561
TCF3	-0.652505	7.19725	0.00176364	0.0285622	ENSG00000071564	3564	2447
NR2F6	-0.652068	7.22903	0.00176932	0.0286189	ENSG00000160113	3643	2502
TICRR	-0.720789	4.28906	0.0017894	0.0289081	ENSG00000140534	481.6	315.33
MIIP	-0.711748	4.50145	0.00179951	0.0289769	ENSG00000116691	557	367
NOC4L	-0.675658	5.46648	0.00180116	0.0289769	ENSG00000184967	1079	729
CXCL2	-1.44191	0.645657	0.00180168	0.0289769	ENSG00000081041	43	17
SH3D21	-0.941187	2.26031	0.0018025	0.0289769	ENSG00000214193	123.01	69.08
FAM171B	0.705962	4.62794	0.00180593	0.0289925	ENSG00000144369	372	655
ACTR2	0.643759	8.76337	0.00180789	0.0289925	ENSG00000138071	6740.99	11367
BROX	0.667242	5.88093	0.00181446	0.0290624	ENSG00000162819	903.69	1548.92
ANKRD9	-0.659062	6.36608	0.00181876	0.0290898	ENSG00000156381	2005.84	1370.92
STXBP3	0.715594	4.42216	0.00182231	0.0290898	ENSG00000116266	321	569
ENO1P1	-2.24174	-0.384243	0.00182283	0.0290898	ENSG00000244457	22.36	5
HLA-DPB1	-0.709551	4.46039	0.00182613	0.0291057	ENSG00000223865	541	357
SEMA3B	-0.643605	8.5524	0.00182826	0.0291057	ENSG00000012171	9099	6286
ZNF780A	0.752133	3.82421	0.00183164	0.0291243	ENSG00000197782	208.21	378.57
KIAA1328	-1.2296	1.18489	0.00183787	0.0291518	ENSG00000150477	61	28
SIVA1	-0.676324	5.4146	0.0018397	0.0291518	ENSG00000184990	1041	703
SAMD1	-0.657758	6.40987	0.00184004	0.0291518	ENSG00000141858	2067	1414
LINC01521	-1.68218	0.104234	0.0018476	0.029211	ENSG00000213888	30	10
LRCH4	-0.672141	5.60745	0.00184824	0.029211	ENSG00000077454	1188.86	805.19
JKAMP	0.677183	5.41929	0.00186576	0.0294526	ENSG00000050130	653	1127
LY6K	-0.656355	6.4397	0.00187022	0.0294875	ENSG00000160886	2109.43	1444.43
WDR46	-0.644711	7.86905	0.00187312	0.0294977	ENSG00000227057	5667	3912
MR1	0.779183	3.49097	0.0018756	0.0295014	ENSG00000153029	163	302
EXOSC5	-0.672201	5.53939	0.00188136	0.0295167	ENSG00000077348	1134	768
ADAM15	-0.65104	6.88959	0.00188271	0.0295167	ENSG00000143537	2878	1978
PRKACB	0.663896	5.93255	0.0018842	0.0295167	ENSG00000142875	938	1604
GACAT2	1.98399	-0.212969	0.00188767	0.0295167	ENSG00000265962	6	26
C12orf57	-0.658913	6.20957	0.00188783	0.0295167	ENSG00000111678	1799.33	1229.9
MOSPD1	0.661679	6.04482	0.00189212	0.0295486	ENSG00000101928	1015	1733
EIF6	-0.640689	8.80007	0.00189612	0.0295758	ENSG00000242372	10795	7472.77
LY6G5B	-0.810182	3.13022	0.00190402	0.0296639	ENSG00000240053	219.5	135.05
TRPM7	0.67222	5.53059	0.00190972	0.0297174	ENSG00000092439	707	1216
TNFRSF19	1.28386	1.00836	0.00192057	0.0298507	ENSG00000127863	22	58
FGD4	0.888989	2.59983	0.00192404	0.0298693	ENSG00000139132	83	166
HROB	-0.774298	3.48628	0.0019335	0.0299502	ENSG00000125319	279	176
GHDC	-0.682155	5.1138	0.00193382	0.0299502	ENSG00000167925	846	569
HIF1A	0.641231	8.09853	0.00195217	0.0301988	ENSG00000100644	4255.88	7163.94
GPR176	0.64888	6.88079	0.00195745	0.0302449	ENSG00000166073	1822.99	3085
JAZF1	0.723102	4.12906	0.00196363	0.0302619	ENSG00000153814	260.84	464.79
KLF2	-0.725124	4.13137	0.00196363	0.0302619	ENSG00000127528	432	282
HSPE1-MOB4	-1.02069	1.88308	0.00196677	0.0302619	ENSG00000270757	95.96	50.98
SPATA33	-0.828306	2.88738	0.00196778	0.0302619	ENSG00000167523	186	113
BCKDHB	0.88004	2.55954	0.00197871	0.0303943	ENSG00000083123	81	161
NOC2L	-0.640888	7.93425	0.00198284	0.030422	ENSG00000188976	5922.94	4099.53
TUSC1	-0.682591	5.0652	0.00198525	0.0304235	ENSG00000198680	818	550
TMEM135	0.685619	4.93916	0.00198935	0.0304507	ENSG00000166575	466	809
ANTKMT	-0.676224	5.23833	0.00199457	0.0304951	ENSG00000103254	921	622
MEPCE	-0.65516	6.21555	0.00200044	0.0305492	ENSG00000146834	1805	1236.99
ARHGEF3	0.69159	4.7553	0.00200864	0.0306388	ENSG00000163947	409	713
SCAND1	-0.642868	7.38952	0.00201531	0.0307048	ENSG00000171222	4061.81	2807.49
HLA-F	-0.711034	4.35494	0.00202665	0.0308418	ENSG00000204642	502.91	331.52
PGGT1B	0.740855	3.9065	0.00203253	0.0308485	ENSG00000164219	221.61	399.79
RPS19BP1	-0.652446	6.33239	0.00203457	0.0308485	ENSG00000187051	1956	1343
ZNF414	-0.707364	4.40157	0.00203498	0.0308485	ENSG00000133250	519	343
H2AC18	-0.883732	2.51231	0.0020365	0.0308485	ENSG00000203812	144.89	84.69
RCCD1	-0.69373	4.72138	0.0020391	0.0308523	ENSG00000166965	646	431
TAF13	0.729372	3.97116	0.00204663	0.0309305	ENSG00000197780	233	417
GRK2	-0.646499	6.77943	0.00205882	0.0310789	ENSG00000173020	2663	1836
NXT1	-0.67634	5.12282	0.00207396	0.0312326	ENSG00000132661	850	574
CLCN3	0.657092	5.96627	0.00207663	0.0312326	ENSG00000109572	963	1639
PPARGC1A	0.879915	2.54187	0.00207859	0.0312326	ENSG00000109819	80	159
U2AF1	0.67002	5.38073	0.00207881	0.0312326	ENSG00000160201	637.68	1095.11
PPP1R3B	0.679519	5.05098	0.0020809	0.0312326	ENSG00000173281	505	873
ADORA1	-0.666131	5.5506	0.00208695	0.0312876	ENSG00000163485	1141	776
CACNG4	1.02269	1.85483	0.00209644	0.031394	ENSG00000075461	46	101
SPATC1L	-0.749611	3.69625	0.00210422	0.0314745	ENSG00000160284	321	206
REV3L	0.697921	4.50955	0.00210929	0.0315144	ENSG00000009413	343.75	601.9
ZNF225	0.820206	2.91666	0.00211175	0.0315152	ENSG00000256294	107	204
DBN1	-0.636067	8.04605	0.00212616	0.0316658	ENSG00000113758	6392	4439
COQ10B	0.682399	4.9279	0.00212667	0.0316658	ENSG00000115520	463	802
REEP4	-0.656168	5.89963	0.00213399	0.0317388	ENSG00000168476	1450	993
MAD2L2	-0.657223	5.82586	0.00214411	0.0318533	ENSG00000116670	1378	943
SLC7A11	0.72832	4.01889	0.00215385	0.0319618	ENSG00000151012	241	431
CLDN12	0.671686	5.28207	0.00216462	0.0320852	ENSG00000157224	595	1023
CCDC88B	-0.820534	2.88248	0.00217219	0.0321612	ENSG00000168071	185	113
PDAP1	-0.638333	7.34004	0.00217831	0.0322092	ENSG00000106244	3919.97	2717.98
FBXL19	-0.644305	6.64235	0.00218034	0.0322092	ENSG00000099364	2420	1671
ZFHX3	0.696758	4.50874	0.00218935	0.0322867	ENSG00000140836	343.73	601.38
S100A2	-0.635994	7.66949	0.00219051	0.0322867	ENSG00000196754	4923	3419
ACADSB	0.700889	4.43526	0.00219916	0.0323778	ENSG00000196177	326	572
NOL12	-0.697442	4.4887	0.00221046	0.0324954	ENSG00000273899	550	366
TSEN54	-0.690139	4.64736	0.0022121	0.0324954	ENSG00000182173	613	410
PLEKHB1	-0.731528	3.85537	0.00221473	0.0324975	ENSG00000021300	357	232
LMNTD2	-1.28945	0.893197	0.00222023	0.0325055	ENSG00000185522	50	22
RNPS1P1	-1.30832	0.888996	0.00222023	0.0325055	ENSG00000250896	50.04	21.73
TRIM11	-0.653552	5.89368	0.00222627	0.0325577	ENSG00000154370	1443	990
SPCS3	0.640609	6.85332	0.00224157	0.0327079	ENSG00000129128	1794.84	3020
PCLO	0.68626	4.7833	0.00224333	0.0327079	ENSG00000186472	418	726
ABHD17A	-0.634549	7.65094	0.0022452	0.0327079	ENSG00000129968	4858.19	3377.37
NDOR1	-0.671806	5.10239	0.00224652	0.0327079	ENSG00000188566	837	567
DBP	-0.664005	5.36624	0.00224986	0.0327203	ENSG00000105516	1003.3	683.35
ABI3BP	1.43772	0.68206	0.00225486	0.0327566	ENSG00000154175	16	47
INKA2	-0.89742	2.386	0.00228016	0.0330876	ENSG00000197852	133	77
PPP1R14BP3	-1.25911	1.03559	0.00228741	0.0331552	ENSG00000179967	55.1	24.77
FBRS	-0.638645	6.89942	0.00228987	0.0331552	ENSG00000156860	2888	2002
IL11	-0.777319	3.33385	0.00231476	0.0334786	ENSG00000095752	251	158
PNLIPRP3	1.18578	1.17106	0.00231748	0.033481	ENSG00000203837	26	64
DENND10	0.665686	5.23789	0.0023282	0.0335629	ENSG00000119979	578.48	990.47
AJM1	-0.657644	5.56018	0.0023292	0.0335629	ENSG00000232434	1146	784
C12orf66	0.938249	2.10082	0.00233313	0.0335629	ENSG00000174206	57	118
AURKAIP1	-0.63564	7.10764	0.00233538	0.0335629	ENSG00000175756	3334	2316
FTX	0.83294	2.82711	0.00233595	0.0335629	ENSG00000230590	99.9	192.16
TGFB1	-0.641325	6.50023	0.0023437	0.0336374	ENSG00000105329	2191	1516
DIXDC1	0.793143	3.10951	0.00234876	0.0336732	ENSG00000150764	124	232
CDC20P1	-0.783404	3.20615	0.00235319	0.0336999	ENSG00000231007	229.91	144.11
C5orf51	0.661428	5.42279	0.0023565	0.0337106	ENSG00000205765	659	1125
PES1	-0.632369	7.47009	0.00236327	0.0337705	ENSG00000100029	4283	2982
PARP11	0.806853	3.03537	0.002366	0.0337727	ENSG00000111224	117	221
ISG15	-0.641862	6.38789	0.00237503	0.0338648	ENSG00000187608	2027	1402
FANCG	-0.728845	3.89032	0.00237909	0.0338859	ENSG00000221829	365.55	238
IL7R	0.987732	1.9205	0.00240773	0.0342315	ENSG00000168685	49	105
ARHGAP5	0.648103	5.93397	0.00240857	0.0342315	ENSG00000100852	945.24	1598.78
CD109	0.632693	7.22992	0.00241681	0.0343113	ENSG00000156535	2338.5	3913.21
ATXN1	0.650103	5.78056	0.00242175	0.0343146	ENSG00000124788	849	1438
MAMDC2	0.871515	2.58865	0.00242227	0.0343146	ENSG00000165072	83	164
EPN1	-0.624124	9.18691	0.0024429	0.0345519	ENSG00000063245	14052	9839.76
AXIN1	-0.668414	5.05651	0.00244626	0.0345519	ENSG00000103126	810	550
RRM2B	0.654161	5.61028	0.00244692	0.0345519	ENSG00000048392	753	1279
PTPRR	0.841289	2.71541	0.00245334	0.0346051	ENSG00000153233	92	178
TRAK2	0.63907	6.4589	0.00245596	0.0346051	ENSG00000115993	1366	2296
IL18BP	-0.924631	2.18411	0.00246052	0.034632	ENSG00000137496	116.1	65.95
FZD8	-1.10518	1.36793	0.00248088	0.0348197	ENSG00000177283	67.73	33.91
ZGLP1	-1.14659	1.35825	0.00248088	0.0348197	ENSG00000220201	67.88	33.02
NKX2-6	-1.00348	1.8446	0.00248181	0.0348197	ENSG00000180053	93	50
LINC02577	0.970748	1.96557	0.00248741	0.0348412	ENSG00000228742	51	108
PABPC1L	-0.672625	4.92485	0.00248932	0.0348412	ENSG00000101104	740	501
WASHC4	0.654235	5.56567	0.00249568	0.0348412	ENSG00000136051	730	1240
HES1	-1.20921	1.12102	0.00249928	0.0348412	ENSG00000114315	58	27
MICU3	1.19638	1.12431	0.00249928	0.0348412	ENSG00000155970	25	62
WNT7B	-1.20921	1.12102	0.00249928	0.0348412	ENSG00000188064	58	27
ROBO3	-0.822696	2.8584	0.00250274	0.0348524	ENSG00000154134	182	111
VGLL3	0.72299	3.88496	0.002512	0.0349442	ENSG00000206538	220	392
HDGF	-0.621659	9.4493	0.00252268	0.0350556	ENSG00000143321	16844	11815
PPP1R14B	-0.62479	8.15173	0.00252817	0.0350947	ENSG00000173457	6856.9	4799.23
YJU2	-0.665392	5.08059	0.00253524	0.0351556	ENSG00000105248	823	560
MAP1B	0.623823	8.36465	0.00253931	0.035175	ENSG00000131711	5156	8575
MIER3	0.709301	4.06538	0.00255796	0.0352959	ENSG00000155545	251	443
RNPEPL1	-0.624608	8.00888	0.00255849	0.0352959	ENSG00000142327	6210	4347
ZNF766	0.736699	3.6377	0.00255952	0.0352959	ENSG00000196214	184	331
ALPK1	0.786915	3.1056	0.00255974	0.0352959	ENSG00000073331	124	231
SRM	-0.626436	7.61435	0.0025615	0.0352959	ENSG00000116649	4726	3304
SACM1L	0.664355	5.15395	0.00257155	0.0353972	ENSG00000211456	546	934
CDK10	-0.662132	5.12661	0.00257788	0.0354472	ENSG00000185324	849	579
TMSB10	-0.61976	9.41468	0.0026023	0.0357163	ENSG00000034510	16436	11544
NAA80	-0.762738	3.33791	0.0026029	0.0357163	ENSG00000243477	250.77	159.46
TRIM41	-0.640406	6.06727	0.00260719	0.0357378	ENSG00000146063	1622	1123
SEC62	0.628355	7.11415	0.00262314	0.035919	ENSG00000008952	2162	3607
PPAN	-0.643802	5.83996	0.00262611	0.0359222	ENSG00000130810	1386.52	957.7
WASH8P	-0.668378	4.87756	0.00263173	0.0359615	ENSG00000226210	715.25	485.67
GAREM1	0.86907	2.52767	0.00263502	0.0359689	ENSG00000141441	79.59	157
NPAS2	-0.639844	6.05015	0.00264078	0.0360102	ENSG00000170485	1602.6	1110
ELOF1	-0.630299	6.77271	0.0026592	0.0362236	ENSG00000130165	2639	1840
CHMP6	-0.654225	5.35953	0.0026673	0.0362963	ENSG00000176108	996.01	683
CDCA8	-0.647867	5.545	0.00267134	0.0363137	ENSG00000134690	1131	779
FGFBP3	-1.21288	1.07141	0.00269915	0.0366276	ENSG00000174721	56	26
ATAD3A	-0.636412	6.17626	0.00270276	0.0366276	ENSG00000197785	1747.56	1213.29
TPGS1	-0.65171	5.43595	0.00270744	0.0366276	ENSG00000141933	1049.59	721
SPOCK1	0.6195	8.42631	0.00271036	0.0366276	ENSG00000152377	5391	8939
HAPLN3	-0.671771	4.74089	0.00271362	0.0366276	ENSG00000140511	651	441
ATRIP	-0.684287	4.47598	0.00271369	0.0366276	ENSG00000164053	543.25	364.82
SERF1B	-0.728474	3.71158	0.0027164	0.0366276	ENSG00000205572	322.67	210.13
FERMT2	0.640743	5.90608	0.00271678	0.0366276	ENSG00000073712	930	1565
PAOX	-0.939928	1.98361	0.00273127	0.0367852	ENSG00000148832	101.11	56.82
NEIL1	-1.01683	1.72547	0.00273868	0.0368472	ENSG00000140398	85.71	45.65
PODNL1	-1.84813	-0.0697284	0.00275824	0.0370719	ENSG00000132000	27	8
MCM3	-0.632305	6.3759	0.00276103	0.0370719	ENSG00000112118	2005	1396
COL12A1	0.637304	6.0342	0.00276977	0.0371413	ENSG00000111799	1018	1709
SPON2	-0.91603	2.13621	0.00277212	0.0371413	ENSG00000159674	112	64
JAG2	1.46485	0.458493	0.00277966	0.0371413	ENSG00000184916	13.35	40
FAM86DP	-0.704123	4.02126	0.00277991	0.0371413	ENSG00000244026	397.89	263.54
CBX2	-0.691655	4.23733	0.00278036	0.0371413	ENSG00000173894	461	308
LINC01089	-0.870679	2.39201	0.00278659	0.0371866	ENSG00000212694	132.69	78.26
ZNRF1	-0.650117	5.3422	0.00279971	0.0373044	ENSG00000186187	983	676
DDX54	-0.622577	7.31179	0.0028011	0.0373044	ENSG00000123064	3827.49	2683
CLN6	-0.632369	6.26676	0.00282009	0.0375192	ENSG00000128973	1858.79	1294.14
STUB1	-0.620315	7.59286	0.0028251	0.0375478	ENSG00000103266	4648.35	3263.53
PPP1R16A	-0.643956	5.58533	0.00283495	0.0376344	ENSG00000160972	1161.89	802.45
C1orf159	-0.680493	4.49779	0.00283736	0.0376344	ENSG00000131591	551	371
PDLIM2	-0.629234	6.45357	0.0028523	0.0377729	ENSG00000120913	2114.24	1475.2
CGGBP1	0.626357	6.73122	0.00285355	0.0377729	ENSG00000163320	1659	2764
CLASRP	-0.641743	5.72337	0.00287306	0.0379927	ENSG00000104859	1278	884
POLR2F	-0.632864	6.1328	0.00288203	0.038073	ENSG00000100142	1694	1179
RRP9	-0.643296	5.55693	0.0028912	0.038091	ENSG00000114767	1139	787
MAP7D1	-0.616706	8.03137	0.00289296	0.038091	ENSG00000116871	6294	4430
SMARCA1	0.653397	5.1811	0.00289382	0.038091	ENSG00000102038	559	949
POLRMT	-0.626087	6.64243	0.00289729	0.038091	ENSG00000099821	2408.18	1683.97
EMILIN1	-0.793373	2.97467	0.00289791	0.038091	ENSG00000138080	196	122
RTEL1	-0.642508	5.57956	0.00290894	0.0381976	ENSG00000258366	1156.79	799.73
LINC00702	0.957343	1.95689	0.00291314	0.0382146	ENSG00000233117	51	107
ZNF608	0.730704	3.65711	0.00292858	0.0382979	ENSG00000168916	187	335
ZNF668	-0.650929	5.2288	0.00293177	0.0382979	ENSG00000167394	908.73	624.57
ARL6IP5	0.621526	7.07013	0.00293328	0.0382979	ENSG00000144746	2103	3492
DOCK11	0.732965	3.56366	0.0029348	0.0382979	ENSG00000147251	175	314
PNPLA8	0.684364	4.34821	0.00293639	0.0382979	ENSG00000135241	309	536
PCNA	-0.61839	7.49365	0.00293711	0.0382979	ENSG00000132646	4337	3049
SOCS3	-0.689975	4.20329	0.00293993	0.0382979	ENSG00000184557	450	301
NFE2L2	0.622487	6.92893	0.00294342	0.0383053	ENSG00000116044	1906	3167
MRPL24	-0.632809	6.03153	0.00295394	0.0384042	ENSG00000143314	1579	1099
SNX4	0.651282	5.18495	0.0029669	0.0385345	ENSG00000114520	561	951
SNRNP70	-0.614314	8.19407	0.0029739	0.0385872	ENSG00000104852	7041	4964
RAB18	0.633073	5.96503	0.0030058	0.0389626	ENSG00000099246	972	1627
PROSER2	-0.735396	3.54118	0.00301147	0.0389678	ENSG00000148426	287	186
PPP1R12A	0.627767	6.30831	0.00301215	0.0389678	ENSG00000058272	1236.32	2061.82
STAU2	0.657318	4.95825	0.00302266	0.0390653	ENSG00000040341	477.96	813.64
RYBP	0.634521	5.85508	0.00302748	0.0390891	ENSG00000163602	900	1508
MMP17	-0.679484	4.40109	0.00303992	0.0392111	ENSG00000198598	515	347
MAN1A2	0.648835	5.24372	0.00304648	0.0392571	ENSG00000198162	585	990
HAGHL	-0.654619	5.0494	0.00305023	0.0392668	ENSG00000103253	803.02	550.5
CDC25B	-0.613804	7.88525	0.00305673	0.0393119	ENSG00000101224	5683	4008
FYTTD1	0.622735	6.61707	0.00307311	0.0394839	ENSG00000122068	1535	2551
BMP2K	0.67695	4.45077	0.00307778	0.039491	ENSG00000138756	332.94	574.56
SELENOM	-0.626206	6.29698	0.00307969	0.039491	ENSG00000198832	1895	1325
CPTP	-0.622945	6.55595	0.0030848	0.0395179	ENSG00000224051	2266	1588
FCRLA	0.723568	3.62955	0.0030902	0.0395485	ENSG00000132185	184	328
ROMO1	-0.61986	6.83149	0.00309852	0.0396164	ENSG00000125995	2741	1925
MT-ND1	-0.609458	8.95666	0.00310211	0.0396237	ENSG00000198888	11930.9	8439.82
CARNMT1	0.708198	3.87581	0.00311851	0.0397944	ENSG00000156017	220	388
ZNF441	1.07999	1.51142	0.00313282	0.0399381	ENSG00000197044	35	80
ERBIN	0.615117	7.24886	0.0031724	0.0404035	ENSG00000112851	2387	3946
ELK4	0.638532	5.56712	0.00318107	0.0404746	ENSG00000158711	735.61	1236
GBP1	0.645368	5.24652	0.00319075	0.0405584	ENSG00000117228	587	991
ETFRF1	0.81759	2.71576	0.00321657	0.040847	ENSG00000205707	93	177
RBM42	-0.610802	7.779	0.00322717	0.040942	ENSG00000126254	5275	3728
SKAP2	0.62836	5.93827	0.00324953	0.0411858	ENSG00000005020	956	1595
SYT14	0.712458	3.8254	0.00325374	0.0411993	ENSG00000143469	212	375
AFF1	0.640428	5.35206	0.00326119	0.041254	ENSG00000172493	633	1065
SRGAP2D	0.923543	2.16189	0.00326513	0.0412639	ENSG00000270872	59.93	122.8
FKBP2	-0.638405	5.42589	0.0032744	0.0412703	ENSG00000173486	1038.54	720.02
ZNF415	0.837837	2.61756	0.00327537	0.0412703	ENSG00000170954	86	166
TRAF2	-0.676574	4.391	0.00328021	0.0412703	ENSG00000127191	511	345
TUT7	0.675622	4.38856	0.00328021	0.0412703	ENSG00000083223	319	550
FIZ1	-0.637601	5.48797	0.00328136	0.0412703	ENSG00000179943	1084.06	752
NAA38	-0.645727	5.17389	0.00329379	0.0413869	ENSG00000183011	873.48	602.51
ELOVL7	0.666022	4.5362	0.00331699	0.0416068	ENSG00000164181	355	608
SNX18	0.6324	5.73546	0.00331763	0.0416068	ENSG00000178996	829	1387
CILK1	0.65857	4.73534	0.00333286	0.0417578	ENSG00000112144	409.08	697
TLNRD1	-0.628456	5.80683	0.00334264	0.0418166	ENSG00000140406	1349.36	942
ORC1	-0.680229	4.18775	0.00334976	0.0418166	ENSG00000085840	444	299
MTM1	0.67647	4.31048	0.00336118	0.0418166	ENSG00000171100	302	521
EIF2AK3	0.664813	4.61034	0.00336411	0.0418166	ENSG00000172071	374	640
TRIR	-0.610142	7.39033	0.00336935	0.0418166	ENSG00000123144	4028	2848
FAM3A	-0.63143	5.6367	0.00337128	0.0418166	ENSG00000071889	1200	836
ABHD16B	-1.24892	0.760374	0.00337687	0.0418166	ENSG00000183260	45	20.36
DUSP15	-1.27449	0.753086	0.00337687	0.0418166	ENSG00000149599	45	20
SCNN1D	-1.27449	0.753086	0.00337687	0.0418166	ENSG00000162572	45	20
RCC1	-0.621416	6.20135	0.00337795	0.0418166	ENSG00000180198	1771.01	1242.42
ANKIB1	0.629942	5.7478	0.00337966	0.0418166	ENSG00000001629	837	1398
ARHGDIA	-0.602476	9.80727	0.00338558	0.0418166	ENSG00000141522	21475	15265
ZMAT3	0.612081	7.08618	0.00338589	0.0418166	ENSG00000172667	2135	3522
S100A16	-0.604698	8.59145	0.00338695	0.0418166	ENSG00000188643	9250	6565
CD320	-0.634549	5.44731	0.00338703	0.0418166	ENSG00000167775	1053	732
CHAC1	0.746113	3.33244	0.00338976	0.0418166	ENSG00000128965	148	268
TEX9	1.01281	1.62677	0.00339174	0.0418166	ENSG00000151575	39.25	85.61
SDR39U1	-0.636743	5.40485	0.00339619	0.0418222	ENSG00000100445	1023.01	710.07
TMF1	0.647467	5.07645	0.00339857	0.0418222	ENSG00000144747	521.08	881
FKBP8	-0.604566	8.47901	0.0034107	0.0419276	ENSG00000105701	8556	6073
NOL3	-0.630412	5.65831	0.00341353	0.0419276	ENSG00000140939	1217.8	849
FAM189B	-0.609201	7.38316	0.00342075	0.041977	ENSG00000160767	4007	2835
LINC02128	1.24775	0.920517	0.0034295	0.0420094	ENSG00000261241	21	54
ZBTB45	-0.636374	5.34022	0.00343076	0.0420094	ENSG00000119574	978	679
COL16A1	-0.725311	3.53495	0.00343527	0.0420094	ENSG00000084636	285	186
LIN7C	0.656782	4.73396	0.00343884	0.0420094	ENSG00000148943	409	696
KIAA1671	0.636704	5.36562	0.00344504	0.0420094	ENSG00000197077	640	1074
REEP3	0.627863	5.76703	0.0034452	0.0420094	ENSG00000165476	849	1416
SLC29A1	-0.631387	5.60885	0.00344581	0.0420094	ENSG00000112759	1177	820
ASPSCR1	-0.628219	5.68053	0.00345499	0.0420823	ENSG00000169696	1236	863
LMNB2	-0.603563	8.33074	0.0034887	0.0424534	ENSG00000176619	7718	5482
MIER1	0.618639	6.25501	0.00349714	0.0425167	ENSG00000198160	1196	1982
WDR17	0.833134	2.49432	0.0035144	0.0425911	ENSG00000150627	79	152
BANF1	-0.606641	7.51325	0.0035155	0.0425911	ENSG00000175334	4382.23	3105.99
MBLAC1	-0.795574	2.8285	0.00351564	0.0425911	ENSG00000214309	177	110
MAP3K11	-0.60564	7.69718	0.00351625	0.0425911	ENSG00000173327	4977	3530
TRIM28	-0.600044	9.74865	0.00351962	0.0425926	ENSG00000130726	20606	14672
KLHL4	0.684314	4.1005	0.00352976	0.042676	ENSG00000102271	260	451
RNF187	-0.604106	7.95748	0.00353431	0.0426916	ENSG00000168159	5959	4231
POLA1	-0.648335	4.91862	0.00354079	0.0427305	ENSG00000101868	732	504
LRATD2	0.735397	3.37321	0.00355158	0.0428028	ENSG00000168672	153	275
LPCAT2	0.615221	6.43909	0.00355331	0.0428028	ENSG00000087253	1360.94	2249.99
CELF2	0.716582	3.56977	0.00357657	0.0430435	ENSG00000048740	177	314
ZNF219	-0.614565	6.41154	0.00359415	0.0431901	ENSG00000165804	2045.27	1441.66
CTDSP1	-0.613864	6.46829	0.00359568	0.0431901	ENSG00000144579	2127	1500
EHHADH	0.761729	3.08984	0.0036005	0.0431901	ENSG00000113790	124	227
BLOC1S3	-0.641451	5.04008	0.00360192	0.0431901	ENSG00000189114	795	550
NCOA2	0.651314	4.84539	0.00360608	0.0432006	ENSG00000140396	443	751
GET4	-0.614103	6.42252	0.0036121	0.0432271	ENSG00000239857	2060.64	1452.96
LY96	0.985253	1.73612	0.00361742	0.0432271	ENSG00000154589	43	92
YPEL5	0.615673	6.30759	0.00361818	0.0432271	ENSG00000119801	1242	2054
NME3	-0.658721	4.55994	0.00363786	0.0434045	ENSG00000103024	572	391
PRICKLE2	0.642825	5.01995	0.00363965	0.0434045	ENSG00000163637	501.99	846
JOSD2	-0.631875	5.43186	0.00365871	0.0435922	ENSG00000161677	1041	725
ADM5	-1.1401	1.14461	0.00366554	0.0436339	ENSG00000224420	58.12	28.39
CDH24	-0.614802	6.25039	0.00369373	0.0439296	ENSG00000139880	1829	1289
TRIM5	0.625704	5.61573	0.00370218	0.0439902	ENSG00000132256	765	1274
RIN1	-0.612372	6.41754	0.00371078	0.0440525	ENSG00000174791	2052.56	1449
LDAH	0.661614	4.45024	0.00371823	0.044101	ENSG00000118961	335	572
RBL2	0.618476	5.9814	0.00372685	0.0441634	ENSG00000103479	989.17	1639.07
TDG	0.649721	4.77121	0.0037364	0.0442366	ENSG00000139372	421	712.92
ADAM9	0.600555	7.90289	0.00375023	0.0443603	ENSG00000168615	3780	6186
ATF1	0.672841	4.21503	0.00375724	0.0444032	ENSG00000123268	283	487
SREK1IP1	0.641615	4.96674	0.0037632	0.0444092	ENSG00000153006	484	815
DVL1	-0.601652	7.60633	0.00376453	0.0444092	ENSG00000107404	4668	3320
APBB3	-0.677228	4.07104	0.0037721	0.0444221	ENSG00000113108	409	276
ZNF345	1.06212	1.33157	0.00377352	0.0444221	ENSG00000251247	31	70
KCNIP3	-0.660549	4.42226	0.00377578	0.0444221	ENSG00000115041	520	355
SHANK1	-0.660744	4.43045	0.00377936	0.0444244	ENSG00000161681	523	357
FNIP1	0.624936	5.60582	0.00379739	0.0445964	ENSG00000217128	760	1265
RTN4RL2	-0.651305	4.67865	0.00381642	0.0447368	ENSG00000186907	620	426
CADM4	-1.73301	0.00212195	0.00381958	0.0447368	ENSG00000105767	28	9
PLEKHS1	-1.73301	0.00212195	0.00381958	0.0447368	ENSG00000148735	28	9
ZNF692	-0.637772	5.01411	0.00383091	0.0448295	ENSG00000171163	780	541
CCDC137	-0.610791	6.3546	0.00384402	0.0449336	ENSG00000185298	1964	1388
ZNF354A	0.818156	2.59305	0.00384879	0.0449336	ENSG00000169131	85.27	162.36
TUB	0.682128	4.04293	0.00385008	0.0449336	ENSG00000166402	250	433
RRS1	-0.612498	6.1885	0.00387195	0.0451487	ENSG00000179041	1751	1236
DCUN1D1	0.621083	5.76969	0.00388292	0.0452364	ENSG00000043093	853	1416
LCLAT1	0.68803	3.92707	0.00389226	0.0453049	ENSG00000172954	230	400
PAK4	-0.600902	7.33741	0.00389964	0.0453449	ENSG00000130669	3873	2756
ZDHHC12	-0.613149	6.10612	0.0039026	0.0453449	ENSG00000160446	1654	1167
TUBA4A	0.631006	5.26081	0.00391223	0.0454165	ENSG00000127824	596.47	997.01
GPX1	-0.594008	9.12411	0.00391958	0.0454616	ENSG00000233276	13342.6	9540.07
GULP1	0.633571	5.15351	0.00392524	0.045487	ENSG00000144366	553	926
LINC00973	-0.839239	2.48933	0.00395226	0.0457544	ENSG00000240476	141	85
FSCN1	-0.626829	5.41683	0.00395608	0.0457544	ENSG00000075618	1028.78	719
RGL1	0.801208	2.70545	0.00396465	0.0457544	ENSG00000143344	93	175
CTBS	0.663703	4.33053	0.00396663	0.0457544	ENSG00000117151	307.92	526.53
HCG25	-0.859611	2.30648	0.00396924	0.0457544	ENSG00000232940	124.58	74.04
LACTB2	0.867424	2.30411	0.00396924	0.0457544	ENSG00000147592	68	134
NPM3	-0.637117	4.99767	0.00397895	0.045826	ENSG00000107833	771	535
TRAIP	-0.701681	3.65966	0.00398502	0.0458557	ENSG00000183763	309	205
ARHGAP45	-0.719391	3.42762	0.00399049	0.0458784	ENSG00000180448	264	173
BICRA	-0.639976	4.87595	0.00399964	0.0459434	ENSG00000063169	709	491
THAP3	-0.669695	4.19764	0.0040032	0.0459439	ENSG00000041988	445.81	302.42
RNF126	-0.600412	7.06374	0.00404407	0.0463347	ENSG00000070423	3203	2280
RFPL4AL1	1.2329	0.952689	0.00404431	0.0463347	ENSG00000229292	21.66	55.12
PIR	0.709817	3.54934	0.00405702	0.0464398	ENSG00000087842	175	309
MAN1A1	0.707146	3.5959	0.00407828	0.0466283	ENSG00000111885	181	319
MYDGF	-0.599227	7.13578	0.00408369	0.0466283	ENSG00000074842	3366	2398
ZDHHC8	-0.601156	6.88749	0.00408625	0.0466283	ENSG00000099904	2835	2017
ZBTB21	0.657525	4.48163	0.00408994	0.0466283	ENSG00000173276	343	584
ANKRD18EP	1.0675	1.28982	0.00409127	0.0466283	ENSG00000217165	30	68
TTC3	0.602941	6.69852	0.00409488	0.046629	ENSG00000182670	1637.79	2684.73
HDGFL2	-0.609042	6.14981	0.00410919	0.046722	ENSG00000167674	1703	1205
HMGN2	-0.593611	8.11241	0.00411042	0.046722	ENSG00000198830	6615.63	4731.52
LYPLA1	0.613829	5.85841	0.00411655	0.046722	ENSG00000120992	909.97	1502.99
PIGP	0.742368	3.13413	0.00412085	0.046722	ENSG00000185808	129	233
SPACA6	-0.752113	3.13512	0.00412085	0.046722	ENSG00000182310	217	139
AUTS2	-0.715822	3.48217	0.00415847	0.0471077	ENSG00000158321	274	180
PGP	-0.610959	5.96217	0.00416574	0.0471226	ENSG00000184207	1495.83	1057
GRK3	0.744488	3.21078	0.00416887	0.0471226	ENSG00000100077	136	246
RABEP2	-0.61854	5.55649	0.00417634	0.0471226	ENSG00000177548	1131	795
AMH	-1.86837	-0.226669	0.00418133	0.0471226	ENSG00000104899	24	7
LINC01347	-1.80935	-0.219559	0.00418133	0.0471226	ENSG00000214837	23.91	7.27
NKX2-8	-1.86837	-0.226669	0.00418133	0.0471226	ENSG00000136327	24	7
EBP	-0.600418	6.78451	0.00418901	0.04715	ENSG00000147155	2639	1878.51
MRPS12	-0.602354	6.58555	0.00419095	0.04715	ENSG00000128626	2300	1635
FAM126B	0.709622	3.56781	0.00419892	0.047198	ENSG00000155744	177.29	313
OSBPL8	0.606212	6.26427	0.00420241	0.047198	ENSG00000091039	1210	1988
MRPL42	0.616949	5.64362	0.00422269	0.0473346	ENSG00000198015	782.84	1295.82
WDR63	1.1089	1.17189	0.00422381	0.0473346	ENSG00000162643	27	63
NLGN4X	0.72988	3.32236	0.00422853	0.0473346	ENSG00000146938	148	265
MAP1S	-0.601096	6.6486	0.00422901	0.0473346	ENSG00000130479	2402	1709
TNFAIP8L1	-0.636629	4.89139	0.00423426	0.0473529	ENSG00000185361	716	497
TRPV2	-0.600375	6.6937	0.00424624	0.0474186	ENSG00000187688	2477.85	1763.85
ZNF316	-0.600884	6.64086	0.00424736	0.0474186	ENSG00000205903	2389	1700
BOLA2B	-0.608563	6.02619	0.00425177	0.0474275	ENSG00000169627	1562.77	1106.14
SEC23A	0.600558	6.64714	0.00427615	0.0475446	ENSG00000100934	1582	2589
IER5L	-0.605085	6.23911	0.00427847	0.0475446	ENSG00000188483	1809.9	1284.16
FAM171A2	-0.68624	3.80256	0.00428064	0.0475446	ENSG00000161682	340	228
KIAA1109	0.639642	4.77529	0.00428221	0.0475446	ENSG00000138688	424	713
FBXL2	0.718482	3.43553	0.00428337	0.0475446	ENSG00000153558	161	286
DUS3L	-0.61929	5.46148	0.00428564	0.0475446	ENSG00000141994	1059	744
PPFIA3	-0.686465	3.83993	0.00429132	0.0475446	ENSG00000177380	349	234
FBXL3	0.635267	4.88133	0.00429283	0.0475446	ENSG00000005812	457.31	766.68
NES	-0.591387	7.94059	0.00429516	0.0475446	ENSG00000132688	5869	4204
TMEM147-AS1	-0.805443	2.59494	0.00429852	0.0475446	ENSG00000236144	150.59	92.94
CKS1B	-0.614156	5.64167	0.00433169	0.0477915	ENSG00000173207	1198.48	845
MIR99AHG	1.15898	1.04345	0.00433438	0.0477915	ENSG00000215386	24	58
SPTB	-1.16052	1.03678	0.00433438	0.0477915	ENSG00000070182	54	26
VARS1	-0.587312	9.17059	0.00433541	0.0477915	ENSG00000204394	13754	9880
CNOT6	0.626285	5.15169	0.00436411	0.0480421	ENSG00000113300	554	923
MZF1	-0.623549	5.21087	0.00436547	0.0480421	ENSG00000099326	890.83	624
WASH5P	-0.656381	4.31379	0.00438133	0.0481762	ENSG00000282458	481.64	329.76
ARHGAP29	0.595501	7.00065	0.0043954	0.0482561	ENSG00000137962	2026	3304
SLC25A29	-0.650924	4.46417	0.00439595	0.0482561	ENSG00000197119	534	367
KRI1	-0.615413	5.53936	0.00440868	0.0483554	ENSG00000129347	1116.67	786.63
WDR66	0.625306	5.20712	0.00441506	0.0483594	ENSG00000158023	576	959
HKDC1	0.901755	2.00139	0.00441642	0.0483594	ENSG00000156510	54	109
MARCHF9	-0.618483	5.40778	0.00445569	0.0487487	ENSG00000139266	1020	717
PLP1	0.595656	6.86193	0.00446222	0.0487795	ENSG00000123560	1840	3001
SLITRK5	0.806571	2.51299	0.00447282	0.0488547	ENSG00000165300	81	153
KLHL28	0.732517	3.14995	0.00448103	0.0489036	ENSG00000179454	131	235
CD2AP	0.617377	5.4284	0.00449824	0.0490506	ENSG00000198087	674	1116
NAPRT	-0.981228	1.65092	0.00451233	0.0491634	ENSG00000147813	80.6	44
EHD1	-0.59326	6.98749	0.00454183	0.0493902	ENSG00000110047	3032	2169
LAMTOR3	0.63777	4.75367	0.00454742	0.0493902	ENSG00000109270	418	702
ZFP36L2	-0.617072	5.373	0.0045485	0.0493902	ENSG00000152518	995.27	700.3
ZNF391	0.724428	3.31899	0.00454976	0.0493902	ENSG00000124613	148	264
ZBTB1	0.641809	4.61233	0.00455447	0.0493902	ENSG00000126804	378.19	636.93
MINDY2	0.667316	4.1228	0.00455573	0.0493902	ENSG00000128923	266	456
GTPBP6	-0.602903	6.08381	0.00456197	0.0494169	ENSG00000178605	1624	1154
MON2	0.619241	5.28832	0.00460693	0.0498628	ENSG00000061987	611	1013
IGSF8	-0.607479	5.75698	0.00461485	0.0499074	ENSG00000162729	1296	918
LTN1	0.62127	5.19967	0.00461977	0.0499115	ENSG00000198862	574	953
AGER	-0.959552	1.69929	0.0046253	0.0499115	ENSG00000204305	83	46
TCAF1	0.609463	5.68983	0.00462665	0.0499115	ENSG00000198420	810.92	1335.35
PLLP	-1.05268	1.3259	0.00464257	0.0500421	ENSG00000102934	64.94	33.72
PANK3	0.592993	6.83584	0.00465826	0.05017	ENSG00000120137	1809	2945
TMEM167A	0.595272	6.59478	0.00466229	0.0501722	ENSG00000174695	1528.93	2493
ARHGEF6	0.629948	4.87083	0.00466931	0.0502065	ENSG00000129675	455	760
IMPA1	0.630723	4.81656	0.00467755	0.0502539	ENSG00000133731	438	732
LCP1	0.58655	7.75436	0.00468307	0.0502721	ENSG00000136167	3430	5559
RANGAP1	-0.583388	8.57048	0.00469305	0.0503219	ENSG00000100401	9063	6528
PKN1	-0.583039	8.69365	0.00469538	0.0503219	ENSG00000123143	9870	7111
DAAM1	0.626195	4.96035	0.00471769	0.0505197	ENSG00000100592	485	808
C9orf72	0.901976	1.97529	0.00472512	0.0505425	ENSG00000147894	53	107
BOD1L1	0.607202	5.74433	0.00472752	0.0505425	ENSG00000038219	843	1386
TRMT10A	1.01798	1.54798	0.00474306	0.0506521	ENSG00000145331	37	81
CISD2	0.616264	5.33286	0.0047455	0.0506521	ENSG00000145354	631	1044
REX1BD	-0.615437	5.27135	0.00476087	0.0507748	ENSG00000006015	927	653
SIX4	0.689469	3.67685	0.00477417	0.0508753	ENSG00000100625	193	336
MAFG-DT	-0.898362	2.01019	0.00479181	0.0509859	ENSG00000265688	102	59
SF3A2	-0.590039	6.93895	0.00479232	0.0509859	ENSG00000104897	2929	2100
FDX2	-0.638622	4.54868	0.00479839	0.0510092	ENSG00000267673	564.46	391.26
CD24	0.609831	5.57954	0.00481325	0.0511216	ENSG00000272398	751	1237
ROPN1L	1.28833	0.661768	0.00481765	0.0511216	ENSG00000145491	17	45
TIMM13	-0.59383	6.49973	0.00482066	0.0511216	ENSG00000099800	2161.95	1545.97
FAM229A	-0.73897	3.06573	0.00482997	0.0511789	ENSG00000225828	206	133.16
HNRNPA0	-0.585838	7.45548	0.00483802	0.0512229	ENSG00000177733	4186	3010
ZNF865	-0.597998	6.13717	0.00484646	0.0512709	ENSG00000261221	1683	1200
TRAPPC8	0.619031	5.11565	0.00485858	0.0513576	ENSG00000153339	541.94	898.38
GGPS1	0.658791	4.16333	0.00486685	0.0514037	ENSG00000152904	274.62	468
EVA1B	-0.628942	4.82441	0.00488267	0.0515293	ENSG00000142694	681.99	475.92
MAP2K2	-0.580219	8.60586	0.00491475	0.0518261	ENSG00000126934	9279.9	6698.93
PYCR3	-0.646484	4.3685	0.00492582	0.0519012	ENSG00000104524	499	344
SLU7	0.60592	5.62803	0.00496383	0.0522552	ENSG00000164609	778	1278
FAM98C	-0.627904	4.7842	0.00496739	0.0522552	ENSG00000130244	663	463
DDX39A	-0.584237	7.40778	0.00497507	0.0522886	ENSG00000123136	4048	2914
ITGB3	-0.626923	4.7511	0.00497853	0.0522886	ENSG00000259207	647.74	452.65
HJURP	-0.600998	5.81301	0.00499605	0.0524305	ENSG00000123485	1345	957
RAB27B	0.61887	5.03101	0.00500879	0.0524615	ENSG00000041353	511	847
FSD1L	0.86523	2.17246	0.00500947	0.0524615	ENSG00000106701	62	122
ARL2	-0.592532	6.38253	0.005011	0.0524615	ENSG00000213465	1992.39	1426
CCDC24	-0.646349	4.30303	0.00504144	0.0526578	ENSG00000159214	476.75	328.69
WBP4	0.647441	4.30223	0.00504144	0.0526578	ENSG00000120688	304	514
DPH2	-0.585261	7.11407	0.00504179	0.0526578	ENSG00000132768	3302.92	2375.95
KRT86	-1.04278	1.28534	0.0050477	0.0526776	ENSG00000170442	62.93	32.9
ZNF747	-0.716254	3.21546	0.00506575	0.0527338	ENSG00000169955	227.41	149.34
CBWD3	0.68747	3.64543	0.00506635	0.0527338	ENSG00000196873	188.97	328.53
HMGB3	-0.595599	6.08937	0.0050687	0.0527338	ENSG00000029993	1627	1162
CCDC57	-0.686839	3.62235	0.00506917	0.0527338	ENSG00000176155	299.87	201
PPIL4	0.703428	3.39032	0.0050788	0.0527922	ENSG00000131013	157	276
NSUN5	-0.602996	5.65257	0.00512176	0.0531481	ENSG00000130305	1203.88	855.4
C1QTNF1	-0.894434	1.98361	0.00512724	0.0531481	ENSG00000173918	100	58
RASA4	0.782269	2.67609	0.00512818	0.0531481	ENSG00000105808	91.86	170.6
FXYD5	-0.583789	7.14621	0.00513515	0.0531481	ENSG00000089327	3376	2431
ARMCX2	0.665787	3.97443	0.00513867	0.0531481	ENSG00000184867	240	411
SRGAP2C	0.635868	4.54429	0.0051395	0.0531481	ENSG00000171943	361.6	606.49
PROS1	0.586814	6.77936	0.00514141	0.0531481	ENSG00000184500	1743.97	2827
NDUFAF8	-0.594196	6.10578	0.0051553	0.0532337	ENSG00000224877	1645	1176
CYBRD1	0.599026	5.81753	0.00515818	0.0532337	ENSG00000071967	890	1455
EN2	-1.16463	0.92953	0.00516186	0.0532337	ENSG00000164778	50	24
SH3GL1	-0.579983	7.71607	0.00517166	0.0532929	ENSG00000141985	5007	3615
CARD9	-0.763403	2.81042	0.00518841	0.0534028	ENSG00000187796	173.33	110.15
DDX59	0.650366	4.17575	0.00519047	0.0534028	ENSG00000118197	278	471
ZNF770	0.60355	5.51324	0.00520004	0.0534594	ENSG00000198146	719.08	1179.28
NUDT22	-0.597599	5.84385	0.00520679	0.0534868	ENSG00000149761	1372.82	979.1
STMN1	-0.579495	7.69246	0.00521799	0.0535565	ENSG00000117632	4925	3557
C17orf49	-0.62161	4.8607	0.00522461	0.0535565	ENSG00000258315	698.02	489.59
ADGRG1	-0.576786	8.3446	0.00523071	0.0535565	ENSG00000205336	7735	5597
PHLDA2	-0.581989	7.21573	0.00523626	0.0535565	ENSG00000181649	3541	2553
FGF13	1.01649	1.34573	0.00523948	0.0535565	ENSG00000129682	32	70
INF2	-0.578875	7.76327	0.00524011	0.0535565	ENSG00000203485	5172	3737
OLIG2	-0.742824	3.00054	0.00524215	0.0535565	ENSG00000205927	197	127
H2BC5	0.660411	4.0007	0.00525568	0.0536529	ENSG00000158373	245	418
SLC25A28	-0.65931	3.97995	0.00526374	0.0536935	ENSG00000155287	382	261
HSPA1A	-0.575053	8.79982	0.00527183	0.0537342	ENSG00000204389	10600.3	7679.56
PKP3	-0.586135	6.6413	0.00528039	0.0537796	ENSG00000184363	2380	1711
UHMK1	0.577827	7.84272	0.00530031	0.0539406	ENSG00000152332	3660	5896
STX7	0.626057	4.70825	0.00531009	0.0539983	ENSG00000079950	407	678
C19orf47	-0.613732	5.12676	0.00533351	0.0541859	ENSG00000160392	838	591
SIX5	-0.612472	5.12156	0.00533681	0.0541859	ENSG00000177045	834.69	589.18
ZBTB33	0.59685	5.77519	0.00537596	0.0545293	ENSG00000177485	865	1412
SGSH	-0.583462	6.79072	0.00537894	0.0545293	ENSG00000181523	2638	1900
HEG1	0.572954	8.99067	0.00540944	0.0547962	ENSG00000173706	8129	13051
MXD3	-0.661499	3.91941	0.00542153	0.0548763	ENSG00000213347	366.43	249.98
LSM7	-0.594572	5.84629	0.00543484	0.0549157	ENSG00000130332	1374	982
SNX10	0.698193	3.3871	0.00544393	0.0549157	ENSG00000086300	157	275
POLD2	-0.577176	7.54843	0.00545853	0.0549157	ENSG00000106628	4454	3222
SNX8	-0.581314	6.92061	0.00546117	0.0549157	ENSG00000106266	2885	2081
ZNF563	1.5653	0.0105666	0.00546398	0.0549157	ENSG00000188868	9	29
JMJD8	-0.578983	7.22936	0.00546574	0.0549157	ENSG00000161999	3571.65	2580.47
HES4	-0.710167	3.24631	0.00546676	0.0549157	ENSG00000188290	232	153
SLAIN2	0.580542	7.02612	0.00546758	0.0549157	ENSG00000109171	2075	3349
SCRN2	-0.612896	5.02019	0.00547412	0.0549157	ENSG00000141295	778	549
RPS6KA4	-0.576794	7.58313	0.00547455	0.0549157	ENSG00000162302	4562	3301
RPAP2	0.741426	3.00658	0.00547534	0.0549157	ENSG00000122484	118	213
FBXO16	1.14898	1.02251	0.00547566	0.0549157	ENSG00000214050	23.75	57
GIN1	0.955066	1.68377	0.00549461	0.0550563	ENSG00000145723	42	88
KPNA5	1.05125	1.23246	0.00549808	0.0550563	ENSG00000196911	29	65
B3GNT5	0.593188	5.89426	0.00550441	0.0550777	ENSG00000176597	941	1532.16
ENAH	0.584506	6.52677	0.00551662	0.0551578	ENSG00000154380	1465	2371
UBXN1	-0.580356	6.91449	0.00554231	0.0553725	ENSG00000162191	2872	2073
PLCL1	1.46572	0.31787	0.00557603	0.0556246	ENSG00000115896	12	36
SLC4A4	1.46572	0.31787	0.00557603	0.0556246	ENSG00000080493	12	36
PPP1CB	0.574773	7.70483	0.00559706	0.0557919	ENSG00000213639	3330.44	5353.76
BACH1	0.618459	4.85437	0.00560486	0.0558273	ENSG00000156273	452	749
KLHL17	-0.637526	4.392	0.00561109	0.0558469	ENSG00000187961	506	351
DNAJB1	-0.570745	8.6867	0.00564199	0.0560553	ENSG00000132002	9789	7113
ADPRH	0.626976	4.5988	0.00564614	0.0560553	ENSG00000144843	377	628.43
PLCD4	1.16143	0.879085	0.00564883	0.0560553	ENSG00000115556	21.25	51.46
HPS3	0.588959	6.04821	0.00564911	0.0560553	ENSG00000163755	1049	1703
DLG1	0.574838	7.49225	0.00568298	0.0563487	ENSG00000075711	2873.85	4620
FKBP14	0.632219	4.42014	0.00569381	0.05641	ENSG00000106080	332.16	555.71
POLR2M	0.589363	5.98176	0.00569842	0.05641	ENSG00000255529	1001.54	1626.41
ZNF277	0.7174	3.11868	0.00570207	0.05641	ENSG00000198839	129	229
HOXB6	-0.678217	3.64454	0.0057068	0.0564144	ENSG00000108511	303.85	204.89
PRMT9	0.75599	2.80838	0.00571255	0.0564286	ENSG00000164169	102	186
PLEKHJ1	-0.583737	6.34542	0.00573052	0.0565467	ENSG00000104886	1937.01	1394.84
EXOC6B	0.611935	4.9606	0.00573828	0.0565467	ENSG00000144036	488	805
ZBTB24	0.651541	4.04135	0.00575257	0.0565467	ENSG00000112365	253	429
BORCS8-MEF2B	1.11041	1.11045	0.0057539	0.0565467	ENSG00000064489	25.8	60.27
TRPS1	0.667262	3.83102	0.00575597	0.0565467	ENSG00000104447	217	372
ITGA3	-0.567224	10.0782	0.00575655	0.0565467	ENSG00000005884	25660	18691
MOB1A	0.575685	7.21058	0.00575686	0.0565467	ENSG00000114978	2363	3801
SFRP4	1.33365	0.524444	0.00575899	0.0565467	ENSG00000106483	15	41
ZMYM2	0.616392	4.83391	0.00578101	0.0567205	ENSG00000121741	446	738
TRIM47	-0.587238	6.03199	0.00578759	0.0567426	ENSG00000132481	1559.87	1120.53
LMNA	-0.566496	10.1291	0.00581499	0.0569385	ENSG00000160789	26576	19368
AP2S1	-0.569812	8.28179	0.00581625	0.0569385	ENSG00000042753	7391	5374
PPP1R26-AS1	1.63023	-0.0962021	0.00582377	0.0569696	ENSG00000225361	8	27
NPIPA7	-1.01993	1.37429	0.00588301	0.057484	ENSG00000214967	66.73	35.45
CDKL5	0.650513	4.03505	0.00589247	0.057484	ENSG00000008086	252	427
DENND4C	0.709923	3.2409	0.00589272	0.057484	ENSG00000137145	141	249
DMXL2	0.634191	4.31295	0.00589599	0.057484	ENSG00000104093	308	516
HAUS7	-0.620308	4.62918	0.00589826	0.057484	ENSG00000213397	594	417
TAOK3	0.603138	5.25725	0.00590524	0.0575092	ENSG00000135090	602	987
PDXP	-0.600475	5.35412	0.00591716	0.0575648	ENSG00000241360	977.83	695.99
PLXNB3	-0.573321	7.26128	0.00591972	0.0575648	ENSG00000198753	3645.84	2644.43
TAX1BP1	0.576191	6.84803	0.00594967	0.0578131	ENSG00000106052	1837.16	2956.21
PKD1P1	-0.776441	2.57765	0.00596891	0.0579572	ENSG00000244257	147.67	92.99
PKN2	0.579147	6.49073	0.00599486	0.0581661	ENSG00000065243	1432	2309
GLI4	-0.60774	4.92791	0.00600243	0.0581777	ENSG00000250571	728.63	516
TNFRSF12A	-0.569332	7.82798	0.00600492	0.0581777	ENSG00000006327	5395	3924
NBL1	-0.582919	6.12002	0.00604601	0.0585202	ENSG00000158747	1656.16	1193.27
RABAC1	-0.577572	6.56184	0.0060492	0.0585202	ENSG00000105404	2247	1625
C18orf25	0.609178	4.92917	0.00607896	0.0587648	ENSG00000152242	478	787
FBXO3	0.600756	5.20474	0.00609729	0.0588986	ENSG00000110429	581	951
EFR3A	0.581361	6.17982	0.00613177	0.0591881	ENSG00000132294	1153	1862
AOX1	0.593984	5.45432	0.00613937	0.0591962	ENSG00000138356	693	1129
SSBP2	0.714878	3.19245	0.00614164	0.0591962	ENSG00000145687	136	241
PLEC	-0.562472	10.2081	0.00616457	0.0593398	ENSG00000178209	28040	20492
UQCRFS1P1	-0.651113	3.89585	0.00616559	0.0593398	ENSG00000226085	359.45	246.99
TTLL12	-0.572239	7.00254	0.00617382	0.0593755	ENSG00000100304	3046	2211
CCDC12	-0.633795	4.2659	0.0061823	0.0594135	ENSG00000160799	463	322
PGAP1	0.833952	2.26201	0.00619781	0.059519	ENSG00000197121	67	129
ZMYM5	0.729264	3.01107	0.00622408	0.0597045	ENSG00000132950	119	213
SOCS4	0.606294	4.93941	0.00622624	0.0597045	ENSG00000180008	482	792
ZBED5-AS1	0.809923	2.32975	0.00623624	0.0597568	ENSG00000247271	71.05	134.53
NCOR2	-0.563939	8.57511	0.00626179	0.0599577	ENSG00000196498	9043	6602
NRROS	-0.730902	2.87629	0.0062695	0.0599878	ENSG00000174004	180	117
ZNF571	1.09751	1.06155	0.00629561	0.0600998	ENSG00000180479	25.05	58
ZNF805	0.744699	2.74946	0.00629564	0.0600998	ENSG00000204524	98.34	177.93
PPM1G	-0.565066	8.06248	0.00630408	0.0600998	ENSG00000115241	6340	4625
COPS9	-0.605583	4.94324	0.00630432	0.0600998	ENSG00000172428	736	522
HMGN3-AS1	1.3513	0.445315	0.00630869	0.0600998	ENSG00000270362	14.01	38.78
MGAM2	1.36045	0.450542	0.00630869	0.0600998	ENSG00000257743	14	39
LIMA1	0.563942	8.37515	0.00631731	0.0601353	ENSG00000050405	5325	8496
MRPS26	-0.574046	6.60685	0.00632229	0.0601353	ENSG00000125901	2316	1679
P3H3	-0.582804	5.91356	0.00632617	0.0601353	ENSG00000110811	1435	1034
P3H4	-0.577176	6.29654	0.00635002	0.0603105	ENSG00000141696	1869	1352
RGL3	-0.629128	4.32846	0.00635379	0.0603105	ENSG00000205517	483	337
AKAP17A	-0.580624	6.02735	0.00636569	0.0603797	ENSG00000197976	1552	1120
TBCK	0.654168	3.83931	0.00638347	0.0605046	ENSG00000145348	219.48	372.85
MEN1	-0.57317	6.61403	0.00639577	0.0605221	ENSG00000133895	2327	1688
TSR3	-0.569715	7.0101	0.00639783	0.0605221	ENSG00000007520	3059.86	2224.95
MRTO4	-0.583617	5.81457	0.00639916	0.0605221	ENSG00000053372	1340	965
MTMR2	0.590275	5.53032	0.00642319	0.0606878	ENSG00000087053	731.71	1189
VPS26A	0.576746	6.27019	0.00643942	0.0606878	ENSG00000122958	1230	1980
TMSB4XP6	-1.82295	-0.375224	0.00644454	0.0606878	ENSG00000230043	21.22	6.38
BRAT1	-0.5697	6.94315	0.0064471	0.0606878	ENSG00000106009	2921	2124
RFPL4A	0.68669	3.40117	0.00644716	0.0606878	ENSG00000223638	159.34	276.88
ACSL4	0.565361	7.64564	0.00644919	0.0606878	ENSG00000068366	3209	5125
RRAGD	0.572036	6.68719	0.00645087	0.0606878	ENSG00000025039	1646	2641
CTSS	0.655183	3.77671	0.00645369	0.0606878	ENSG00000163131	210	357
ZBTB38	0.564544	7.78915	0.00646247	0.0607046	ENSG00000177311	3546	5660
PRR36	-0.84642	2.04716	0.00646473	0.0607046	ENSG00000183248	103.37	61.99
PIN1	-0.596027	5.21718	0.00649127	0.0609102	ENSG00000127445	888	634
LBX2	-0.721483	3.00125	0.00650042	0.0609525	ENSG00000179528	196	128.24
SOCS5	0.592733	5.36133	0.00651935	0.0610863	ENSG00000171150	649.98	1058
IMP3	-0.571976	6.5891	0.00652924	0.0611353	ENSG00000177971	2286.33	1659.87
SPTLC2	0.578758	6.04209	0.00654055	0.0611976	ENSG00000100596	1049	1691
STOX2	0.7328	2.86202	0.00656896	0.0613154	ENSG00000173320	107	192
CHURC1	0.589309	5.40293	0.00657638	0.0613154	ENSG00000258289	670	1088
NUDT1	-0.624007	4.34232	0.00657828	0.0613154	ENSG00000106268	487	341
SLC52A2	-0.566842	7.14062	0.00657854	0.0613154	ENSG00000185803	3347.1	2438.67
SDSL	-0.825092	2.20543	0.00657894	0.0613154	ENSG00000139410	115	70
WASHC1	-0.623848	4.42146	0.00658119	0.0613154	ENSG00000181404	514.56	360.34
KIFC3	-0.560262	8.52562	0.0066195	0.0616285	ENSG00000140859	8728.97	6389
STARD4	0.582758	5.69682	0.00662736	0.0616579	ENSG00000164211	824	1332
C20orf96	-0.769731	2.57365	0.00665174	0.0618409	ENSG00000196476	147	93
BRWD3	0.608972	4.75673	0.00668085	0.0620676	ENSG00000165288	424	698
FAM214A	0.612146	4.63083	0.00669309	0.0621372	ENSG00000047346	387.91	640
DCLK1	1.00611	1.4631	0.00672001	0.0623431	ENSG00000133083	35	76
MED16	-0.56296	7.52735	0.00672691	0.062363	ENSG00000175221	4372	3194
ROGDI	-0.611773	4.60321	0.00674133	0.0624209	ENSG00000067836	582	411
PRUNE2	0.651851	3.82479	0.00674267	0.0624209	ENSG00000106772	217.48	368.86
CBWD6	-0.718844	2.94212	0.00682386	0.0630992	ENSG00000215126	187.91	123.17
STOM	0.594039	5.15031	0.00682795	0.0630992	ENSG00000148175	561	914
NCOA4	0.55957	8.0739	0.00683038	0.0630992	ENSG00000266412	4329	6886
FURIN	-0.563664	7.21042	0.00684011	0.0631312	ENSG00000140564	3510	2563
PLCB3	-0.610618	4.66412	0.006845	0.0631312	ENSG00000149782	607	429
PARD6A	-0.886124	1.92894	0.00684828	0.0631312	ENSG00000102981	96	56
HYI	-0.573336	6.17203	0.00685854	0.0631814	ENSG00000178922	1712.46	1242.06
TIMM29	-0.64996	3.85399	0.00687556	0.0632937	ENSG00000142444	349	240
RNASEH2C	-0.573964	6.10428	0.00688656	0.0633498	ENSG00000172922	1634.09	1184.7
GABRB3	0.592646	5.15715	0.00689131	0.0633498	ENSG00000166206	564	918
ZBTB12	-0.61654	4.43944	0.00691273	0.0635022	ENSG00000204366	520	366
POLR2L	-0.558849	7.97017	0.00693428	0.0636556	ENSG00000177700	5936.57	4349.4
FANCC	-0.748731	2.71958	0.00695764	0.0638254	ENSG00000158169	162	104
WFDC21P	1.01529	1.30109	0.00699046	0.0640816	ENSG00000261040	31	67.76
TMEM161A	-0.59038	5.18166	0.00699776	0.0641038	ENSG00000064545	865	620
ALKBH7	-0.597283	4.97364	0.00701313	0.0641998	ENSG00000125652	750	535
KYAT3	0.628572	4.15404	0.00702354	0.0642502	ENSG00000137944	276.36	461.2
DGKE	0.761981	2.51968	0.00703287	0.0642907	ENSG00000153933	83	152
SH2D4A	0.822736	2.25495	0.00703939	0.0643055	ENSG00000104611	67	128
MYBBP1A	-0.561841	7.15546	0.00705811	0.0644316	ENSG00000132382	3377	2469
RBM45	0.648658	3.84584	0.00706492	0.0644489	ENSG00000155636	221	374
ZWINT	-0.578304	5.70615	0.00709054	0.0646378	ENSG00000122952	1241	897
FAAP100	-0.570153	6.20785	0.00712628	0.0647962	ENSG00000185504	1754	1275
PJA2	0.564517	6.74272	0.0071291	0.0647962	ENSG00000198961	1716	2739
RAB8B	0.586273	5.32391	0.00713172	0.0647962	ENSG00000166128	635	1029
ZCRB1	0.578171	5.75899	0.0071326	0.0647962	ENSG00000139168	862	1389
FKTN	0.59591	4.95977	0.00713262	0.0647962	ENSG00000106692	491	801
SLC12A6	0.726	2.92645	0.00714049	0.0648228	ENSG00000140199	112.29	200.54
UBE2V2	0.583802	5.46473	0.00715458	0.0649058	ENSG00000169139	701	1134
DST	0.563655	6.80387	0.00716167	0.0649252	ENSG00000151914	1791	2857
CA11	-0.632041	4.07445	0.0071714	0.0649288	ENSG00000063180	405	282
TRMU	-0.575343	5.82003	0.0071768	0.0649288	ENSG00000100416	1342	972
CENPX	-0.585595	5.30325	0.00718095	0.0649288	ENSG00000169689	940	676
CCN2	-0.629777	4.14745	0.00718475	0.0649288	ENSG00000118523	425.87	297
CAPN10-DT	-1.08053	1.0867	0.00718681	0.0649288	ENSG00000260942	55	28
MZT2A	-0.566619	6.42781	0.00721829	0.0651396	ENSG00000173272	2041.22	1487.43
CLIP4	0.564591	6.63738	0.00722215	0.0651396	ENSG00000115295	1595	2546
RPP21	-0.574676	5.83125	0.00722504	0.0651396	ENSG00000241370	1352.24	979.87
PLOD3	-0.555877	7.98574	0.00723145	0.065147	ENSG00000106397	5996	4402
SIRT6	-0.574827	5.81378	0.00723905	0.065147	ENSG00000077463	1336	968
FOXC1	-0.581644	5.48457	0.00724076	0.065147	ENSG00000054598	1065	768
REXO1	-0.56631	6.39373	0.00728892	0.0655353	ENSG00000079313	1993.34	1452.85
PPP1R37	-0.561758	6.84936	0.00730154	0.0656038	ENSG00000104866	2730.93	1996.75
CHCHD2	-0.553682	8.40808	0.00731508	0.0656635	ENSG00000106153	8031	5905
ADRA1B	-0.888301	1.85286	0.00731942	0.0656635	ENSG00000170214	91	53
ATP6V0D2	0.637846	3.90267	0.0073232	0.0656635	ENSG00000147614	231	388
KANSL1L	0.752851	2.67588	0.00733919	0.065762	ENSG00000144445	93.04	169.3
RHOT1	0.609867	4.52412	0.00735151	0.0658164	ENSG00000126858	360.48	593.81
PRKCSH	-0.552227	8.84553	0.0073553	0.0658164	ENSG00000130175	10872	8002
NDUFA7	-0.608026	4.55089	0.0074156	0.0663107	ENSG00000267855	560.62	396.93
MDC1	-0.575091	5.70744	0.00742331	0.0663344	ENSG00000137337	1241	899
RMDN2	1.03363	1.17271	0.0074317	0.0663508	ENSG00000115841	28	62
RAD54L	-0.621109	4.17528	0.00743525	0.0663508	ENSG00000085999	433.18	303.92
CHPF	-0.551315	8.88516	0.00744379	0.0663818	ENSG00000123989	11172	8228
RRP7A	-0.560087	6.86179	0.00746592	0.0665339	ENSG00000189306	2753.3	2015.44
PFKFB4	-0.581545	5.31194	0.00752857	0.0670467	ENSG00000114268	944.63	681.24
LENG9	-0.640653	3.87399	0.00756893	0.0673604	ENSG00000275183	353.01	244.33
ZNF652	0.619871	4.24726	0.00757472	0.0673662	ENSG00000198740	296	491
CTPS1	-0.563757	6.3264	0.00763823	0.067885	ENSG00000171793	1901	1388
PMS1	0.662376	3.52027	0.00764509	0.0679	ENSG00000064933	175	299
RABL6	-0.553167	7.63006	0.00768412	0.0682004	ENSG00000196642	4681.86	3443.67
MRM3	-0.61341	4.31044	0.00772435	0.0685112	ENSG00000171861	474.93	335
MTIF3	0.626068	4.04174	0.00773114	0.068525	ENSG00000122033	255.81	426.17
TESK1	-0.584255	5.164	0.00776498	0.0687786	ENSG00000107140	853	614
PROM2	-1.62657	-0.0711219	0.00778622	0.0689065	ENSG00000155066	26	9
HLTF	0.589191	4.99319	0.00778994	0.0689065	ENSG00000071794	503.96	818.32
USP16	0.581964	5.21069	0.00780056	0.068954	ENSG00000156256	588	950
ZNF593	-0.590754	4.9419	0.00783937	0.0692504	ENSG00000142684	732.31	524.75
ANAPC15	-0.574753	5.50822	0.00784578	0.0692592	ENSG00000110200	1080.57	782.96
CPQ	0.752466	2.51378	0.00785093	0.0692592	ENSG00000104324	83	151
DMBX1	-0.758273	2.48811	0.00787275	0.0693653	ENSG00000197587	138	88
PIDD1	-0.577683	5.40123	0.00787353	0.0693653	ENSG00000177595	1004	726
KCNT2	1.07534	1.04433	0.00788991	0.0694375	ENSG00000162687	25	57
CCDC30	0.719372	2.85374	0.00789231	0.0694375	ENSG00000186409	107	190.22
ZNF280C	0.771978	2.41971	0.00791338	0.0695762	ENSG00000056277	77	142
LANCL1	0.564611	6.06891	0.00793068	0.0696816	ENSG00000115365	1075	1716
SECISBP2L	0.570362	5.68766	0.00795243	0.0697934	ENSG00000138593	823	1319
PREX1	-0.555066	6.92968	0.00795404	0.0697934	ENSG00000124126	2881.99	2117
SLC9A3R2	-0.563833	6.08517	0.00796453	0.0698387	ENSG00000065054	1608	1174
HPS6	-0.56311	6.12349	0.00798695	0.0699885	ENSG00000166189	1651	1206
PRRG1	0.591359	4.85126	0.00799598	0.0700209	ENSG00000130962	456.17	741.84
ARMH4	0.609981	4.31684	0.00800315	0.0700369	ENSG00000139971	312	514
FNDC3A	0.587608	4.9809	0.0080188	0.0701271	ENSG00000102531	500	811
MRPL4	-0.554664	6.89428	0.00803055	0.070183	ENSG00000105364	2811.78	2066
SAMD11	-0.690285	3.17185	0.00803847	0.0702055	ENSG00000187634	219.06	146.47
METTL14	0.609495	4.35288	0.00804694	0.0702265	ENSG00000145388	320	527
EBLN3P	0.589093	4.90198	0.00805158	0.0702265	ENSG00000281649	473	768
C5orf22	0.585233	4.99947	0.0080606	0.0702585	ENSG00000082213	507	821
ADAMTS1	-0.565817	5.88378	0.00807381	0.0703268	ENSG00000154734	1399	1020
TMEM129	-0.567475	5.77629	0.00808464	0.0703745	ENSG00000168936	1299	946
SSH1	0.561252	6.20482	0.00810093	0.0704695	ENSG00000084112	1183	1884
TENT5B	-0.661454	3.41681	0.0081065	0.0704712	ENSG00000158246	258	176
GOLGA5	0.575994	5.3447	0.00812551	0.0705897	ENSG00000066455	647	1041
NID2	0.592618	4.84078	0.00813334	0.0706109	ENSG00000087303	452.62	736.71
TRAF4	-0.580727	5.1263	0.00814344	0.0706519	ENSG00000076604	830.13	599
CENPM	-0.584813	5.00333	0.00815214	0.0706806	ENSG00000100162	763	549
MAPK8	0.57005	5.59538	0.00818209	0.0708875	ENSG00000107643	772	1237
ZNF449	0.690335	3.09096	0.00818681	0.0708875	ENSG00000173275	128	223
THOC6	-0.57051	5.59204	0.00819402	0.0709031	ENSG00000131652	1143.98	831.35
RAB40C	-0.584974	4.91982	0.00821032	0.0709973	ENSG00000197562	720	518
PHF5A	-0.574157	5.43245	0.00822532	0.0710148	ENSG00000100410	1025	743
WDR19	0.693505	3.07047	0.00822538	0.0710148	ENSG00000157796	126	220
NUDT14	-0.584531	4.91399	0.00822869	0.0710148	ENSG00000183828	717	516
FAM133B	0.625717	3.98548	0.00823696	0.0710148	ENSG00000234545	246	409.73
VARS2	-0.564322	5.88235	0.00824446	0.0710148	ENSG00000137411	1397.03	1019.62
SSRP1	-0.545015	8.52219	0.00824482	0.0710148	ENSG00000149136	8671	6414
CDCA4	-0.578563	5.22253	0.00827429	0.0711918	ENSG00000170779	887	641
SLC3A2	-0.552158	6.94083	0.00827623	0.0711918	ENSG00000168003	2902	2136
CDC25C	-0.629808	3.89032	0.00830549	0.0713968	ENSG00000158402	356	248.26
MDFIC	0.580061	5.18239	0.00831903	0.0714663	ENSG00000135272	577	931
NPIPB4	-0.759925	2.4672	0.00833854	0.0715706	ENSG00000185864	136.04	86.65
VWA5B2	-1.35506	0.227968	0.00834208	0.0715706	ENSG00000145198	31	13
CHCHD10	-0.575921	5.26517	0.00838901	0.0719261	ENSG00000250479	913	661
MT2A	-0.54088	10.5957	0.00839663	0.0719415	ENSG00000125148	36461	27048
RBPJ	0.558737	6.19355	0.00840519	0.0719415	ENSG00000168214	1175	1868
FAM71F2	1.57605	-0.133155	0.00841274	0.0719415	ENSG00000205085	8	26
HLA-DRB6	-1.62889	-0.155329	0.00841274	0.0719415	ENSG00000229391	24.38	8.42
HCFC1R1	-0.550955	6.90918	0.00844609	0.0721797	ENSG00000103145	2838.02	2090.65
NXN	-0.672966	3.26048	0.00845422	0.0722021	ENSG00000167693	232	157
FOXRED1	-0.618124	4.04039	0.00846475	0.072245	ENSG00000110074	394	277
NMRAL2P	0.888179	1.73736	0.00847783	0.0723096	ENSG00000171658	45	90
TAF6L	-0.575062	5.21215	0.00848544	0.0723275	ENSG00000162227	879.77	637.32
TMEM219	-0.560242	5.99316	0.00852187	0.0725291	ENSG00000149932	1507	1103
ALKBH6	-0.579341	5.0116	0.00852488	0.0725291	ENSG00000239382	766.23	553.42
CDC14B	0.587283	4.79069	0.00852568	0.0725291	ENSG00000081377	438.09	710.43
TMEM14A	0.576574	5.13985	0.00855608	0.0726633	ENSG00000096092	561	903
BZW1P2	0.849079	1.92897	0.00857241	0.0726633	ENSG00000198406	52.52	102.21
FHL1	0.847078	1.94047	0.00857241	0.0726633	ENSG00000022267	53	103
ZNF517	-0.860647	1.93782	0.00857241	0.0726633	ENSG00000197363	96	57
PGAP3	-0.656735	3.44609	0.00857345	0.0726633	ENSG00000161395	263	180
CASKIN2	-0.568465	5.52124	0.00858391	0.0726633	ENSG00000177303	1088.47	792.13
PTER	0.691822	3.05809	0.00858502	0.0726633	ENSG00000165983	125	218
POGLUT3	0.578642	5.07552	0.00859611	0.0726633	ENSG00000178202	536	864
PXMP2	-0.621145	3.99483	0.00859673	0.0726633	ENSG00000176894	382	268
SPART	0.558191	6.11124	0.00859684	0.0726633	ENSG00000133104	1110	1764
TIMM10	-0.60027	4.45689	0.00861593	0.0727777	ENSG00000134809	524	373
LENG8	-0.548212	7.07839	0.00862475	0.0728054	ENSG00000167615	3188.99	2353.67
MDK	-0.541796	8.27901	0.00871403	0.0735117	ENSG00000110492	7319	5426
XRCC1	-0.560303	5.86631	0.00874212	0.0736757	ENSG00000073050	1380	1010
LIG4	0.618605	4.01002	0.00874471	0.0736757	ENSG00000174405	251	416
PHF3	0.592198	4.65211	0.00876278	0.0737806	ENSG00000118482	397	646
CCSER2	0.553097	6.40509	0.00877451	0.0738319	ENSG00000107771	1364	2160
TEPSIN	-0.567773	5.46668	0.00878995	0.0739144	ENSG00000167302	1047.79	762.89
TXNDC16	0.748906	2.47705	0.00879871	0.0739408	ENSG00000087301	81	147
ILKAP	-0.59585	4.48849	0.0088058	0.0739529	ENSG00000132323	535	382
ABAT	0.969917	1.39957	0.00883442	0.0741459	ENSG00000183044	34	72
ERI3	-0.547407	6.94474	0.0088416	0.0741501	ENSG00000117419	2906	2146
AP4E1	0.587878	4.73386	0.00884624	0.0741501	ENSG00000081014	421	683
SLC19A1	-0.575194	5.08815	0.00885241	0.0741545	ENSG00000173638	807.17	584.67
IFT80	0.60955	4.13664	0.00889097	0.07443	ENSG00000068885	275.22	453.28
FOXP4	-0.550974	6.48531	0.00890634	0.0745111	ENSG00000137166	2115	1558
HHEX	-0.667787	3.31093	0.00893393	0.0746385	ENSG00000152804	240	163
URM1	-0.550347	6.52057	0.00893914	0.0746385	ENSG00000167118	2167	1597
ASB6	-0.556639	6.0007	0.00894053	0.0746385	ENSG00000148331	1513.38	1110.44
PYCR1	-0.563285	5.59749	0.00894433	0.0746385	ENSG00000183010	1146	837
RORA	0.733752	2.66345	0.00897479	0.0748451	ENSG00000069667	93	167
BMT2	0.653143	3.48994	0.008999	0.0749993	ENSG00000164603	172	292
A1BG	-0.689559	3.02608	0.00901557	0.0750897	ENSG00000121410	197.76	132.29
TTC3P1	0.779036	2.27341	0.00902528	0.0751228	ENSG00000215105	69.21	128.27
NINJ2	-1.74349	-0.312757	0.00903825	0.0751831	ENSG00000171840	22	7
B3GALT6	-0.558849	5.79081	0.00906661	0.0753465	ENSG00000176022	1309	959
ZDBF2	0.65723	3.37114	0.00906938	0.0753465	ENSG00000204186	158	269
ZNF23	0.636101	3.70578	0.00908417	0.0753989	ENSG00000167377	201.47	338
[truncated: 11,538 more rows]
